# Supplementary material for: Chaperone dependency during biogenesis does not correlate with chaperone dependency during refolding
Source: Mol Syst Biol. 2025 Oct 28;22(1):139–64. doi: 10.1038/s44320-025-00166-6 (PMC12759075; doi:10.1038/s44320-025-00166-6)
Supplement: Supplementary file 3 — Source data Fig. 1 [file 44320_2025_166_MOESM3_ESM.zip]

Archive with 9 entries (6 files):
- Figure 1/
- Figure 1/1D-G/
- Figure 1/1B-C/
- Figure 1/.DS_Store
- __MACOSX/Figure 1/._.DS_Store
- Figure 1/1D-G/Combiner contingency tables.xlsx
- __MACOSX/Figure 1/1D-G/._Combiner contingency tables.xlsx
- Figure 1/1B-C/Invivo_chaperoneknockout_ProteinSummary.xlsx
- __MACOSX/Figure 1/1B-C/._Invivo_chaperoneknockout_ProteinSummary.xlsx
