# Supplementary material for: Chaperone dependency during biogenesis does not correlate with chaperone dependency during refolding
Source: Mol Syst Biol. 2025 Oct 28;22(1):139–64. doi: 10.1038/s44320-025-00166-6 (PMC12759075; doi:10.1038/s44320-025-00166-6)
Supplement: Supplementary file 3 — Source data Fig. 1 [file 44320_2025_166_MOESM3_ESM.zip › Figure 1/1B-C/Invivo_chaperoneknockout_ProteinSummary.xlsx]

## Sheet: Legend
Column	Description
A	UniProt Accession Code
B	Gene Name
C	Length(aa), sequence length (Biopython)
D	Molecular Weight (in Daltons, Biopython)
E	Mass(g)(Biopython)
F	Isoelectric Point at pH = 7.0 (Biopython)
G	Total Percent Disorder (Metapredict)
H	Disordered Domain Ranges (Metapredict)
I	Ordered Domain Ranges (Metapredict)
J	Number of Domains (calculated by DomainMapper, based off ECOD)
K	Domain E-values, Domain Identification Confidence Values ( DomainMapper)
L	Domain Ranges (DomainMapper)
M	Domain Topological Properties (CON = contiguous, NC = non-contiguos, IS = insertional, CP = circularly permuted) (DomainMapper)
N	Domain Architecture (ECOD, DomainMapper)
O	Domain X-group (ECOD, DomainMapper)
P	Domain T-group (ECOD, DomainMapper)
Q	Domain F-group (ECOD, DomainMapper)
R	Complexes
S	No. of unique subunits
T	No. of Total subunits
U	E.coli cofactors
V	Copy number (Ecocyc)
W	E.coli essentiality
X	E.coli cell location
Y	Number of Modified Peptide Sequences with P-Values < 1
Z	Number of Modified Peptide Sequences with |Normalized Log2 FC| > 1 and -Log10 P-Values ≥ 2 (Relaxed to 1.8 for AON)
AA	Number of Modified Peptide Sequences with |Normalized Log2 FC| > 1 and -Log10 FDR-corrected P-Values ≥ 1.3
AB	Number of Peptide Sequences with P-Values < 1
AC	Number of Peptide Sequences with |Normalized Log2 FC| > 1 and -Log10 P-Values ≥ 2 (Relaxed to 1.8 for AON)
AD	Number of Peptide Sequences with |Normalized Log2 FC| > 1 and -Log10 FDR-corrected P-Values ≥ 1.3
AE	Number of Cut Sites with P-Values < 1
AF	Number of Cut Sites with |Normalized Log2 FC| > 1 and -Log10 P-Values ≥ 2 (Relaxed to 1.8 for AON)
AG	Number of Cut Sites with |Normalized Log2 FC| > 1 and -Log10 FDR-corrected P-Values ≥ 1.3

## Sheet: DeltaDnaKJ_30C
Accession	E. coli Gene	Lenth (aa)	MW (Da)	Mass (g)	pI	Percent Disorder (MP)	Disorder Domains (MP)	Folded Domanis (MP)	Num. of Domains (DM)	Dom. E-Values	Dom. Range	Dom. Property	Architecture	X-Group	T-Group	F-Group	Complexes	Unique Subunits	Total Subunits	E. coli Cofactors	E. coli Copy Number	E. coli Essentiality	E. coli Cell Location	No. of Valid Modified Peptides	No. of Significant Modified Peptides (P-value)	No. of Significant Modified Peptides (Adj. P-value)	No. of Valid Peptides	No. of Significant Peptides (P-value)	No. of Significant Peptides (Adj. P-value)	No. of Valid Cut Sites	No. of Significant Cut Sites (P-value)	No. of Significant Cut Sites (Adj. P-value)
CDJ70590	thrA	820	89119.2	1.48e-19	5.47	0.37	[]	[[0, 820]]	5	7.40e-57;2.10e-23;2.20e-24;2.00e-36;6.60e-48	3-60,112-295;314-378;396-460;466-617;614-798	NC;CON;CON;CON;CON	a/b three-layered sandwiches;a+b two layers;a+b two layers;a/b three-layered sandwiches;a+b two layers	Carbamate kinase-like;Alpha-beta plaits;Alpha-beta plaits;Rossmann-like;FwdE/GAPDH domain-like	Carbamate kinase-like;ACT-like;ACT-like;NAD(P)-binding Rossmann-fold domains;Glyceraldehyde-3-phosphate dehydrogenase-like, C-terminal domain	AA_kinase;ACT_7_1;ACT_7_1;NAD_binding_3;Homoserine_dh	{'CDJ70590': 4}	1	4	None	3789	Growth	Unknown	24	3	4	24	3	4	23	3	4
CDJ70591	thrB	310	33623.3	5.58e-20	5.45	0.65	[]	[[0, 310]]	2	1.00e-33;6.90e-08	1-157;174-295	CON;CON	a+b two layers;a+b two layers	Ribosomal protein S5 domain 2-like;Alpha-beta plaits	Ribosomal protein S5 domain 2-like;GHMP Kinase, C-terminal domain	GHMP_kinases_N;GHMP_kinases_C	{'CDJ70591': 2}	1	2	K+;Mg2+	1981	Growth	cytosol	4	1	2	4	1	2	4	1	2
CDJ70592	thrC	428	47113.2	7.82e-20	5.24	0.7	[]	[[0, 428]]	1	2.5e-135	1-426	CON	a/b three-layered sandwiches	Rossmann-like	Tryptophan synthase beta subunit-like PLP-dependent enzymes	Thr_synth_N	{'CDJ70592': 1}	1	1	pyridoxal 5-phosphateInhibitors (Unknown Mechanism)4-phosphooxy-L-threonine	4879	Growth	cytosol	28	2	2	28	2	2	27	2	2
CDJ70594	yaaA	258	29585.5	4.91e-20	6.86	1.94	[]	[[0, 258]]	1	7.5e-106	1-232	CON	a/b three-layered sandwiches	UPF0246 protein YaaA	UPF0246 protein YaaA	H2O2_YaaD	{'CDJ70594': 1}	1	1	None	1335	Growth	cytosol	16	4	4	16	4	4	16	4	4
CDJ70596	talB	317	35218.8	5.85e-20	5.11	1.26	[]	[[0, 317]]	1	1.1e-113	12-313	CON	a/b barrels	TIM beta/alpha-barrel	TIM barrels	TAL_FSA	{'CDJ70596': 2}	1	2	None	19464	Growth	cytosol	117	6	0	103	6	0	83	5	0
CDJ70597	mog	195	21222.1	3.52e-20	4.97	6.15	[]	[[0, 195]]	1	9.3e-37	5-147	CON	a/b three-layered sandwiches	Molybdenum cofactor biosynthesis proteins	Molybdenum cofactor biosynthesis proteins	MoCF_biosynth	{'CDJ70597': 3}	1	3	Mg2+	2026	Growth	cytosol	16	1	1	16	1	1	15	1	1
CDJ70601	dnaK	638	69114.1	1.15e-19	4.83	8.62	[[541, 559], [607, 638]]	[[0, 541], [559, 607]]	4	2.10e-82;9.60e-08;6.30e-56;2.50e-25	3-183;191-376;389-502;507-604	CON;CON;CON;CON	mixed a+b and a/b;mixed a+b and a/b;beta sandwiches;alpha bundles	Ribonuclease H-like;Ribonuclease H-like;Heat shock protein 70kD (HSP70), peptide-binding domain;immunoglobulin/albumin-binding domain-like	Ribonuclease H-like;Ribonuclease H-like;Heat shock protein 70kD (HSP70), peptide-binding domain;Heat shock protein 70kD (HSP70), C-terminal subdomain	HSP70_1st;MreB_Mbl_C;HSP70_2nd;HSP70_3rd	{'CDJ70601': 1}	1	1	None	44581	Growth	cytosol;inner membrane	175	118	137	169	114	133	130	88	100
CDJ70602	dnaJ	376	41127.9	6.83e-20	7.98	15.96	[[70, 110], [349, 376]]	[[0, 70], [110, 349]]	4	4.80e-32;5.90e-26;1.10e-11;1.00e-28	3-70;142-206;209-251;256-344	CON;CON;CON;CON	alpha bundles;few secondary structure elements;beta sandwiches;beta sandwiches	Chaperone J-domain;DnaJ/Hsp40 cysteine-rich domain;HSP40/DnaJ peptide-binding domain;HSP40/DnaJ peptide-binding domain	Chaperone J-domain;DnaJ/Hsp40 cysteine-rich domain;HSP40/DnaJ peptide-binding domain;HSP40/DnaJ peptide-binding domain	DnaJ;DnaJ_CXXCXGXG;DnaJ_C_N;DnaJ_C_C	{'CDJ70602': 2}	1	2	None	5688	Growth	cytosol;membrane	3	2	3	3	2	3	3	2	3
CDJ70607	nhaR	301	34284	5.69e-20	5.64	1.66	[]	[[0, 301]]	1	6.1e-25	1984-07-01	CON	alpha arrays	HTH	winged	HTH_1	{'CDJ70607': 1}	1	1	None	141	Growth	cytosol	1	0	0	1	0	0	1	0	0
CDJ70610	rpsT	87	9684.28	1.61e-20	11.18	13.79	[]	[[0, 87]]	1	2e-32	1986-05-01	CON	alpha bundles	Spectrin repeat-like	Ribosomal protein S20	Ribosomal_S20p	{'CDJ73789': 1, 'CDJ71351': 1, 'CDJ70749': 1, 'CDJ73560': 1, 'CDJ73578': 1, 'CDJ73571': 1, 'CDJ74431': 1, 'CDJ73533': 1, 'CDJ73568': 1, 'CDJ73634': 1, 'CDJ73553': 1, 'CDJ73577': 1, 'CDJ73532': 1, 'CDJ73576': 1, 'CDJ73567': 1, 'CDJ73696': 1, 'CDJ74196': 1, 'CDJ73563': 1, 'CDJ74433': 1, 'CDJ73558': 1, 'CDJ70610': 1, 'CDJ71882': 1}	22	22	None	169651	Indeterminate	ribosome;cytosol	16	1	1	16	1	1	12	0	0
CDJ70612	ribF	313	34733.8	5.77e-20	9.34	0.96	[]	[[0, 313]]	2	2.20e-60;3.40e-42	15-186;190-307	CON;CON	a/b three-layered sandwiches;beta barrels	HUP domain-like;cradle loop barrel	HUP domains;Alanine racemase-C	FAD_syn;Flavokinase	{'CDJ70612': 1}	1	1	None	720	No Growth	cytosol	11	1	0	11	1	0	10	1	0
CDJ70613	ileS	938	104296	1.73e-19	5.66	1.39	[]	[[0, 938]]	6	5.20e-58;1.30e-47;4.30e-06;4.20e-46;6.40e-19;1.90e-11	49-180,421-476,526-633;226-350;472-519;652-822;807-882;898-925	NC;IS;IS;CON;CON;CON	alpha bundles;beta barrels;few secondary structure elements;alpha bundles;a+b three layers;few secondary structure elements	Anticodon-binding domain of a subclass of class I aminoacyl-tRNA synthetases;cradle loop barrel;Rubredoxin-like;Anticodon-binding domain of a subclass of class I aminoacyl-tRNA synthetases;A subdomain in the anticodon-binding domain of a subclass of class I aminoacyl-tRNA synthetases;Glucocorticoid receptor-like	Anticodon-binding domain of a subclass of class I aminoacyl-tRNA synthetases;acid protease;Rubredoxin-related;Anticodon-binding domain of a subclass of class I aminoacyl-tRNA synthetases;A subdomain in the anticodon-binding domain of a subclass of class I aminoacyl-tRNA synthetases;Zinc-binding subdomain in the anticodon-binding domain of a subclass of class I aminoacyl-tRNA synthetases	tRNA-synt_1g;tRNA-synt_1_2nd;ileS_1st_1;Anticodon_1;ileS_2nd;zf-FPG_IleRS_1	{'CDJ70613': 1}	1	1	None	No Info Available	No Info Available	cytosol	129	5	4	117	5	4	113	5	4
CDJ70615	fkpB	149	16080.8	2.67e-20	4.3	4.7	[]	[[0, 149]]	2	1.30e-19;8.60e-34	3-77,127-143;76-129	NC;IS	a+b two layers;a+b two layers	FKBP-like;FKBP-like	FKBP-like;Archaeal FKBP insertion domain	FKBP_C;PRK15095	{'CDJ70615': 1}	1	1	None	1155	Growth	cytosol	26	3	3	26	3	3	22	2	2
CDJ70616	ispH	316	34774.2	5.77e-20	5.2	0.63	[]	[[0, 316]]	3	4.10e-34;1.50e-41;1.30e-41	11-95;97-195;197-309	CON;CON;CON	a/b three-layered sandwiches;a/b three-layered sandwiches;a/b three-layered sandwiches	NadA-like/4-hydroxy-3-methylbut-2-enyl diphosphate reductase;NadA-like/4-hydroxy-3-methylbut-2-enyl diphosphate reductase;NadA-like/4-hydroxy-3-methylbut-2-enyl diphosphate reductase	NadA-like/4-hydroxy-3-methylbut-2-enyl diphosphate reductase;NadA-like/4-hydroxy-3-methylbut-2-enyl diphosphate reductase;NadA-like/4-hydroxy-3-methylbut-2-enyl diphosphate reductase	LYTB_1st;LYTB_2nd;LYTB_3rd	{'CDJ70616': 2}	1	2	FAD;Co2+	1585	No Growth	cytosol	28	2	2	28	2	2	25	3	3
CDJ70617	rihC	304	32560.4	5.41e-20	5.23	0.66	[]	[[0, 304]]	1	5.8e-101	4-300	CON	a/b three-layered sandwiches	Nucleoside hydrolase	Nucleoside hydrolase	IU_nuc_hydro	{'CDJ70617': 1}	1	1	None	612	Growth	cytosol	11	1	1	11	1	1	11	1	1
CDJ70618	dapB	273	28756.3	4.78e-20	5.45	7.69	[[42, 57]]	[[0, 42], [57, 273]]	2	1.14e-48;4.30e-38	6-144,219-270;130-237	NC;IS	a/b three-layered sandwiches;a+b two layers	Rossmann-like;FwdE/GAPDH domain-like	NAD(P)-binding Rossmann-fold domains;Glyceraldehyde-3-phosphate dehydrogenase-like, C-terminal domain	DapB_N;DapB_C	{'CDJ70618': 4}	1	4	None	2156	No Growth	cytosol	15	0	0	15	0	0	15	0	0
CDJ70619	carA	382	41430.5	6.88e-20	5.91	0.26	[]	[[0, 382]]	2	1.40e-61;1.40e-42	4-140;197-375	CON;CON	a/b three-layered sandwiches;a/b three-layered sandwiches	The swivelling beta/beta/alpha domains;Flavodoxin-like	The swivelling beta/beta/alpha domain;Class I glutamine amidotransferase-like	CPSase_sm_chain;GATase	{'CDJ70620': 2, 'CDJ70619': 2}	2	4	Mg2+	456	Growth	cytosol	12	2	2	12	2	2	12	2	2
CDJ70620	carB	1073	117840	1.96e-19	5.22	0.28	[]	[[0, 1073]]	6	2.10e-53;2.40e-25;3.90e-49;1.60e-59;2.70e-29;4.90e-19	8-128;128-313;433-553;560-674;674-874;944-1057	CON;CON;CON;CON;CON;CON	a/b three-layered sandwiches;a+b complex topology;alpha arrays;a/b three-layered sandwiches;a+b complex topology;a/b three-layered sandwiches	Rossmann-like;Protein kinase/SAICAR synthase/ATP-grasp;HTH;Rossmann-like;Protein kinase/SAICAR synthase/ATP-grasp;Methylglyoxal synthase-like	PreATP-grasp domain;ATP-grasp;winged;PreATP-grasp domain;ATP-grasp;Methylglyoxal synthase-like	carB;ATP-grasp;CPSase_L_D3;carB;ATP-grasp;MGS	{'CDJ70620': 2, 'CDJ70619': 2}	2	4	Mg2+	530	Growth	cytosol	26	1	1	26	1	1	26	1	1
CDJ70635	folA	159	17999.2	2.99e-20	4.84	1.26	[]	[[0, 159]]	1	1.3e-54	1-158	CON	a/b three-layered sandwiches	Dihydrofolate reductases	Dihydrofolate reductases	DHFR_1	{'CDJ70635': 1}	1	1	None	2515	No Growth	cytosol	8	0	0	7	0	0	7	0	0
CDJ70636	apaH	280	31296.3	5.2e-20	5.2	3.93	[]	[[0, 280]]	1	1.9e-43	1-168,205-262	NC	a+b four layers	Carbon-nitrogen hydrolase-like	Metallo-dependent phosphatases	Metallophos_2_1	{'CDJ70636': 1}	1	1	None	453	Growth	cytosol	7	1	1	7	1	1	7	1	1
CDJ70637	apaG	125	13866.6	2.3e-20	4.72	2.4	[]	[[0, 125]]	1	6.8e-47	6-121	CON	beta sandwiches	Immunoglobulin-like beta-sandwich	Immunoglobulin/Fibronectin type III/E set domains/PapD-like	DUF525	{'CDJ70637': 1}	1	1	None	113	Growth	periplasmic space	1	0	0	1	0	0	1	0	0
CDJ70638	rsmA	273	30419.8	5.05e-20	7.82	4.76	[]	[[0, 273]]	2	2.30e-61;1.90e-26	17-198;206-265	CON;CON	a/b three-layered sandwiches;alpha arrays	Rossmann-like;HhH/H2TH	S-adenosyl-L-methionine-dependent methyltransferases;H2TH	RrnaAD_N;RrnaAD_C	{'CDJ70638': 1}	1	1	Mg2+	3312	Growth	cytosol	7	1	1	7	1	1	7	1	1
CDJ70639	pdxA	329	35113.4	5.83e-20	5.87	0.61	[]	[[0, 329]]	1	7.8e-134	5-325	CON	a/b three-layered sandwiches	Isocitrate/Isopropylmalate dehydrogenase-like	Isocitrate/Isopropylmalate dehydrogenase-like	PdxA	{'CDJ70639': 2}	1	2	Zn2+	275	Growth	cytosol	12	0	0	12	0	0	12	0	0
CDJ70640	surA	428	47283.2	7.85e-20	6.48	5.14	[]	[[0, 428]]	3	2.90e-10;1.10e-21;1.70e-31	28-144;173-270;283-380	CON;CON;CON	alpha arrays;a+b two layers;a+b two layers	Triger factor/SurA peptide-binding domain-like;FKBP-like;FKBP-like	Porin chaperone SurA, peptide-binding domain;FKBP-like;FKBP-like	SurA_N_3;Rotamase_3;Rotamase_3	{'CDJ70640': 1}	1	1	None	3872	Growth	periplasmic space	50	3	4	48	3	4	42	4	4
CDJ70641	lptD	784	89670.1	1.49e-19	4.94	4.08	[[0, 27]]	[[27, 784]]	2	2.10e-21;1.00e-211	51-169;226-782	CON;CON	beta meanders;beta barrels	Periplasmic lipopolysaccharide transport protein LptA (YhbN);Outer membrane meander beta-barrels	Periplasmic lipopolysaccharide transport protein LptA (YhbN);LPS-assembly protein LptD	OstA;OstA_C	{'CDJ70641': 1, 'CDJ71100': 1}	2	2	None	2267	No Growth	outer membrane	4	2	2	4	2	2	4	2	2
CDJ70643	rluA	219	24860.4	4.13e-20	7.83	3.2	[]	[[0, 219]]	1	1.7e-63	19-217	CON	a+b two layers	Alpha-beta plaits	Pseudouridine synthase	PseudoU_synth_2	{'CDJ70643': 1}	1	1	None	585	Growth	cytosol	4	0	1	4	0	1	4	0	1
CDJ70644	rapA	968	109768	1.82e-19	5.04	0.72	[]	[[0, 968]]	5	3.70e-29;4.20e-33;1.20e-44;7.60e-21;9.20e-113	5-53;56-110;150-376;485-616;696-962	CON;CON;CON;CON;CON	beta barrels;beta barrels;a/b three-layered sandwiches;a/b three-layered sandwiches;a+b complex topology	SH3;SH3;P-loop domains-like;P-loop domains-like;RapA C-terminal domain	SH3;SH3;P-loop containing nucleoside triphosphate hydrolases;P-loop containing nucleoside triphosphate hydrolases;RapA C-terminal domain	PRK04914_1st;PRK04914_2nd;SNF2_N;Helicase_C;RapA_C	{'CDJ70644': 1}	1	1	None	5109	Growth	cytosol	91	14	14	87	14	14	81	14	16
CDJ70652	thiB	327	36163	6.01e-20	6.75	3.67	[]	[[0, 327]]	1	1.8e-50	23-325	CON	a/b three-layered sandwiches	Periplasmic binding protein-like II	Periplasmic binding protein-like II	SBP_bac_6	{'CDJ70650': 2, 'CDJ70651;CDJ71849': 2, 'CDJ70652': 1}	3	5	None	193	Growth	periplasmic space	10	0	0	10	0	0	10	0	0
CDJ70655	leuD	201	22487.2	3.73e-20	5.16	0.99	[]	[[0, 201]]	1	8.2e-55	4-177	CON	a/b three-layered sandwiches	The swivelling beta/beta/alpha domains	The swivelling beta/beta/alpha domain	Aconitase_C	{'CDJ70656': 1, 'CDJ70655': 1}	2	2	a [4Fe-4S] iron-sulfur cluster	1031	Growth	cytosol	1	0	0	1	0	0	1	0	0
CDJ70656	leuC	466	49881.3	8.28e-20	5.9	5.79	[[419, 466]]	[[0, 419]]	1	6.4e-157	4-464	CON	a/b three-layered sandwiches	Aconitase iron-sulfur domain	Aconitase iron-sulfur domain	Aconitase	{'CDJ70656': 1, 'CDJ70655': 1}	2	2	a [4Fe-4S] iron-sulfur cluster	780	Growth	cytosol	1	0	0	1	0	0	1	0	0
CDJ70657	leuB	363	39516.6	6.56e-20	5.14	2.48	[]	[[0, 363]]	1	6.6e-127	4-357	CON	a/b three-layered sandwiches	Isocitrate/Isopropylmalate dehydrogenase-like	Isocitrate/Isopropylmalate dehydrogenase-like	Iso_dh	{'CDJ70657': 2}	1	2	Mg2+;Mn2+	662	Growth	cytosol	5	1	1	5	1	1	5	1	1
CDJ70663	cra	334	37998.9	6.31e-20	6.48	1.5	[]	[[0, 334]]	3	2.30e-21;5.40e-26;1.90e-18	2-55;63-170;166-291	CON;CON;CON	alpha arrays;a/b three-layered sandwiches;a/b three-layered sandwiches	HTH;Flavodoxin-like;Flavodoxin-like	tetra-helical, lambda repressor-like;Periplasmic binding protein-like I;Periplasmic binding protein-like I	LacI;Peripla_BP_1_1st_1;Peripla_BP_3	{'CDJ70663': 1}	1	1	None	987	Growth	cytosol	5	3	3	5	3	3	5	3	3
CDJ70664	mraZ	152	17359.8	2.88e-20	5.51	3.29	[]	[[0, 152]]	1	1.5e-39	5-125	CON	beta barrels	cradle loop barrel	AbrB	MraZ	{'CDJ70664': 1}	1	1	None	203	Growth	bacterial nucleoid;cytosol	1	0	0	1	0	0	1	0	0
CDJ70665	rsmH	313	34877.4	5.79e-20	6.07	11.18	[[289, 313]]	[[0, 289]]	2	9.30e-47;9.50e-25	9-170;212-311	CON;CON	a/b three-layered sandwiches;a/b three-layered sandwiches	Rossmann-like;Rossmann-like	S-adenosyl-L-methionine-dependent methyltransferases;S-adenosyl-L-methionine-dependent methyltransferases	Methyltransf_5_1st;Methyltransf_5_1st	{'CDJ70665': 2}	1	2	None	976	Growth	cytosol	13	1	1	13	1	1	12	1	1
CDJ70668	murE	495	53343	8.86e-20	5.42	1.01	[]	[[0, 495]]	3	9.30e-22;1.40e-54;9.70e-46	18-103;105-333;341-472	CON;CON;CON	a/b three-layered sandwiches;a/b three-layered sandwiches;a/b three-layered sandwiches	MurF and HprK N-domain-like;P-loop domains-like;Flavodoxin-like	MurF and HprK N-domain-like;P-loop containing nucleoside triphosphate hydrolases;CheY-like	Mur_ligase_1;Mur_ligase_M;Mur_ligase_C	{'CDJ70668': 1}	1	1	None	1147	No Growth	cytosol	30	2	2	30	2	2	27	3	3
CDJ70669	murF	452	47446.6	7.88e-20	5.25	0.22	[]	[[0, 452]]	3	1.40e-32;7.20e-55;2.50e-18	5-96;101-310;313-447	CON;CON;CON	a/b three-layered sandwiches;a/b three-layered sandwiches;a/b three-layered sandwiches	MurF and HprK N-domain-like;P-loop domains-like;Flavodoxin-like	MurF and HprK N-domain-like;P-loop containing nucleoside triphosphate hydrolases;CheY-like	Mur_ligase_1;Mur_ligase_M;Mur_ligase_C	{'CDJ70669': 1}	1	1	None	911	No Growth	cytosol	19	0	1	19	0	1	17	0	1
CDJ70671	murD	438	46973.1	7.8e-20	5.15	1.6	[]	[[0, 438]]	3	1.40e-40;4.10e-44;5.90e-15	7-94;104-297;301-416	CON;CON;CON	a/b three-layered sandwiches;a/b three-layered sandwiches;a/b three-layered sandwiches	Rossmann-like;P-loop domains-like;Flavodoxin-like	MurCD/PglD N-terminal domain-like;P-loop containing nucleoside triphosphate hydrolases;CheY-like	NAD_binding_8_1;Mur_ligase_M;Mur_ligase_C	{'CDJ70671': 1}	1	1	K+;Mg2+	885	No Growth	cytosol	17	1	0	17	1	0	15	1	1
CDJ70673	murG	355	37814.3	6.28e-20	9.74	1.69	[]	[[0, 355]]	2	1.00e-36;3.90e-53	7-140;184-351	CON;CON	a/b three-layered sandwiches;a/b three-layered sandwiches	UDP-Glycosyltransferase/glycogen phosphorylase;UDP-Glycosyltransferase/glycogen phosphorylase	UDP-Glycosyltransferase/glycogen phosphorylase;UDP-Glycosyltransferase/glycogen phosphorylase	Glyco_transf_28;Glyco_tran_28_C	{'CDJ70673': 1}	1	1	None	518	No Growth	inner membrane	1	1	1	1	1	1	1	1	1
CDJ70674	murC	491	53625.3	8.9e-20	5.53	2.85	[]	[[0, 491]]	3	2.20e-35;5.80e-53;9.20e-26	20-106;121-321;339-475	CON;CON;CON	a/b three-layered sandwiches;a/b three-layered sandwiches;a/b three-layered sandwiches	Rossmann-like;P-loop domains-like;Flavodoxin-like	MurCD/PglD N-terminal domain-like;P-loop containing nucleoside triphosphate hydrolases;CheY-like	Mur_ligase;Mur_ligase_M;Mur_ligase_C	{'CDJ70674': 2}	1	2	Mn2+;Mg2+	1242	No Growth	cytosol	20	0	1	20	0	1	20	0	1
CDJ70675	ddlB	306	32839.3	5.45e-20	4.77	0.65	[]	[[0, 306]]	2	5.34e-30;2.30e-28	4-44,53-95;96-281	NC;CON	a/b three-layered sandwiches;a+b complex topology	Rossmann-like;Protein kinase/SAICAR synthase/ATP-grasp	PreATP-grasp domain;ATP-grasp	Dala_Dala_lig_N;ATP-grasp	{'CDJ70675': 2}	1	2	None	844	Growth	cytosol	21	2	7	21	2	7	20	2	7
CDJ70677	ftsA	420	45329.4	7.53e-20	5.84	0.95	[]	[[0, 420]]	2	1.30e-62;1.20e-56	10-186;202-383	CON;CON	mixed a+b and a/b;mixed a+b and a/b	Ribonuclease H-like;Ribonuclease H-like	Ribonuclease H-like;Ribonuclease H-like	SHS2_FTSA;FtsA	{'CDJ70677': 1}	1	1	None	984	No Growth	inner membrane;cytosol	2	0	0	2	0	0	2	0	0
CDJ70678	ftsZ	383	40323.5	6.7e-20	4.65	9.66	[[341, 383]]	[[0, 341]]	2	1.10e-72;1.60e-42	13-201;206-315	CON;CON	a/b three-layered sandwiches;a+b three layers	Rossmann-like;Bacillus chorismate mutase-like	Tubulin nucleotide-binding domain-like;Tubulin C-terminal domain-like	Tubulin;FtsZ_C	{'CDJ70678': 1}	1	1	None	6750	No Growth	cytosol	34	0	0	33	0	0	31	0	0
CDJ70679	lpxC	305	33955.5	5.64e-20	5.54	1.64	[]	[[0, 305]]	1	1.7e-45	4-118	CON	a+b two layers	Ribosomal protein S5 domain 2-like	Ribosomal protein S5 domain 2-like	LpxC	{'CDJ70679': 1}	1	1	None	5806	No Growth	cytosol	5	1	1	5	1	1	5	1	1
CDJ70681	secA	901	102022	1.69e-19	5.43	8.1	[[0, 13], [569, 583], [859, 901]]	[[13, 569], [583, 859]]	5	2.30e-112;8.90e-47;5.40e-92;8.30e-76;1.10e-11	14-241;229-362;416-614;620-831;886-901	CON;CON;CON;CON;CON	a/b three-layered sandwiches;alpha arrays;a/b three-layered sandwiches;alpha complex topology;few secondary structure elements	P-loop domains-like;Pre-protein crosslinking domain of SecA;P-loop domains-like;Helical scaffold and wing domains of SecA;Sec-C motif	P-loop containing nucleoside triphosphate hydrolases;Pre-protein crosslinking domain of SecA;P-loop containing nucleoside triphosphate hydrolases;Helical scaffold and wing domains of SecA;Sec-C motif	SecA_DEAD;SecA_PP_bind;Helicase_C_10;SecA_SW;SEC-C	{'CDJ70681': 2}	1	2	None	3987	No Growth	cytosol;inner membrane	41	4	2	40	4	2	39	4	2
CDJ70682	mutT	129	14926.9	2.48e-20	5.01	1.55	[]	[[0, 129]]	1	4.1e-35	7-127	CON	a+b two layers	beta-Grasp	Nudix	NUDIX	{'CDJ70682': 1}	1	1	Mn2+;Mg2+	623	Growth	cytosol	3	0	0	3	0	0	3	0	0
CDJ70683	yacG	65	7306.1	1.21e-20	4.49	38.46	[[43, 65]]	[[0, 43]]	1	5.3e-27	1943-07-01	CON	few secondary structure elements	Glucocorticoid receptor-like	LIM domain-like	YacG	{'CDJ70683': 1}	1	1	None	3248	Growth	cytosol	5	1	1	5	1	1	5	1	1
CDJ70684	zapD	247	28291.3	4.7e-20	6.31	1.22	[]	[[0, 247]]	2	1.20e-61;2.00e-35	12-177;173-247	CON;CON	alpha bundles;beta sandwiches	helical domain in YacF-like proteins;beta sandwich domain in YacF-like proteins	helical domain in YacF-like proteins;beta sandwich domain in YacF-like proteins	ZapD_N;ZapD_C	{'CDJ70684': 1}	1	1	None	No Info Available	No Info Available	Unknown	11	1	0	11	1	0	11	1	0
CDJ70686	guaC	347	37383.3	6.21e-20	6.1	0.58	[]	[[0, 347]]	1	6e-120	7-337	CON	a/b barrels	TIM beta/alpha-barrel	TIM barrels	IMPDH_1st	{'CDJ70686': 4}	1	4	None	2831	Growth	cytosol	23	2	2	21	2	2	21	2	2
CDJ70690	nadC	297	32761.7	5.44e-20	5.07	2.69	[]	[[0, 297]]	2	2.50e-34;1.20e-69	24-130;131-296	CON;CON	a+b complex topology;a/b barrels	alpha/beta-Hammerhead/Barrel-sandwich hybrid;TIM beta/alpha-barrel	Nicotinate/Quinolinate PRTase N-terminal domain-like;TIM barrels	QRPTase_N;QRPTase_C	{'CDJ70690': 2}	1	2	Mg2+	1072	Growth	cytosol	11	2	2	11	2	2	11	2	2
CDJ70691	ampD	183	20535.9	3.41e-20	5.26	1.09	[]	[[0, 183]]	1	5.9e-40	16-175	CON	a+b three layers	N-acetylmuramoyl-L-alanine amidase-like	N-acetylmuramoyl-L-alanine amidase-like	Amidase_2	{'CDJ70691': 1}	1	1	None	269	Growth	cytosol	4	0	0	4	0	0	4	0	0
CDJ70694	pdhR	254	29425.1	4.89e-20	6.04	3.15	[]	[[0, 254]]	2	1.60e-27;2.40e-31	10-78;98-234	CON;CON	alpha arrays;alpha bundles	HTH;Fatty acid responsive transcription factor FadR, C-terminal domain	winged;Fatty acid responsive transcription factor FadR, C-terminal domain	GntR;FCD	{'CDJ70694': 1}	1	1	None	2126	Growth	cytosol	7	0	0	7	0	0	7	0	0
CDJ70695	aceE	887	99667.3	1.66e-19	5.46	0.79	[]	[[0, 887]]	3	3.60e-88;9.40e-111;3.20e-37	78-294,362-456;493-694;703-854	NC;CON;CON	a/b three-layered sandwiches;a/b three-layered sandwiches;a/b three-layered sandwiches	Thiamin diphosphate-binding fold (THDP-binding);Thiamin diphosphate-binding fold (THDP-binding);TK C-terminal domain-like	Thiamin diphosphate-binding fold (THDP-binding);Thiamin diphosphate-binding fold (THDP-binding);TK C-terminal domain-like	Transketolase_N;aceE;Transketolase_C_1	{'CDJ70695': [2, 12], 'CDJ70696': 24, 'CDJ70697': [2, 6]}	3	24	thiamine diphosphate;FAD;Mg2+	66813	Growth	cytosol	210	5	0	185	5	0	142	5	0
CDJ70696	aceF	630	66095.3	1.1e-19	5.09	19.84	[[78, 115], [181, 217], [282, 322]]	[[0, 78], [115, 181], [217, 282], [322, 630]]	5	2.90e-20;4.10e-22;1.00e-20;2.90e-24;1.50e-79	5-74;110-178;209-279;327-367;402-629	CON;CON;CON;CON;CON	a+b complex topology;a+b complex topology;a+b complex topology;alpha arrays;a+b complex topology	alpha/beta-Hammerhead/Barrel-sandwich hybrid;alpha/beta-Hammerhead/Barrel-sandwich hybrid;alpha/beta-Hammerhead/Barrel-sandwich hybrid;Peripheral subunit-binding domain of 2-oxo acid dehydrogenase complex;CoA-dependent acyltransferases	Single hybrid motif;Single hybrid motif;Single hybrid motif;Peripheral subunit-binding domain of 2-oxo acid dehydrogenase complex;CoA-dependent acyltransferases	Biotin_lipoyl;Biotin_lipoyl;Biotin_lipoyl;E3_binding;2-oxoacid_dh	{'CDJ70695': [2, 12], 'CDJ70696': 24, 'CDJ70697': [2, 6]}	3	24	thiamine diphosphate;FAD;Mg2+	60155	Growth	cytosol	130	4	0	114	4	0	91	4	0
CDJ70697	lpdA	474	50687.9	8.42e-20	5.79	2.11	[]	[[0, 474]]	3	2.10e-09;5.20e-36;2.00e-37	7-45;176-338;346-456	CON;CON;CON	a/b three-layered sandwiches;a/b three-layered sandwiches;a+b two layers	Rossmann-like;Rossmann-like;FAD-linked reductases, C-terminal domain-like	FAD/NAD(P)-binding domain;NAD(P)-binding Rossmann-fold domains;FAD/NAD-linked reduatases, dimerisation (C-terminal) domain	Amino_oxidase_1st;Pyr_redox_2;Pyr_redox_dim	{'CDJ71172': 12, 'CDJ71173': 24, 'CDJ70697': 2}	3	38	FAD	44872	Growth	inner membrane;cytosol	79	1	0	63	1	0	58	1	0
CDJ70699	acnB	865	93497	1.55e-19	5.24	0.23	[]	[[0, 865]]	3	5.20e-73;2.90e-100;3.90e-95	2-153;165-352;370-847	CON;CON;CON	alpha superhelices;a/b three-layered sandwiches;a/b three-layered sandwiches	Repetitive alpha hairpins;The swivelling beta/beta/alpha domains;Aconitase iron-sulfur domain	ARM repeat;The swivelling beta/beta/alpha domain;Aconitase iron-sulfur domain	Aconitase_B_N;Aconitase_2_N;Aconitase	{'CDJ70699': 2}	1	2	a [4Fe-4S] iron-sulfur cluster	7764	Growth	cytosol	148	2	1	130	2	1	112	2	1
CDJ70700	yacL	120	13941.4	2.32e-20	4.45	0.83	[]	[[0, 120]]	0	None	None	None	None	None	None	None	{'CDJ70700': 1}	1	1	None	1628	Growth	cytosol	6	0	0	6	0	0	5	0	0
CDJ70701	speD	264	30384.3	5.05e-20	5.19	1.14	[]	[[0, 264]]	1	9.83e-14	40-84,103-160	NC	a+b two layers	TBP-like	Bacterial S-adenosylmethionine decarboxylase	AdoMet_dc	{'CDJ70701': 1}	1	1	a pyruvoyl group;Mg2+	6346	Growth	cytosol	32	1	1	31	1	1	27	1	1
CDJ70702	speE	288	32321	5.37e-20	5.33	2.43	[]	[[0, 288]]	2	1.80e-22;1.10e-83	7-58;59-283	CON;CON	beta meanders;a/b three-layered sandwiches	Spermidine synthase tetramerisation domain;Rossmann-like	Spermidine synthase tetramerisation domain;S-adenosyl-L-methionine-dependent methyltransferases	Spermine_synt_N;Spermine_synth	{'CDJ70702': 2}	1	2	None	4911	Growth	cytosol	44	2	2	43	2	2	33	3	3
CDJ70703	yacC	115	12853.6	2.13e-20	5.29	15.65	[[0, 16]]	[[16, 115]]	1	4.4e-11	28-110	CON	alpha arrays	Bacterial chaperone lipoprotein (PulS_OutS)	Bacterial chaperone lipoprotein (PulS_OutS)	T2SS_PulS_OutS	{'CDJ70703': 1}	1	1	None	421	Growth	Unknown	3	0	0	3	0	0	3	0	0
CDJ70704	cueO	516	56555.6	9.39e-20	6.28	0.78	[]	[[0, 516]]	3	2.50e-36;1.10e-45;2.20e-38	34-166;178-321;339-359,404-516	CON;CON;NC	beta sandwiches;beta sandwiches;beta sandwiches	Cupredoxin-like;Cupredoxin-like;Cupredoxin-like	Cupredoxin-related;Cupredoxin-related;Cupredoxin-related	Cu-oxidase_3_1;Cu-oxidase;Cu-oxidase_2	{'CDJ70704': 1}	1	1	Cu2+	610	Growth	periplasmic space	6	1	1	6	1	1	6	1	1
CDJ70706	hpt	178	20115	3.34e-20	5.09	1.69	[]	[[0, 178]]	1	1.6e-38	7-170	CON	a/b three-layered sandwiches	PRTase-like	PRTase-like	Pribosyltran	{'CDJ70706': 4}	1	4	Mg2+	7860	Growth	cytosol	30	1	1	29	1	1	26	1	1
CDJ70707	can	220	25096.5	4.17e-20	6.16	1.82	[]	[[0, 220]]	1	2.1e-72	4-195	CON	a/b three-layered sandwiches	beta-carbonic anhydrase-like	beta-carbonic anhydrase	Pro_CA	{'CDJ70707': 4}	1	4	Zn2+	8138	No Growth	cytosol	20	0	0	18	0	0	18	0	0
CDJ70708	yadG	308	34646.7	5.75e-20	8.44	1.62	[]	[[0, 308]]	1	2.6e-65	5-226	CON	a/b three-layered sandwiches	P-loop domains-like	P-loop containing nucleoside triphosphate hydrolases	ABC_tran	{'CDJ70708': 1, 'CDJ70709': 1}	2	2	None	724	Growth	inner membrane	3	0	1	3	0	1	3	0	1
CDJ70712	panD	126	13833.6	2.3e-20	5.75	1.59	[]	[[0, 126]]	1	1.1e-51	1-115	CON	beta barrels	cradle loop barrel	double psi	Asp_decarbox	{'CDJ70712': 1}	1	1	None	15147	Growth	cytosol	11	0	0	10	0	0	8	0	0
CDJ70714	panC	283	31597.3	5.25e-20	5.92	0.71	[]	[[0, 283]]	2	2.60e-80;6.10e-32	1-180;182-280	CON;CON	a/b three-layered sandwiches;a+b duplicates or obligate multimers	HUP domain-like;Creatinase/aminopeptidase-like	HUP domains;Creatinase/aminopeptidase	Pantoate_ligase_N;Pantoate_ligase_C	{'CDJ70714': 2}	1	2	K+;Mg2+	3635	Growth	cytosol	30	1	1	28	1	1	25	1	1
CDJ70715	panB	264	28237.1	4.69e-20	5.15	1.14	[]	[[0, 264]]	1	5.9e-110	5-263	CON	a/b barrels	TIM beta/alpha-barrel	TIM barrels	Pantoate_transf	{'CDJ70715': 10}	1	10	Mg2+	7878	Growth	cytosol	41	0	0	33	0	0	27	0	0
CDJ70723	folK	159	18078.6	3e-20	5.34	1.26	[]	[[0, 159]]	1	3.6e-58	4-151	CON	a+b two layers	Alpha-beta plaits	6-hydroxymethyl-7,8-dihydropterin pyrophosphokinase, HPPK	HPPK	{'CDJ70723': 1}	1	1	Mg2+	269	No Growth	cytosol	5	1	3	5	1	3	4	1	3
CDJ70724	pcnB	465	53870.3	8.95e-20	9.67	15.27	[[0, 26], [430, 465]]	[[26, 430]]	2	4.20e-51;8.20e-19	42-189;203-342	CON;CON	a+b three layers;alpha complex topology	Nucleotidyltransferase-like;PDEase-like	Nucleotidyltransferase;Poly A polymerase C-terminal region-like	PolyA_pol;PolyA_pol_RNAbd	{'CDJ70724': 1}	1	1	None	1518	Growth	inner membrane;cytosol	16	1	2	16	1	2	15	1	1
CDJ70725	gluQ	298	33600.6	5.58e-20	6.42	5.71	[]	[[0, 298]]	1	1.1e-85	6-284	CON	alpha bundles	Zn2+-binding domain in glutaminyl-tRNA synthetase	Zn2+-binding domain in glutaminyl-tRNA synthetase	tRNA-synt_1c_1	{'CDJ70725': 1}	1	1	None	116	Growth	cytosol	3	1	1	3	1	1	3	1	1
CDJ70726	dksA	151	17527.6	2.91e-20	5.06	7.29	[]	[[0, 151]]	2	3.60e-39;4.40e-09	33-108;97-149	CON;CON	alpha bundles;few secondary structure elements	Long alpha-hairpin;Glucocorticoid receptor-like	DnaK suppressor protein DksA, alpha-hairpin domain;LIM domain-like	dksA;zf-dskA_traR	{'CDJ70726': 1}	1	1	None	21225	Growth	cytosol	35	1	0	25	1	0	17	1	0
CDJ70727	sfsA	234	26228.5	4.36e-20	6.53	1.71	[]	[[0, 234]]	2	3.20e-41;4.40e-66	6-79;84-232	CON;CON	beta barrels;a/b three-layered sandwiches	OB-fold;Restriction endonuclease-like	Nucleic acid-binding proteins;Restriction endonuclease-like	SfsA_N;SfsA_C	{'CDJ70727': 1}	1	1	None	349	Growth	cytosol	2	0	0	2	0	0	2	0	0
CDJ70731	fhuA	747	82181.2	1.36e-19	5.47	10.71	[[0, 78]]	[[78, 747]]	2	3.40e-30;3.90e-152	70-187;192-747	CON;CON	a+b complex topology;beta barrels	N0 domain in phage tail proteins and secretins-like;Outer membrane meander beta-barrels	TonB-dependent receptor plug domain;Ligand-gated protein channel	Plug;TonB_dep_Rec_1	{'CDJ71665': 1, 'CDJ73844': 1, 'CDJ73845': 1, 'CDJ70731': 1}	4	4	None	1208	Growth	outer membrane	2	1	2	2	1	2	2	1	2
CDJ70732	fhuC	265	28886.1	4.8e-20	6.8	3.77	[]	[[0, 265]]	1	1e-65	14-238	CON	a/b three-layered sandwiches	P-loop domains-like	P-loop containing nucleoside triphosphate hydrolases	ABC_tran	{'CDJ70732': 2, 'CDJ70734': 1, 'CDJ70733': 1}	3	4	None	158	Growth	inner membrane	1	0	0	1	0	0	1	0	0
CDJ70733	fhuD	296	32998	5.48e-20	5.98	7.43	[[0, 24]]	[[24, 296]]	2	1.50e-12;2.10e-07	34-146;190-282	CON;CON	a/b three-layered sandwiches;a/b three-layered sandwiches	Flavodoxin-like;Flavodoxin-like	Chelatase-like;Chelatase-like	Peripla_BP_2_N;Peripla_BP_2_N	{'CDJ70732': 2, 'CDJ70734': 1, 'CDJ70733': 1}	3	4	None	101	Growth	periplasmic space	1	1	1	1	1	1	1	1	1
CDJ70735	hemL	426	45365.6	7.53e-20	4.73	1.17	[]	[[0, 426]]	2	1.80e-94;1.40e-40	27-315;320-424	CON;CON	a/b three-layered sandwiches;a+b two layers	PLP-dependent transferases;C-terminal domain in some PLP-dependent transferases	PLP-dependent transferases;C-terminal domain in some PLP-dependent transferases	Aminotran_3_N;PRK00062	{'CDJ70735': 2}	1	2	pyridoxal 5-phosphate	4631	No Growth	cytosol	34	4	2	34	4	2	31	4	2
CDJ70737	erpA	114	12100.4	2.01e-20	4.11	3.51	[]	[[0, 114]]	1	2.6e-38	9-103	CON	beta complex topology	HesB-like domain	HesB-like domain	Fe-S_biosyn	{'CDJ70737': 2}	1	2	None	17438	No Growth	cytosol	10	0	0	10	0	0	9	0	0
CDJ70739	btuF	266	29366.5	4.88e-20	8.83	9.02	[[0, 23]]	[[23, 266]]	2	1.10e-23;1.30e-07	23-123;174-262	CON;CON	a/b three-layered sandwiches;a/b three-layered sandwiches	Flavodoxin-like;Flavodoxin-like	Chelatase-like;Chelatase-like	Peripla_BP_2_N;Peripla_BP_2_N	{'CDJ72104': 2, 'CDJ72106': 2, 'CDJ70739': 1}	3	5	None	141	Growth	periplasmic space	2	1	2	2	1	2	2	1	2
CDJ70740	mtnN	232	24353.7	4.04e-20	5.09	0.43	[]	[[0, 232]]	1	4.8e-45	2-226	CON	a/b three-layered sandwiches	Phosphorylase/hydrolase-like	Peptidyl-tRNA hydrolase-like	PNP_UDP_1	{'CDJ70740': 2}	1	2	None	6313	Growth	cytosol	41	2	1	41	2	1	36	2	1
CDJ70742	degP	474	49353.7	8.2e-20	8.65	27.85	[[0, 107], [384, 406]]	[[107, 384], [406, 474]]	3	8.20e-74;4.50e-27;4.20e-16	46-60,92-284;288-381;396-468	NC;CON;CON	beta barrels;beta barrels;beta barrels	cradle loop barrel;PDZ domain;PDZ domain	FMN-binding split barrel;PDZ domain;PDZ domain	Trypsin_2;PDZ_2;PDZ_2	{'CDJ70742': 12}	1	12	None	2139	Growth	inner membrane;periplasmic space	19	1	1	19	1	1	19	1	1
CDJ70744	yaeH	128	15096	2.51e-20	6.61	3.12	[]	[[0, 128]]	0	None	None	None	None	None	None	None	{'CDJ70744': 1}	1	1	None	1093	Growth	Unknown	5	2	2	5	2	2	4	2	2
CDJ70746	dapD	274	29891.7	4.96e-20	5.56	0.36	[]	[[0, 274]]	2	2.30e-37;6.20e-32	2-84;102-260	CON;CON	alpha arrays;beta duplicates or obligate multimers	Tetrahydrodipicolinate-N-succinlytransferase, N-terminal 3-helical domain;Single-stranded left-handed beta-helix	Tetrahydrodipicolinate-N-succinlytransferase, N-terminal 3-helical domain;Trimeric LpxA-like enzymes	THDPS_N_2;Hexapep_2_1	{'CDJ70746': 2}	1	2	None	15404	No Growth	cytosol	41	1	1	40	1	1	39	1	1
CDJ70747	glnD	890	102389	1.7e-19	6.22	3.82	[[0, 24]]	[[24, 890]]	3	4.10e-06;9.20e-06;1.60e-07	86-128;470-579;817-862	CON;CON;CON	a+b three layers;alpha complex topology;a+b two layers	Nucleotidyltransferase-like;PDEase-like;Alpha-beta plaits	Nucleotidyltransferase;HD-domain/PDEase-like;ACT-like	NTP_transf_2;HD;ACT	{'CDJ70747': 1}	1	1	Mn2+;Mg2+	188	Growth	cytosol	2	0	0	2	0	0	2	0	0
CDJ70748	map	264	29330.5	4.87e-20	5.64	1.14	[]	[[0, 264]]	1	1.6e-71	6-252	CON	a+b duplicates or obligate multimers	Creatinase/aminopeptidase-like	Creatinase/aminopeptidase	Peptidase_M24	{'CDJ70748': 1}	1	1	Fe2+	9464	No Growth	cytosol	36	1	1	32	1	1	31	1	1
CDJ70749	rpsB	241	26743.3	4.44e-20	6.61	6.22	[]	[[0, 241]]	1	1.7e-82	6-225	CON	a/b three-layered sandwiches	Flavodoxin-like	Ribosomal protein S2/SIS domain	Ribosomal_S2	{'CDJ73789': 1, 'CDJ71351': 1, 'CDJ70749': 1, 'CDJ73560': 1, 'CDJ73578': 1, 'CDJ73571': 1, 'CDJ74431': 1, 'CDJ73533': 1, 'CDJ73568': 1, 'CDJ73634': 1, 'CDJ73553': 1, 'CDJ73577': 1, 'CDJ73532': 1, 'CDJ73576': 1, 'CDJ73567': 1, 'CDJ73696': 1, 'CDJ74196': 1, 'CDJ73563': 1, 'CDJ74433': 1, 'CDJ73558': 1, 'CDJ70610': 1, 'CDJ71882': 1}	22	22	None	143643	No Growth	ribosome	81	5	4	70	4	3	60	5	4
CDJ70750	tsf	283	30422.6	5.05e-20	5.22	0.35	[]	[[0, 283]]	3	1.00e-06;2.20e-13;6.80e-26	10-40;59-110;142-263	CON;CON;CON	alpha arrays;a+b two layers;a+b two layers	RuvA-C;T-fold;T-fold	RuvA-C, UBA, CRAL/TRIO-N, HBS1;Elongation factor Ts (EF-Ts), dimerisation domain;Elongation factor Ts (EF-Ts), dimerisation domain	UBA_4;EF_TS;EF_TS	{'CDJ70750': 1}	1	1	None	95122	No Growth	cytosol	125	6	1	110	6	1	79	7	2
CDJ70751	pyrH	241	25970	4.31e-20	6.85	2.08	[]	[[0, 241]]	1	4.6e-46	10-240	CON	a/b three-layered sandwiches	Carbamate kinase-like	Carbamate kinase-like	AA_kinase	{'CDJ70751': 6}	1	6	None	8703	No Growth	cytosol	23	2	0	20	2	0	19	2	0
CDJ70752	frr	185	20638.3	3.43e-20	6.44	10.27	[]	[[0, 185]]	1	2.4e-74	3-183	CON	a+b two layers	RRF/tRNA synthetase additional domain-like	Ribosome recycling factor, RRF	RRF	{'CDJ70752': 1}	1	1	None	23316	No Growth	cytosol	48	2	5	45	2	5	36	2	5
CDJ70753	dxr	398	43387.5	7.2e-20	5.67	1	[]	[[0, 398]]	3	4.90e-67;7.00e-57;4.70e-35	1-165;150-274;302-393	CON;CON;CON	a/b three-layered sandwiches;a+b two layers;alpha superhelices	Rossmann-like;FwdE/GAPDH domain-like;1-deoxy-D-xylulose-5-phosphate reductoisomerase-C	NAD(P)-binding Rossmann-fold domains;Glyceraldehyde-3-phosphate dehydrogenase-like, C-terminal domain;1-deoxy-D-xylulose-5-phosphate reductoisomerase-C	DXP_reductoisom;DXP_redisom_C;DXPR_C	{'CDJ70753': 2}	1	2	NADPH;Mn2+	773	No Growth	cytosol	16	2	2	16	2	2	16	2	2
CDJ70754	ispU	253	28443.8	4.72e-20	6.46	8.3	[]	[[0, 253]]	1	6.1e-94	19-240	CON	a/b three-layered sandwiches	Undecaprenyl diphosphate synthase	Undecaprenyl diphosphate synthase	Prenyltransf	{'CDJ70754': 2}	1	2	Mg2+	830	No Growth	cytosol	2	0	0	2	0	0	2	0	0
CDJ70757	bamA	810	90551.6	1.5e-19	4.93	1.98	[[0, 15]]	[[15, 810]]	6	5.90e-13;1.60e-27;7.50e-33;2.30e-27;2.80e-25;3.90e-122	24-91;92-172;176-263;266-346;347-421;427-807	CON;CON;CON;CON;CON;CON	a+b duplicates or obligate multimers;a+b duplicates or obligate multimers;a+b duplicates or obligate multimers;a+b duplicates or obligate multimers;a+b duplicates or obligate multimers;beta barrels	Polypeptide transport-associated (POTRA) domain;Polypeptide transport-associated (POTRA) domain;Polypeptide transport-associated (POTRA) domain;Polypeptide transport-associated (POTRA) domain;Polypeptide transport-associated (POTRA) domain;Outer membrane meander beta-barrels	Polypeptide transport-associated (POTRA) domain;Polypeptide transport-associated (POTRA) domain;Polypeptide transport-associated (POTRA) domain;Polypeptide transport-associated (POTRA) domain;Polypeptide transport-associated (POTRA) domain;Porin	POTRA_5;POTRA;POTRA_4;POTRA;POTRA_5;Bac_surface_Ag	{'CDJ74189': 1, 'CDJ72822': 1, 'CDJ74209': 1, 'CDJ70757': 1, 'CDJ72857': 1}	5	5	None	3904	No Growth	outer membrane	29	5	7	29	5	7	29	5	7
CDJ70758	skp	161	17688	2.94e-20	9.69	1.86	[]	[[0, 161]]	1	3.2e-12	54-159	CON	a+b duplicates or obligate multimers	OmpH-like	OmpH-like	OmpH	{'CDJ70758': 3}	1	3	None	20120	Growth	outer membrane;periplasmic space	23	0	0	20	0	0	18	0	0
CDJ70759	lpxD	341	36038.1	5.98e-20	6.07	1.17	[]	[[0, 341]]	3	6.80e-35;1.10e-20;7.90e-52	4-91;99-179;176-291	CON;CON;CON	a/b three-layered sandwiches;beta duplicates or obligate multimers;beta duplicates or obligate multimers	MurF and HprK N-domain-like;Single-stranded left-handed beta-helix;Single-stranded left-handed beta-helix	MurF and HprK N-domain-like;Trimeric LpxA-like enzymes;Trimeric LpxA-like enzymes	LpxD;Hexapep_2_1;Hexapep	{'CDJ70759': 3}	1	3	None	4225	No Growth	cytosol	14	0	0	13	0	0	13	0	0
CDJ70760	fabZ	151	17032.8	2.83e-20	6.84	3.31	[]	[[0, 151]]	1	1.7e-60	8-146	CON	a+b two layers	Thioesterase/thiol ester dehydrase-isomerase-like	Thioesterase/thiol ester dehydrase-isomerase	FabA	{'CDJ70760': 6}	1	6	None	19275	No Growth	cytosol	11	0	0	10	0	0	10	0	0
CDJ70761	lpxA	262	28079.7	4.66e-20	6.63	0.76	[]	[[0, 262]]	2	1.20e-23;9.70e-24	6-103;109-195	CON;CON	beta duplicates or obligate multimers;beta duplicates or obligate multimers	Single-stranded left-handed beta-helix;Single-stranded left-handed beta-helix	Trimeric LpxA-like enzymes;Trimeric LpxA-like enzymes	Hexapep_2_1;Hexapep_2_1	{'CDJ70761': 3}	1	3	None	2545	No Growth	cytosol	18	3	1	17	3	1	15	3	1
CDJ70762	lpxB	382	42382	7.04e-20	6.57	1.05	[]	[[0, 382]]	0	None	None	None	None	None	None	None	{'CDJ70762': 2}	1	2	None	398	No Growth	inner membrane;cytosol	2	2	2	2	2	2	2	2	2
CDJ70763	rnhB	198	21525.8	3.57e-20	7.14	0.51	[]	[[0, 198]]	1	3.6e-62	12-194	CON	mixed a+b and a/b	Ribonuclease H-like	Ribonuclease H-like	RNase_HII	{'CDJ70763': 1}	1	1	Mn2+	604	Growth	cytosol	2	0	0	2	0	0	2	0	0
CDJ70764	dnaE	1160	129903	2.16e-19	5.16	0.17	[]	[[0, 1160]]	6	1.00e-57;9.30e-118;2.00e-94;6.90e-70;4.80e-46;2.20e-40	6-207,238-267;291-558;561-777;780-962;965-1075;1080-1157	NC;CON;CON;CON;CON;CON	a/b barrels;a+b three layers;alpha arrays;alpha arrays;beta barrels;a+b two layers	TIM beta/alpha-barrel;Nucleotidyltransferase-like;DNA polymerase III finger domain;HhH/H2TH;OB-fold;DNA polymerase III C-terminal domain	TIM barrels;Nucleotidyltransferase;DNA polymerase III finger domain;SAM domain-like;Nucleic acid-binding proteins;DNA polymerase III C-terminal domain	PHP;DNA_pol3_alpha_N;DNA_pol3_alpha_C;HHH_6;tRNA_anti-codon_1;dnaE	{'CDJ70764': 1, 'CDJ70790': 1, 'CDJ72237': 1}	3	3	Mg2+	328	No Growth	cytosol	5	0	0	5	0	0	5	0	0
CDJ70765	accA	319	35241.1	5.85e-20	5.76	0.94	[]	[[0, 319]]	1	5.8e-145	8-307	CON	a/b three-layered sandwiches	ClpP/crotonase	ClpP/crotonase	ACCA	{'CDJ70765': 2, 'CDJ72671': 2}	2	4	None	10155	No Growth	cytosol	45	6	8	42	5	7	36	5	7
CDJ70767	yaeR	129	14736.5	2.45e-20	5.08	1.55	[]	[[0, 129]]	2	6.50e-09;2.90e-14	7-32;75-128	CON;CON	a+b two layers;a+b two layers	Glyoxalase/Bleomycin resistance protein/Dihydroxybiphenyl dioxygenase;Glyoxalase/Bleomycin resistance protein/Dihydroxybiphenyl dioxygenase	Glyoxalase/Bleomycin resistance protein/Dihydroxybiphenyl dioxygenase;Glyoxalase/Bleomycin resistance protein/Dihydroxybiphenyl dioxygenase	Glyoxalase_14;Glyoxalase_1	{'CDJ70767': 1}	1	1	None	330	Growth	cytosol	3	0	0	3	0	0	3	0	0
CDJ70768	tilS	432	48203.6	8e-20	6.53	0.93	[]	[[0, 432]]	3	1.90e-06;1.00e-30;2.60e-26	12-77;220-311;347-428	CON;CON;CON	a/b three-layered sandwiches;a+b two layers;beta complex topology	HUP domain-like;MesJ substrate recognition domain-like;PheT/TilS domain	HUP domains;MesJ substrate recognition domain-like;PheT/TilS domain	NAD_synthase;TilS;TilS_C	{'CDJ70768': 1}	1	1	None	No Info Available	No Info Available	Unknown	4	1	1	4	1	1	4	1	1
CDJ70769	rof	84	9479.54	1.57e-20	4.63	20.24	[]	[[0, 84]]	1	1.1e-46	1979-07-01	CON	beta barrels	SH3	RNase P subunit p29	ROF	{'CDJ70769': 1}	1	1	None	1158	Growth	cytosol	4	0	0	4	0	0	4	0	0
CDJ70771	yaeQ	181	20876.4	3.47e-20	4.94	1.1	[]	[[0, 181]]	1	6.5e-76	5-179	CON	a/b three-layered sandwiches	Restriction endonuclease-like	Restriction endonuclease-like	YaeQ	{'CDJ70771': 1}	1	1	None	570	Growth	Unknown	3	0	0	3	0	0	3	0	0
CDJ70775	proS	572	63691.8	1.06e-19	5.12	1.57	[]	[[0, 572]]	3	1.30e-86;2.00e-32;2.60e-29	22-217,406-461;251-387;471-569	NC;IS;CON	a+b three layers;a+b complex topology;a/b three-layered sandwiches	Class II aaRS and biotin synthetases;YbaK/ProRS associated domain;Anticodon-binding domain of Class II aaRS	Class II aaRS and biotin synthetases;YbaK/ProRS associated domain;Anticodon-binding domain of Class II aaRS	tRNA-synt_2b;tRNA_edit;HGTP_anticodon	{'CDJ70775': 2}	1	2	None	12156	No Growth	cytosol	109	6	6	98	6	6	84	7	6
CDJ70776	trmO	235	26362	4.38e-20	7.86	1.28	[]	[[0, 235]]	2	2.20e-51;9.80e-29	8-149;161-224	CON;CON	beta barrels;a+b two layers	cradle loop barrel;RelE-like	Alanine racemase-C;YaeB-like	UPF0066;KOG2942_like	{'CDJ70776': 1}	1	1	None	430	Growth	cytosol	3	2	2	3	2	2	3	2	2
CDJ70778	metQ	271	29431.3	4.89e-20	5.13	9.59	[[0, 25]]	[[25, 271]]	2	3.10e-36;1.30e-48	32-132;113-227	CON;CON	a/b three-layered sandwiches;a/b three-layered sandwiches	Periplasmic binding protein-like II;Periplasmic binding protein-like II	Periplasmic binding protein-like II;Periplasmic binding protein-like II	Lipoprotein_9_1st;Lipoprotein_9_2nd	{'CDJ70780': 2, 'CDJ70779': 2, 'CDJ70778': 1}	3	5	None	7841	Growth	inner membrane;periplasmic space	3	0	0	3	0	0	3	0	0
CDJ70780	metN	343	37787.9	6.27e-20	5.95	0.58	[]	[[0, 343]]	2	7.20e-79;1.30e-28	1-232;268-343	CON;CON	a/b three-layered sandwiches;a+b two layers	P-loop domains-like;Alpha-beta plaits	P-loop containing nucleoside triphosphate hydrolases;ACT-like	ABC_tran;NIL	{'CDJ70780': 2, 'CDJ70779': 2, 'CDJ70778': 1}	3	5	None	2315	Growth	cell wall;inner membrane	8	1	1	8	1	1	8	1	1
CDJ70781	gmhB	191	21294	3.54e-20	4.97	4.71	[]	[[0, 191]]	1	2.8e-53	7-159	CON	a/b three-layered sandwiches	HAD domain-like	HAD-like	PNK3P	{'CDJ70781': 1}	1	1	Mg2+	1350	Growth	cytosol	6	0	0	6	0	0	5	0	0
CDJ70782	dkgB	267	29436.4	4.89e-20	5.49	1.12	[]	[[0, 267]]	1	6.5e-88	2-256	CON	a/b barrels	TIM beta/alpha-barrel	TIM barrels	Aldo_ket_red	{'CDJ70782': 1}	1	1	None	607	Growth	cytosol	7	0	0	7	0	0	7	0	0
CDJ70783	yafC	304	33775.4	5.61e-20	6.93	3.62	[]	[[0, 304]]	2	4.50e-29;8.30e-58	6-83;93-291	CON;CON	alpha arrays;a/b three-layered sandwiches	HTH;Periplasmic binding protein-like II	winged;Periplasmic binding protein-like II	HTH_1;LysR_substrate	{'CDJ70783': 1}	1	1	None	316	Growth	cytosol	1	0	0	1	0	0	1	0	0
CDJ70784	yafD	266	29991.3	4.98e-20	9.62	4.51	[]	[[0, 266]]	1	5.6e-17	43-259	CON	a+b four layers	Carbon-nitrogen hydrolase-like	DNase I-like	Exo_endo_phos	{'CDJ70784': 1}	1	1	None	221	Growth	cytosol	2	0	1	2	0	1	2	0	1
CDJ70787	gloB	251	28434	4.72e-20	5.43	1.59	[]	[[0, 251]]	1	1.6e-13	17-87	CON	a+b four layers	Metallo-hydrolase/oxidoreductase	Metallo-hydrolase/oxidoreductase	Lactamase_B_2	{'CDJ70787': 1}	1	1	Zn2+	390	Growth	cytosol	6	0	0	6	0	0	6	0	0
CDJ70789	rnhA	155	17596.8	2.92e-20	8.43	5.16	[]	[[0, 155]]	1	1.2e-63	5-143	CON	mixed a+b and a/b	Ribonuclease H-like	Ribonuclease H-like	RNase_H	{'CDJ70789': 1}	1	1	Mg2+;Mn2+	804	Growth	cytosol	4	0	0	4	0	0	4	0	0
CDJ70790	dnaQ	243	27098.6	4.5e-20	5.54	1.65	[]	[[0, 243]]	1	3.6e-37	8-179	CON	mixed a+b and a/b	Ribonuclease H-like	Ribonuclease H-like	RNase_T	{'CDJ70764': 1, 'CDJ70790': 1, 'CDJ72237': 1}	3	3	None	988	Growth	cytosol	3	0	0	3	0	0	3	0	0
CDJ70793	yafV	256	28924.5	4.8e-20	6.06	0.78	[]	[[0, 256]]	1	1.1e-55	4-250	CON	a+b four layers	Carbon-nitrogen hydrolase-like	Carbon-nitrogen hydrolase	CN_hydrolase	{'CDJ70793': 1}	1	1	None	113	Growth	cytosol	3	0	0	3	0	0	3	0	0
CDJ70794	ivy	157	16872.1	2.8e-20	6.27	12.1	[[0, 16]]	[[16, 157]]	1	2.5e-41	34-146	CON	a+b three layers	Nat/Ivy	Inhibitor of vertebrate lysozyme, Ivy	Ivy	{'CDJ70794': 2}	1	2	None	1324	Growth	periplasmic space	3	0	0	3	0	0	3	0	0
CDJ70796	gmhA	192	20814.5	3.46e-20	5.97	0.52	[]	[[0, 192]]	1	2.8e-29	6-164	CON	a/b three-layered sandwiches	Flavodoxin-like	Ribosomal protein S2/SIS domain	SIS	{'CDJ70796': 4}	1	4	None	4159	Growth	cytosol	30	1	0	28	1	0	26	1	0
CDJ70797	yafJ	255	28635.3	4.76e-20	8.14	0.78	[]	[[0, 255]]	1	5.3e-55	2-248	CON	a+b four layers	Ntn/PP2C	Class II glutamine amidotransferases	GATase_4	{'CDJ70797': 1}	1	1	None	341	Growth	cytosol	2	0	0	2	0	0	2	0	0
CDJ70798	yafK	246	28020.9	4.65e-20	9.15	12.2	[[0, 30]]	[[30, 246]]	1	1.6e-06	45-158	CON	beta complex topology	L,D-transpeptidase catalytic domain-like	L,D-transpeptidase catalytic domain-like	YkuD	{'CDJ70798': 1}	1	1	None	2380	Growth	Unknown	5	0	1	5	0	1	5	0	1
CDJ70805	yafO	132	15487.6	2.57e-20	6.97	2.27	[]	[[0, 132]]	0	None	None	None	None	None	None	None	{'CDJ70805': 1}	1	1	None	63	Growth	cytosol	3	3	3	3	3	3	3	3	3
CDJ70806	yafP	150	17554.9	2.92e-20	9.33	2.67	[]	[[0, 150]]	1	3.1e-21	4-145	CON	a+b three layers	Nat/Ivy	Acyl-CoA N-acyltransferases (Nat)	Acetyltransf_10_6	{'CDJ70806': 1}	1	1	None	80	Growth	cytosol	3	1	3	3	1	3	3	1	3
CDJ70807	pepD	485	52914.8	8.79e-20	5.2	1.03	[]	[[0, 485]]	3	1.42e-90;1.60e-24;8.70e-07	10-194,397-479;200-259,356-398;240-283	NC;IS NC;IS	a/b three-layered sandwiches;a+b two layers;a+b two layers	Phosphorylase/hydrolase-like;Alpha-beta plaits;Alpha-beta plaits	Zn2+-dependent exopeptidases;Bacterial exopeptidase dimerisation domain;Bacterial exopeptidase dimerisation domain	Peptidase_M20_1st;Peptidase_M20_2nd;M20_dimer_2	{'CDJ70807': 2}	1	2	None	7408	Growth	cytosol	53	0	0	50	0	0	46	0	0
CDJ70808	gpt	152	16970.4	2.82e-20	5.52	1.32	[]	[[0, 152]]	1	8.6e-19	4-118	CON	a/b three-layered sandwiches	PRTase-like	PRTase-like	Pribosyltran	{'CDJ70808': 4}	1	4	Mg2+	16116	Growth	inner membrane;cytosol	17	2	0	15	2	0	14	2	0
CDJ70809	frsA	414	47008.2	7.81e-20	6.47	1.93	[]	[[0, 414]]	1	1.2e-23	170-302,341-411	NC	a/b three-layered sandwiches	alpha/beta-Hydrolases	alpha/beta-Hydrolases	Hydrolase_4	{'CDJ70809': 1}	1	1	None	791	Growth	cytosol	11	0	0	11	0	0	11	0	0
CDJ70810	crl	133	15654.8	2.6e-20	6.32	10.53	[]	[[0, 133]]	1	4e-59	8-131	CON	a+b two layers	TBP-like	Curlin genes transcriptional regulator	Crl	{'CDJ70810': 1}	1	1	None	8827	Growth	Unknown	15	0	0	15	0	0	15	0	0
CDJ70812	proB	367	39056.1	6.49e-20	6.07	1.09	[]	[[0, 367]]	2	7.00e-63;5.60e-22	6-256;276-348	CON;CON	a/b three-layered sandwiches;beta barrels	Carbamate kinase-like;cradle loop barrel	Carbamate kinase-like;PUA domain	AA_kinase;PUA	{'CDJ70812': 4}	1	4	Mg2+	2048	Growth	cytosol	20	4	4	20	4	4	20	4	4
CDJ70813	proA	417	44629.6	7.41e-20	5.42	0.48	[]	[[0, 417]]	2	8.40e-36;5.12e-28	6-212;223-281,305-409	CON;NC	a/b three-layered sandwiches;a/b three-layered sandwiches	ALDH-like;ALDH-like	ALDH-like;ALDH-like	Aldedh_1st_1;Aldedh_2nd	{'CDJ70813': 4}	1	4	None	2289	Growth	cytosol	38	7	10	38	7	10	35	7	10
CDJ70828	mhpF	316	33442.1	5.55e-20	5.33	0.95	[]	[[0, 316]]	2	1.40e-15;1.10e-69	5-139;131-284	CON;CON	a/b three-layered sandwiches;a+b two layers	Rossmann-like;FwdE/GAPDH domain-like	NAD(P)-binding Rossmann-fold domains;Glyceraldehyde-3-phosphate dehydrogenase-like, C-terminal domain	Semialdhyde_dh;AcetDehyd-dimer	{'CDJ70828': 1}	1	1	None	14	Growth	cytosol	1	0	0	1	0	0	1	0	0
CDJ70829	mhpE	337	36470	6.06e-20	5.67	0.89	[]	[[0, 337]]	2	1.30e-67;5.10e-29	4-272;288-335	CON;CON	a/b barrels;alpha arrays	TIM beta/alpha-barrel;RuvA-C	TIM barrels;post-HMGL domain-like	HMGL-like_1;DmpG_comm	{'CDJ70829': 1}	1	1	None	15	Growth	cytosol	1	1	1	1	1	1	1	1	1
CDJ70831	yaiL	179	19922.5	3.31e-20	7.83	10.62	[[155, 179]]	[[0, 155]]	0	None	None	None	None	None	None	None	{'CDJ70831': 1}	1	1	None	1059	Growth	cytosol	12	1	2	12	1	2	12	1	2
CDJ70832	frmB	277	31424.1	5.22e-20	5.81	0.36	[]	[[0, 277]]	1	5.5e-16	29-174,210-222	NC	a/b three-layered sandwiches	alpha/beta-Hydrolases	alpha/beta-Hydrolases	Hydrolase_4	{'CDJ70832': 1}	1	1	None	1299	Growth	cytosol	6	0	0	6	0	0	6	0	0
CDJ70833	frmA	369	39358.6	6.54e-20	5.85	1.35	[]	[[0, 369]]	2	7.00e-48;1.60e-37	4-169;161-332	CON;CON	beta barrels;a/b three-layered sandwiches	GroES-like;Rossmann-like	Alcohol dehydrogenase-like, N-terminal domain;NAD(P)-binding Rossmann-fold domains	ADH_N;ADH_zinc_N	{'CDJ70833': 2}	1	2	Zn2+2	4204	Growth	cytosol	22	0	0	22	0	0	20	0	0
CDJ70834	frmR	91	10317.6	1.71e-20	5.84	8.79	[]	[[0, 91]]	1	8e-28	1986-04-01	CON	alpha bundles	Copper-sensitive operon repressor (CsoR)	Copper-sensitive operon repressor (CsoR)	Trns_repr_metal	{'CDJ70834': 1}	1	1	None	1170	Growth	cytosol	5	0	0	5	0	0	5	0	0
CDJ70844	hemB	324	35624.4	5.92e-20	5.25	4.63	[[0, 15]]	[[15, 324]]	1	2.7e-137	5-319	CON	a/b barrels	TIM beta/alpha-barrel	TIM barrels	ALAD	{'CDJ70844': 8}	1	8	Zn2+	3626	No Growth	cytosol	30	4	4	30	4	4	21	3	3
CDJ70848	ampH	385	41848.6	6.95e-20	9.5	5.46	[[0, 21]]	[[21, 385]]	2	8.20e-41;5.30e-20	84-235;248-355	CON;CON	alpha complex topology;a+b three layers	alpha-helical domain in beta-lactamase/transpeptidase-like proteins;Profilin-like	alpha-helical domain in beta-lactamase/transpeptidase-like proteins;a+b domain in beta-lactamase/transpeptidase-like proteins	Beta-lactamase_1st;Beta-lactamase_2nd	{'CDJ70848': 1}	1	1	None	460	Growth	periplasmic space;inner membrane	2	0	0	2	0	0	2	0	0
CDJ70853	ddlA	364	39315.3	6.53e-20	5.02	0.28	[]	[[0, 364]]	2	7.70e-41;1.00e-38	3-139;140-320	CON;CON	a/b three-layered sandwiches;a+b complex topology	Rossmann-like;Protein kinase/SAICAR synthase/ATP-grasp	PreATP-grasp domain;ATP-grasp	Dala_Dala_lig_N;ATP-grasp	{'CDJ70853': 1}	1	1	None	4072	Growth	cytosol	24	1	1	24	1	1	22	1	1
CDJ70854	iraP	86	9937.37	1.65e-20	4.82	2.33	[]	[[0, 86]]	1	7.1e-06	17-60	CON	a+b two layers	IF3-like	SepF C-terminal domain	SepF	{'CDJ70854': 1}	1	1	None	350	Growth	cytosol	1	0	1	1	0	1	1	0	1
CDJ70855	phoA	471	49438	8.21e-20	5.74	8.07	[[0, 38]]	[[38, 471]]	1	1.3e-115	97-470	CON	a/b three-layered sandwiches	Alkaline phosphatase-like	Alkaline phosphatase-like	Alk_phosphatase	{'CDJ70855': 2}	1	2	Mg2+;Zn2+	89	Growth	periplasmic space	1	0	0	1	0	0	1	0	0
CDJ70858	proC	269	28144.6	4.67e-20	5.64	1.86	[]	[[0, 269]]	2	6.30e-49;2.80e-43	4-157;162-266	CON;CON	a/b three-layered sandwiches;alpha arrays	Rossmann-like;6-phosphogluconate dehydrogenase C-terminal domain-like	NAD(P)-binding Rossmann-fold domains;6-phosphogluconate dehydrogenase C-terminal domain-like	F420_oxidored;P5CR_dimer	{'CDJ70858': 10}	1	10	None	1913	Growth	cytosol	5	0	0	5	0	0	4	0	0
CDJ70859	yaiI	152	16969.3	2.82e-20	5.59	0.66	[]	[[0, 152]]	0	None	None	None	None	None	None	None	{'CDJ70859': 1}	1	1	None	464	Growth	Unknown	1	0	0	1	0	0	1	0	0
CDJ70860	aroL	174	19150.6	3.18e-20	4.72	2.87	[]	[[0, 174]]	1	6.4e-47	5-167	CON	a/b three-layered sandwiches	P-loop domains-like	P-loop containing nucleoside triphosphate hydrolases	SKI	{'CDJ70860': 1}	1	1	Mg2+	386	Growth	cytosol	2	1	1	2	1	1	2	1	1
CDJ70862	aroM	225	24916.6	4.14e-20	4.8	1.78	[]	[[0, 225]]	1	4.9e-06	166-211	CON	a/b three-layered sandwiches	Flavodoxin-like	ATC-like	Asp_Glu_race_N	{'CDJ70862': 1}	1	1	None	306	Growth	cytosol	1	0	0	1	0	0	1	0	0
CDJ70863	ppnP	94	10234.3	1.7e-20	4.47	25.53	[[0, 24]]	[[24, 94]]	1	9e-38	1993-03-01	CON	beta sandwiches	jelly-roll	Double-stranded beta-helix	DUF1255	{'CDJ70863': 1}	1	1	None	2065	Growth	cytosol	3	0	0	3	0	0	3	0	0
CDJ70864	rdgC	303	33993	5.64e-20	5.27	8.91	[[0, 52]]	[[52, 303]]	1	4.2e-135	2-301	CON	a+b two layers	Recombination-associated protein rdgC	Recombination-associated protein rdgC	RdgC	{'CDJ70864': 1}	1	1	None	No Info Available	No Info Available	Unknown	22	1	1	20	1	1	20	1	1
CDJ70865	mak	302	32499.4	5.4e-20	5.48	4.64	[]	[[0, 302]]	2	6.70e-29;4.00e-52	3-115;123-299	CON;CON	mixed a+b and a/b;mixed a+b and a/b	Ribonuclease H-like;Ribonuclease H-like	Ribonuclease H-like;Ribonuclease H-like	ROK_N;ROK_C	{'CDJ70865': 1}	1	1	Mg2+	458	Growth	cytosol	5	1	1	5	1	1	5	1	1
CDJ70868	sbcD	400	44713	7.42e-20	5.53	1.75	[]	[[0, 400]]	2	3.10e-25;1.30e-34	1-232;277-340	CON;CON	a+b four layers;a+b four layers	Carbon-nitrogen hydrolase-like;Mre11 nuclease C-terminal domain	Metallo-dependent phosphatases;Mre11 nuclease C-terminal domain	Metallophos_2_1;SbcD_C	{'CDJ70867': 1, 'CDJ70868': 2}	2	3	None	245	Growth	cytosol	1	0	1	1	0	1	1	0	1
CDJ70875	queA	356	39430.4	6.55e-20	5.09	0.56	[]	[[0, 356]]	2	7.20e-84;1.40e-13	27-72,177-343;64-122	NC;IS	a/b three-layered sandwiches;beta barrels	a/b domain in QueA-like proteins (Pfam 02547);cradle loop barrel	a/b domain in QueA-like proteins (Pfam 02547);barrel domain in QueA-like proteins	Queuosine_synth_2nd;Queuosine_synth_1st	{'CDJ70875': 1}	1	1	None	1361	Growth	cytosol	16	1	0	16	1	0	13	0	0
CDJ70876	tgt	375	42593.2	7.07e-20	5.97	5.33	[]	[[0, 375]]	1	1.2e-173	1-363	CON	a/b barrels	TIM beta/alpha-barrel	TIM barrels	TGT	{'CDJ70876': 3}	1	3	Zn2+	8185	Growth	cytosol	32	1	1	32	1	1	30	1	1
CDJ70877	yajC	110	11887	1.97e-20	9.57	16.36	[[0, 17]]	[[17, 110]]	2	3.10e-25;5.20e-08	21-52;54-86	CON;CON	extended segments;beta barrels	Preprotein translocase subunit YajC;cradle loop barrel	Preprotein translocase subunit YajC;FMN-binding split barrel	YajC;MreC	{'CDJ73169': 1, 'CDJ70877': 1, 'CDJ70879': 1, 'CDJ70878': 1}	4	4	None	26903	Growth	inner membrane	2	1	1	2	1	1	2	1	1
CDJ70880	yajD	115	13363.9	2.22e-20	6.14	1.74	[]	[[0, 115]]	1	9.1e-08	18-72	CON	few secondary structure elements	His-Me finger endonucleases	His-Me finger endonucleases	Endonuclease_7	{'CDJ70880': 1}	1	1	None	665	Growth	cytosol	3	0	0	3	0	0	3	0	0
CDJ70881	tsx	294	33588.6	5.58e-20	5.07	1.7	[]	[[0, 294]]	1	1.7e-117	38-291	CON	beta barrels	Outer membrane meander beta-barrels	Tsx-like channel	Channel_Tsx	{'CDJ70881': 1}	1	1	None	No Info Available	No Info Available	Unknown	1	0	0	1	0	0	1	0	0
CDJ70883	nrdR	149	17228.7	2.86e-20	7.66	5.37	[]	[[0, 149]]	0	None	None	None	None	None	None	None	{'CDJ70883': 1}	1	1	None	802	Growth	cytosol	6	0	0	6	0	0	6	0	0
CDJ70884	ribD	367	40337.9	6.7e-20	7.22	0.55	[]	[[0, 367]]	2	6.50e-30;2.00e-60	2-117;147-364	CON;CON	a+b three layers;a/b three-layered sandwiches	Cytidine deaminase-like;Dihydrofolate reductases	Cytidine deaminase-like;Dihydrofolate reductases	dCMP_cyt_deam_1;RibD_C	{'CDJ70884': 2}	1	2	None	617	No Growth	cytosol	8	0	0	8	0	0	8	0	0
CDJ70885	ribE	156	16156.3	2.68e-20	5.15	1.28	[]	[[0, 156]]	1	1.6e-61	12-151	CON	a/b three-layered sandwiches	Flavodoxin-like	Lumazine synthase	DMRL_synthase	{'CDJ70885': 60}	1	60	None	10923	No Growth	cytosol	44	1	0	43	1	0	32	0	0
CDJ70886	nusB	139	15688.9	2.61e-20	6.6	6.47	[]	[[0, 139]]	1	1e-47	5-131	CON	alpha complex topology	NusB-like	NusB-like	NusB	{'CDJ73553': 1, 'CDJ70886': 1}	2	2	None	6870	Indeterminate	cytosol	10	2	1	10	2	1	10	2	1
CDJ70887	thiL	325	35070.4	5.82e-20	4.48	0.61	[]	[[0, 325]]	2	1.10e-34;7.10e-32	8-139;146-305	CON;CON	a+b three layers;a+b two layers	Bacillus chorismate mutase-like;Alpha-beta plaits	PurM N-terminal domain-like;PurM C-terminal domain-like	AIRS;AIRS_C	{'CDJ70887': 1}	1	1	Mg2+	492	No Growth	cytosol	10	0	0	10	0	0	10	0	0
CDJ70889	yajO	324	36419.7	6.05e-20	5.19	1.85	[]	[[0, 324]]	1	4.5e-88	1-316	CON	a/b barrels	TIM beta/alpha-barrel	TIM barrels	Aldo_ket_red	{'CDJ70889': 1}	1	1	None	246	Growth	cytosol	3	2	2	3	2	2	3	2	2
CDJ70890	dxs	620	67616.2	1.12e-19	6.16	0.32	[]	[[0, 620]]	3	2.96e-40;1.30e-46;1.90e-32	30-194,242-297;321-480;492-619	NC;CON;CON	a/b three-layered sandwiches;a/b three-layered sandwiches;a/b three-layered sandwiches	Thiamin diphosphate-binding fold (THDP-binding);Thiamin diphosphate-binding fold (THDP-binding);TK C-terminal domain-like	Thiamin diphosphate-binding fold (THDP-binding);Thiamin diphosphate-binding fold (THDP-binding);TK C-terminal domain-like	Transketolase_N;Transket_pyr;Transketolase_C	{'CDJ70890': 2}	1	2	thiamine diphosphate	752	No Growth	cytosol	8	0	0	8	0	0	8	0	0
CDJ70891	ispA	299	32159.3	5.34e-20	5.27	0.33	[]	[[0, 299]]	1	9.4e-82	12-293	CON	alpha bundles	Terpenoid synthases	Terpenoid synthases	polyprenyl_synt	{'CDJ70891': 1}	1	1	Mg2+	950	No Growth	cytosol	9	1	1	9	1	1	7	1	1
CDJ70892	xseB	80	8951.82	1.49e-20	4.43	23.75	[]	[[0, 80]]	1	3.1e-27	1958-11-01	CON	alpha bundles	Spectrin repeat-like	XseB-like	Exonuc_VII_S	{'CDJ72854': 1, 'CDJ70892': 4}	2	5	None	1871	Growth	cytosol	7	1	1	7	1	1	6	1	1
CDJ70893	thiI	482	54972.4	9.13e-20	6.16	0.41	[]	[[0, 482]]	4	1.40e-11;2.50e-18;4.00e-12;1.30e-06	8-76;85-161;178-334;406-480	CON;CON;CON;CON	a+b two layers;a+b two layers;a/b three-layered sandwiches;a/b three-layered sandwiches	Alpha-beta plaits;THUMP domain-like;HUP domain-like;Flavodoxin-like	Ferredoxin-like domain in ThiI;THUMP domain-like;HUP domains;Rhodanese/Cell cycle control phosphatase	THUMP_ThiI;THUMP;NAD_synthase;Rhodanese	{'CDJ70893': 1}	1	1	None	3830	Growth	cytosol	27	0	0	25	0	0	22	0	0
CDJ70894	yajL	196	20776.8	3.45e-20	5.24	2.55	[]	[[0, 196]]	1	4.6e-45	5-173	CON	a/b three-layered sandwiches	Flavodoxin-like	Class I glutamine amidotransferase-like	DJ-1_PfpI	{'CDJ70894': 2}	1	2	None	1096	Growth	cytosol	6	1	1	6	1	1	6	1	1
CDJ70895	panE	303	33870.4	5.62e-20	5.62	3.3	[]	[[0, 303]]	2	1.20e-28;7.20e-42	1-146;168-289	CON;CON	a/b three-layered sandwiches;alpha arrays	Rossmann-like;6-phosphogluconate dehydrogenase C-terminal domain-like	NAD(P)-binding Rossmann-fold domains;6-phosphogluconate dehydrogenase C-terminal domain-like	ApbA;ApbA_C	{'CDJ70895': 1}	1	1	None	589	Growth	cytosol	1	0	0	1	0	0	1	0	0
CDJ70896	yajQ	163	18343.6	3.05e-20	5.96	1.84	[]	[[0, 163]]	2	7.10e-31;3.50e-28	10-74;102-148	CON;CON	a+b two layers;a+b two layers	Alpha-beta plaits;Alpha-beta plaits	YajQ-like;YajQ-like	DUF520_N;DUF520_C	{'CDJ70896': 1}	1	1	None	14080	Growth	cytosol	18	0	0	18	0	0	18	0	0
CDJ70902	cyoA	315	34910.9	5.8e-20	6.76	9.21	[[287, 315]]	[[0, 287]]	2	1.90e-39;3.60e-22	39-112;126-224	CON;CON	extended segments;beta sandwiches	Cytochrome c oxidase subunit II-like, transmembrane region;Cupredoxin-like	Cytochrome c oxidase subunit II-like, transmembrane region;Cupredoxin-related	COX2_TM_1;COX2	{'CDJ70899': 1, 'CDJ70902': 1, 'CDJ70901': 1, 'CDJ70900': 1}	4	4	heme b;heme o;Cu2+	15769	Growth	inner membrane	1	0	0	1	0	0	1	0	0
CDJ70904	yajG	192	20949.8	3.48e-20	8.69	13.54	[[0, 27]]	[[27, 192]]	0	None	None	None	None	None	None	None	{'CDJ70904': 1}	1	1	None	7238	Growth	inner membrane	2	1	2	2	1	2	2	1	2
CDJ70905	bolA	105	11993.5	1.99e-20	6.19	9.52	[]	[[0, 105]]	1	4.4e-32	1985-02-01	CON	a+b two layers	Alpha-lytic protease prodomain-like	BolA-like	BolA	{'CDJ70905': 1, 'CDJ72050': 1}	2	2	None	1945	Growth	cytosol	6	3	5	6	3	5	6	3	5
CDJ70906	tig	432	48192.1	8e-20	4.83	2.08	[]	[[0, 432]]	3	8.50e-39;2.60e-12;1.70e-61	1-117;150-228;250-416	CON;CON;CON	a+b two layers;a+b two layers;alpha arrays	Glucose permease domain IIB-like;FKBP-like;Triger factor/SurA peptide-binding domain-like	Trigger factor ribosome-binding domain;FKBP-like;TF C-terminus (Pfam 05698)	Trigger_N;FKBP_C;Trigger_C	{'CDJ70906': 1}	1	1	None	69639	Growth	cytosol	114	2	1	99	2	1	79	2	1
CDJ70907	clpP	207	23186.4	3.85e-20	5.52	4.35	[]	[[0, 207]]	1	1e-88	19-204	CON	a/b three-layered sandwiches	ClpP/crotonase	ClpP/crotonase	CLP_protease	{'CDJ70907': 14, 'CDJ71323': 6, 'CDJ70908': 6}	3	26	None	6334	Growth	cytosol	37	3	3	34	3	3	27	3	3
CDJ70908	clpX	424	46355.4	7.7e-20	5.24	4.25	[]	[[0, 424]]	3	1.10e-25;1.90e-16;1.40e-22	14-48;76-216;317-401	CON;CON;CON	few secondary structure elements;a/b three-layered sandwiches;alpha arrays	Rubredoxin-like;P-loop domains-like;Histone-like	Rubredoxin-related;P-loop containing nucleoside triphosphate hydrolases;AAA+ ATPase lid domain	zf-C4_ClpX;Sigma54_activat;ClpB_D2-small	{'CDJ70907': 14, 'CDJ71323': 6, 'CDJ70908': 6}	3	26	None	5857	Growth	cytosol	55	5	2	55	5	2	41	4	2
CDJ70909	lon	784	87437.1	1.45e-19	6.01	1.28	[]	[[0, 784]]	5	1.30e-68;7.00e-15;2.60e-35;2.20e-46;2.70e-34	11-203;333-489;493-584;590-694;699-772	CON;CON;CON;CON;CON	beta barrels;a/b three-layered sandwiches;alpha arrays;a+b two layers;a/b three-layered sandwiches	cradle loop barrel;P-loop domains-like;Histone-like;Ribosomal protein S5 domain 2-like;C-terminal subdomain in Lon-related proteases catalytic domains	PUA domain;P-loop containing nucleoside triphosphate hydrolases;AAA+ ATPase lid domain;Ribosomal protein S5 domain 2-like;C-terminal subdomain in Lon-related proteases catalytic domains	LON_substr_bdg;Sigma54_activat;Lon;Lon_C_N;Lon_C_C	{'CDJ70909': 6}	1	6	None	5477	Growth	cytosol	140	14	19	131	14	19	115	16	19
CDJ70910	hupB	90	9225.46	1.53e-20	9.69	3.33	[]	[[0, 90]]	1	1.2e-41	1990-01-01	CON	alpha arrays	HTH	IHF-like DNA-binding proteins	Bac_DNA_binding	{'CDJ74237': 1, 'CDJ70910': 1}	2	2	None	74002	Growth	cytosol	27	3	3	25	3	3	21	3	3
CDJ70911	ppiD	623	68149	1.13e-19	4.94	6.74	[[395, 416]]	[[0, 395], [416, 623]]	2	1.53e-20;1.00e-20	42-124,185-231,237-291;266-353	NC;CON	alpha arrays;a+b two layers	Triger factor/SurA peptide-binding domain-like;FKBP-like	Porin chaperone SurA, peptide-binding domain;FKBP-like	SurA_N_3;Rotamase_3	{'CDJ70911': 1}	1	1	None	3717	Growth	inner membrane	7	0	0	7	0	0	7	0	0
CDJ70914	queC	231	25513.9	4.24e-20	5.68	0.87	[]	[[0, 231]]	1	1e-14	1-176	CON	a/b three-layered sandwiches	HUP domain-like	HUP domains	NAD_synthase	{'CDJ70914': 1}	1	1	None	1975	Growth	Unknown	17	1	0	17	1	0	15	1	0
CDJ70922	tesB	286	31965.9	5.31e-20	6.17	6.64	[[115, 130]]	[[0, 115], [130, 286]]	2	1.20e-48;1.70e-63	4-112;117-283	CON;CON	a+b two layers;a+b two layers	Thioesterase/thiol ester dehydrase-isomerase-like;Thioesterase/thiol ester dehydrase-isomerase-like	Thioesterase/thiol ester dehydrase-isomerase;Thioesterase/thiol ester dehydrase-isomerase	4HBT_3_N;Acyl_CoA_thio	{'CDJ70922': 4}	1	4	None	850	Growth	cytosol	8	0	0	8	0	0	8	0	0
CDJ70928	maa	183	20095.8	3.34e-20	6.19	2.19	[]	[[0, 183]]	1	7.9e-39	61-182	CON	beta duplicates or obligate multimers	Single-stranded left-handed beta-helix	Trimeric LpxA-like enzymes	Hexapep_2_1	{'CDJ70928': 1, 'CDJ74132': 2}	2	3	None	No Info Available	No Info Available	Unknown	4	1	1	4	1	1	4	1	1
CDJ70929	hha	72	8677.96	1.44e-20	8.79	4.17	[]	[[0, 72]]	1	6.4e-36	1964-07-01	CON	alpha arrays	HHA-like	Hemolysin expression modulating protein HHA	HHA	{'CDJ70929': 1}	1	1	None	2927	Growth	cytosol	1	0	1	1	0	1	1	0	1
CDJ70932	acrA	397	42196.2	7.01e-20	7.69	15.11	[[0, 33], [371, 397]]	[[33, 371]]	5	1.20e-21;9.30e-31;3.50e-18;1.30e-45;3.50e-36	64-123;97-170;173-208;201-300;292-369	CON;CON;CON;CON;CON	a+b complex topology;alpha bundles;a+b complex topology;beta barrels;beta barrels	alpha/beta-Hammerhead/Barrel-sandwich hybrid;helical hairpin of HlyD-like secretion proteins;alpha/beta-Hammerhead/Barrel-sandwich hybrid;cradle loop barrel;cradle loop barrel	Single hybrid motif;helical hairpin of HlyD-like secretion proteins;Single hybrid motif;Alanine racemase-C;Alanine racemase-C	HlyD_1st;HlyD_2nd;HlyD_1st;HlyD_D23_C_1;PRK15030_2nd	{'CDJ73817': 3, 'CDJ72813': 3, 'CDJ70932': 6}	3	12	None	3861	Growth	inner membrane;periplasmic space	2	0	0	2	0	0	2	0	0
CDJ70938	apt	183	19858.6	3.3e-20	5.26	1.64	[]	[[0, 183]]	1	1.1e-30	28-159	CON	a/b three-layered sandwiches	PRTase-like	PRTase-like	Pribosyltran	{'CDJ70938': 2}	1	2	Mg2+	15434	Growth	cytosol	32	0	0	32	0	0	24	0	0
CDJ70939	dnaX	643	71136.9	1.18e-19	6.39	21.93	[[363, 498]]	[[0, 363], [498, 643]]	4	7.20e-24;7.70e-33;1.30e-47;1.70e-43	13-174;179-242;244-359;521-612	CON;CON;CON;CON	a/b three-layered sandwiches;alpha arrays;alpha arrays;a+b two layers	P-loop domains-like;Histone-like;DNA polymerase III clamp loader subunits, C-terminal domain;Alpha-lytic protease prodomain-like	P-loop containing nucleoside triphosphate hydrolases;AAA+ ATPase lid domain;DNA polymerase III clamp loader subunits, C-terminal domain;C-terminal domain of DNA Polymerase III subunit tau	Sigma54_activat;AAA_assoc_2_3;DNA_pol3_gamma3;DNA_pol3_tau_5	{'CDJ70939': 1}	1	1	None	327	No Growth	cytosol	8	0	0	8	0	0	8	0	0
CDJ70940	ybaB	109	12014.7	2e-20	5.01	20.18	[[93, 109]]	[[0, 93]]	1	9e-40	1995-09-01	CON	a+b two layers	Ribonuclease PH domain 2-like	YbaB	YbaB_DNA_bd	{'CDJ70940': 2}	1	2	None	19500	Growth	bacterial nucleoid;cytosol	8	0	0	4	0	0	4	0	0
CDJ70941	recR	201	21962.8	3.65e-20	5.13	1.99	[]	[[0, 201]]	2	2.60e-20;1.30e-43	7-50;82-189	CON;CON	alpha arrays;a/b three-layered sandwiches	HhH/H2TH;HAD domain-like	SAM domain-like;Toprim domain	HHH_10;Toprim_4	{'CDJ73175': 1, 'CDJ70941': 1, 'CDJ72910': 1}	3	3	None	1342	Growth	cytosol	3	0	0	3	0	0	3	0	0
CDJ70942	htpG	624	71421.6	1.19e-19	5.09	0.96	[]	[[0, 624]]	4	1.00e-16;6.00e-58;1.60e-43;2.10e-38	26-181;242-375;381-485;494-622	CON;CON;CON;CON	a+b two layers;a+b two layers;a/b three-layered sandwiches;mixed a+b and a/b	ATPase domain of HSP90 chaperone/DNA topoisomerase II/histidine kinase-like;Ribosomal protein S5 domain 2-like;HSP90 C-terminal a/b domain;Zincin-like	ATPase domain of HSP90 chaperone/DNA topoisomerase II/histidine kinase;Ribosomal protein S5 domain 2-like;HSP90 C-terminal a/b domain;HSP90 C-terminal domain (C-terminal part of Pfam 00183)	HATPase_c;HSP90_1st;HSP90_2nd;HSP90_3rd	{'CDJ70942': 2}	1	2	None	12381	Growth	cytosol;inner membrane	152	37	46	146	37	47	126	33	42
CDJ70943	adk	214	23585.7	3.92e-20	5.55	8.88	[[142, 157]]	[[0, 142], [157, 214]]	2	8.90e-07;8.90e-24	7-58;122-156	CON;CON	a/b three-layered sandwiches;few secondary structure elements	P-loop domains-like;Rubredoxin-like	P-loop containing nucleoside triphosphate hydrolases;Rubredoxin-related	Cytidylate_kin_2;ADK_lid	{'CDJ70943': 1}	1	1	Mg2+	20646	No Growth	cytosol	55	3	1	41	3	1	31	3	0
CDJ70946	gsk	434	48448.2	8.05e-20	5.5	3.23	[]	[[0, 434]]	1	1.5e-43	37-295,335-414	NC	a/b three-layered sandwiches	Rossmann-like	Ribokinase-like	PfkB	{'CDJ70946': 2}	1	2	K+;Mg2+	1792	Growth	cytosol	18	1	0	18	1	0	18	1	0
CDJ70949	ushA	550	60823.2	1.01e-19	5.47	3.64	[[0, 18]]	[[18, 550]]	2	2.30e-38;3.90e-55	34-305;363-539	CON;CON	a+b four layers;a+b complex topology	Carbon-nitrogen hydrolase-like;5'-nucleotidase (syn. UDP-sugar hydrolase), C-terminal domain	Metallo-dependent phosphatases;5'-nucleotidase (syn. UDP-sugar hydrolase), C-terminal domain	Metallophos_2_1;5_nucleotid_C	{'CDJ70949': 1}	1	1	Zn2+	484	Growth	periplasmic space	14	2	3	14	2	3	14	2	3
CDJ70950	ybaK	159	17092.7	2.84e-20	9.02	1.89	[]	[[0, 159]]	1	2.2e-46	4-155	CON	a+b complex topology	YbaK/ProRS associated domain	YbaK/ProRS associated domain	tRNA_edit	{'CDJ70950': 1}	1	1	None	1532	Growth	cytosol	5	1	1	5	1	1	4	1	1
CDJ70952	ybaQ	113	13170.9	2.19e-20	5.72	10.62	[]	[[0, 113]]	1	4.9e-30	1984-07-01	CON	alpha arrays	HTH	tetra-helical, lambda repressor-like	HTH_3_3	{'CDJ70952': 1}	1	1	None	943	Growth	cytosol	2	1	1	2	1	1	2	1	1
CDJ70953	copA	834	87872.1	1.46e-19	5.37	11.63	[[0, 102]]	[[102, 834]]	6	8.20e-16;1.80e-21;1.22e-76;1.10e-26;7.10e-48;1.40e-33	3-65;103-162;197-329,385-505,736-824;326-419;518-532,648-764;531-647	CON;CON;NC CP;IS;IS NC;IS	a+b two layers;a+b two layers;alpha bundles;beta sandwiches;a/b three-layered sandwiches;a+b complex topology	Alpha-beta plaits;Alpha-beta plaits;Calcium ATPase transmembrane domain-related;jelly-roll;HAD domain-like;Metal cation-transporting ATPase, ATP-binding domain	HMA, heavy metal-associated domain;HMA, heavy metal-associated domain;Copper efflux ATPase transmembrane domain;Calcium ATPase, transduction domain A;HAD-like;Metal cation-transporting ATPase, ATP-binding domain	HMA;HMA;E1-E2_ATPase_C;E1-E2_ATPase_N;Hydrolase_3_1;P-type_ATPase_Cu-like	{'CDJ70953': 1}	1	1	None	117	Growth	Unknown	8	2	5	8	2	5	7	2	4
CDJ70954	glsA1	310	32902.9	5.46e-20	4.81	0.32	[]	[[0, 310]]	2	1.64e-63;3.00e-46	6-84,188-308;64-197	NC;IS	a+b three layers;alpha complex topology	Profilin-like;alpha-helical domain in beta-lactamase/transpeptidase-like proteins	a+b domain in beta-lactamase/transpeptidase-like proteins;alpha-helical domain in beta-lactamase/transpeptidase-like proteins	Glutaminase_1st;Glutaminase_2nd	{'CDJ70954': 4}	1	4	None	No Info Available	Growth	Unknown	11	6	7	11	6	7	11	6	7
CDJ70961	cnoX	284	31790.7	5.28e-20	4.5	1.06	[]	[[0, 284]]	2	1.20e-26;7.70e-73	6-108;113-278	CON;CON	a+b three layers;alpha superhelices	Thioredoxin-like;Repetitive alpha hairpins	Thioredoxin-like;ARM repeat	Thioredoxin;TPR_20_1	{'CDJ70961': 1}	1	1	None	5221	Growth	cytosol	49	9	15	48	9	15	41	8	14
CDJ70963	tesA	208	23621.9	3.92e-20	6.91	4.81	[]	[[0, 208]]	1	1.1e-41	29-201	CON	a/b three-layered sandwiches	Flavodoxin-like	SGNH hydrolase	Lipase_GDSL_2	{'CDJ70963': 4}	1	4	None	400	Growth	periplasmic space	3	1	1	3	1	1	3	1	1
CDJ70968	selU	364	41110.3	6.83e-20	5.93	1.65	[]	[[0, 364]]	1	1.4e-11	15-127	CON	a/b three-layered sandwiches	Flavodoxin-like	Rhodanese/Cell cycle control phosphatase	Rhodanese	{'CDJ70968': 1}	1	1	None	266	Growth	cytosol	1	0	0	1	0	0	1	0	0
CDJ70971	allR	271	29269.3	4.86e-20	5.77	6.27	[[0, 17]]	[[17, 271]]	2	5.00e-16;3.00e-49	22-91;99-266	CON;CON	alpha arrays;a+b three layers	HTH;Profilin-like	winged;sensor domains	HTH_IclR;IclR	{'CDJ70971': 1}	1	1	None	1771	Growth	cytosol	4	1	2	4	1	2	4	1	2
CDJ70979	allE	261	28730.1	4.77e-20	4.93	0.77	[]	[[0, 261]]	2	2.60e-12;6.60e-12	29-123;176-238	CON;CON	beta sandwiches;beta sandwiches	jelly-roll;jelly-roll	Double-stranded beta-helix;Double-stranded beta-helix	Cupin_3;Cupin_2	{'CDJ70979': 1}	1	1	Mn2+	266	Growth	cytosol	5	0	0	5	0	0	5	0	0
CDJ70985	purK	355	39460.6	6.55e-20	5.6	0.56	[]	[[0, 355]]	3	5.10e-10;6.50e-65;3.10e-21	1-35;79-274;280-335	CON;CON;CON	a/b three-layered sandwiches;a+b complex topology;a+b complex topology	Rossmann-like;Protein kinase/SAICAR synthase/ATP-grasp;alpha/beta-Hammerhead/Barrel-sandwich hybrid	PreATP-grasp domain;ATP-grasp;CO dehydrogenase molybdoprotein N-domain-like	2-Hacid_dh_C_2;ATP-grasp;PRK06019_2	{'CDJ70985': 2}	1	2	None	655	Growth	cytosol	4	1	1	4	1	1	4	1	1
CDJ70986	purE	169	17780.1	2.95e-20	6.04	8.88	[]	[[0, 169]]	1	1.7e-73	9-162	CON	a/b three-layered sandwiches	Flavodoxin-like	N5-CAIR mutase (phosphoribosylaminoimidazole carboxylase, PurE)	AIRC	{'CDJ70986': 8}	1	8	None	1068	Growth	cytosol	7	0	0	7	0	0	7	0	0
CDJ70988	ppiB	164	18153.3	3.01e-20	5.51	14.63	[[141, 164]]	[[0, 141]]	1	2.6e-52	2-162	CON	beta barrels	Cyclophilin-like	Cyclophilin-like	Pro_isomerase	{'CDJ70988': 1}	1	1	None	25909	Growth	cytosol	32	1	1	19	1	1	16	1	1
CDJ70989	cysS	461	52201.5	8.67e-20	5.33	2.6	[]	[[0, 461]]	2	2.50e-27;2.50e-48	35-311;317-460	CON;CON	alpha bundles;alpha bundles	Anticodon-binding domain of a subclass of class I aminoacyl-tRNA synthetases;Anticodon-binding domain of a subclass of class I aminoacyl-tRNA synthetases	Anticodon-binding domain of a subclass of class I aminoacyl-tRNA synthetases;Anticodon-binding domain of a subclass of class I aminoacyl-tRNA synthetases	tRNA-synt_1g;DALR_2_1	{'CDJ70989': 1}	1	1	None	No Info Available	No Info Available	cytosol	34	1	1	34	1	1	31	1	1
CDJ70991	ybcJ	70	7389.45	1.23e-20	7.84	4.29	[]	[[0, 70]]	1	1.9e-36	1969-11-01	CON	a+b two layers	beta-Grasp	Alpha-L RNA-binding motif	S4_2	{'CDJ70991': 1}	1	1	None	3974	Growth	cytosol	8	0	0	8	0	0	8	0	0
CDJ70992	folD	288	31043.4	5.15e-20	5.74	1.74	[]	[[0, 288]]	2	3.70e-46;4.40e-69	3-122;123-279	CON;CON	a/b three-layered sandwiches;a/b three-layered sandwiches	Flavodoxin-like;Rossmann-like	Aminoacid dehydrogenase-like, N-terminal domain;NAD(P)-binding Rossmann-fold domains	THF_DHG_CYH;THF_DHG_CYH_C	{'CDJ70992': 2}	1	2	None	4317	No Growth	cytosol	22	0	0	20	0	0	14	0	0
CDJ71037	nfsB	217	23904.9	3.97e-20	5.8	1.38	[]	[[0, 217]]	1	2.9e-37	1-93,132-210	NC	a+b two layers	Alpha-beta plaits	FMN-dependent nitroreductase-like	Nitroreductase	{'CDJ71037': 2}	1	2	FMN	6231	Growth	cytosol	34	4	4	31	4	4	25	3	3
CDJ71046	ybdZ	72	8271.15	1.37e-20	4.43	6.94	[]	[[0, 72]]	1	1.2e-27	1964-04-01	CON	a+b two layers	L9 N-domain-like	MbtH-like	MbtH	{'CDJ71046': 1}	1	1	None	No Info Available	Growth	cytosol	2	0	0	2	0	0	2	0	0
CDJ71047	entF	1293	141989	2.36e-19	5.04	1.39	[[203, 217]]	[[0, 203], [217, 1293]]	8	7.20e-40;1.10e-47;4.30e-37;5.10e-45;2.80e-17;2.50e-25;5.30e-13;2.60e-12	3-184;189-426;455-570;593-758;775-854;857-959;977-1044;1062-1204	CON;CON;CON;CON;CON;CON;CON;CON	a+b complex topology;a+b complex topology;a+b complex topology;a/b three-layered sandwiches;beta barrels;a+b two layers;alpha bundles;a/b three-layered sandwiches	CoA-dependent acyltransferases;CoA-dependent acyltransferases;CoA-dependent acyltransferases;Rossmann-like domain in Acetyl-CoA synthetase-like proteins;beta-barrel domain in acetyl-CoA synthetase-like proteins;Alpha-lytic protease prodomain-like;ACP-like;alpha/beta-Hydrolases	CoA-dependent acyltransferases;CoA-dependent acyltransferases;CoA-dependent acyltransferases;Rossmann-like domain in Acetyl-CoA synthetase-like proteins;beta-barrel domain in acetyl-CoA synthetase-like proteins;a+b domain in acetyl-CoA synthetase-like proteins;Acyl-carrier protein (ACP);alpha/beta-Hydrolases	Condensation_N;Condensation_C_2;AMP-binding_1st;AMP-binding_2nd;AMP-binding_3rd;AMP-binding_C;PP-binding;Hydrolase_4_1	{'CDJ71047': 1}	1	1	4-phosphopantetheine;Mg2+	No Info Available	Growth	cytosol;inner membrane	15	2	0	15	2	0	15	2	0
CDJ71053	fepB	318	34282.6	5.69e-20	5.76	13.52	[[0, 43]]	[[43, 318]]	2	1.80e-25;1.90e-08	32-167;204-316	CON;CON	a/b three-layered sandwiches;a/b three-layered sandwiches	Flavodoxin-like;Flavodoxin-like	Chelatase-like;Chelatase-like	Peripla_BP_2_N;Peripla_BP_2_C	{'CDJ71049': 2, 'CDJ71051': 1, 'CDJ71050': 1, 'CDJ71053': 1}	4	5	None	179	Growth	periplasmic space	2	0	1	2	0	1	2	0	1
CDJ71054	entC	391	42931.1	7.13e-20	5.49	26.09	[[0, 114], [209, 225]]	[[114, 209], [225, 391]]	1	4.2e-78	101-387	CON	a+b duplicates or obligate multimers	ADC synthase	ADC synthase	Chorismate_bind	{'CDJ71054': 1}	1	1	Mg2+	44	Growth	Unknown	11	0	0	11	0	0	11	0	0
CDJ71055	entE	536	59111.4	9.82e-20	5.42	0.37	[]	[[0, 536]]	4	2.10e-27;8.40e-34;3.70e-22;1.20e-28	27-160;181-339;360-429;432-529	CON;CON;CON;CON	a+b complex topology;a/b three-layered sandwiches;beta barrels;a+b two layers	CoA-dependent acyltransferases;Rossmann-like domain in Acetyl-CoA synthetase-like proteins;beta-barrel domain in acetyl-CoA synthetase-like proteins;Alpha-lytic protease prodomain-like	CoA-dependent acyltransferases;Rossmann-like domain in Acetyl-CoA synthetase-like proteins;beta-barrel domain in acetyl-CoA synthetase-like proteins;a+b domain in acetyl-CoA synthetase-like proteins	AMP-binding_1st;AMP-binding_2nd;AMP-binding_3rd;AMP-binding_C	{'CDJ71056': 2, 'CDJ71043': 1, 'CDJ71047': 1, 'CDJ71055': 2}	4	6	Mg2+	32	Growth	cytosol;membrane	14	0	0	14	0	0	14	0	0
CDJ71056	entB	285	32554	5.41e-20	5.05	1.05	[]	[[0, 285]]	2	6.10e-44;2.20e-06	28-207;218-279	CON;CON	a/b three-layered sandwiches;alpha bundles	Isochorismatase-like hydrolases;ACP-like	Isochorismatase-like hydrolases;Acyl-carrier protein (ACP)	Isochorismatase;PP-binding	{'CDJ71056': 1}	1	1	None	59	Growth	cytosol;inner membrane	10	0	0	10	0	0	10	0	0
CDJ71057	entA	248	26249.3	4.36e-20	4.97	1.61	[]	[[0, 248]]	1	3.5e-67	4-244	CON	a/b three-layered sandwiches	Rossmann-like	NAD(P)-binding Rossmann-fold domains	adh_short_C2_1	{'CDJ71057': 4}	1	4	None	36	Growth	cytosol	7	0	0	7	0	0	6	0	0
CDJ71058	entH	137	14970	2.49e-20	6.13	0.73	[]	[[0, 137]]	1	5.7e-35	15-131	CON	a+b two layers	Thioesterase/thiol ester dehydrase-isomerase-like	Thioesterase/thiol ester dehydrase-isomerase	4HBT	{'CDJ71058': 4}	1	4	None	No Info Available	Growth	cytosol	2	0	0	2	0	0	2	0	0
CDJ71066	dsbG	248	27494.7	4.57e-20	8.32	4.84	[]	[[0, 248]]	2	9.30e-22;2.10e-16	21-78;111-156,195-228	CON;NC	a+b two layers;a+b three layers	Cystatin-like;Thioredoxin-like	DsbC/DsbG N-terminal domain-like;Thioredoxin-like	DsbC_N;DSBA_1	{'CDJ71066': 2}	1	2	None	543	Growth	periplasmic space	4	2	3	4	2	3	4	2	3
CDJ71067	ahpC	187	20761.2	3.45e-20	5.03	1.6	[]	[[0, 187]]	1	8e-59	4-174	CON	a+b three layers	Thioredoxin-like	Thioredoxin-like	AhpC-TSA_1	{'CDJ71067': 10, 'CDJ71068': 2}	2	12	FAD	92449	Growth	cytosol	69	3	1	61	3	1	52	3	1
CDJ71068	ahpF	521	56176.4	9.33e-20	5.47	0.58	[]	[[0, 521]]	3	1.30e-37;6.50e-08;3.30e-26	118-196;215-330;356-504	CON;CON;CON	a+b three layers;a/b three-layered sandwiches;a/b three-layered sandwiches	Thioredoxin-like;Rossmann-like;Rossmann-like	Thioredoxin-like;NAD(P)-binding Rossmann-fold domains;NAD(P)-binding Rossmann-fold domains	Thioredoxin_3;Pyr_redox_2;Pyr_redox_2	{'CDJ71067': 10, 'CDJ71068': 2}	2	12	FAD	5698	Growth	cytosol	55	2	1	52	2	1	46	2	1
CDJ71069	uspG	142	15935	2.65e-20	6.03	1.41	[]	[[0, 142]]	1	2.7e-30	1-142	CON	a/b three-layered sandwiches	HUP domain-like	HUP domains	Usp	{'CDJ71069': 2}	1	2	None	980	Growth	cytosol	4	1	1	4	1	1	4	1	1
CDJ71071	rnk	136	14926.9	2.48e-20	4.48	2.94	[]	[[0, 136]]	2	1.10e-12;1.30e-21	4-42;53-126	CON;CON	alpha bundles;a+b two layers	Long alpha-hairpin;FKBP-like	GreA transcript cleavage protein, N-terminal domain;FKBP-like	Rnk_N;GreA_GreB	{'CDJ71071': 1}	1	1	None	3754	Growth	cytosol	9	1	2	9	1	2	8	1	2
CDJ71072	rna	268	29617.3	4.92e-20	8.86	15.67	[[0, 63]]	[[63, 268]]	1	1.8e-34	34-260	CON	a+b two layers	Ribonuclease Rh-like	Ribonuclease Rh-like	Ribonuclease_T2	{'CDJ71072': 1}	1	1	None	1489	Growth	periplasmic space;cytosol	3	2	2	3	2	2	3	2	2
CDJ71084	cspE	69	7463.35	1.24e-20	8.09	4.35	[]	[[0, 69]]	1	1.1e-36	1966-05-01	CON	beta barrels	OB-fold	Nucleic acid-binding proteins	CSD	{'CDJ71084': 2}	1	2	None	186416	Growth	cytosol	34	0	0	34	0	0	23	0	0
CDJ71087	lipA	321	36071.3	5.99e-20	8.08	1.25	[]	[[0, 321]]	1	1.6e-52	67-298	CON	a/b barrels	TIM beta/alpha-barrel	TIM barrels	Radical_SAM	{'CDJ71087': 2}	1	2	a [4Fe-4S] iron-sulfur cluster	11920	Growth	cytosol	25	8	8	25	8	8	24	7	7
CDJ71089	lipB	213	23882.3	3.97e-20	5.86	0.94	[]	[[0, 213]]	1	1.9e-45	19-203	CON	a+b three layers	Class II aaRS and biotin synthetases	Class II aaRS and biotin synthetases	BPL_LplA_LipB_1	{'CDJ71089': 1}	1	1	None	980	Growth	cytosol	5	1	1	5	1	1	5	1	1
CDJ71090	ybeD	87	9827.23	1.63e-20	5.5	14.94	[]	[[0, 87]]	1	1.8e-41	1987-12-01	CON	a+b two layers	Alpha-beta plaits	YbeD/HP0495-like	DUF493	{'CDJ71090': 1}	1	1	None	8919	Growth	cytosol	22	3	4	21	3	4	19	3	4
CDJ71095	rlmH	155	17340.9	2.88e-20	8.71	1.29	[]	[[0, 155]]	1	7.9e-52	1-152	CON	a/b three-layered sandwiches	alpha/beta knot	alpha/beta knot	SPOUT_MTase	{'CDJ71095': 2}	1	2	None	1099	No Info Available	cytosol	6	0	0	6	0	0	6	0	0
CDJ71096	rsfS	105	11582.1	1.92e-20	4.52	3.81	[]	[[0, 105]]	1	1.7e-40	4-105	CON	a+b three layers	Nucleotidyltransferase-like	Nucleotidyltransferase	RsfS	{'CDJ71096': 1}	1	1	None	4975	Growth	cytosol	2	0	0	2	0	0	2	0	0
CDJ71098	nadD	213	24527.6	4.07e-20	5.46	1.41	[]	[[0, 213]]	1	1.4e-48	6-134,173-213	NC	a/b three-layered sandwiches	HUP domain-like	HUP domains	CTP_transf_like	{'CDJ71098': 1}	1	1	Mg2+	318	No Growth	cytosol	1	0	0	1	0	0	1	0	0
CDJ71101	leuS	860	97232.7	1.61e-19	5.16	0.7	[]	[[0, 860]]	5	6.40e-68;5.60e-25;3.00e-15;4.30e-14;1.80e-28	33-151,191-232,413-434,485-549,601-663;150-225;233-354;685-800;798-860	NC;IS;IS;CON;CON	alpha bundles;few secondary structure elements;beta barrels;alpha bundles;a+b two layers	Anticodon-binding domain of a subclass of class I aminoacyl-tRNA synthetases;Rubredoxin-like;cradle loop barrel;Anticodon-binding domain of a subclass of class I aminoacyl-tRNA synthetases;beta-Grasp	Anticodon-binding domain of a subclass of class I aminoacyl-tRNA synthetases;Rubredoxin-related;acid protease;Anticodon-binding domain of a subclass of class I aminoacyl-tRNA synthetases;beta-grasp fold domain in leucine-tRNA ligase	tRNA-synt_1g;tRNA-synt_1_3rd;tRNA-synt_1_2nd;Anticodon_1;leuS_3rd	{'CDJ71101': 1}	1	1	None	No Info Available	No Info Available	cytosol	95	4	3	84	2	1	78	2	1
CDJ71102	ybeL	160	18797	3.12e-20	5.11	4.38	[]	[[0, 160]]	1	6.5e-06	30-86	CON	a/b three-layered sandwiches	Thiamin diphosphate-binding fold (THDP-binding)	Thiamin diphosphate-binding fold (THDP-binding)	E1_dh	{'CDJ71102': 1}	1	1	None	463	Growth	Unknown	4	2	3	4	2	3	4	2	3
CDJ71110	rihA	311	33822.5	5.62e-20	4.84	0.32	[]	[[0, 311]]	1	1.1e-117	4-307	CON	a/b three-layered sandwiches	Nucleoside hydrolase	Nucleoside hydrolase	IU_nuc_hydro	{'CDJ71110': 4}	1	4	None	516	Growth	cytosol	14	3	3	14	3	3	13	3	3
CDJ71114	gltI	302	33419.8	5.55e-20	8.61	9.27	[[0, 27]]	[[27, 302]]	2	1.30e-29;3.40e-17	40-132,233-271;137-228	NC;IS	a/b three-layered sandwiches;a/b three-layered sandwiches	Periplasmic binding protein-like II;Periplasmic binding protein-like II	Periplasmic binding protein-like II;Periplasmic binding protein-like II	SBP_bac_3_1st;SBP_bac_3_2nd	None	4	5	None	1254	Growth	periplasmic space	16	4	4	16	4	4	15	4	4
CDJ71117	corC	292	33298.1	5.53e-20	4.55	8.56	[[0, 15]]	[[15, 292]]	2	9.90e-29;9.00e-29	68-189;206-280	CON;CON	a+b duplicates or obligate multimers;a+b complex topology	CBS-domain;FAD-binding domain-like	CBS-domain;CorC/HlyC domain-like	IMPDH_2nd_1;CorC_HlyC	{'CDJ71117': 1}	1	1	None	1280	Growth	inner membrane;cytosol	11	0	0	11	0	0	11	0	0
CDJ71118	ybeY	155	17525.5	2.91e-20	4.26	1.29	[]	[[0, 155]]	1	1.6e-54	14-146	CON	mixed a+b and a/b	Zincin-like	Metalloproteases (zincins) catalytic domain	UPF0054	{'CDJ71118': 1}	1	1	None	1611	Growth	cytosol	12	0	1	12	0	1	12	0	1
CDJ71119	ybeZ	346	39038.2	6.48e-20	5.71	2.89	[]	[[0, 346]]	1	1.9e-78	124-300	CON	a/b three-layered sandwiches	P-loop domains-like	P-loop containing nucleoside triphosphate hydrolases	PhoH	{'CDJ71119': 1}	1	1	None	2115	Growth	cytosol	45	2	4	42	2	4	38	3	5
CDJ71120	miaB	474	53662.3	8.91e-20	5.2	5.27	[[454, 474]]	[[0, 454]]	2	2.50e-21;2.80e-56	5-114;145-367	CON;CON	a/b three-layered sandwiches;a/b barrels	Flavodoxin-like;TIM beta/alpha-barrel	CheY-like;TIM barrels	UPF0004;Radical_SAM	{'CDJ71120': 1}	1	1	None	No Info Available	No Info Available	Unknown	35	4	2	35	4	2	31	4	2
CDJ71121	ubiF	391	42953	7.13e-20	6.64	1.02	[]	[[0, 391]]	2	1.20e-36;6.00e-20	6-184,275-317;182-270	NC;IS	a/b barrels;a+b two layers	TIM beta/alpha-barrel;FAD-linked reductases, C-terminal domain-like	TIM barrels;FAD-linked reductases-C	FAD_binding_3_1st;PRK08013	{'CDJ73811': 1, 'CDJ73056': 1, 'CDJ73934': 1, 'CDJ73933': 1, 'CDJ72585': 1, 'CDJ71121': 1, 'CDJ73057': 1}	7	7	None	777	Growth	cytosol	2	0	1	2	0	1	2	0	1
CDJ71122	asnB	554	62658.3	1.04e-19	5.55	0.36	[]	[[0, 554]]	1	4e-115	211-499	CON	a/b three-layered sandwiches	HUP domain-like	HUP domains	Asn_synthase	{'CDJ71122': 2}	1	2	Mg2+	1811	Growth	cytosol	23	2	2	23	2	2	21	2	2
CDJ71123	nagD	250	27188.8	4.51e-20	5.07	0.4	[]	[[0, 250]]	1	5.42e-19	15-71,174-247	NC	a/b three-layered sandwiches	HAD domain-like	HAD-like	HAD_2	{'CDJ71123': 1}	1	1	None	2085	Growth	cytosol	13	0	0	13	0	0	11	0	0
CDJ71124	nagC	406	44540.7	7.4e-20	6.92	1.72	[]	[[0, 406]]	3	7.60e-15;1.70e-24;4.10e-48	22-68;87-207;213-390	CON;CON;CON	alpha arrays;mixed a+b and a/b;mixed a+b and a/b	HTH;Ribonuclease H-like;Ribonuclease H-like	winged;Ribonuclease H-like;Ribonuclease H-like	Fe_dep_repress;ROK_N;ROK_C	{'CDJ71124': 1}	1	1	None	505	Growth	cytosol	9	1	1	9	1	1	9	1	1
CDJ71125	nagA	382	40948.6	6.8e-20	5.65	0.26	[]	[[0, 382]]	2	6.74e-30;1.40e-45	1-54,341-378;54-350	NC;IS	beta sandwiches;a/b barrels	Composite domain of metallo-dependent hydrolases;TIM beta/alpha-barrel	Composite domain of metallo-dependent hydrolases;TIM barrels	nagA;Amidohydro_1_N	{'CDJ71125': 4}	1	4	Zn2+	487	Growth	cytosol	14	0	0	14	0	0	14	0	0
CDJ71126	yieK	266	29773.9	4.94e-20	6.41	1.13	[]	[[0, 266]]	1	3.4e-78	1-245	CON	a/b three-layered sandwiches	Rossmann-like	NagB/RpiA/CoA transferase-like	Glucosamine_iso	{'CDJ71126': 1}	1	1	None	84	Growth	cytosol	10	0	0	8	0	0	8	0	0
CDJ71128	glnS	554	63477.1	1.05e-19	5.89	1.08	[]	[[0, 554]]	3	1.60e-153;3.50e-45;1.80e-38	15-338;346-456;451-548	CON;CON;CON	alpha bundles;beta barrels;beta barrels	Zn2+-binding domain in glutaminyl-tRNA synthetase;Ribosomal protein L25-like;Ribosomal protein L25-like	Zn2+-binding domain in glutaminyl-tRNA synthetase;Ribosomal protein L25-like;Ribosomal protein L25-like	tRNA-synt_1c;tRNA-synt_1c_C_N;tRNA-synt_1c_C_C	{'CDJ71128': 1}	1	1	None	No Info Available	No Info Available	cytosol	79	4	0	77	4	0	64	2	0
CDJ71131	fur	148	16794.7	2.79e-20	5.68	12.84	[]	[[0, 148]]	1	5.1e-50	6-134	CON	alpha arrays	HTH	winged	FUR	{'CDJ71131': 1}	1	1	None	6426	Growth	cytosol	20	4	5	20	4	5	17	3	3
CDJ71133	fldA	176	19736.7	3.28e-20	4.21	1.14	[]	[[0, 176]]	1	1.9e-39	5-166	CON	alpha bundles	Four-helical up-and-down bundle	Cytochromes	Flavodoxin_1	{'CDJ71133': 1}	1	1	None	14243	No Growth	cytosol	32	0	0	32	0	0	25	0	0
CDJ71134	ybfE	97	11279.9	1.87e-20	10.09	29.9	[[0, 29]]	[[29, 97]]	0	None	None	None	None	None	None	None	{'CDJ71134': 1}	1	1	None	960	Growth	cytosol	1	0	0	1	0	0	1	0	0
CDJ71135	ybfF	254	28436.9	4.72e-20	5.86	5.91	[[0, 14]]	[[14, 254]]	1	1e-45	7-253	CON	a/b three-layered sandwiches	alpha/beta-Hydrolases	alpha/beta-Hydrolases	Hydrolase_4_1	{'CDJ71135': 1}	1	1	None	679	Growth	cytosol	9	1	1	9	1	1	9	1	1
CDJ71136	seqA	181	20315.2	3.37e-20	8.82	7.18	[]	[[0, 181]]	2	8.10e-25;6.30e-54	6-34;69-179	CON;CON	alpha arrays;alpha arrays	HTH;DEATH domain	Ribbon-helix-helix;Replication modulator SeqA-C	SeqA_N;SeqA	{'CDJ71136': 1}	1	1	None	4435	Growth	cytosol	7	1	1	7	1	1	7	1	1
CDJ71137	pgm	546	58360.2	9.69e-20	5.43	2.02	[]	[[0, 546]]	4	6.90e-40;2.20e-50;5.20e-34;2.00e-10	41-179;211-318;320-434;479-541	CON;CON;CON;CON	a/b three-layered sandwiches;a/b three-layered sandwiches;a/b three-layered sandwiches;a+b two layers	Phosphoglucomutase, first 3 domains;Phosphoglucomutase, first 3 domains;Phosphoglucomutase, first 3 domains;TBP-like	Phosphoglucomutase, first 3 domains;Phosphoglucomutase, first 3 domains;Phosphoglucomutase, first 3 domains;Phosphoglucomutase, C-terminal domain	PGM_PMM_I;PGM_PMM_II_1;PGM_PMM_III;PGM_PMM_IV	{'CDJ71137': 1}	1	1	Mg2+	3596	Growth	cytosol	48	2	3	48	2	3	39	2	2
CDJ71154	ybgA	169	20210.9	3.36e-20	9.55	1.77	[]	[[0, 169]]	0	None	None	None	None	None	None	None	{'CDJ71154': 1}	1	1	None	No Info Available	Growth	cytosol	1	0	0	1	0	0	1	0	0
CDJ71157	ybgI	247	26892.2	4.47e-20	5.07	0.81	[]	[[0, 247]]	1	6.2e-73	1-245	CON	a/b three-layered sandwiches	NIF3 (NGG1p interacting factor 3)-like	NIF3 (NGG1p interacting factor 3)-like	NIF3_1st	{'CDJ71157': 6}	1	6	None	1665	Growth	cytosol	11	1	0	11	1	0	11	1	0
CDJ71159	pxpC	310	34386	5.71e-20	8.59	0.65	[]	[[0, 310]]	2	1.30e-64;1.30e-52	1-161;173-305	CON;CON	beta sandwiches;beta barrels	jelly-roll;Cyclophilin-like	Double-stranded beta-helix;Cyclophilin-like	CT_A_B_N;CT_A_B_C	{'CDJ71159': 1, 'CDJ71158': 1, 'CDJ71160': 1}	3	3	None	308	Growth	cytosol	4	1	1	4	1	1	4	1	1
CDJ71167	gltA	427	48014.5	7.97e-20	6.21	4.45	[]	[[0, 427]]	1	6.2e-147	44-421	CON	alpha complex topology	Citrate synthase-like	Citrate synthase	Citrate_synt	{'CDJ71167': 6}	1	6	None	2408	Growth	cytosol	48	6	5	47	6	5	41	6	5
CDJ71170	sdhA	588	64421.1	1.07e-19	5.85	8.5	[[531, 588]]	[[0, 531]]	3	1.20e-18;4.30e-39;5.90e-40	7-56,88-242,375-424;236-355;448-559	NC;IS;CON	a/b barrels;a+b complex topology;alpha bundles	TIM beta/alpha-barrel;Succinate dehydrogenase/fumarate reductase flavoprotein, catalytic domain;Spectrin repeat-like	TIM barrels;Succinate dehydrogenase/fumarate reductase flavoprotein, catalytic domain;Succinate dehydrogenase/fumarate reductase flavoprotein C-terminal domain	FAD_binding_3_1st;FAD_binding_2;Succ_DH_flav_C	{'CDJ71170': 1, 'CDJ71171': 1, 'CDJ71168': 1, 'CDJ71169': 1}	4	4	heme b;a [2Fe-2S] iron-sulfur cluster;a [3Fe-4S] iron-sulfur cluster;a [4Fe-4S] iron-sulfur cluster;FAD	3611	Growth	inner membrane	28	5	9	28	5	9	26	5	8
CDJ71171	sdhB	238	26769.6	4.45e-20	6.31	0.84	[]	[[0, 238]]	2	5.70e-40;1.10e-43	3-106;140-234	CON;CON	a+b two layers;alpha arrays	beta-Grasp;alpha-helical ferredoxin-like	Ubiquitin-like;alpha-helical ferredoxin	Fer2_3;Fer4_8	{'CDJ71170': 1, 'CDJ71171': 1, 'CDJ71168': 1, 'CDJ71169': 1}	4	4	heme b;a [2Fe-2S] iron-sulfur cluster;a [3Fe-4S] iron-sulfur cluster;a [4Fe-4S] iron-sulfur cluster;FAD	4850	Growth	inner membrane	9	2	2	9	2	2	9	2	2
CDJ71172	sucA	933	105060	1.74e-19	6.04	3.75	[[904, 933]]	[[0, 904]]	3	2.70e-96;3.90e-60;4.50e-57	148-530;584-783;802-930	CON;CON;CON	a/b three-layered sandwiches;a/b three-layered sandwiches;a/b three-layered sandwiches	Thiamin diphosphate-binding fold (THDP-binding);Thiamin diphosphate-binding fold (THDP-binding);TK C-terminal domain-like	Thiamin diphosphate-binding fold (THDP-binding);Thiamin diphosphate-binding fold (THDP-binding);TK C-terminal domain-like	E1_dh;Transket_pyr;OxoGdeHyase_C	{'CDJ71172': 12, 'CDJ71173': 24, 'CDJ70697': 2}	3	38	thiamine diphosphate;Mg2+	3431	Growth	cytosol	82	33	35	81	32	34	77	32	34
CDJ71173	sucB	405	44010.9	7.31e-20	5.58	40.99	[[0, 179]]	[[179, 405]]	3	1.30e-18;7.00e-19;6.20e-93	17-76;114-151;177-402	CON;CON;CON	a+b complex topology;alpha arrays;a+b complex topology	alpha/beta-Hammerhead/Barrel-sandwich hybrid;Peripheral subunit-binding domain of 2-oxo acid dehydrogenase complex;CoA-dependent acyltransferases	Single hybrid motif;Peripheral subunit-binding domain of 2-oxo acid dehydrogenase complex;CoA-dependent acyltransferases	Biotin_lipoyl;E3_binding;2-oxoacid_dh	{'CDJ71172': 12, 'CDJ71173': 24, 'CDJ70697': 2}	3	38	thiamine diphosphate;FAD;Mg2+	10970	Growth	cytosol	52	3	3	50	3	3	42	2	2
CDJ71174	sucC	388	41392.2	6.87e-20	5.37	0.77	[]	[[0, 388]]	2	1.80e-83;1.80e-64	1-219;240-383	CON;CON	a+b complex topology;a/b three-layered sandwiches	Protein kinase/SAICAR synthase/ATP-grasp;Flavodoxin-like	ATP-grasp;Succinyl-CoA synthetase domains	ATP-grasp_2;Citrate_bind	{'CDJ71175': 2, 'CDJ71174': 2}	2	4	Mg2+	5335	Growth	cytosol	85	6	6	84	6	6	70	4	4
CDJ71175	sucD	289	29777.1	4.94e-20	6.32	0.69	[]	[[0, 289]]	2	8.40e-57;9.50e-84	4-122;123-287	CON;CON	a/b three-layered sandwiches;a/b three-layered sandwiches	Rossmann-like;Flavodoxin-like	NAD(P)-binding Rossmann-fold domains;Succinyl-CoA synthetase domains	CoA_binding;Succ_CoA_lig	{'CDJ71175': 2, 'CDJ71174': 2}	2	4	Mg2+	6091	Growth	cytosol	58	1	1	51	1	1	43	0	0
CDJ71179	cydA	522	58204.4	9.67e-20	6.35	4.21	[[502, 522]]	[[0, 502]]	3	1.30e-65;1.93e-66;2.10e-06	8-151;183-315,372-451;313-347	CON;NC;CON	alpha bundles;alpha bundles;extended segments	Transmembrane heme-binding four-helical bundle;Transmembrane heme-binding four-helical bundle;Moesin tail domain	Transmembrane di-heme cytochromes;Transmembrane di-heme cytochromes;Moesin tail domain	Cyt_bd_oxida_I_1st;Cyt_bd_oxida_I_2nd;ERM	{'CDJ71179': 1, 'CDJ71180': 1, 'CDJ71181': 1, 'CDJ72054': 1}	4	4	heme b;heme dActivators (Unknown Mechanism)a phospholipid	1969	No Growth	inner membrane	3	1	1	3	1	1	3	1	1
CDJ71187	tolB	430	45954.9	7.63e-20	6.98	5.35	[[0, 23]]	[[23, 430]]	2	1.00e-46;1.50e-84	35-158;163-428	CON;CON	a/b three-layered sandwiches;beta duplicates or obligate multimers	TolB, N-terminal domain;beta-propeller-like	TolB, N-terminal domain;5-bladed	TolB_N;DPPIV_N_1	{'CDJ71188': 1, 'CDJ71186': 1, 'CDJ71187': 1, 'CDJ71185': 1, 'CDJ71184': 1}	5	5	None	6049	Growth	periplasmic space	36	2	0	36	2	0	29	1	0
CDJ71188	pal	173	18824	3.13e-20	6.29	31.79	[[0, 56]]	[[56, 173]]	1	1.3e-33	69-172	CON	a+b two layers	Pili subunits	Pili subunits	OmpA	{'CDJ71188': 1, 'CDJ71186': 1, 'CDJ71187': 1, 'CDJ71185': 1, 'CDJ71184': 1}	5	5	None	64020	Growth	outer membrane	4	0	0	4	0	0	4	0	0
CDJ71189	cpoB	263	28231.1	4.69e-20	8.58	30.04	[[0, 38], [101, 142]]	[[38, 101], [142, 263]]	2	3.70e-06;8.60e-42	51-81;145-259	CON;CON	alpha bundles;alpha superhelices	Long alpha-hairpin;Repetitive alpha hairpins	HR1 repeat;ARM repeat	HR1;YfiO	{'CDJ71189': 1}	1	1	None	5262	Growth	periplasmic space	21	1	1	21	1	1	19	1	1
CDJ71193	ybgS	126	12871.9	2.14e-20	4.61	100	[[0, 126]]	[]	0	None	None	None	None	None	None	None	{'CDJ71193': 1}	1	1	None	34	Growth	Unknown	2	0	0	2	0	0	2	0	0
CDJ71194	aroG	350	38009.1	6.31e-20	6.14	1.43	[]	[[0, 350]]	1	1.1e-96	44-349	CON	a/b barrels	TIM beta/alpha-barrel	TIM barrels	DAHP_synth_1	{'CDJ71194': 4}	1	4	Fe2+	4959	Growth	cytosol	26	2	2	24	2	2	23	1	1
CDJ71195	gpmA	250	28556	4.74e-20	5.85	2	[]	[[0, 250]]	1	7.3e-62	5-221	CON	a/b three-layered sandwiches	Phosphoglycerate mutase-like	Phosphoglycerate mutase-like	His_Phos_1	{'CDJ71195': 2}	1	2	2;3-diphospho-D-glycerate	29287	Growth	cytosol	62	0	0	58	0	0	49	0	0
CDJ71196	galM	346	38190	6.34e-20	4.84	1.45	[]	[[0, 346]]	1	4.9e-95	16-343	CON	beta sandwiches	Glycosyl hydrolase domain-like	supersandwich	Aldose_epim	{'CDJ71196': 1}	1	1	None	1675	Growth	cytosol	30	3	3	30	3	3	25	2	2
CDJ71197	galK	382	41441.6	6.88e-20	5.28	2.88	[]	[[0, 382]]	2	1.60e-38;6.00e-48	22-182;205-379	CON;CON	a+b two layers;a+b two layers	Ribosomal protein S5 domain 2-like;Alpha-beta plaits	Ribosomal protein S5 domain 2-like;GHMP Kinase, C-terminal domain	GHMP_kinases_N;GHMP_kinases_C	{'CDJ71197': 1}	1	1	Mg2+	313	Growth	cytosol	30	1	2	30	1	2	26	1	1
CDJ71198	galT	348	39645.2	6.58e-20	6.01	5.17	[]	[[0, 348]]	2	2.20e-47;2.80e-76	66-174;181-343	CON;CON	a+b three layers;a+b three layers	HIT-like;HIT-like	HIT-related;HIT-related	GalP_UDP_transf;GalP_UDP_tr_C	{'CDJ71198': 2}	1	2	Fe2+;Zn2+	335	Growth	cytosol	20	6	6	20	6	6	19	6	6
CDJ71199	galE	338	37264.7	6.19e-20	5.89	1.48	[]	[[0, 338]]	1	1.6e-125	1-336	CON	a/b three-layered sandwiches	Rossmann-like	NAD(P)-binding Rossmann-fold domains	GDP_Man_Dehyd	{'CDJ71199': 2}	1	2	NAD+	1734	Growth	cytosol	50	4	2	48	3	2	42	1	1
CDJ71200	modF	490	54535.2	9.06e-20	5.43	4.69	[]	[[0, 490]]	2	4.40e-37;1.20e-40	10-225;264-468	CON;CON	a/b three-layered sandwiches;a/b three-layered sandwiches	P-loop domains-like;P-loop domains-like	P-loop containing nucleoside triphosphate hydrolases;P-loop containing nucleoside triphosphate hydrolases	ABC_tran;ABC_tran	{'CDJ71200': 1}	1	1	None	No Info Available	No Info Available	Unknown	2	0	0	2	0	0	2	0	0
CDJ71201	modE	262	28280.9	4.7e-20	5.22	0.76	[]	[[0, 262]]	3	2.70e-10;2.30e-23;1.20e-13	20-97;124-189;199-258	CON;CON;CON	alpha arrays;beta barrels;beta barrels	HTH;OB-fold;OB-fold	winged;MOP-like;MOP-like	HTH_1;TOBE;TOBE	{'CDJ71201': 1}	1	1	None	653	Growth	cytosol	6	0	0	6	0	0	6	0	0
CDJ71203	modA	257	27363.9	4.54e-20	7.81	2.72	[]	[[0, 257]]	2	7.50e-42;1.50e-36	29-123,234-255;107-218	NC;IS	a/b three-layered sandwiches;a/b three-layered sandwiches	Periplasmic binding protein-like II;Periplasmic binding protein-like II	Periplasmic binding protein-like II;Periplasmic binding protein-like II	SBP_bac_11;SBP_bac_11_1	{'CDJ71205': 1, 'CDJ71204': 2, 'CDJ71203': 1}	3	4	None	769	Growth	periplasmic space	18	1	0	18	1	0	18	1	0
CDJ71206	ybhA	272	30201	5.02e-20	5.51	0.73	[]	[[0, 272]]	1	1.1e-65	4-269	CON	a+b two layers	Cof C2 cap domain	Cof C2 cap domain	Hydrolase_3	{'CDJ71206': 1}	1	1	Mg2+	1680	Growth	cytosol	9	0	0	9	0	0	9	0	0
CDJ71207	pgl	331	36307.2	6.03e-20	5.06	0.6	[]	[[0, 331]]	1	1.4e-91	2-328	CON	beta duplicates or obligate multimers	beta-propeller-like	7-bladed	Lactonase	{'CDJ71207': 1}	1	1	None	2592	Growth	cytosol	24	1	1	24	1	1	23	1	1
CDJ71213	ybhB	158	17084.9	2.84e-20	5.27	1.9	[]	[[0, 158]]	1	3.5e-35	6-149	CON	beta sandwiches	Immunoglobulin-like beta-sandwich	PEBP-like	PBP	{'CDJ71213': 1}	1	1	None	672	Growth	cytosol	2	1	1	2	1	1	2	1	1
CDJ71220	uvrB	673	76225.1	1.27e-19	5.14	6.54	[[603, 627]]	[[0, 603], [627, 673]]	4	5.50e-147;2.00e-32;1.10e-24;3.20e-18	16-159,245-413;159-245;454-575;630-667	NC;IS;CON;CON	a/b three-layered sandwiches;beta meanders;a/b three-layered sandwiches;alpha bundles	P-loop domains-like;Colicin E3 ribonuclease domain-like;P-loop domains-like;Long alpha-hairpin	P-loop containing nucleoside triphosphate hydrolases;UvrB interaction domain;P-loop containing nucleoside triphosphate hydrolases;C-terminal UvrC-binding domain of UvrB	ResIII;UB2H_1;Helicase_C_8;UVR	{'CDJ71220': 1, 'CDJ72302': 1, 'CDJ74292': 1}	3	3	None	370	Growth	cytosol	1	0	0	1	0	0	1	0	0
CDJ71221	ybhK	302	32787.5	5.44e-20	6	2.98	[]	[[0, 302]]	1	1.4e-83	11-296	CON	a/b three-layered sandwiches	CofD-like	CofD-like	UPF0052	{'CDJ71221': 1}	1	1	None	166	Growth	cytosol	4	0	0	4	0	0	4	0	0
CDJ71222	moaA	329	37346	6.2e-20	8.15	4.86	[]	[[0, 329]]	1	2.9e-23	18-198	CON	a/b barrels	TIM beta/alpha-barrel	TIM barrels	Radical_SAM	{'CDJ71222': 1}	1	1	None	268	Growth	cytosol	2	0	0	2	0	0	2	0	0
CDJ71223	moaB	170	18664.9	3.1e-20	5.73	8.82	[]	[[0, 170]]	1	4.3e-35	12-156	CON	a/b three-layered sandwiches	Molybdenum cofactor biosynthesis proteins	Molybdenum cofactor biosynthesis proteins	MoCF_biosynth	{'CDJ71223': 6}	1	6	None	1348	Growth	cytosol	6	0	0	6	0	0	6	0	0
CDJ71224	moaC	161	17467.1	2.9e-20	6.59	10.56	[[148, 161]]	[[0, 148]]	1	6.3e-65	13-151	CON	a+b two layers	Alpha-beta plaits	Molybdenum cofactor biosynthesis protein C, MoaC	MoaC	{'CDJ71224': 6}	1	6	None	1266	Growth	cytosol	7	3	3	7	3	3	7	3	3
CDJ71225	moaD	81	8757.83	1.45e-20	4.38	6.17	[]	[[0, 81]]	1	4.5e-30	1981-01-01	CON	a+b two layers	beta-Grasp	Ubiquitin-like	ThiS	{'CDJ71225': 2, 'CDJ71226': 2}	2	4	None	1029	Growth	cytosol	2	0	0	2	0	0	2	0	0
CDJ71226	moaE	150	16980.8	2.82e-20	5.26	2.67	[]	[[0, 150]]	1	1.3e-48	5-129	CON	a+b complex topology	alpha/beta-Hammerhead/Barrel-sandwich hybrid	Molybdopterin synthase subunit MoaE	MoaE	{'CDJ71225': 2, 'CDJ71226': 2}	2	4	None	897	Growth	cytosol	4	0	0	4	0	0	4	0	0
CDJ71238	rhlE	454	49988.7	8.3e-20	10.06	18.72	[[374, 454]]	[[0, 374]]	2	1.20e-72;1.00e-14	2-209;234-366	CON;CON	a/b three-layered sandwiches;a/b three-layered sandwiches	P-loop domains-like;P-loop domains-like	P-loop containing nucleoside triphosphate hydrolases;P-loop containing nucleoside triphosphate hydrolases	DEAD;Helicase_C_1	{'CDJ71238': 1}	1	1	None	815	Growth	cytosol	2	2	2	2	2	2	2	2	2
CDJ71241	ybiB	320	35048.2	5.82e-20	6.38	0.31	[]	[[0, 320]]	2	1.50e-18;4.10e-43	1-72;82-319	CON;CON	alpha arrays;a/b three-layered sandwiches	Nucleoside phosphorylase/phosphoribosyltransferase-N;Nucleoside phosphorylase/phosphoribosyltransferase catalytic domain	Nucleoside phosphorylase/phosphoribosyltransferase-N;Nucleoside phosphorylase/phosphoribosyltransferase catalytic domain	Glycos_trans_3N;Glycos_transf_3	{'CDJ71241': 2}	1	2	None	817	Growth	cytosol	18	0	0	18	0	0	17	0	0
CDJ71242	hcxB	361	38896.7	6.46e-20	5.96	1.39	[]	[[0, 361]]	1	4.5e-114	6-342	CON	a+b three layers	L-sulfolactate dehydrogenase-like	L-sulfolactate dehydrogenase-like	Ldh_2	{'CDJ71242': 1}	1	1	None	914	Growth	cytosol	1	0	0	1	0	0	1	0	0
CDJ71245	ybiX	225	25528.5	4.24e-20	5.96	4	[]	[[0, 225]]	2	1.10e-30;2.40e-18	3-177;184-224	CON;CON	beta sandwiches;alpha bundles	jelly-roll;YqgQ-like	Double-stranded beta-helix;YqgQ-like	2OG-FeII_Oxy_3;PiuC	{'CDJ71245': 1}	1	1	None	No Info Available	Growth	cytosol	3	0	0	3	0	0	3	0	0
CDJ71248	rlmF	308	34225.5	5.68e-20	9.3	13.31	[[0, 14], [188, 213]]	[[14, 188], [213, 308]]	1	8.5e-63	69-190,224-289	NC	a/b three-layered sandwiches	Rossmann-like	S-adenosyl-L-methionine-dependent methyltransferases	Methyltransf_10	{'CDJ71248': 1}	1	1	None	928	Growth	cytosol	1	0	0	1	0	0	1	0	0
CDJ71250	fbpC	240	26730.7	4.44e-20	6.08	0.83	[]	[[0, 240]]	1	2.9e-80	1-227	CON	a/b three-layered sandwiches	P-loop domains-like	P-loop containing nucleoside triphosphate hydrolases	ABC_tran	{'CDJ71250': 1}	1	1	None	No Info Available	Growth	inner membrane;cytosol	1	0	0	1	0	0	1	0	0
CDJ71252	glnH	248	27189.8	4.52e-20	8.44	4.03	[]	[[0, 248]]	2	7.80e-36;3.00e-26	26-125;114-202	CON;CON	a/b three-layered sandwiches;a/b three-layered sandwiches	Periplasmic binding protein-like II;Periplasmic binding protein-like II	Periplasmic binding protein-like II;Periplasmic binding protein-like II	SBP_bac_3_1st;SBP_bac_3_2nd	None	3	5	None	627	Growth	periplasmic space;membrane	22	1	1	20	1	1	20	1	1
CDJ71253	dps	167	18695.1	3.1e-20	5.72	4.79	[]	[[0, 167]]	1	1.4e-41	26-166	CON	alpha bundles	Ferritin/Heme oxygenase/4-helical cytokines	Ferritin	Ferritin_1	{'CDJ71253': 12}	1	12	None	2131	Growth	bacterial nucleoid;cytosol	25	7	8	24	8	8	23	8	8
CDJ71255	ompX	171	18602.4	3.09e-20	6.56	15.21	[[0, 27]]	[[27, 171]]	1	1.5e-40	27-160	CON	beta barrels	Outer membrane meander beta-barrels	OMPA-like	Ail_Lom	{'CDJ71255': 1}	1	1	None	No Info Available	No Info Available	Unknown	7	0	0	7	0	0	7	0	0
CDJ71258	mntR	155	17640	2.93e-20	6.32	7.1	[]	[[0, 155]]	2	2.90e-21;2.30e-16	38-94;95-149	CON;CON	alpha arrays;alpha duplicates or obligate multimers	HTH;Iron-dependent repressor protein, dimerization domain	winged;Iron-dependent repressor protein, dimerization domain	Fe_dep_repress;Fe_dep_repr_C	{'CDJ71258': 1}	1	1	None	637	Growth	cytosol	1	0	0	1	0	0	1	0	0
CDJ71260	ybiS	306	33324.9	5.53e-20	5.99	7.84	[[0, 24]]	[[24, 306]]	3	2.90e-14;6.80e-30;3.10e-34	33-90;99-233;237-304	CON;CON;CON	alpha arrays;beta complex topology;a+b two layers	HTH;L,D-transpeptidase catalytic domain-like;L,D-transpeptidase C-terminal domain	LysM domain;L,D-transpeptidase catalytic domain-like;L,D-transpeptidase C-terminal domain	LysM_1;YkuD;PRK10190	{'CDJ71260': 1}	1	1	None	4910	Growth	periplasmic space	24	0	0	24	0	0	21	0	0
CDJ71261	ybiT	530	59857.3	9.94e-20	4.99	0.94	[]	[[0, 530]]	2	1.30e-46;8.00e-47	5-244;320-526	CON;CON	a/b three-layered sandwiches;a/b three-layered sandwiches	P-loop domains-like;P-loop domains-like	P-loop containing nucleoside triphosphate hydrolases;P-loop containing nucleoside triphosphate hydrolases	ABC_tran;ABC_tran	{'CDJ71261': 1}	1	1	None	3239	Growth	inner membrane	24	2	0	24	2	0	20	2	0
CDJ71262	ybiU	421	47328.9	7.86e-20	5.56	1.66	[]	[[0, 421]]	1	3.6e-151	9-419	CON	beta sandwiches	jelly-roll	Double-stranded beta-helix	DUF1479	{'CDJ71262': 1}	1	1	None	169	Growth	cytosol	3	2	2	3	2	2	3	2	2
CDJ71263	ybiV	271	30412.5	5.05e-20	5.91	1.11	[]	[[0, 271]]	1	9.4e-65	3-263	CON	a+b two layers	Cof C2 cap domain	Cof C2 cap domain	Hydrolase_3	{'CDJ71263': 1}	1	1	Mg2+	486	Growth	cytosol	4	0	0	4	0	0	4	0	0
CDJ71267	moeB	249	26718.6	4.44e-20	4.91	0.8	[]	[[0, 249]]	1	4.3e-71	11-238	CON	a/b three-layered sandwiches	Rossmann-like	Activating enzymes of the ubiquitin-like proteins	ThiF_1	{'CDJ71267': 2}	1	2	None	325	Growth	cytosol	2	0	0	2	0	0	2	0	0
CDJ71268	moeA	411	44066.8	7.32e-20	5.03	0.24	[]	[[0, 411]]	4	1.01e-31;2.80e-36;9.40e-41;6.50e-32	7-56,124-177;53-138;179-319;330-404	NC;IS;CON;CON	a+b two layers;a+b complex topology;a/b three-layered sandwiches;beta barrels	MoeA-I/Ornithine decarboxylase-C/Reverse ferredoxin-like domain in RNA-polymerase;MoeA domain II;Molybdenum cofactor biosynthesis proteins;beta-clip	MoeA-I/Ornithine decarboxylase-C/Reverse ferredoxin-like domain in RNA-polymerase;MoeA domain II;Molybdenum cofactor biosynthesis proteins;MoeA C-terminal domain-like	MoeA_N_N;MoeA_N_C;MoCF_biosynth;MoeA_C	{'CDJ71268': 2}	1	2	None	1323	Growth	cytosol	22	0	0	22	0	0	21	0	0
CDJ71269	iaaA	321	33393.6	5.55e-20	4.83	2.18	[]	[[0, 321]]	1	6.6e-110	4-305	CON	a+b four layers	Ntn/PP2C	(Glycosyl)asparaginase	Asparaginase_2	{'CDJ71269': 1}	1	1	None	74	Growth	cytosol;periplasmic space	1	0	0	1	0	0	1	0	0
CDJ71271	gsiB	512	56469.5	9.38e-20	8.22	5.08	[[0, 25]]	[[25, 512]]	3	1.10e-32;3.30e-34;3.40e-65	61-160;134-280;269-481	CON;CON;CON	a+b two layers;a/b three-layered sandwiches;a/b three-layered sandwiches	Alpha-beta plaits;Periplasmic binding protein-like II;Periplasmic binding protein-like II	Oligo-peptide binding protein (OPPA) insertion domain;Periplasmic binding protein-like II;Periplasmic binding protein-like II	SBP_bac_5_1st;SBP_bac_5_2nd;SBP_bac_5_3rd	{'CDJ71270': 1, 'CDJ71271': 1, 'CDJ71273': 1, 'CDJ71272': 1}	4	4	None	71	Growth	inner membrane;periplasmic space	5	0	1	5	0	1	5	0	1
CDJ71276	rimO	441	49581.2	8.23e-20	5.3	1.59	[]	[[0, 441]]	2	8.40e-32;7.40e-47	10-113;137-366	CON;CON	a/b three-layered sandwiches;a/b barrels	Flavodoxin-like;TIM beta/alpha-barrel	CheY-like;TIM barrels	UPF0004;Radical_SAM	{'CDJ71276': 1}	1	1	a [4Fe-4S] iron-sulfur cluster	4329	Growth	cytosol	24	0	0	24	0	0	24	0	0
CDJ71279	gstB	208	23712.9	3.94e-20	5.05	1.44	[]	[[0, 208]]	2	4.90e-25;6.50e-26	1-80;88-203	CON;CON	a+b three layers;alpha superhelices	Thioredoxin-like;Repetitive alpha hairpins	Thioredoxin-like;Glutathione S-transferase (GST)-C	GST_N;GST_C_3	{'CDJ71279': 1}	1	1	None	1359	Growth	cytosol	11	1	1	11	1	1	11	1	1
CDJ71285	ybjI	271	30195.8	5.01e-20	4.84	0.74	[]	[[0, 271]]	1	7.9e-63	3-263	CON	a+b two layers	Cof C2 cap domain	Cof C2 cap domain	Hydrolase_3	{'CDJ71285': 1}	1	1	Mg2+	291	Growth	cytosol	9	0	0	9	0	0	9	0	0
CDJ71290	grxA	85	9684.74	1.61e-20	4.81	3.53	[]	[[0, 85]]	1	1.6e-19	1981-02-01	CON	a+b three layers	Thioredoxin-like	Thioredoxin-like	Glutaredoxin	{'CDJ71290': 1}	1	1	None	1247	Growth	cytosol	7	1	2	7	1	2	7	1	2
CDJ71292	nfsA	240	26800.4	4.45e-20	6.44	1.25	[]	[[0, 240]]	1	7.3e-38	5-177	CON	a+b two layers	Alpha-beta plaits	FMN-dependent nitroreductase-like	Nitroreductase	{'CDJ71292': 2}	1	2	FMN	1916	Growth	cytosol	14	0	0	14	0	0	14	0	0
CDJ71294	ybjN	158	17665.9	2.93e-20	4.12	8.23	[]	[[0, 158]]	1	9e-47	4-139	CON	a+b two layers	Type III secretory system chaperone-like	Type III secretory system chaperone	YbjN	{'CDJ71294': 1}	1	1	None	1365	Growth	cytosol	2	1	2	2	1	2	2	1	2
CDJ71295	potF	370	40839.2	6.78e-20	5.84	2.43	[]	[[0, 370]]	2	3.20e-33;5.20e-38	30-137,277-369;137-274	NC;IS	a/b three-layered sandwiches;a/b three-layered sandwiches	Periplasmic binding protein-like II;Periplasmic binding protein-like II	Periplasmic binding protein-like II;Periplasmic binding protein-like II	SBP_bac_1_N_1;SBP_bac_6_1	{'CDJ71296': 2, 'CDJ71297': 1, 'CDJ71298': 1, 'CDJ71295': 1}	4	5	None	257	Growth	periplasmic space	2	1	1	2	1	1	2	1	1
CDJ71301	artJ	243	26829.2	4.46e-20	6.83	7.82	[[0, 18]]	[[18, 243]]	2	1.60e-35;9.50e-29	22-117;109-193	CON;CON	a/b three-layered sandwiches;a/b three-layered sandwiches	Periplasmic binding protein-like II;Periplasmic binding protein-like II	Periplasmic binding protein-like II;Periplasmic binding protein-like II	SBP_bac_3_1st;SBP_bac_3_2nd	{'CDJ71301': 1, 'CDJ71303': 1, 'CDJ71302': 1, 'CDJ71305': 2}	4	5	None	544	Growth	periplasmic space;membrane	5	0	0	5	0	0	5	0	0
CDJ71304	artI	243	26929.2	4.47e-20	5.79	7.82	[[0, 18]]	[[18, 243]]	3	1.50e-32;2.00e-27;2.60e-16	22-115;111-195;147-242	CON;CON;CON	a/b three-layered sandwiches;a/b three-layered sandwiches;a/b three-layered sandwiches	Periplasmic binding protein-like II;Periplasmic binding protein-like II;Periplasmic binding protein-like II	Periplasmic binding protein-like II;Periplasmic binding protein-like II;Periplasmic binding protein-like II	SBP_bac_3_1st;SBP_bac_3_2nd;SBP_bac_3_1st	{'CDJ71304': 1, 'CDJ71302': 1, 'CDJ71303': 1, 'CDJ71305': 2}	4	5	None	3323	Growth	periplasmic space;membrane	27	2	1	27	2	1	25	2	1
CDJ71305	artP	242	27021.7	4.49e-20	6.17	1.24	[]	[[0, 242]]	1	5.7e-70	3-229	CON	a/b three-layered sandwiches	P-loop domains-like	P-loop containing nucleoside triphosphate hydrolases	ABC_tran	{'CDJ71304': 1, 'CDJ71302': 1, 'CDJ71303': 1, 'CDJ71305': 2}	4	5	None	1392	Growth	inner membrane	1	0	0	1	0	0	1	0	0
CDJ71311	ltaE	333	36494.3	6.06e-20	5.81	3.6	[]	[[0, 333]]	2	2.70e-30;1.50e-16	9-242;248-325	CON;CON	a/b three-layered sandwiches;a+b two layers	PLP-dependent transferases;C-terminal domain in some PLP-dependent transferases	PLP-dependent transferases;C-terminal domain in some PLP-dependent transferases	Aminotran_5_N;Beta_elim_lyase_1	{'CDJ71311': 4}	1	4	pyridoxal 5-phosphateKinetic Parameters Substrate Km (ŒºM) Citations 4-hydroxy-L-threonine 27.0	684	Growth	cytosol	14	3	6	14	3	6	14	3	6
CDJ71312	poxB	572	62010.7	1.03e-19	5.86	0.35	[]	[[0, 572]]	3	2.20e-46;1.10e-36;3.80e-55	4-170;186-331;356-529	CON;CON;CON	a/b three-layered sandwiches;a/b three-layered sandwiches;a/b three-layered sandwiches	Thiamin diphosphate-binding fold (THDP-binding);Rossmann-like;Thiamin diphosphate-binding fold (THDP-binding)	Thiamin diphosphate-binding fold (THDP-binding);DHS-like NAD/FAD-binding domain;Thiamin diphosphate-binding fold (THDP-binding)	TPP_enzyme_N;TPP_enzyme_M;TPP_enzyme_C	{'CDJ71312': 4}	1	4	FAD;thiamine diphosphate;Mg2+	40	Growth	inner membrane;cytosol	4	1	2	4	1	2	4	1	2
CDJ71321	cspD	74	7968.88	1.32e-20	5.81	4.05	[]	[[0, 74]]	1	2.6e-33	1964-01-01	CON	beta barrels	OB-fold	Nucleic acid-binding proteins	CSD	{'CDJ71321': 2}	1	2	None	743	Growth	cytosol	3	1	1	3	1	1	3	1	1
CDJ71322	clpS	106	12178.9	2.02e-20	4.94	4.72	[]	[[0, 106]]	1	1.1e-42	26-105	CON	a+b two layers	ClpS-like	ClpS-related	ClpS	{'CDJ71322': 1}	1	1	None	514	Growth	cytosol	4	0	0	4	0	0	4	0	0
CDJ71323	clpA	758	84205.9	1.4e-19	5.91	6.33	[[139, 169]]	[[0, 139], [169, 758]]	5	5.50e-32;1.80e-33;5.10e-37;2.90e-21;2.10e-27	3-140;185-346;348-479;460-611;653-739	CON;CON;CON;CON;CON	alpha arrays;a/b three-layered sandwiches;alpha arrays;a/b three-layered sandwiches;alpha arrays	Histone-like;P-loop domains-like;Histone-like;P-loop domains-like;Histone-like	double Clp-N;P-loop containing nucleoside triphosphate hydrolases;AAA+ ATPase lid domain;P-loop containing nucleoside triphosphate hydrolases;AAA+ ATPase lid domain	Clp_N;Sigma54_activat;chaperone_ClpB;Sigma54_activat;ClpB_D2-small	{'CDJ70907': 14, 'CDJ71323': 6, 'CDJ70908': 6}	3	26	None	989	Growth	cytosol	18	1	0	18	1	0	18	1	0
CDJ71324	infA	72	8249.49	1.37e-20	9.22	9.72	[]	[[0, 72]]	1	6.8e-36	1971-03-01	CON	beta barrels	OB-fold	Nucleic acid-binding proteins	eIF-1a	{'CDJ71324': 1}	1	1	None	30461	No Growth	cytosol	11	0	0	10	0	0	10	0	0
CDJ71328	trxB	321	34622.6	5.75e-20	5.3	1.56	[]	[[0, 321]]	2	3.90e-11;3.40e-32	8-118;146-302	CON;CON	a/b three-layered sandwiches;a/b three-layered sandwiches	Rossmann-like;Rossmann-like	NAD(P)-binding Rossmann-fold domains;NAD(P)-binding Rossmann-fold domains	Pyr_redox_2;Pyr_redox_2	{'CDJ71328': 2}	1	2	FAD	8599	Growth	cytosol	40	1	1	34	1	1	33	1	1
CDJ71329	lrp	164	18886.6	3.14e-20	8.9	6.1	[]	[[0, 164]]	2	5.40e-28;6.60e-32	12-68;74-155	CON;CON	alpha arrays;a+b two layers	HTH;Alpha-beta plaits	winged;Dimeric alpha+beta barrel	HTH_AsnC-type;AsnC_trans_reg	{'CDJ71329': 1}	1	1	None	4901	Growth	cytosol	11	2	2	11	2	2	11	2	2
CDJ71330	ftsK	1329	146661	2.44e-19	4.92	49.66	[[202, 852], [1243, 1263], [1310, 1329]]	[[0, 202], [852, 1243], [1263, 1310]]	3	1.60e-33;1.40e-134;7.50e-33	861-943;946-1231;1266-1323	CON;CON;CON	a+b two layers;a/b three-layered sandwiches;alpha arrays	Alpha-beta plaits;P-loop domains-like;HTH	DNA translocase FtsK N-terminal domain;P-loop containing nucleoside triphosphate hydrolases;winged	PRK10263;FtsK_SpoIIIE;Ftsk_gamma	{'CDJ71330': 1}	1	1	None	508	No Growth	inner membrane	3	2	2	3	2	2	3	2	2
CDJ71331	lolA	203	22496.8	3.74e-20	6.28	14.29	[[0, 20]]	[[20, 203]]	1	2.4e-62	23-201	CON	beta meanders	Lipoprotein localization factors LolAB	Lipoprotein localization factors LolAB	LolA	{'CDJ71331': 1}	1	1	None	1198	No Growth	periplasmic space	12	0	0	12	0	0	8	0	0
CDJ71332	rarA	447	49625.5	8.24e-20	6	2.01	[]	[[0, 447]]	3	4.20e-21;1.30e-36;1.20e-69	24-157;165-241;253-434	CON;CON;CON	a/b three-layered sandwiches;alpha arrays;alpha arrays	P-loop domains-like;Histone-like;DNA polymerase III clamp loader subunits, C-terminal domain	P-loop containing nucleoside triphosphate hydrolases;AAA+ ATPase lid domain;DNA polymerase III clamp loader subunits, C-terminal domain	Sigma54_activat;AAA_assoc_2;MgsA_C	{'CDJ71332': 1}	1	1	None	309	Growth	cytosol	2	0	0	2	0	0	2	0	0
CDJ71333	serS	430	48413.5	8.04e-20	5.34	9.3	[[50, 65], [106, 121]]	[[0, 50], [65, 106], [121, 430]]	2	1.30e-31;3.30e-75	1-112;138-408	CON;CON	alpha bundles;a+b three layers	Long alpha-hairpin;Class II aaRS and biotin synthetases	tRNA-binding arm;Class II aaRS and biotin synthetases	Seryl_tRNA_N;tRNA-synt_2b	{'CDJ71333': 2}	1	2	Mg2+	11805	No Growth	cytosol	68	0	0	58	0	0	48	0	0
CDJ71334	dmsA	814	90397.6	1.5e-19	6.42	2.83	[[795, 814]]	[[0, 795]]	2	1.20e-58;1.70e-36	223-417;690-813	CON;CON	a/b three-layered sandwiches;beta barrels	Rossmann-like;cradle loop barrel	Formate dehydrogenase/DMSO reductase, domains 2 and 3;double psi	Molybdopterin_1st_1;Molydop_binding	{'CDJ71334': 1, 'CDJ71335': 1, 'CDJ71336': 1}	3	3	a [4Fe-4S] iron-sulfur cluster;bis(guanylyl molybdopterin) cofactor	28	Growth	periplasmic space;inner membrane	4	1	2	4	1	2	4	1	2
CDJ71335	dmsB	205	22868.7	3.8e-20	6.16	20.49	[[166, 205]]	[[0, 166]]	3	6.00e-22;8.60e-28;4.20e-18	4-88;68-125;90-169	CON;CON;CON	a+b two layers;a+b two layers;a+b two layers	4Fe-4S ferredoxin;4Fe-4S ferredoxin;4Fe-4S ferredoxin	4Fe-4S ferredoxin;4Fe-4S ferredoxin;4Fe-4S ferredoxin	Fer4_11_1;Fer4_11;Fer4_11_1	{'CDJ71334': 1, 'CDJ71335': 1, 'CDJ71336': 1}	3	3	a [4Fe-4S] iron-sulfur cluster;bis(guanylyl molybdopterin) cofactor	32	Growth	inner membrane	1	0	1	1	0	1	1	0	1
CDJ71337	ycaC	208	23100	3.84e-20	5.2	0.96	[]	[[0, 208]]	1	9.2e-27	12-165	CON	a/b three-layered sandwiches	Isochorismatase-like hydrolases	Isochorismatase-like hydrolases	Isochorismatase	{'CDJ71337': 8}	1	8	None	No Info Available	Growth	cytosol	6	1	1	6	1	1	6	1	1
CDJ71342	pflA	246	28204	4.68e-20	6	1.22	[]	[[0, 246]]	1	5.6e-42	17-241	CON	a/b barrels	TIM beta/alpha-barrel	TIM barrels	Radical_SAM	{'CDJ71342': 1}	1	1	a [4Fe-4S] iron-sulfur cluster	2129	Growth	cytosol	11	0	0	9	0	0	9	0	0
CDJ71343	pflB	760	85356.2	1.42e-19	5.69	3.42	[[615, 639]]	[[0, 615], [639, 760]]	1	1.6e-221	76-757	CON	a/b barrels	Ten stranded beta/alpha barrel	Ten stranded beta/alpha barrel	PFL-like	{'CDJ71343': 2}	1	2	None	10029	Growth	cytosol	151	49	55	140	46	51	117	43	46
CDJ71345	ycaO	586	65650.8	1.09e-19	4.38	0.34	[]	[[0, 586]]	3	8.50e-26;2.80e-25;1.80e-71	2-105;186-320;409-572	CON;CON;CON	a+b two layers;a+b two layers;alpha superhelices	dsRBD-like;dsRBD-like;Repetitive alpha hairpins	Heterocyclase TruD C-terminal domain;Heterocyclase TruD C-terminal domain;Ribosomal protein S12 methylthiotransferase accessory factor YcaO C-terminal domain	YcaO_2nd;YcaO_2nd;TIGR03549	{'CDJ71345': 1}	1	1	None	4641	Growth	cytosol	51	1	0	51	1	0	41	0	0
CDJ71347	serC	362	39782.8	6.61e-20	5.37	0.83	[]	[[0, 362]]	1	6.4e-43	263-361	CON	a+b two layers	C-terminal domain in some PLP-dependent transferases	C-terminal domain in some PLP-dependent transferases	Aminotran_5_C_1	{'CDJ71347': 2}	1	2	pyridoxal 5-phosphate	3643	Growth	cytosol	34	13	15	32	13	15	31	12	14
CDJ71348	aroA	427	46095.3	7.65e-20	5.37	0.7	[]	[[0, 427]]	2	1.40e-53;1.90e-61	21-218;236-423	CON;CON	a+b two layers;a+b two layers	IF3-like;IF3-like	EPT/RTPC-like;EPT/RTPC-like	EPSP_synthase_N_1;EPSP_synthase_C	{'CDJ71348': 1}	1	1	None	1248	Growth	cytosol	18	3	4	17	3	4	17	3	4
CDJ71350	cmk	227	24746	4.11e-20	5.56	1.32	[]	[[0, 227]]	1	1.4e-88	6-221	CON	a/b three-layered sandwiches	P-loop domains-like	P-loop containing nucleoside triphosphate hydrolases	Cytidylate_kin_1	{'CDJ71350': 1}	1	1	Mg2+	1997	Growth	cytosol	17	0	0	15	0	0	14	0	0
CDJ71351	rpsA	557	61157.3	1.02e-19	4.89	1.08	[]	[[0, 557]]	6	1.30e-09;4.70e-12;7.00e-29;9.00e-29;1.80e-24;2.60e-23	20-86;103-171;190-260;276-348;361-435;448-520	CON;CON;CON;CON;CON;CON	beta barrels;beta barrels;beta barrels;beta barrels;beta barrels;beta barrels	OB-fold;OB-fold;OB-fold;OB-fold;OB-fold;OB-fold	Nucleic acid-binding proteins;Nucleic acid-binding proteins;Nucleic acid-binding proteins;Nucleic acid-binding proteins;Nucleic acid-binding proteins;Nucleic acid-binding proteins	S1_1;S1_1;S1;S1_1;S1_1;S1_1	{'CDJ73789': 1, 'CDJ71351': 1, 'CDJ70749': 1, 'CDJ73560': 1, 'CDJ73578': 1, 'CDJ73571': 1, 'CDJ74431': 1, 'CDJ73533': 1, 'CDJ73568': 1, 'CDJ73634': 1, 'CDJ73553': 1, 'CDJ73577': 1, 'CDJ73532': 1, 'CDJ73576': 1, 'CDJ73567': 1, 'CDJ73696': 1, 'CDJ74196': 1, 'CDJ73563': 1, 'CDJ74433': 1, 'CDJ73558': 1, 'CDJ70610': 1, 'CDJ71882': 1}	22	22	None	126181	No Growth	ribosome;cytosol	182	2	0	154	2	0	124	1	0
CDJ71352	ihfB	94	10651	1.77e-20	9.34	12.77	[]	[[0, 94]]	1	5.1e-37	1989-01-01	CON	alpha arrays	HTH	IHF-like DNA-binding proteins	Bac_DNA_binding	{'CDJ72107': 1, 'CDJ71352': 1}	2	2	None	15238	Growth	cytosol	5	0	1	5	0	1	5	0	1
CDJ71357	ycaR	60	6854.9	1.14e-20	4.91	11.67	[]	[[0, 60]]	0	None	None	None	None	None	None	None	{'CDJ71357': 1}	1	1	None	6875	Growth	cytosol	8	1	1	8	1	1	8	1	1
CDJ71358	kdsB	248	27614.1	4.59e-20	5.15	2.02	[]	[[0, 248]]	1	1.6e-103	3-245	CON	a/b three-layered sandwiches	Nucleotide-diphospho-sugar transferases	Nucleotide-diphospho-sugar transferases	CTP_transf_3	{'CDJ71358': 1}	1	1	Mg2+	3374	No Growth	cytosol	19	0	0	17	0	0	16	0	0
CDJ71361	cmoM	261	29813.9	4.95e-20	7.72	4.98	[]	[[0, 261]]	1	2.2e-41	17-207	CON	a/b three-layered sandwiches	Rossmann-like	S-adenosyl-L-methionine-dependent methyltransferases	Methyltransf_11_1	{'CDJ71361': 1}	1	1	None	323	Growth	cytosol	1	0	0	1	0	0	1	0	0
CDJ71362	mukF	440	50578.3	8.4e-20	4.75	0.91	[]	[[0, 440]]	3	2.00e-57;7.40e-88;6.50e-44	9-117;120-295;357-439	CON;CON;CON	alpha arrays;alpha bundles;alpha arrays	HTH;STAT-like;HTH	winged;MukF C-terminal domain-like;winged	KicB;MukF_M;MukF_C	{'CDJ71363': 4, 'CDJ71362': 2}	2	6	None	633	No Growth	cytosol;bacterial nucleoid	15	3	4	15	3	4	15	3	4
CDJ71363	mukE	225	25984.1	4.31e-20	4.97	20.44	[[183, 225]]	[[0, 183]]	2	9.50e-45;2.30e-68	1-69;79-199	CON;CON	a+b two layers;alpha arrays	Chromosome partition protein mukE N-terminal domain;HTH	Chromosome partition protein mukE N-terminal domain;winged	MukE_N;MukE_C	{'CDJ71363': 4, 'CDJ71362': 2}	2	6	None	995	No Growth	cytosol;bacterial nucleoid	12	0	0	12	0	0	11	0	0
CDJ71364	mukB	1486	170228	2.83e-19	5.24	2.83	[[1470, 1486]]	[[0, 1470]]	3	1.80e-136;2.30e-76;9.00e-83	7-344;651-795;1210-1384	CON;CON;CON	a/b three-layered sandwiches;a+b duplicates or obligate multimers;a/b three-layered sandwiches	P-loop domains-like;Smc hinge domain;P-loop domains-like	P-loop containing nucleoside triphosphate hydrolases;Smc hinge domain;P-loop containing nucleoside triphosphate hydrolases	MukB;MukB_hinge;MukB	{'CDJ71364': 2, 'CDJ71363': 4, 'CDJ71362': 2}	3	8	None	1215	No Growth	cytosol;bacterial nucleoid	51	8	12	50	8	11	47	8	11
CDJ71367	gloC	215	23783.8	3.95e-20	4.95	1.4	[]	[[0, 215]]	1	1.2e-14	13-153	CON	a+b four layers	Metallo-hydrolase/oxidoreductase	Metallo-hydrolase/oxidoreductase	Lactamase_B_2	{'CDJ71367': 1}	1	1	Zn2+	1759	Growth	cytosol	7	1	0	7	1	0	7	1	0
CDJ71368	aspC	396	43572.8	7.24e-20	5.54	0.76	[]	[[0, 396]]	2	4.70e-43;2.40e-38	18-299;307-395	CON;CON	a/b three-layered sandwiches;a+b two layers	PLP-dependent transferases;C-terminal domain in some PLP-dependent transferases	PLP-dependent transferases;C-terminal domain in some PLP-dependent transferases	Aminotran_1_2_N;Aminotran_1_2_C_5	{'CDJ71368': 2}	1	2	pyridoxal 5-phosphate	4498	Growth	cytosol	59	1	0	53	1	0	50	1	0
CDJ71369	ompF	362	39332.8	6.53e-20	4.76	1.93	[]	[[0, 362]]	1	2.2e-103	23-362	CON	beta barrels	Outer membrane meander beta-barrels	Porin	Porin_1	{'CDJ71369': 3}	1	3	None	88988	Growth	outer membrane	7	3	3	7	3	3	7	3	3
CDJ71370	asnS	466	52569.8	8.73e-20	5.17	1.72	[]	[[0, 466]]	2	3.50e-12;4.30e-93	16-99;125-460	CON;CON	beta barrels;a+b three layers	OB-fold;Class II aaRS and biotin synthetases	Nucleic acid-binding proteins;Class II aaRS and biotin synthetases	tRNA_anti-codon;tRNA-synt_2	{'CDJ71370': 2}	1	2	None	17436	No Growth	cytosol	64	15	16	60	15	16	57	15	15
CDJ71371	pncB	400	45896.7	7.62e-20	6.21	1.5	[]	[[0, 400]]	2	7.80e-39;2.80e-87	12-135;149-392	CON;CON	a+b complex topology;a/b barrels	alpha/beta-Hammerhead/Barrel-sandwich hybrid;TIM beta/alpha-barrel	Nicotinate/Quinolinate PRTase N-terminal domain-like;TIM barrels	NAPRTase_A;NAPRTase	{'CDJ71371': 1}	1	1	None	2424	Growth	cytosol	12	0	1	12	0	1	12	0	1
CDJ71372	pepN	870	98917.8	1.64e-19	5.14	0.81	[]	[[0, 870]]	4	1.20e-33;4.10e-80;3.30e-35;4.60e-114	11-193;204-444;445-544;555-865	CON;CON;CON;CON	beta sandwiches;mixed a+b and a/b;beta sandwiches;alpha superhelices	Baculovirus p35 protein-related;Zincin-like;Immunoglobulin-like beta-sandwich;Repetitive alpha hairpins	Baculovirus p35 protein-related;Metalloproteases (zincins) catalytic domain;Immunoglobulin/Fibronectin type III/E set domains/PapD-like;ARM repeat	Peptidase_M1_2;Peptidase_M1_1;DUF3458;DUF3458_C	{'CDJ71372': 1}	1	1	None	3051	Growth	cytosol;inner membrane	99	6	3	97	6	3	88	5	2
CDJ71387	ycbX	369	40643.9	6.75e-20	7.58	1.35	[]	[[0, 369]]	2	2.30e-08;7.00e-15	25-120;294-363	CON;CON	beta complex topology;a+b two layers	MOSC N-terminal domain-like;beta-Grasp	MOSC N-terminal domain-like;Ubiquitin-like	MOSC_N;Fer2	{'CDJ71387': 1}	1	1	None	649	Growth	periplasmic space	15	3	3	15	3	3	15	3	3
CDJ71388	rlmL	702	78853.2	1.31e-19	8.96	0.57	[]	[[0, 702]]	4	1.00e-13;1.50e-06;5.30e-71;4.40e-13	4-58;71-153;172-377;533-657	CON;CON;CON;CON	a+b two layers;a+b two layers;a/b three-layered sandwiches;a/b three-layered sandwiches	Alpha-beta plaits;THUMP domain-like;Rossmann-like;Rossmann-like	Ferredoxin-like domain in ThiI;THUMP domain-like;S-adenosyl-L-methionine-dependent methyltransferases;S-adenosyl-L-methionine-dependent methyltransferases	RlmL_1st;RlmL_2nd;UPF0020;Methyltransf_11_4	{'CDJ71388': 1}	1	1	None	1759	Growth	cytosol	22	0	0	22	0	0	22	0	0
CDJ71389	uup	635	72066	1.2e-19	5.36	1.1	[]	[[0, 635]]	2	2.30e-50;6.60e-49	4-244;321-514	CON;CON	a/b three-layered sandwiches;a/b three-layered sandwiches	P-loop domains-like;P-loop domains-like	P-loop containing nucleoside triphosphate hydrolases;P-loop containing nucleoside triphosphate hydrolases	ABC_tran;ABC_tran	{'CDJ71389': 1}	1	1	None	1482	Growth	inner membrane;cytosol	16	0	0	16	0	0	16	0	0
CDJ71394	fabA	172	18968.8	3.15e-20	6.13	5.81	[]	[[0, 172]]	1	5.6e-43	29-163	CON	a+b two layers	Thioesterase/thiol ester dehydrase-isomerase-like	Thioesterase/thiol ester dehydrase-isomerase	FabA	{'CDJ71394': 2}	1	2	None	22820	No Growth	cytosol	26	1	1	23	1	0	22	1	0
CDJ71396	matP	150	17693.2	2.94e-20	9.52	1.33	[]	[[0, 150]]	3	7.20e-44;9.00e-06;5.20e-35	3-81;57-127;97-146	CON;CON;CON	alpha arrays;alpha bundles;alpha arrays	Macrodomain Ter protein MatP;Spectrin repeat-like;HTH	Macrodomain Ter protein MatP;E3 ubiquitin-protein ligase SHPRH second helical domain;Ribbon-helix-helix	MatP;KOG0298_like;MatP_C	{'CDJ71396': 2}	1	2	None	601	Growth	cytosol	1	0	0	1	0	0	1	0	0
CDJ71397	ompA	346	37200.3	6.18e-20	5.99	2.6	[]	[[0, 346]]	2	2.30e-79;6.10e-37	27-196;215-334	CON;CON	beta barrels;a+b two layers	Outer membrane meander beta-barrels;Pili subunits	OMPA-like;Pili subunits	OmpA_membrane;OmpA	{'CDJ71397': 1}	1	1	None	207618	Growth	periplasmic space;outer membrane	61	12	17	60	12	17	56	11	16
CDJ71403	mgsA	152	16918.4	2.81e-20	6.12	3.29	[]	[[0, 152]]	1	8.4e-45	12-148	CON	a/b three-layered sandwiches	Methylglyoxal synthase-like	Methylglyoxal synthase-like	MGS	{'CDJ71332': 6}	1	6	None	3468	Growth	cytosol	11	2	2	11	2	2	11	2	2
CDJ71405	yccU	137	14701	2.44e-20	6.72	2.92	[]	[[0, 137]]	1	5.7e-44	9-129	CON	a/b three-layered sandwiches	Rossmann-like	NAD(P)-binding Rossmann-fold domains	CoA_binding_2	{'CDJ71405': 1}	1	1	None	1919	Growth	cytosol	9	2	3	7	2	3	7	2	3
CDJ71406	hspQ	105	11779.1	1.96e-20	4.53	18.09	[]	[[0, 105]]	1	4.8e-44	1992-07-01	CON	beta barrels	SH3	SH3	YccV-like	{'CDJ71406': 2}	1	2	None	830	Growth	cytosol	2	0	2	2	0	2	2	0	2
CDJ71407	rlmI	396	44356.4	7.37e-20	7.6	0.76	[]	[[0, 396]]	3	2.60e-11;1.20e-11;2.30e-12	4-67;215-299;243-355	CON;CON;CON	beta barrels;a/b three-layered sandwiches;a/b three-layered sandwiches	cradle loop barrel;Rossmann-like;Rossmann-like	PUA domain;S-adenosyl-L-methionine-dependent methyltransferases;S-adenosyl-L-methionine-dependent methyltransferases	PUA_1;Methyltransf_11_1;Spermine_synth	{'CDJ71407': 2}	1	2	None	3062	Growth	cytosol	17	0	0	17	0	0	17	0	0
CDJ71409	tusE	109	12410.2	2.06e-20	6.6	2.75	[]	[[0, 109]]	1	1.7e-42	4-105	CON	alpha arrays	HTH	tri-helical	DsrC	{'CDJ71409': 1}	1	1	None	1378	Growth	cytosol	1	0	0	1	0	0	1	0	0
CDJ71412	hyaB	597	66252.6	1.1e-19	5.61	0.67	[]	[[0, 597]]	4	1.15e-37;1.12e-44;2.50e-124;7.40e-24	16-60,509-582;55-114,484-540;98-336,406-484;341-405	NC;IS NC;IS NC;IS	a+b two layers;a+b two layers;alpha complex topology;beta meanders	FAD-linked reductases, C-terminal domain-like;FAD-linked reductases, C-terminal domain-like;alpha-helical domain in nickel-iron hydrogenase, large subunit;all-beta domain in nickel-iron hydrogenase large subunit	Ni-Fe binding domain in nickel-iron hydrogenase large subunit;Ni-Fe binding domain in nickel-iron hydrogenase large subunit;alpha-helical domain in nickel-iron hydrogenase, large subunit;all-beta domain in nickel-iron hydrogenase large subunit	NiFeSe_Hases_3rd;NiFeSe_Hases_3rd_1;NiFeSe_Hases_1st;NiFeSe_Hases_2nd	{'CDJ71411': 2, 'CDJ71412': 2, 'CDJ71413': 1}	3	5	heme b;a [4Fe-3S] iron-sulfur cluster;a [3Fe-4S] iron-sulfur cluster;a nickel-iron-sulfur cluster;a [4Fe-4S] iron-sulfur cluster	No Info Available	Growth	periplasmic space;inner membrane	1	0	0	1	0	0	1	0	0
CDJ71420	appA	432	47056.3	7.81e-20	6.26	5.56	[[0, 24]]	[[24, 432]]	1	1.9e-63	28-200,231-425	NC	a/b three-layered sandwiches	Phosphoglycerate mutase-like	Phosphoglycerate mutase-like	His_Phos_2	{'CDJ71420': 2}	1	2	None	16	Growth	periplasmic space	1	0	0	1	0	0	1	0	0
CDJ71431	cspG	70	7780.63	1.29e-20	5.64	12.86	[]	[[0, 70]]	1	4e-35	1968-05-01	CON	beta barrels	OB-fold	Nucleic acid-binding proteins	CSD	{'CDJ71431': 1}	1	1	None	162	Growth	cytosol	3	0	0	3	0	0	3	0	0
CDJ71433	gnsA	57	6575.54	1.09e-20	5.39	0	[]	[[0, 57]]	1	7.4e-38	1957-02-01	CON	a+b duplicates or obligate multimers	GnsA	GnsA	GnsAB_toxin	{'CDJ71433': 2}	1	2	None	6667	Growth	cytosol	3	0	0	3	0	0	2	0	0
CDJ71442	cbpA	306	34454.6	5.72e-20	6.33	7.19	[]	[[0, 306]]	3	1.30e-27;2.40e-15;1.10e-21	4-68;119-200;204-290	CON;CON;CON	alpha bundles;beta sandwiches;beta sandwiches	Chaperone J-domain;HSP40/DnaJ peptide-binding domain;HSP40/DnaJ peptide-binding domain	Chaperone J-domain;HSP40/DnaJ peptide-binding domain;HSP40/DnaJ peptide-binding domain	DnaJ;DnaJ_C_N;DnaJ_C_C	{'CDJ71442': 1}	1	1	None	508	Growth	bacterial nucleoid;cytosol	3	1	2	3	1	2	3	1	2
CDJ71444	agp	413	45682.4	7.59e-20	5.48	3.15	[]	[[0, 413]]	1	5.5e-59	28-412	CON	a/b three-layered sandwiches	Phosphoglycerate mutase-like	Phosphoglycerate mutase-like	His_Phos_2	{'CDJ71444': 2}	1	2	None	86	Growth	periplasmic space	20	3	4	20	3	4	18	3	4
CDJ71445	yccJ	75	8524.39	1.42e-20	4.7	13.33	[]	[[0, 75]]	0	None	None	None	None	None	None	None	{'CDJ71445': 1}	1	1	None	168	Growth	cytosol	2	1	2	2	1	2	2	1	2
CDJ71446	wrbA	198	20845.3	3.46e-20	5.59	3.03	[]	[[0, 198]]	1	9.6e-49	3-194	CON	a/b three-layered sandwiches	Flavodoxin-like	Flavoproteins	FMN_red	{'CDJ71446': 4}	1	4	FMN	286	Growth	cytosol	16	8	12	16	8	12	15	8	11
CDJ71456	putA	1320	143813	2.39e-19	5.69	3.48	[[50, 75]]	[[0, 50], [75, 1320]]	6	6.90e-25;1.80e-29;4.00e-46;2.70e-102;8.60e-65;2.60e-50	11-43;89-134;146-259;262-590;654-877;886-1110	CON;CON;CON;CON;CON;CON	alpha arrays;extended segments;extended segments;a/b barrels;a/b three-layered sandwiches;a/b three-layered sandwiches	HTH;N-terminal domain of bifunctional PutA protein;N-terminal domain of bifunctional PutA protein;TIM beta/alpha-barrel;ALDH-like;ALDH-like	Ribbon-helix-helix;N-terminal domain of bifunctional PutA protein;N-terminal domain of bifunctional PutA protein;TIM barrels;ALDH-like;ALDH-like	putA_1st;putA_2nd;Pro_dh-DNA_bdg;Pro_dh;Aldedh_1st_1;Aldedh_2nd	{'CDJ71456': 2}	1	2	FAD	222	Growth	inner membrane;cytosol	62	26	34	62	26	34	58	25	33
CDJ71458	efeO	375	41137.1	6.83e-20	4.98	6.93	[[0, 27]]	[[27, 375]]	2	1.90e-06;4.90e-60	31-116;135-374	CON;CON	beta sandwiches;alpha bundles	Cupredoxin-like;Imelysin peptidase-like	Cupredoxin-related;Imelysin peptidase-like	Cupredoxin_1;Peptidase_M75	{'CDJ71458': 1}	1	1	None	895	Growth	periplasmic space	27	1	1	24	1	1	20	1	1
CDJ71469	ghrA	312	35343	5.87e-20	6.32	0.32	[]	[[0, 312]]	2	8.00e-28;9.40e-51	3-114;98-277	CON;CON	a/b three-layered sandwiches;a/b three-layered sandwiches	Rossmann-like;Rossmann-like	Formate/glycerate dehydrogenase catalytic domain-like;NAD(P)-binding Rossmann-fold domains	2-Hacid_dh_16;2-Hacid_dh_C	{'CDJ71469': 1}	1	1	None	561	Growth	inner membrane;cytosol	5	0	0	5	0	0	5	0	0
CDJ71470	ycdX	245	26890.2	4.47e-20	5.53	0.82	[]	[[0, 245]]	1	8e-30	4-221	CON	a/b barrels	TIM beta/alpha-barrel	TIM barrels	PHP	{'CDJ71470': 3}	1	3	None	922	Growth	cytosol	4	0	0	4	0	0	4	0	0
CDJ71471	ycdY	184	20724.1	3.44e-20	4.21	3.26	[]	[[0, 184]]	1	1.4e-39	4-180	CON	alpha bundles	TorD-like (Pfam 06192)	TorD-like (Pfam 06192)	Nitrate_red_del	{'CDJ71471': 1}	1	1	None	2564	Growth	cytosol	9	1	0	9	1	0	9	1	0
CDJ71481	ymdB	177	18880.2	3.14e-20	5.44	1.13	[]	[[0, 177]]	1	6.2e-71	4-172	CON	a/b three-layered sandwiches	Macro domain-like	Macro domain-like	Macro	{'CDJ71481': 2}	1	2	None	141	Growth	cytosol	2	1	1	2	1	1	2	1	1
CDJ71484	mdoG	511	57911.8	9.62e-20	6.7	4.89	[[0, 23]]	[[23, 511]]	2	5.20e-173;2.40e-53	23-395;399-508	CON;CON	beta sandwiches;beta sandwiches	Glycosyl hydrolase domain-like;Immunoglobulin-like beta-sandwich	supersandwich;Immunoglobulin/Fibronectin type III/E set domains/PapD-like	MdoG_N;MdoG_C	{'CDJ71484': 1}	1	1	None	4229	Growth	periplasmic space	31	0	0	31	0	0	29	0	0
CDJ71487	msyB	124	14259	2.37e-20	4.05	56.45	[[54, 124]]	[[0, 54]]	0	None	None	None	None	None	None	None	{'CDJ71487': 1}	1	1	None	402	Growth	cytosol	1	1	1	1	1	1	1	1	1
CDJ71490	trhO	350	39780.9	6.61e-20	6.03	11.43	[[312, 350]]	[[0, 312]]	2	1.40e-14;4.30e-25	26-114;136-235	CON;CON	a+b two layers;a/b three-layered sandwiches	Alpha-beta plaits;Flavodoxin-like	Acylphosphatase-like;Rhodanese/Cell cycle control phosphatase	PRK05320;Rhodanese	{'CDJ71490': 1}	1	1	None	3422	Growth	cytosol	13	0	0	13	0	0	12	0	0
CDJ71491	yceI	191	20912.2	3.47e-20	5.57	5.24	[]	[[0, 191]]	1	1e-60	24-188	CON	beta barrels	Lipocalins/Streptavidin	Hypothetical protein TT1927B	YceI	{'CDJ71491': 1}	1	1	None	587	Growth	periplasmic space	8	1	1	8	1	1	8	1	1
CDJ71494	solA	372	40901.5	6.79e-20	5.14	0.27	[]	[[0, 372]]	3	7.00e-26;7.50e-35;6.00e-18	6-230,327-357;213-313;305-359	NC;IS;IS	a/b three-layered sandwiches;a+b two layers;a+b two layers	Rossmann-like;FAD-linked reductases, C-terminal domain-like;FAD-linked reductases, C-terminal domain-like	FAD/NAD(P)-binding domain;FAD-linked reductases-C;FAD-linked reductases-C	DAO_1st;solA;DAO_3rd	{'CDJ71494': 1}	1	1	FAD	1014	Growth	cytosol	19	2	3	19	2	3	18	2	3
CDJ71496	dinI	81	8948.86	1.49e-20	4.74	2.47	[]	[[0, 81]]	1	3.6e-42	1973-01-01	CON	a+b two layers	Tautomerase/MIF-like	DNA damage-inducible protein DinI	DinI	{'CDJ71496': 1}	1	1	None	2164	Growth	cytosol	3	0	1	3	0	1	3	0	1
CDJ71497	pyrC	348	38826.9	6.45e-20	5.77	1.44	[]	[[0, 348]]	1	3e-25	15-306	CON	a/b barrels	TIM beta/alpha-barrel	TIM barrels	Amidohydro_1_N	{'CDJ71497': 2}	1	2	Zn2+	4309	Growth	cytosol	25	1	1	21	1	1	21	1	1
CDJ71499	grxB	215	24349.9	4.04e-20	7.72	0.47	[]	[[0, 215]]	2	1.60e-07;1.30e-53	1-71;84-208	CON;CON	a+b three layers;alpha superhelices	Thioredoxin-like;Repetitive alpha hairpins	Thioredoxin-like;Glutathione S-transferase (GST)-C	GST_N;Glutaredoxin2_C	{'CDJ71499': 1}	1	1	None	936	Growth	cytosol	12	3	5	12	3	5	11	4	5
CDJ71502	yceH	215	24177.1	4.01e-20	5.02	7.91	[[168, 182]]	[[0, 168], [182, 215]]	2	9.90e-39;4.60e-39	5-84;99-172	CON;CON	alpha arrays;alpha arrays	HTH;HTH	winged;winged	DUF480_N;DUF480_C	{'CDJ71502': 1}	1	1	None	813	Growth	cytosol	12	1	2	12	1	2	12	1	2
CDJ71503	yceM	307	33681.1	5.59e-20	6.83	0.98	[]	[[0, 307]]	2	1.80e-10;2.00e-57	63-125;127-250	CON;CON	a/b three-layered sandwiches;a+b two layers	Rossmann-like;FwdE/GAPDH domain-like	NAD(P)-binding Rossmann-fold domains;Glyceraldehyde-3-phosphate dehydrogenase-like, C-terminal domain	GFO_IDH_MocA;MviM_like	{'CDJ71503': 1}	1	1	None	154	Growth	cytosol	2	0	0	2	0	0	2	0	0
CDJ71519	rne	1061	118195	1.96e-19	5.48	53.35	[[506, 1061]]	[[0, 506]]	5	6.91e-45;1.20e-26;2.40e-36;5.90e-49;4.30e-39	1-33,203-276;39-111;118-196;281-391;414-489	NC;IS;IS;CON;CON	mixed a+b and a/b;beta barrels;a+b two layers;a+b four layers;a+b three layers	Ribonuclease H-like;OB-fold;Ribosomal protein S5 domain 2-like;Carbon-nitrogen hydrolase-like;Thioredoxin-like domain in RNase E	Ribonuclease H-like;Nucleic acid-binding proteins;Ribosomal protein S5 domain 2-like;DNase I-like;Thioredoxin-like domain in RNase E	RNase_E_G_2nd;S1_4;RNase_E_G_1st;RNase_E_G_3rd;rne	{'CDJ72846': 2, 'CDJ71519': 4, 'CDJ73104': 2, 'CDJ73697': 3, 'CDJ74050': 2}	5	13	Mg2+	2729	No Growth	cytosol;inner membrane	14	2	1	14	2	1	14	2	1
CDJ71521	rluC	319	36026.1	5.98e-20	9.85	1.88	[]	[[0, 319]]	2	2.10e-07;8.60e-64	20-68;98-309	CON;CON	a+b two layers;a+b two layers	beta-Grasp;Alpha-beta plaits	Alpha-L RNA-binding motif;Pseudouridine synthase	S4_1;PseudoU_synth_2	{'CDJ71521': 1}	1	1	None	2439	Growth	cytosol	10	0	0	10	0	0	10	0	0
CDJ71522	yceF	194	21690.5	3.6e-20	5.89	9.79	[]	[[0, 194]]	1	8.6e-65	3-186	CON	a/b three-layered sandwiches	ITPase-like	ITPase-like	Maf	{'CDJ71522': 1}	1	1	None	720	Growth	cytosol	8	1	0	8	1	0	8	1	0
CDJ71523	yceD	173	19314.7	3.21e-20	4.45	8.09	[]	[[0, 173]]	0	None	None	None	None	None	None	None	{'CDJ71523': 1}	1	1	None	5980	Growth	cytosol	9	0	0	9	0	0	9	0	0
CDJ71524	rpmF	57	6446.31	1.07e-20	11.03	68.42	[[0, 57]]	[]	1	2.8e-23	1955-02-01	CON	few secondary structure elements	Rubredoxin-like	Rubredoxin-related	Ribosomal_L32p	{'CDJ73575': 1, 'CDJ74220': 1, 'CDJ73557': 1, 'CDJ73554': 1, 'CDJ73555': 1, 'CDJ73566': 1, 'CDJ73569': 1, 'CDJ74221': 1, 'CDJ74434': 1, 'CDJ74219': 1, 'CDJ73633': 1, 'CDJ73564': 1, 'CDJ73573': 1, 'CDJ73561': 1, 'CDJ73580': 1, 'CDJ73570': 1, 'CDJ74199': 1, 'CDJ72111': 1, 'CDJ73677': 1, 'CDJ73559': 1, 'CDJ73556': 1, 'CDJ73565': 1, 'CDJ72542': 1, 'CDJ73678': 1, 'CDJ73237': 1, 'CDJ73562': 1, 'CDJ7357…	32	32	None	196317	Growth	cytosol;ribosome	4	0	0	4	0	0	3	0	0
CDJ71526	fabH	317	33514.7	5.57e-20	5.08	0.63	[]	[[0, 317]]	2	6.90e-72;4.90e-52	3-171;176-316	CON;CON	a/b three-layered sandwiches;a/b three-layered sandwiches	Thiolase-like;Thiolase-like	Thiolase-like;Thiolase-like	ACP_syn_III;ACP_syn_III_C	{'CDJ71526': 2}	1	2	None	7355	Growth	cytosol	35	0	0	31	0	0	22	0	0
CDJ71527	fabD	309	32416.8	5.38e-20	4.95	0.65	[]	[[0, 309]]	2	3.40e-43;2.80e-23	5-169;185-294	CON;CON	a/b three-layered sandwiches;a/b three-layered sandwiches	Flavodoxin-like;Flavodoxin-like	FabD/lysophospholipase-like;FabD/lysophospholipase-like	Acyl_transf_1_1st;Acyl_transf_1_1st	{'CDJ71527': 1}	1	1	None	14340	No Growth	cytosol	43	3	1	41	3	1	31	2	1
CDJ71528	fabG	244	25560	4.24e-20	6.76	0.82	[]	[[0, 244]]	1	1.4e-86	3-241	CON	a/b three-layered sandwiches	Rossmann-like	NAD(P)-binding Rossmann-fold domains	adh_short_C2_1	{'CDJ71528': 4}	1	4	None	21408	No Growth	cytosol	39	0	0	34	0	0	30	0	0
CDJ71529	acpP	78	8639.42	1.43e-20	4.05	16.67	[]	[[0, 78]]	1	2.8e-35	1975-01-01	CON	alpha bundles	ACP-like	Acyl-carrier protein (ACP)	PP-binding	{'CDJ71529': 1}	1	1	None	357865	No Growth	cytosol	31	0	0	31	0	0	18	0	0
CDJ71530	fabF	413	43045.3	7.15e-20	5.71	0.97	[]	[[0, 413]]	2	4.30e-84;3.60e-79	4-252;220-411	CON;CON	a/b three-layered sandwiches;a/b three-layered sandwiches	Thiolase-like;Thiolase-like	Thiolase-like;Thiolase-like	ketoacyl-synt;Ketoacyl-synt_C_1	{'CDJ71530': 2}	1	2	None	15814	Growth	cytosol	69	2	1	54	2	1	50	2	0
CDJ71531	pabC	269	29714.8	4.93e-20	6.08	2.6	[]	[[0, 269]]	2	9.60e-14;2.20e-35	10-97;118-254	CON;CON	a+b two layers;a+b two layers	a+b domain in D-aminoacid aminotransferase-like PLP-dependent enzymes;barrel domain in D-aminoacid aminotransferase-like PLP-dependent enzymes	a+b domain in D-aminoacid aminotransferase-like PLP-dependent enzymes;barrel domain in D-aminoacid aminotransferase-like PLP-dependent enzymes	Aminotran_4_N;Aminotran_4_C	{'CDJ71531': 2}	1	2	pyridoxal 5-phosphate	82	Growth	cytosol	2	0	1	2	0	1	2	0	1
CDJ71533	tmk	213	23782.8	3.95e-20	5.33	0.94	[]	[[0, 213]]	1	5.2e-67	2-208	CON	a/b three-layered sandwiches	P-loop domains-like	P-loop containing nucleoside triphosphate hydrolases	Thymidylate_kin	{'CDJ71533': 2}	1	2	Mg2+	940	No Growth	cytosol	14	0	0	14	0	0	14	0	0
CDJ71535	ycfH	265	29808.4	4.95e-20	5.19	0.76	[]	[[0, 265]]	1	9.4e-16	4-256	CON	a/b barrels	TIM beta/alpha-barrel	TIM barrels	Amidohydro_2	{'CDJ71535': 1}	1	1	None	1428	Growth	cytosol	16	0	0	16	0	0	15	0	0
CDJ71538	hinT	119	13241.1	2.2e-20	5.73	1.68	[]	[[0, 119]]	1	2.1e-31	3-106	CON	a+b three layers	HIT-like	HIT-related	HIT	{'CDJ71538': 2}	1	2	None	3872	Growth	cytosol	13	4	5	13	4	5	11	3	4
CDJ71542	nagZ	341	37594.3	6.24e-20	5.86	4.4	[]	[[0, 341]]	1	4.9e-73	7-319	CON	a/b barrels	TIM beta/alpha-barrel	TIM barrels	Glyco_hydro_3	{'CDJ71542': 1}	1	1	None	873	Growth	cytosol	14	1	0	14	1	0	14	1	0
CDJ71543	ycfP	180	21225.9	3.52e-20	6.13	0.56	[]	[[0, 180]]	1	2e-20	2-176	CON	a/b three-layered sandwiches	alpha/beta-Hydrolases	alpha/beta-Hydrolases	UPF0227	{'CDJ71543': 1}	1	1	None	1741	Growth	cytosol	9	1	4	9	1	4	9	1	4
CDJ71548	ycfS	320	34619.5	5.75e-20	8.89	12.19	[[0, 28]]	[[28, 320]]	3	4.20e-13;1.20e-28;3.70e-22	38-93;101-241;244-309	CON;CON;CON	alpha arrays;beta complex topology;a+b two layers	HTH;L,D-transpeptidase catalytic domain-like;L,D-transpeptidase C-terminal domain	LysM domain;L,D-transpeptidase catalytic domain-like;L,D-transpeptidase C-terminal domain	LysM_1;YkuD;PRK10190	{'CDJ71548': 1}	1	1	None	461	Growth	periplasmic space	1	0	0	1	0	0	1	0	0
CDJ71549	mfd	1148	129981	2.16e-19	5.79	0.17	[]	[[0, 1148]]	7	2.50e-62;1.50e-30;2.60e-37;7.50e-28;1.50e-40;2.00e-10;3.00e-50	14-128,213-341;129-214;372-450;473-535;598-776;798-908;1002-1145	NC;IS;CON;CON;CON;CON;CON	a/b three-layered sandwiches;beta meanders;a/b three-layered sandwiches;beta barrels;a/b three-layered sandwiches;a/b three-layered sandwiches;a+b two layers	P-loop domains-like;Colicin E3 ribonuclease domain-like;P-loop domains-like;SH3;P-loop domains-like;P-loop domains-like;TRCF domain	P-loop containing nucleoside triphosphate hydrolases;UvrB interaction domain;P-loop containing nucleoside triphosphate hydrolases;SH3;P-loop containing nucleoside triphosphate hydrolases;P-loop containing nucleoside triphosphate hydrolases;TRCF domain	ResIII;UB2H_1;PRK10689;CarD_CdnL_TRCF;DEAD;Helicase_C_6;TRCF	{'CDJ71549': 1}	1	1	None	588	Growth	cytosol	41	3	3	41	3	3	41	3	3
CDJ71552	lolD	233	25438	4.22e-20	7.85	0.86	[]	[[0, 233]]	1	3.8e-68	6-226	CON	a/b three-layered sandwiches	P-loop domains-like	P-loop containing nucleoside triphosphate hydrolases	ABC_tran	{'CDJ71553': 1, 'CDJ71552': 2, 'CDJ71551': 1}	3	4	None	817	No Growth	inner membrane	5	0	0	5	0	0	5	0	0
CDJ71554	nagK	303	33042.3	5.49e-20	5.26	2.64	[]	[[0, 303]]	2	3.10e-31;7.50e-52	2-115;125-300	CON;CON	mixed a+b and a/b;mixed a+b and a/b	Ribonuclease H-like;Ribonuclease H-like	Ribonuclease H-like;Ribonuclease H-like	ROK_N;ROK_C	{'CDJ71554': 1}	1	1	None	177	Growth	cytosol	2	0	0	2	0	0	2	0	0
CDJ71555	cobB	279	31463.7	5.22e-20	7.79	5.38	[[0, 15]]	[[15, 279]]	2	5.50e-60;4.80e-27	40-151,174-267;150-186	NC;CON	a/b three-layered sandwiches;few secondary structure elements	Rossmann-like;Rubredoxin-like	DHS-like NAD/FAD-binding domain;Rubredoxin-related	SIR2_1st;PTZ00408	None	0	0	None	None	None	None	4	0	0	4	0	0	4	0	0
CDJ71558	potD	348	38866.6	6.45e-20	5.24	2.59	[]	[[0, 348]]	1	1.5e-44	42-299	CON	a/b three-layered sandwiches	Periplasmic binding protein-like II	Periplasmic binding protein-like II	SBP_bac_6	{'CDJ71561': 2, 'CDJ71560': 1, 'CDJ71559': 1, 'CDJ71558': 1}	4	5	None	9151	Growth	periplasmic space	25	4	4	25	4	4	25	4	4
CDJ71561	potA	378	43027.7	7.15e-20	5.19	3.44	[[0, 13]]	[[13, 378]]	2	5.10e-76;5.00e-11	19-239;232-297	CON;CON	a/b three-layered sandwiches;beta barrels	P-loop domains-like;OB-fold	P-loop containing nucleoside triphosphate hydrolases;MOP-like	ABC_tran;PRK11000	{'CDJ71561': 2, 'CDJ71560': 1, 'CDJ71559': 1, 'CDJ71558': 1}	4	5	None	3596	Growth	inner membrane	3	1	1	3	1	1	3	1	1
CDJ71562	pepT	408	44922.9	7.46e-20	5.36	0.24	[]	[[0, 408]]	2	5.80e-19;1.00e-09	2-222;211-312	CON;CON	a/b three-layered sandwiches;a+b two layers	Phosphorylase/hydrolase-like;Alpha-beta plaits	Zn2+-dependent exopeptidases;Bacterial exopeptidase dimerisation domain	Peptidase_M20_1st;Peptidase_M20_2nd	{'CDJ71562': 2}	1	2	None	244	Growth	cytosol	9	2	3	9	2	3	9	2	3
CDJ71563	roxA	373	42578.4	7.07e-20	4.69	0.27	[]	[[0, 373]]	2	2.00e-81;1.60e-36	8-271;289-372	CON;CON	beta sandwiches;alpha arrays	jelly-roll;HTH	Double-stranded beta-helix;winged	Cupin_4;RoxA	{'CDJ71563': 2}	1	2	Fe2+	1969	Growth	cytosol	9	0	0	9	0	0	9	0	0
CDJ71565	phoP	223	25534.9	4.24e-20	5.1	2.24	[]	[[0, 223]]	3	1.60e-34;1.00e-05;3.80e-27	2-116;97-162;127-221	CON;CON;CON	a/b three-layered sandwiches;a+b two layers;alpha arrays	Flavodoxin-like;TBP-like;HTH	CheY-like;Sporulation inhibitor of replication protein SirA;winged	Response_reg;SirA;Trans_reg_C	{'CDJ71565': 1}	1	1	None	1508	Growth	cytosol	18	0	0	18	0	0	16	0	0
CDJ71566	purB	456	51542.2	8.56e-20	5.68	1.53	[]	[[0, 456]]	3	2.40e-48;2.20e-61;1.30e-39	4-121;122-344;370-452	CON;CON;CON	alpha arrays;alpha arrays;alpha arrays	L-aspartase N-terminal domain-like;L-aspartase middle domain-like;L-aspartase C-terminal domain-like	L-aspartase N-terminal domain-like;L-aspartase middle domain-like;L-aspartase C-terminal domain-like	Lyase_1_N_1;Lyase_1_C;ASL_C	{'CDJ71566': 4}	1	4	None	7380	No Growth	cytosol	43	0	0	43	0	0	42	0	0
CDJ71568	mnmA	368	40958.9	6.8e-20	4.94	1.09	[]	[[0, 368]]	3	9.60e-55;6.70e-36;3.60e-37	4-194;206-277;284-362	CON;CON;CON	a/b three-layered sandwiches;beta barrels;beta barrels	HUP domain-like;SH3;cradle loop barrel	HUP domains;PRC-barrel domain;Aminomethyltransferase beta-barrel domain	NAD_synthase;tRNA_Me_trans_2nd;tRNA_Me_trans_3rd	{'CDJ71568': 1}	1	1	None	2192	Growth	cytosol	27	0	0	27	0	0	22	0	0
CDJ71569	nudJ	153	17432.7	2.89e-20	5.04	1.31	[]	[[0, 153]]	1	7.1e-24	6-115	CON	a+b two layers	beta-Grasp	Nudix	NUDIX_1	{'CDJ71569': 1}	1	1	Mg2+	380	Growth	cytosol	3	0	0	3	0	0	3	0	0
CDJ71571	icd	416	45784.2	7.6e-20	5.16	0.96	[]	[[0, 416]]	1	2.3e-130	27-416	CON	a/b three-layered sandwiches	Isocitrate/Isopropylmalate dehydrogenase-like	Isocitrate/Isopropylmalate dehydrogenase-like	Iso_dh	{'CDJ71571': 2}	1	2	Mn2	29482	Growth	cytosol	111	7	7	101	7	7	87	5	5
CDJ71574	bluR	243	28264.2	4.69e-20	7.9	0.82	[]	[[0, 243]]	1	1.1e-25	1988-04-01	CON	alpha arrays	HTH	Putative DNA-binding domain	MerR_1	{'CDJ71574': 1}	1	1	None	198	Growth	cytosol	1	1	1	1	1	1	1	1	1
CDJ71582	ymgD	109	11851.7	1.97e-20	5.38	9.17	[]	[[0, 109]]	1	7.5e-50	30-107	CON	alpha superhelices	Bifunctional inhibitor/lipid-transfer protein/seed storage 2S albumin-like	Protein HNS-dependent expression A HdeA	YmgD	{'CDJ71582': 1}	1	1	None	934	Growth	periplasmic space	1	0	0	1	0	0	1	0	0
CDJ71586	minE	88	10234.8	1.7e-20	5.15	2.27	[]	[[0, 88]]	1	1.4e-34	14-82	CON	a+b duplicates or obligate multimers	MinE-like	Cell division protein MinE topological specificity domain	MinE	{'CDJ71586': 1}	1	1	None	3597	No Growth	inner membrane;cytosol	12	1	1	12	1	1	12	1	1
CDJ71587	minD	270	29613.7	4.92e-20	5.25	4.44	[[0, 16]]	[[16, 270]]	1	9.2e-50	3-247	CON	a/b three-layered sandwiches	P-loop domains-like	P-loop containing nucleoside triphosphate hydrolases	AAA_31	{'CDJ71587': 2, 'CDJ71588': 2}	2	4	None	5358	No Growth	inner membrane;cytosol	11	2	3	11	2	3	11	2	3
CDJ71588	minC	231	24775.2	4.11e-20	6.38	14.29	[[99, 127]]	[[0, 99], [127, 231]]	2	4.20e-36;1.40e-28	5-84;126-230	CON;CON	a/b three-layered sandwiches;beta duplicates or obligate multimers	Cell-division inhibitor MinC, N-terminal domain;Single-stranded right-handed beta-helix	Cell-division inhibitor MinC, N-terminal domain;Cell-division inhibitor MinC-C	MinC_N;MinC_C	{'CDJ71587': 2, 'CDJ71588': 2}	2	4	None	857	Growth	cytosol	11	5	5	11	5	5	10	5	5
CDJ71589	ycgJ	122	13414.3	2.23e-20	5.44	25.41	[[0, 31]]	[[31, 122]]	0	None	None	None	None	None	None	None	{'CDJ71589': 1}	1	1	None	461	Growth	Unknown	2	0	0	2	0	0	2	0	0
CDJ71590	pliG	133	14905.6	2.48e-20	9.5	12.78	[[0, 23]]	[[23, 133]]	1	9.2e-24	36-131	CON	beta sandwiches	jelly-roll	Galactose-binding domain-like	PPC	{'CDJ71590': 1}	1	1	None	761	Growth	cytosol;periplasmic space	1	0	0	1	0	0	1	0	0
CDJ71591	ycgL	108	12414.4	2.06e-20	9.16	12.96	[]	[[0, 108]]	1	2.6e-39	13-85	CON	a+b two layers	YcgL/NE1680-like	YcgL/NE1680-like	YcgL	{'CDJ71591': 1}	1	1	None	2328	Growth	Unknown	12	0	0	12	0	0	12	0	0
CDJ71592	ycgM	219	23710.8	3.94e-20	5.88	2.28	[]	[[0, 219]]	1	4.9e-72	17-214	CON	beta sandwiches	Immunoglobulin-like beta-sandwich	FAH	FAA_hydrolase	{'CDJ71592': 1}	1	1	None	304	Growth	cytosol	1	0	0	1	0	0	1	0	0
CDJ71599	fadR	239	26968.3	4.48e-20	6.51	0.84	[]	[[0, 239]]	2	5.40e-18;3.20e-64	14-76;80-230	CON;CON	alpha arrays;alpha bundles	HTH;Fatty acid responsive transcription factor FadR, C-terminal domain	winged;Fatty acid responsive transcription factor FadR, C-terminal domain	GntR;FadR_C	{'CDJ71599': 1}	1	1	None	1840	Growth	cytosol	6	2	2	6	2	2	6	2	2
CDJ71601	dadA	432	47606.8	7.91e-20	6.17	3.24	[]	[[0, 432]]	1	2.9e-24	2-50,126-127,181-257,303-303	NC	a/b barrels	TIM beta/alpha-barrel	TIM barrels	FAD_binding_3_1st	{'CDJ71601': 2}	1	2	FADKinetic Parameters Substrate Km (ŒºM) Citations D-alanine 30000.0	1586	Growth	cytosol;inner membrane	5	0	1	5	0	1	5	0	1
CDJ71602	dadX	356	38844.2	6.45e-20	6.56	0.84	[]	[[0, 356]]	2	3.50e-48;9.50e-48	10-219;232-355	CON;CON	a/b barrels;beta barrels	TIM beta/alpha-barrel;cradle loop barrel	TIM barrels;Alanine racemase-C	Ala_racemase_N;Ala_racemase_C	{'CDJ71602': 2}	1	2	pyridoxal 5-phosphateInhibitors (Competitive)D-cycloserine;L-cycloserine	744	Growth	cytosol	16	3	3	16	3	3	16	3	3
CDJ71604	ldcA	304	33567.1	5.57e-20	6.1	1.32	[]	[[0, 304]]	2	1.30e-42;3.30e-41	5-149;158-290	CON;CON	a/b three-layered sandwiches;a/b three-layered sandwiches	Flavodoxin-like;The swivelling beta/beta/alpha domains	Class I glutamine amidotransferase-like;The swivelling beta/beta/alpha domain	Peptidase_S66_N;Peptidase_S66_C	{'CDJ71604': 1}	1	1	None	380	Growth	cytosol	7	0	0	7	0	0	7	0	0
CDJ71609	treA	565	63636	1.06e-19	5.6	11.33	[[0, 35], [537, 565]]	[[35, 537]]	1	1.3e-217	39-544	CON	alpha superhelices	Repetitive alpha hairpins	alpha/alpha toroid	Trehalase	{'CDJ71609': 1}	1	1	None	24	Growth	periplasmic space	1	0	0	1	0	0	1	0	0
CDJ71610	dhaM	473	51579.2	8.57e-20	4.61	1.69	[]	[[0, 473]]	4	4.00e-23;3.70e-21;6.60e-28;3.30e-14	1-129;161-237;279-385;383-466	CON;CON;CON;CON	a/b three-layered sandwiches;a+b two layers;alpha arrays;a/b three-layered sandwiches	EDD domain;HPr-like;Enzyme I of the PEP:sugar phosphotransferase system HPr-binding (sub)domain;The swivelling beta/beta/alpha domains	EDD domain;HPr-like;Enzyme I of the PEP:sugar phosphotransferase system HPr-binding (sub)domain;The swivelling beta/beta/alpha domain	EIIA-man;PTS-HPr;PEP-utilisers_N;PEP-utilizers	{'CDJ71612': 2, 'CDJ71611': 2, 'CDJ71610': 2}	3	6	None	415	Growth	cytosol;membrane	23	0	0	23	0	0	22	0	0
CDJ71611	dhaL	210	22631.5	3.76e-20	5.31	20.95	[[160, 210]]	[[0, 160]]	1	8.2e-68	5-205	CON	alpha bundles	Citrobacter dihydroxyacetone kinase extra ATP-binding domain	Citrobacter dihydroxyacetone kinase extra ATP-binding domain	Dak2	{'CDJ71612': 2, 'CDJ71611': 2, 'CDJ71610': 2}	3	6	None	285	Growth	cytosol	6	1	1	6	1	1	6	1	1
CDJ71612	dhaK	356	38214.8	6.35e-20	4.82	0.56	[]	[[0, 356]]	2	1.20e-67;1.80e-53	11-181;186-354	CON;CON	a/b three-layered sandwiches;a+b three layers	EDD domain;Bacillus chorismate mutase-like	EDD domain;DAK1/DegV C-terminal domain	Dak1_N;Dak1_C	{'CDJ71612': 2, 'CDJ71611': 2, 'CDJ71610': 2}	3	6	None	165	Growth	cytosol	20	1	1	20	1	1	18	1	1
CDJ71615	ychF	363	39666.9	6.59e-20	4.87	0.55	[]	[[0, 363]]	2	4.20e-26;3.40e-42	4-161,219-247;279-362	NC;CON	a/b three-layered sandwiches;a+b two layers	P-loop domains-like;beta-Grasp	P-loop containing nucleoside triphosphate hydrolases;Ubiquitin-like	MnmE_helical_2nd;YchF-GTPase_C	{'CDJ71615': 2}	1	2	None	11634	Growth	cytosol	38	2	2	36	2	2	32	2	2
CDJ71616	pth	194	21082	3.5e-20	9.04	1.03	[]	[[0, 194]]	1	2.9e-68	3-189	CON	a/b three-layered sandwiches	Phosphorylase/hydrolase-like	Peptidyl-tRNA hydrolase-like	Pept_tRNA_hydro	{'CDJ71616': 1}	1	1	Mg2+	1966	No Growth	cytosol	9	0	0	9	0	0	9	0	0
CDJ71619	prs	315	34217.9	5.68e-20	5.23	0.95	[]	[[0, 315]]	2	3.10e-70;1.60e-61	4-156;163-310	CON;CON	a/b three-layered sandwiches;a/b three-layered sandwiches	PRTase-like;PRTase-like	PRTase-like;PRTase-like	Pribosyltran_N;Pribosyl_synth	{'CDJ71619': 6}	1	6	None	19750	No Growth	cytosol	33	2	1	30	2	1	26	1	0
CDJ71620	ispE	283	30925	5.14e-20	5.13	3.89	[]	[[0, 283]]	1	2.6e-36	5-162	CON	a+b two layers	Ribosomal protein S5 domain 2-like	Ribosomal protein S5 domain 2-like	GHMP_kinases_N	{'CDJ71620': 2}	1	2	Mg2+	513	No Growth	cytosol	3	0	0	3	0	0	3	0	0
CDJ71623	prfA	360	40516.8	6.73e-20	5.15	10	[[293, 313]]	[[0, 293], [313, 360]]	4	5.10e-37;6.60e-47;4.60e-37;3.80e-27	7-101;107-208;216-288;305-349	CON;CON;CON;CON	alpha bundles;a+b two layers;a+b two layers;a+b two layers	Release factor (Pfam 00472) N-terminal alpha helical domain;Alpha-beta plaits;dsRBD-like;dsRBD-like	Release factor (Pfam 00472) N-terminal alpha helical domain;Ferredoxin-like domain in release factor;Peptidyl-tRNA hydrolase domain-like;Peptidyl-tRNA hydrolase domain-like	PCRF_N;PCRF_C;RF-1_N;RF-1_C	{'CDJ71623': 1}	1	1	None	1059	No Growth	cytosol	7	1	1	7	1	1	7	1	1
CDJ71626	ychA	269	30841	5.12e-20	4.46	1.49	[]	[[0, 269]]	1	1.3e-06	188-251	CON	alpha superhelices	Repetitive alpha hairpins	Ankyrin repeat	TPR_11_6	{'CDJ71626': 1}	1	1	None	361	Growth	cytosol	1	0	1	1	0	1	1	0	1
CDJ71627	kdsA	284	30832.3	5.12e-20	6.32	1.06	[]	[[0, 284]]	1	6e-80	6-274	CON	a/b barrels	TIM beta/alpha-barrel	TIM barrels	DAHP_synth_1	{'CDJ71627': 4}	1	4	None	6456	No Growth	cytosol	44	0	0	38	0	0	36	0	0
CDJ71634	ychN	117	12692.6	2.11e-20	5.02	1.71	[]	[[0, 117]]	1	1e-36	3-117	CON	a/b three-layered sandwiches	YchN-like	YchN-like	DrsE	{'CDJ71634': 1}	1	1	None	2551	Growth	cytosol	10	0	0	10	0	0	10	0	0
CDJ71636	narL	216	23926.5	3.97e-20	5.73	2.31	[]	[[0, 216]]	2	6.20e-29;1.30e-27	8-124;154-214	CON;CON	a/b three-layered sandwiches;alpha arrays	Flavodoxin-like;HTH	CheY-like;tetra-helical, LuxR-like	Response_reg;GerE	{'CDJ71636': 1}	1	1	None	No Info Available	No Info Available	Unknown	8	1	1	8	1	1	8	1	1
CDJ71639	narG	1247	140488	2.33e-19	6.05	0.96	[]	[[0, 1247]]	4	1.70e-39;1.60e-74;5.90e-33;5.40e-26	44-102;224-337,453-580;620-625,672-733,765-862;1084-1204	CON;NC;NC;CON	a+b two layers;a/b three-layered sandwiches;a/b three-layered sandwiches;beta barrels	Formate dehydrogenase/DMSO reductase, domain 1;Rossmann-like;Rossmann-like;cradle loop barrel	Formate dehydrogenase/DMSO reductase, domain 1;Formate dehydrogenase/DMSO reductase, domains 2 and 3;Formate dehydrogenase/DMSO reductase, domains 2 and 3;double psi	NarG;Molybdopterin_1st_1;Molybdopterin_2nd;Molydop_binding	{'CDJ71639': 2, 'CDJ71640': 2, 'CDJ71642': 2}	3	6	heme b;a [3Fe-4S] iron-sulfur cluster;bis(guanylyl molybdopterin) cofactor;a [4Fe-4S] iron-sulfur cluster	3	Growth	inner membrane	26	16	21	26	16	21	26	16	21
CDJ71640	narH	512	58065.8	9.64e-20	6.36	4.49	[]	[[0, 512]]	3	2.70e-95;1.50e-28;5.50e-88	4-218;186-243;241-412	CON;CON;CON	a+b two layers;a+b two layers;a+b two layers	4Fe-4S ferredoxin;4Fe-4S ferredoxin;4Fe-4S ferredoxin	4Fe-4S ferredoxin;4Fe-4S ferredoxin;4Fe-4S ferredoxin	Nitr_red_bet_C;Fer4_11;Nitr_red_bet_C	{'CDJ71639': 2, 'CDJ71640': 2, 'CDJ71642': 2}	3	6	heme b;a [3Fe-4S] iron-sulfur cluster;bis(guanylyl molybdopterin) cofactor;a [4Fe-4S] iron-sulfur cluster	No Info Available	Growth	inner membrane	14	8	12	14	8	12	14	8	12
CDJ71641	narJ	236	26448.5	4.39e-20	4.76	3.39	[]	[[0, 236]]	1	1.3e-11	7-148	CON	alpha bundles	TorD-like (Pfam 06192)	TorD-like (Pfam 06192)	Nitrate_red_del	{'CDJ71641': 1}	1	1	None	No Info Available	Growth	cytosol	2	0	0	2	0	0	2	0	0
CDJ71645	purU	280	31934.3	5.3e-20	6.5	1.43	[]	[[0, 280]]	2	2.00e-17;1.70e-54	8-66;86-270	CON;CON	a+b two layers;a/b three-layered sandwiches	Alpha-beta plaits;Formyltransferase	ACT-like;Formyltransferase	ACT_6;Formyl_trans_N	{'CDJ71645': 6}	1	6	None	5277	Growth	cytosol	18	1	1	16	1	1	16	1	1
CDJ71646	ychJ	152	16990.2	2.82e-20	6.92	2.63	[]	[[0, 152]]	2	1.70e-36;4.50e-09	27-128;139-151	CON;CON	a+b two layers;few secondary structure elements	Cystatin-like;Sec-C motif	NTF2-like;Sec-C motif	YchJ;SEC-C	{'CDJ71646': 1}	1	1	None	836	Growth	cytosol	3	0	0	3	0	0	3	0	0
CDJ71649	galU	302	32941.9	5.47e-20	5.11	2.32	[]	[[0, 302]]	1	2.3e-60	10-276	CON	a/b three-layered sandwiches	Nucleotide-diphospho-sugar transferases	Nucleotide-diphospho-sugar transferases	NTP_transferase	{'CDJ71649': 4}	1	4	Mg2+	10550	Growth	cytosol	28	1	0	18	1	0	18	1	0
CDJ71650	hns	137	15539.5	2.58e-20	5.44	21.9	[[84, 137]]	[[0, 84]]	2	2.80e-37;8.10e-27	3-71;92-136	CON;CON	alpha duplicates or obligate multimers;few secondary structure elements	H-NS histone-like proteins, N-terminal domain;H-NS histone-like proteins, C-terminal domain	H-NS histone-like proteins, N-terminal domain;H-NS histone-like proteins, C-terminal domain	PRK10947;Histone_HNS	{'CDJ71650': 1}	1	1	None	86090	Growth	bacterial nucleoid;cytosol	36	0	0	29	0	0	28	0	0
CDJ71651	tdk	205	23456.3	3.9e-20	5.98	3.9	[]	[[0, 205]]	2	6.60e-34;7.50e-12	4-139;146-187	CON;CON	a/b three-layered sandwiches;few secondary structure elements	P-loop domains-like;Glucocorticoid receptor-like	P-loop containing nucleoside triphosphate hydrolases;LIM domain-like	TK_N;TK_C	{'CDJ71651': 1}	1	1	Mg2+	1249	Growth	cytosol	12	1	1	12	1	1	12	1	1
CDJ71652	adhE	891	96126.1	1.6e-19	6.32	2.69	[[869, 891]]	[[0, 869]]	4	1.50e-25;5.00e-29;1.50e-39;1.60e-58	4-204;215-445;455-639;643-858	CON;CON;CON;CON	a/b three-layered sandwiches;a/b three-layered sandwiches;a/b three-layered sandwiches;alpha bundles	ALDH-like;ALDH-like;Flavodoxin-like;alpha-helical domain in dehydroquinate synthase-like enzymes	ALDH-like;ALDH-like;Rossmann-like domain in dehydroquinate synthase-like enzymes;alpha-helical domain in dehydroquinate synthase-like enzymes	Aldedh_1st_1;Aldedh_2nd;Fe-ADH_N;Fe-ADH_C	{'CDJ71652': 40}	1	40	Fe2+	3485	Growth	cytosol	131	10	10	128	8	8	116	6	6
CDJ71654	oppA	543	60947.2	1.01e-19	6.05	5.53	[[0, 29]]	[[29, 543]]	3	1.10e-37;6.50e-31;1.30e-57	72-186;171-305;298-510	CON;CON;CON	a+b two layers;a/b three-layered sandwiches;a/b three-layered sandwiches	Alpha-beta plaits;Periplasmic binding protein-like II;Periplasmic binding protein-like II	Oligo-peptide binding protein (OPPA) insertion domain;Periplasmic binding protein-like II;Periplasmic binding protein-like II	SBP_bac_5_1st;SBP_bac_5_2nd;SBP_bac_5_3rd	None	5	5	None	21419	Growth	inner membrane;periplasmic space	93	5	5	89	5	5	77	5	5
tr	insL1	296	32225	5.35e-20	9.01	3.72	[]	[[0, 296]]	4	2.60e-174;7.70e-55;1.40e-64;2.60e-60	17-410;35-154;188-284,325-408;15-280	CON;CON;NC;CON	a/b barrels;beta sandwiches;a/b three-layered sandwiches;alpha bundles	TIM beta/alpha-barrel;HSP20-like;Phosphorylase/hydrolase-like;Type II ABC exporter transmembrane domain fold	TIM barrels;B2 domain of PilQ;Zn2+-dependent exopeptidases;Type I ABC importer transmembrane domain fold	Tagatose_6_P_K;AMIN;Amidase_3;BPD_transp_1	{'tr': 1}	1	1	None	No Info Available	No Info Available	cytosol	8	6	6	8	6	6	8	6	6
CDJ71660	yciU	109	12686.9	2.11e-20	4.05	6.42	[]	[[0, 109]]	1	3e-47	11-108	CON	a+b two layers	Cystatin-like	Putative dsDNA mimic	DUF440	{'CDJ71660': 1}	1	1	None	104	Growth	cytosol	2	0	0	2	0	0	2	0	0
CDJ71664	yciI	98	10601.9	1.76e-20	5.19	1.02	[]	[[0, 98]]	1	1.4e-40	1997-01-01	CON	a+b two layers	Alpha-beta plaits	Dimeric alpha+beta barrel	YCII	{'CDJ71664': 1}	1	1	None	1251	Growth	cytosol	6	3	3	6	3	3	5	2	2
CDJ71666	yciA	132	14230.4	2.36e-20	7.72	10.61	[]	[[0, 132]]	1	2.1e-14	1997-08-01	CON	a+b two layers	Thioesterase/thiol ester dehydrase-isomerase-like	Thioesterase/thiol ester dehydrase-isomerase	4HBT	{'CDJ71666': 1}	1	1	None	2781	Growth	cytosol	4	0	0	4	0	0	4	0	0
CDJ71673	trpA	268	28723.8	4.77e-20	5.31	1.49	[]	[[0, 268]]	1	2.6e-90	7-264	CON	a/b barrels	TIM beta/alpha-barrel	TIM barrels	Trp_syntA	{'CDJ71673': 2, 'CDJ71674': 2}	2	4	pyridoxal 5-phosphate	544	Growth	cytosol	18	4	4	18	4	4	16	4	4
CDJ71674	trpB	397	42982.5	7.14e-20	5.71	0.76	[]	[[0, 397]]	1	1.6e-72	54-386	CON	a/b three-layered sandwiches	Rossmann-like	Tryptophan synthase beta subunit-like PLP-dependent enzymes	PALP	{'CDJ71673': 2, 'CDJ71674': 2}	2	4	pyridoxal 5-phosphate	550	Growth	cytosol	9	0	0	9	0	0	8	1	1
CDJ71675	trpC	452	49360.5	8.2e-20	5.51	0.44	[]	[[0, 452]]	2	2.50e-89;1.10e-60	2-252;257-450	CON;CON	a/b barrels;a/b barrels	TIM beta/alpha-barrel;TIM beta/alpha-barrel	TIM barrels;TIM barrels	IGPS;PRAI	{'CDJ71675': 1}	1	1	None	113	Growth	cytosol	1	0	1	1	0	1	1	0	1
CDJ71680	yciO	206	23211.5	3.85e-20	5.97	0.97	[]	[[0, 206]]	1	1.3e-65	6-201	CON	a+b complex topology	YrdC/RibB	YrdC/RibB	Sua5_yciO_yrdC	{'CDJ71680': 1}	1	1	None	1415	Growth	cytosol	9	0	0	9	0	0	9	0	0
CDJ71682	rluB	291	32711	5.43e-20	10.03	9.28	[[271, 291]]	[[0, 271]]	2	5.90e-13;9.90e-25	3-55;69-207	CON;CON	a+b two layers;a+b two layers	beta-Grasp;Alpha-beta plaits	Alpha-L RNA-binding motif;Pseudouridine synthase	S4_1;PseudoU_synth_2	{'CDJ71682': 1}	1	1	None	6949	Growth	cytosol	17	1	0	17	1	0	17	1	0
CDJ71683	btuR	196	21998.6	3.65e-20	6.08	2.55	[]	[[0, 196]]	1	5.2e-63	29-178	CON	a/b three-layered sandwiches	P-loop domains-like	P-loop containing nucleoside triphosphate hydrolases	CobA_CobO_BtuR	{'CDJ71683': 1}	1	1	None	257	Growth	cytosol	3	1	1	3	1	1	3	1	1
CDJ71684	yciK	252	27932.6	4.64e-20	7.67	7.14	[[237, 252]]	[[0, 237]]	1	8.4e-62	10-245	CON	a/b three-layered sandwiches	Rossmann-like	NAD(P)-binding Rossmann-fold domains	adh_short_C2	{'CDJ71684': 1}	1	1	None	479	Growth	cytosol	3	0	0	3	0	0	3	0	0
CDJ71686	yciN	83	9385.52	1.56e-20	5.47	7.23	[]	[[0, 83]]	0	None	None	None	None	None	None	None	{'CDJ71686': 1}	1	1	None	5534	Growth	cytosol	13	0	0	13	0	0	10	0	0
CDJ71687	topA	865	97348.6	1.62e-19	8.68	8.79	[[0, 65]]	[[65, 865]]	9	3.10e-49;1.11e-66;8.30e-56;1.90e-26;5.70e-22;3.00e-32;8.60e-19;1.30e-33;4.70e-31	3-154;165-223,459-580;282-402;378-471;592-636;651-696;709-743;753-803;811-858	CON;NC;IS;IS;CON;CON;CON;CON;CON	a/b three-layered sandwiches;alpha arrays;alpha arrays;beta barrels;few secondary structure elements;few secondary structure elements;few secondary structure elements;few secondary structure elements;few secondary structure elements	HAD domain-like;HTH;HTH;LigT-like;Rubredoxin-like;Rubredoxin-like;Rubredoxin-like;Rubredoxin-like;Rubredoxin-like	Toprim domain;winged;winged;Prokaryotic type I DNA topoisomerase beta-barrel domain;Rubredoxin-related;Rubredoxin-related;Rubredoxin-related;Rubredoxin-related;Rubredoxin-related	Toprim;Topoisom_bac_3rd;Topoisom_bac_1st;Topoisom_bac_2nd;zf-C4_Topoisom;YrdD;zf-C4_Topoisom;Topo_Zn2+_Ribbon_1;Topo_Zn2+_Ribbon	{'CDJ71687': 1}	1	1	None	2792	No Growth	cytosol	69	4	1	67	4	1	62	3	1
CDJ71688	cysB	324	36150	6e-20	6.87	0.62	[]	[[0, 324]]	3	1.30e-22;5.30e-06;2.00e-38	1-81;85-164;168-295	CON;CON;CON	alpha arrays;a/b three-layered sandwiches;a/b three-layered sandwiches	HTH;Periplasmic binding protein-like II;Periplasmic binding protein-like II	winged;Periplasmic binding protein-like II;Periplasmic binding protein-like II	HTH_1;LysR_substrate_1;LysR_substrate_1	{'CDJ71688': 1}	1	1	None	1291	Growth	cytosol	6	1	1	6	1	1	6	1	1
CDJ71691	acnA	891	97646	1.62e-19	5.59	1.35	[]	[[0, 891]]	2	3.10e-201;1.40e-51	36-614;658-884	CON;CON	a/b three-layered sandwiches;a/b three-layered sandwiches	Aconitase iron-sulfur domain;The swivelling beta/beta/alpha domains	Aconitase iron-sulfur domain;The swivelling beta/beta/alpha domain	Aconitase;Aconitase_C	{'CDJ71691': 2}	1	2	a [4Fe-4S] iron-sulfur cluster	238	Growth	cytosol	18	2	2	18	2	2	18	2	2
CDJ71692	ribA	196	21835.7	3.63e-20	5.6	1.02	[]	[[0, 196]]	1	7.8e-78	3-172	CON	a/b three-layered sandwiches	RibA-like	RibA-like	GTP_cyclohydro2	{'CDJ71692': 2}	1	2	Zn2+;Mg2+	2328	No Growth	cytosol	11	1	0	11	1	0	10	1	0
CDJ71696	pyrF	245	26350	4.38e-20	5.81	7.35	[]	[[0, 245]]	1	8.5e-65	14-239	CON	a/b barrels	TIM beta/alpha-barrel	TIM barrels	OMPdecase	{'CDJ71696': 2}	1	2	None	3128	Growth	cytosol	22	1	1	22	1	1	20	1	1
CDJ71697	yciH	108	11396.1	1.89e-20	9.38	26.85	[[0, 27]]	[[27, 108]]	1	1.6e-21	30-106	CON	a+b two layers	Glucose permease domain IIB-like	eIF1-like	SUI1	{'CDJ71697': 1}	1	1	None	1768	Growth	cytosol	1	0	0	1	0	0	1	0	0
CDJ71699	yciT	249	27602.3	4.58e-20	5.99	1.61	[]	[[0, 249]]	1	6.5e-08	1951-07-01	CON	alpha arrays	HTH	winged	HTH_IclR	{'CDJ71699': 1}	1	1	None	1461	Growth	cytosol	8	2	2	8	2	2	8	2	2
CDJ71702	rnb	644	72489.9	1.2e-19	5.4	0.93	[]	[[0, 644]]	3	2.60e-39;2.00e-43;9.00e-106	19-81;83-167;185-556	CON;CON;CON	beta barrels;beta barrels;beta barrels	OB-fold;OB-fold;OB-fold	Nucleic acid-binding proteins;Nucleic acid-binding proteins;RNB domain-like	OB_RNB;PRK05054;RNB	{'CDJ71702': 1}	1	1	Mg2+	4732	Growth	cytosol	45	1	0	43	1	0	37	1	0
CDJ71704	fabI	262	27863.6	4.63e-20	5.58	1.91	[]	[[0, 262]]	1	3.2e-42	4-251	CON	a/b three-layered sandwiches	Rossmann-like	NAD(P)-binding Rossmann-fold domains	adh_short_C2_1	{'CDJ71704': 4}	1	4	None	41315	No Growth	cytosol	51	2	1	44	2	1	35	2	1
CDJ71710	sapA	547	61564.1	1.02e-19	6.85	4.75	[[0, 23]]	[[23, 547]]	3	1.10e-27;3.20e-30;1.50e-57	69-184;159-310;297-508	CON;CON;CON	a+b two layers;a/b three-layered sandwiches;a/b three-layered sandwiches	Alpha-beta plaits;Periplasmic binding protein-like II;Periplasmic binding protein-like II	Oligo-peptide binding protein (OPPA) insertion domain;Periplasmic binding protein-like II;Periplasmic binding protein-like II	SBP_bac_5_1st;SBP_bac_5_2nd;SBP_bac_5_3rd	{'CDJ71710': 1}	1	1	None	363	Growth	inner membrane;periplasmic space	3	0	0	3	0	0	3	0	0
CDJ71720	pspA	222	25492.7	4.23e-20	5.39	2.7	[]	[[0, 222]]	1	1.2e-51	4-139	CON	alpha bundles	Charged multivesicular body protein 3 (CHMP3)-related	Charged multivesicular body protein 3 (CHMP3)-related	PspA_IM30	{'CDJ71720': 1}	1	1	None	1652	Growth	inner membrane;cytosol	9	0	0	9	0	0	9	0	0
CDJ71724	pspE	104	11475.2	1.91e-20	7.86	6.73	[]	[[0, 104]]	1	1.7e-19	24-92	CON	a/b three-layered sandwiches	Flavodoxin-like	Rhodanese/Cell cycle control phosphatase	Rhodanese	{'CDJ71724': 1}	1	1	None	1557	Growth	periplasmic space	9	8	9	9	8	9	8	8	8
CDJ71736	ycjX	465	52608.8	8.74e-20	8.25	0.43	[]	[[0, 465]]	1	3.3e-06	21-41	CON	a/b three-layered sandwiches	P-loop domains-like	P-loop containing nucleoside triphosphate hydrolases	CE15	{'CDJ71736': 1}	1	1	None	No Info Available	Growth	cytosol	7	2	3	7	2	3	7	2	3
CDJ71738	tyrR	513	57655.5	9.57e-20	5.54	1.56	[]	[[0, 513]]	5	4.30e-14;4.80e-07;2.70e-28;4.80e-22;8.20e-30	1-70;83-173;214-345;368-440;461-505	CON;CON;CON;CON;CON	a+b two layers;a+b three layers;a/b three-layered sandwiches;alpha arrays;alpha arrays	Alpha-beta plaits;Profilin-like;P-loop domains-like;Histone-like;HTH	ACT-like;sensor domains;P-loop containing nucleoside triphosphate hydrolases;AAA+ ATPase lid domain;tri-helical	ACT;PAS;Sigma54_activat;AtoC;HTH_TypR	{'CDJ71738': 1}	1	1	None	No Info Available	No Info Available	cytosol	14	2	2	14	2	2	14	2	2
CDJ71739	tpx	168	17835.1	2.96e-20	4.75	7.14	[[0, 15]]	[[15, 168]]	1	1.3e-35	20-166	CON	a+b three layers	Thioredoxin-like	Thioredoxin-like	AhpC-TSA_3	{'CDJ71739': 2}	1	2	None	47473	Growth	periplasmic space;cytosol	61	2	1	61	2	1	41	2	0
CDJ71740	ycjG	321	34673.6	5.76e-20	4.96	0.62	[]	[[0, 321]]	2	2.70e-22;2.10e-41	3-112;122-320	CON;CON	a+b two layers;a/b barrels	Enolase-N/ribosomal protein;TIM beta/alpha-barrel	Enolase N-terminal domain-like;TIM barrels	MR_MLE_N;MR_MLE_C_1	{'CDJ71740': 1}	1	1	None	96	Growth	cytosol	1	0	0	1	0	0	1	0	0
CDJ71741	mpaA	262	28820.5	4.79e-20	5.59	2.29	[]	[[0, 262]]	1	2.4e-18	56-177	CON	a/b three-layered sandwiches	Phosphorylase/hydrolase-like	Zn2+-dependent exopeptidases	Peptidase_M14	{'CDJ71741': 2}	1	2	None	109	Growth	cytosol	1	0	1	1	0	1	1	0	1
CDJ71744	mppA	537	59899.4	9.95e-20	8.44	4.28	[[0, 23]]	[[23, 537]]	3	1.10e-34;1.30e-28;2.30e-62	68-182;162-304;292-504	CON;CON;CON	a+b two layers;a/b three-layered sandwiches;a/b three-layered sandwiches	Alpha-beta plaits;Periplasmic binding protein-like II;Periplasmic binding protein-like II	Oligo-peptide binding protein (OPPA) insertion domain;Periplasmic binding protein-like II;Periplasmic binding protein-like II	SBP_bac_5_1st;SBP_bac_5_2nd;SBP_bac_5_3rd	None	5	5	None	461	Growth	inner membrane;periplasmic space	22	1	1	22	1	1	22	1	1
CDJ71748	uspE	316	35706.4	5.93e-20	5.16	4.11	[]	[[0, 316]]	2	5.40e-20;1.40e-23	3-146;172-300	CON;CON	a/b three-layered sandwiches;a/b three-layered sandwiches	HUP domain-like;HUP domain-like	HUP domains;HUP domains	Usp;Usp	{'CDJ71748': 1}	1	1	None	542	Growth	cytosol	20	5	6	20	5	6	18	5	5
CDJ71749	fnr	250	27966.9	4.64e-20	8.25	0.8	[]	[[0, 250]]	2	1.20e-23;4.90e-28	34-157;166-243	CON;CON	beta sandwiches;alpha arrays	jelly-roll;HTH	Double-stranded beta-helix;winged	cNMP_binding;HTH_Crp_2	{'CDJ71749': 2}	1	2	None	6551	Growth	cytosol	3	0	0	3	0	0	3	0	0
CDJ71758	dbpA	457	49187.2	8.17e-20	7.61	1.09	[]	[[0, 457]]	3	1.00e-63;2.00e-14;6.70e-17	10-205;217-336;385-454	CON;CON;CON	a/b three-layered sandwiches;a/b three-layered sandwiches;a+b two layers	P-loop domains-like;P-loop domains-like;Alpha-beta plaits	P-loop containing nucleoside triphosphate hydrolases;P-loop containing nucleoside triphosphate hydrolases;RNA-binding domain, RBD	DEAD;Helicase_C;DbpA	{'CDJ71758': 1}	1	1	None	258	Growth	cytosol	2	1	1	2	1	1	2	1	1
CDJ71759	ttcA	311	35560.5	5.91e-20	5.95	2.89	[]	[[0, 311]]	1	2.1e-10	41-200	CON	a/b three-layered sandwiches	HUP domain-like	HUP domains	tRNA_Me_trans_1st	{'CDJ71759': 2}	1	2	None	4772	Growth	cytosol	19	0	0	19	0	0	18	0	0
CDJ71785	uspF	144	16016.3	2.66e-20	5.6	2.78	[]	[[0, 144]]	1	1.7e-33	1-144	CON	a/b three-layered sandwiches	HUP domain-like	HUP domains	Usp	{'CDJ71785': 1}	1	1	None	189	Growth	Unknown	5	4	5	5	4	5	4	4	4
CDJ71787	ydbK	1174	128823	2.14e-19	5.52	2.38	[[617, 630]]	[[0, 617], [630, 1174]]	5	5.20e-62;1.40e-11;2.00e-25;1.80e-17;5.10e-28	2-239;260-348;420-614;673-773;819-891,954-1072	CON;CON;CON;CON;NC	a/b three-layered sandwiches;a/b three-layered sandwiches;a/b three-layered sandwiches;alpha arrays;a/b three-layered sandwiches	Thiamin diphosphate-binding fold (THDP-binding);TK C-terminal domain-like;P-loop domains-like;alpha-helical ferredoxin-like;Thiamin diphosphate-binding fold (THDP-binding)	Thiamin diphosphate-binding fold (THDP-binding);TK C-terminal domain-like;Pyruvate-ferredoxin oxidoreductase, PFOR, domain III;alpha-helical ferredoxin;Thiamin diphosphate-binding fold (THDP-binding)	POR_N;Transketolase_C;POR;Fer4_21_1;TPP_enzyme_C	{'CDJ71787': 1}	1	1	thiamine diphosphate	924	Growth	Unknown	13	9	11	13	9	11	13	9	11
CDJ71790	ldhA	329	36534.4	6.07e-20	5.29	3.04	[]	[[0, 329]]	2	8.30e-29;8.80e-60	1-119;103-297	CON;CON	a/b three-layered sandwiches;a/b three-layered sandwiches	Rossmann-like;Rossmann-like	Formate/glycerate dehydrogenase catalytic domain-like;NAD(P)-binding Rossmann-fold domains	2-Hacid_dh;2-Hacid_dh_C	{'CDJ71790': 4}	1	4	None	2583	Growth	cytosol	41	7	8	38	7	8	33	5	6
CDJ71795	feaB	499	53698.5	8.92e-20	5.34	0.4	[]	[[0, 499]]	2	6.10e-89;4.20e-76	22-274;275-498	CON;CON	a/b three-layered sandwiches;a/b three-layered sandwiches	ALDH-like;ALDH-like	ALDH-like;ALDH-like	Aldedh_1st_1;Aldedh_2nd	{'CDJ71795': 4}	1	4	None	12	Growth	cytosol	1	0	0	1	0	0	1	0	0
CDJ71814	pdxI	286	30705.6	5.1e-20	5.32	2.1	[]	[[0, 286]]	1	7.2e-63	12-285	CON	a/b barrels	TIM beta/alpha-barrel	TIM barrels	Aldo_ket_red	{'CDJ71814': 1}	1	1	None	60	Growth	cytosol	6	0	2	6	0	2	6	0	2
CDJ71820	azoR	201	21657.4	3.6e-20	5.06	1.99	[]	[[0, 201]]	1	1e-22	16-191	CON	a/b three-layered sandwiches	Flavodoxin-like	Flavoproteins	FMN_red	{'CDJ71820': 2}	1	2	FMN	1521	Growth	cytosol	11	1	1	11	1	1	11	1	1
CDJ71821	hrpA	1300	149026	2.47e-19	7.89	2.15	[[530, 547]]	[[0, 530], [547, 1300]]	5	6.10e-69;4.80e-12;5.20e-19;1.30e-29;1.10e-13	76-252;267-404;426-496;499-613;620-700	CON;CON;CON;CON;CON	a/b three-layered sandwiches;a/b three-layered sandwiches;alpha arrays;alpha arrays;beta barrels	P-loop domains-like;P-loop domains-like;HTH;Sec63 N-terminal subdomain-like;OB-fold	P-loop containing nucleoside triphosphate hydrolases;P-loop containing nucleoside triphosphate hydrolases;winged;Sec63 N-terminal subdomain-like;Nucleic acid-binding proteins	DEAD_3;Helicase_C_7;HA2_N;HA2_C;OB_NTP_bind	{'CDJ71821': 1}	1	1	None	602	Growth	Unknown	3	0	0	3	0	0	3	0	0
CDJ71823	aldA	479	52272.2	8.68e-20	5.07	0.42	[]	[[0, 479]]	2	3.80e-83;7.30e-80	8-253;254-477	CON;CON	a/b three-layered sandwiches;a/b three-layered sandwiches	ALDH-like;ALDH-like	ALDH-like;ALDH-like	Aldedh_1st_1;Aldedh_2nd	{'CDJ71823': 4}	1	4	None	555	Growth	cytosol	36	12	20	35	12	20	29	12	16
CDJ71829	ydcI	307	33401.1	5.55e-20	7.82	2.93	[]	[[0, 307]]	2	2.20e-26;1.80e-12	12-88;103-162	CON;CON	alpha arrays;a/b three-layered sandwiches	HTH;Periplasmic binding protein-like II	winged;Periplasmic binding protein-like II	HTH_1;LysR_substrate_2	{'CDJ71829': 1}	1	1	None	458	Growth	cytosol	1	0	0	1	0	0	1	0	0
CDJ71831	mdoD	551	62757.2	1.04e-19	5.89	2.72	[[0, 15]]	[[15, 551]]	2	1.10e-149;5.60e-12	45-417;452-533	CON;CON	beta sandwiches;beta sandwiches	Glycosyl hydrolase domain-like;Immunoglobulin-like beta-sandwich	supersandwich;Immunoglobulin/Fibronectin type III/E set domains/PapD-like	MdoG_N;MdoG_C	{'CDJ71831': 1}	1	1	None	596	Growth	periplasmic space	14	1	1	14	1	1	14	1	1
CDJ71832	ydcH	74	8878.17	1.47e-20	9.3	9.46	[]	[[0, 74]]	1	1.1e-31	1967-02-01	CON	alpha bundles	cytochrome bc1 complex 11 kDa protein-like	DUF465	DUF465	{'CDJ71832': 1}	1	1	None	67	Growth	Unknown	1	1	1	1	1	1	1	1	1
CDJ71833	rimL	179	20680.3	3.43e-20	5.86	1.68	[]	[[0, 179]]	1	1.5e-38	9-175	CON	a+b three layers	Nat/Ivy	Acyl-CoA N-acyltransferases (Nat)	Acetyltransf_3_1	{'CDJ71833': 1}	1	1	None	174	Growth	cytosol	2	0	0	2	0	0	2	0	0
CDJ71836	tehB	197	22530.5	3.74e-20	6.84	1.01	[]	[[0, 197]]	1	2.8e-23	14-139	CON	a/b three-layered sandwiches	Rossmann-like	S-adenosyl-L-methionine-dependent methyltransferases	Methyltransf_11_3	{'CDJ71836': 2}	1	2	None	1103	Growth	cytosol	8	0	0	8	0	0	8	0	0
CDJ71841	rlhA	653	72700.9	1.21e-19	6.69	1.53	[]	[[0, 653]]	1	1.8e-09	47-182	CON	a/b barrels	TIM beta/alpha-barrel	TIM barrels	Peptidase_U32	{'CDJ71841': 1}	1	1	None	810	Growth	cytosol	8	0	0	8	0	0	6	0	0
CDJ71846	ydcS	381	42294.7	7.02e-20	7	6.04	[[0, 24]]	[[24, 381]]	1	6.5e-24	55-326	CON	a/b three-layered sandwiches	Periplasmic binding protein-like II	Periplasmic binding protein-like II	SBP_bac_6	None	4	4	None	11	Growth	periplasmic space	1	0	1	1	0	1	1	0	1
CDJ71850	patD	474	50829.4	8.44e-20	5.65	0.63	[]	[[0, 474]]	2	7.40e-89;9.40e-75	3-248;249-473	CON;CON	a/b three-layered sandwiches;a/b three-layered sandwiches	ALDH-like;ALDH-like	ALDH-like;ALDH-like	Aldedh_1st_1;Aldedh_2nd	{'CDJ71850': 4}	1	4	None	40	Growth	cytosol	1	0	0	1	0	0	1	0	0
CDJ71853	ydcY	77	8799.78	1.46e-20	5.59	6.49	[]	[[0, 77]]	1	8.8e-07	23-72	CON	extended segments	Mitochondrial 54S ribosomal protein L25	Mitochondrial 54S ribosomal protein L25	MRPL25	{'CDJ71853': 1}	1	1	None	5960	Growth	cytosol	2	0	0	2	0	0	2	0	0
CDJ71855	mnaT	172	19247.5	3.2e-20	5.86	3.49	[]	[[0, 172]]	1	1.8e-35	2-146	CON	a+b three layers	Nat/Ivy	Acyl-CoA N-acyltransferases (Nat)	Acetyltransf_10_4	{'CDJ71855': 2}	1	2	None	272	Growth	cytosol	2	0	0	2	0	0	2	0	0
CDJ71856	curA	353	38494.3	6.39e-20	5.53	5.67	[[0, 21]]	[[21, 353]]	2	2.49e-58;4.40e-37	16-126,304-349;137-313	NC;IS	beta barrels;a/b three-layered sandwiches	GroES-like;Rossmann-like	Alcohol dehydrogenase-like, N-terminal domain;NAD(P)-binding Rossmann-fold domains	ADH_N_2_1;ADH_zinc_N	{'CDJ71856': 2}	1	2	None	77	Growth	cytosol	1	1	1	1	1	1	1	1	1
CDJ71859	yncE	353	38612.5	6.41e-20	9.22	11.05	[[0, 28]]	[[28, 353]]	2	5.60e-13;1.20e-33	24-127;142-335	CON;CON	beta duplicates or obligate multimers;beta duplicates or obligate multimers	beta-propeller-like;beta-propeller-like	7-bladed;7-bladed	Lactonase_1;Lactonase_1	{'CDJ71859': 1}	1	1	None	2047	Growth	periplasmic space	36	2	0	36	2	0	31	1	0
CDJ71865	pptA	77	8672.86	1.44e-20	4.88	10.39	[]	[[0, 77]]	1	1.1e-06	1953-04-01	CON	a+b two layers	Tautomerase/MIF-like	Tautomerase/MIF	Tautomerase_2	{'CDJ71865': 2}	1	2	None	323	Growth	cytosol	1	1	1	1	1	1	1	1	1
CDJ71868	yddE	297	32318.4	5.37e-20	5.84	0.67	[]	[[0, 297]]	2	1.80e-28;4.40e-33	5-121;153-290	CON;CON	a+b complex topology;a+b complex topology	Diaminopimelate epimerase-like;Diaminopimelate epimerase-like	Diaminopimelate epimerase-like;Diaminopimelate epimerase-like	PhzC-PhzF;PhzC-PhzF	{'CDJ71868': 1}	1	1	None	234	Growth	cytosol	2	1	2	2	1	2	2	1	2
CDJ71876	fdnG	1015	112915	1.88e-19	6.54	0.49	[]	[[0, 1015]]	4	1.10e-24;1.50e-62;6.80e-55;3.30e-38	44-104;205-308,344-447;408-471,517-701,736-782,821-849;885-1014	CON;NC;NC;CON	a+b two layers;a/b three-layered sandwiches;a/b three-layered sandwiches;beta barrels	Formate dehydrogenase/DMSO reductase, domain 1;Rossmann-like;Rossmann-like;cradle loop barrel	Formate dehydrogenase/DMSO reductase, domain 1;Formate dehydrogenase/DMSO reductase, domains 2 and 3;Formate dehydrogenase/DMSO reductase, domains 2 and 3;double psi	Molybdop_Fe4S4;Molybdopterin_1st_1;Molybdopterin_2nd;Molydop_binding	{'CDJ71878': 1, 'CDJ71877': 1, 'CDJ71876': 1}	3	3	heme b;a [4Fe-4S] iron-sulfur cluster;bis(guanylyl molybdopterin) cofactor	2	Growth	periplasmic space	1	0	0	1	0	0	1	0	0
CDJ71881	maeA	565	63196.6	1.05e-19	5.19	1.42	[]	[[0, 565]]	2	5.30e-67;1.30e-81	71-269;271-536	CON;CON	a/b three-layered sandwiches;alpha arrays	Flavodoxin-like;C-terminal domain of Malic enzyme	Aminoacid dehydrogenase-like, N-terminal domain;C-terminal domain of Malic enzyme	malic;Malic_M	{'CDJ71881': 4}	1	4	Mn2+	1331	Growth	cytosol	29	0	0	29	0	0	29	0	0
CDJ71882	sra	45	5095.76	8.46e-21	11.04	100	[[0, 45]]	[]	0	None	None	None	None	None	None	None	{'CDJ73789': 1, 'CDJ71351': 1, 'CDJ70749': 1, 'CDJ73560': 1, 'CDJ73578': 1, 'CDJ73571': 1, 'CDJ74431': 1, 'CDJ73533': 1, 'CDJ73568': 1, 'CDJ73634': 1, 'CDJ73553': 1, 'CDJ73577': 1, 'CDJ73532': 1, 'CDJ73576': 1, 'CDJ73567': 1, 'CDJ73696': 1, 'CDJ74196': 1, 'CDJ73563': 1, 'CDJ74433': 1, 'CDJ73558': 1, 'CDJ70610': 1, 'CDJ71882': 1}	22	22	None	396	Growth	cytosol;ribosome	2	0	0	2	0	0	2	0	0
CDJ71884	osmC	143	15088	2.51e-20	5.57	30.77	[[0, 44]]	[[44, 143]]	1	3.5e-35	6-138	CON	a+b two layers	OsmC-like	OsmC-like	OsmC	{'CDJ71884': 2}	1	2	None	431	Growth	cytosol	7	4	5	7	4	5	7	4	5
CDJ71895	gadB	466	52667.5	8.75e-20	5.29	2.36	[]	[[0, 466]]	2	3.30e-26;1.00e-25	55-305;338-455	CON;CON	a/b three-layered sandwiches;a+b two layers	PLP-dependent transferases;C-terminal domain in some PLP-dependent transferases	PLP-dependent transferases;C-terminal domain in some PLP-dependent transferases	Aminotran_5_N;KOG1383	{'CDJ71895': 6}	1	6	pyridoxal 5-phosphate	No Info Available	No Info Available	cytosol;membrane	1	0	0	1	0	0	1	0	0
CDJ71896	pqqL	931	104655	1.74e-19	5.95	5.05	[[0, 23], [731, 754]]	[[23, 731], [754, 931]]	4	6.50e-65;9.90e-10;1.80e-17;1.10e-19	36-253;289-451;520-731;771-930	CON;CON;CON;CON	a+b two layers;a+b two layers;a+b two layers;a+b two layers	LuxS, MPP, ThrRS/AlaRS common domain;LuxS, MPP, ThrRS/AlaRS common domain;LuxS, MPP, ThrRS/AlaRS common domain;LuxS, MPP, ThrRS/AlaRS common domain	LuxS/MPP-like metallohydrolase;LuxS/MPP-like metallohydrolase;LuxS/MPP-like metallohydrolase;LuxS/MPP-like metallohydrolase	Peptidase_M16;PqqL_like;Peptidase_M16;Peptidase_M16_C_2	{'CDJ71896': 1}	1	1	None	48	Growth	periplasmic space;cytosol	2	0	0	2	0	0	2	0	0
CDJ71900	ydeN	560	62801.5	1.04e-19	5.67	4.46	[[0, 26]]	[[26, 560]]	1	7.2e-101	57-443,475-532	NC	a/b three-layered sandwiches	Alkaline phosphatase-like	Alkaline phosphatase-like	Sulfatase_1	{'CDJ71900': 1}	1	1	None	24	Growth	periplasmic space	4	3	4	4	3	4	4	3	4
CDJ71924	glsA2	308	33515.2	5.57e-20	5.98	0.65	[]	[[0, 308]]	2	8.84e-67;1.00e-48	8-80,176-308;64-197	NC;IS	a+b three layers;alpha complex topology	Profilin-like;alpha-helical domain in beta-lactamase/transpeptidase-like proteins	a+b domain in beta-lactamase/transpeptidase-like proteins;alpha-helical domain in beta-lactamase/transpeptidase-like proteins	Glutaminase_1st;Glutaminase_2nd	{'CDJ71924': 2}	1	2	None	442	Growth	Unknown	2	1	2	2	1	2	2	1	2
CDJ71925	sad	462	49717.3	8.26e-20	5.44	2.17	[]	[[0, 462]]	2	2.30e-63;4.80e-78	11-236;237-458	CON;CON	a/b three-layered sandwiches;a/b three-layered sandwiches	ALDH-like;ALDH-like	ALDH-like;ALDH-like	Aldedh_1st_1;Aldedh_2nd	{'CDJ71925': 2}	1	2	None	202	Growth	cytosol	3	0	1	3	0	1	3	0	1
CDJ71939	dcp	681	77514.8	1.29e-19	5.49	1.32	[]	[[0, 681]]	1	8.2e-208	18-679	CON	mixed a+b and a/b	Zincin-like	Metalloproteases (zincins) catalytic domain	Peptidase_M3	{'CDJ71939': 1}	1	1	Zn2+	1114	Growth	cytosol;periplasmic space	14	1	1	13	1	1	11	1	1
CDJ71940	ydfG	248	27248.6	4.52e-20	5.65	0.81	[]	[[0, 248]]	1	2.7e-59	2-223	CON	a/b three-layered sandwiches	Rossmann-like	NAD(P)-binding Rossmann-fold domains	adh_short_C2_1	{'CDJ71940': 4}	1	4	None	3930	Growth	cytosol	17	7	8	17	7	8	17	7	8
CDJ71941	rspR	228	26564.8	4.41e-20	5.91	4.83	[]	[[0, 228]]	2	1.90e-21;5.60e-28	10-84;89-214	CON;CON	alpha arrays;alpha bundles	HTH;Fatty acid responsive transcription factor FadR, C-terminal domain	winged;Fatty acid responsive transcription factor FadR, C-terminal domain	GntR;FCD	{'CDJ71941': 1}	1	1	None	519	Growth	cytosol	2	0	0	2	0	0	2	0	0
CDJ71942	ydfZ	67	7276.27	1.21e-20	7.94	26.87	[[0, 20]]	[[20, 67]]	0	None	None	None	None	None	None	None	{'CDJ71942': 1}	1	1	None	265	Growth	cytosol	7	3	4	7	3	4	6	2	3
CDJ71950	gnsB	57	6547.59	1.09e-20	8.96	3.51	[]	[[0, 57]]	1	1.2e-37	1956-02-01	CON	a+b duplicates or obligate multimers	GnsA	GnsA	GnsAB_toxin	{'CDJ71950': 1}	1	1	None	4708	Growth	cytosol	6	0	0	6	0	0	6	0	0
CDJ71952	cspI	70	7683.64	1.28e-20	6.03	5.71	[]	[[0, 70]]	1	6.9e-34	1968-05-01	CON	beta barrels	OB-fold	Nucleic acid-binding proteins	CSD	{'CDJ71952': 1}	1	1	None	No Info Available	Growth	cytosol	3	2	2	3	2	2	3	2	2
CDJ71957	cspB	71	7716.63	1.28e-20	6.54	5.63	[]	[[0, 71]]	1	5e-33	1967-05-01	CON	beta barrels	OB-fold	Nucleic acid-binding proteins	CSD	{'CDJ71957': 1}	1	1	None	119	Growth	cytosol	3	0	0	3	0	0	3	0	0
CDJ71963	relE	95	11225.1	1.86e-20	9.67	2.1	[]	[[0, 95]]	1	1e-24	1983-03-01	CON	a+b two layers	RelE-like	RelE-like	ParE_toxin_1	{'CDJ71964': 4, 'CDJ71963': 4}	2	8	None	377	Growth	cytosol	2	0	0	2	0	0	2	0	0
CDJ71964	relB	79	9071.37	1.51e-20	4.81	3.8	[]	[[0, 79]]	1	1.6e-30	1975-02-01	CON	alpha arrays	HTH	Ribbon-helix-helix	RelB	{'CDJ71964': 4, 'CDJ71963': 4}	2	8	None	2831	Growth	cytosol	1	1	1	1	1	1	1	1	1
CDJ71978	ynfB	113	12908.5	2.14e-20	9.15	37.17	[[0, 39]]	[[39, 113]]	0	None	None	None	None	None	None	None	{'CDJ71978': 1}	1	1	None	2432	Growth	outer membrane	2	0	0	2	0	0	2	0	0
CDJ71981	ynfD	101	10476.6	1.74e-20	4.73	59.41	[[0, 27], [78, 101]]	[[27, 78]]	0	None	None	None	None	None	None	None	{'CDJ71981': 1}	1	1	None	699	Growth	Unknown	2	0	0	2	0	0	1	0	0
CDJ71986	dmsD	204	23344.3	3.88e-20	4.91	3.43	[]	[[0, 204]]	1	1.5e-64	10-195	CON	alpha bundles	TorD-like (Pfam 06192)	TorD-like (Pfam 06192)	Nitrate_red_del	{'CDJ71986': 1}	1	1	None	663	Growth	cytosol;inner membrane	2	0	0	2	0	0	2	0	0
CDJ71988	bioD2	231	24980.7	4.15e-20	6.11	5.2	[]	[[0, 231]]	1	3.5e-51	3-208	CON	a/b three-layered sandwiches	P-loop domains-like	P-loop containing nucleoside triphosphate hydrolases	AAA_26	{'CDJ71988': 1}	1	1	None	42	Growth	cytosol	2	2	2	2	2	2	2	2	2
CDJ72000	ydgH	314	33902.9	5.63e-20	9.27	7.33	[[0, 23]]	[[23, 314]]	3	9.20e-26;3.90e-24;7.80e-28	22-90;109-175;248-314	CON;CON;CON	a+b two layers;a+b two layers;a+b two layers	Dodecin subunit-like;Dodecin subunit-like;Dodecin subunit-like	YdgH-like;YdgH-like;YdgH-like	DUF1471;DUF1471;DUF1471	{'CDJ72000': 1}	1	1	None	4472	Growth	Unknown	16	1	4	16	1	4	16	1	4
CDJ72002	folM	240	26348	4.38e-20	7.82	2.08	[]	[[0, 240]]	1	9.3e-36	9-237	CON	a/b three-layered sandwiches	Rossmann-like	NAD(P)-binding Rossmann-fold domains	adh_short_C2_1	{'CDJ72002': 1}	1	1	None	210	Growth	cytosol	1	0	0	1	0	0	1	0	0
CDJ72007	fumC	467	50488.3	8.38e-20	6.12	19.06	[[0, 22], [88, 142]]	[[22, 88], [142, 467]]	3	1.40e-50;2.80e-96;7.70e-37	26-138;139-392;394-461	CON;CON;CON	alpha arrays;alpha arrays;alpha arrays	L-aspartase N-terminal domain-like;L-aspartase middle domain-like;L-aspartase C-terminal domain-like	L-aspartase N-terminal domain-like;L-aspartase middle domain-like;L-aspartase C-terminal domain-like	Lyase_1_N;Lyase_1_C;FumaraseC_C	{'CDJ72007': 4}	1	4	None	498	Growth	cytosol	10	5	5	10	5	5	10	5	5
CDJ72008	fumA	548	60297.9	1e-19	6.11	0.91	[]	[[0, 548]]	3	3.90e-83;1.20e-28;2.90e-66	21-186;208-330;362-535	CON;CON;CON	a+b three layers;a+b three layers;a/b three-layered sandwiches	Thioredoxin-like;Thioredoxin-like;The swivelling beta/beta/alpha domains	Fumarate hydratase N-terminal domain;Fumarate hydratase N-terminal domain;FumA C-terminal domain-like	Fumerase;Fumerase;Fumerase_C	{'CDJ72008': 2}	1	2	a [4Fe-4S] iron-sulfur cluster	2461	Growth	Unknown	40	7	8	39	7	8	37	7	8
CDJ72009	manA	391	42849.4	7.12e-20	5.29	0.77	[]	[[0, 391]]	3	2.50e-18;3.10e-21;1.90e-32	8-104;151-235;307-390	CON;CON;CON	beta sandwiches;alpha arrays;beta sandwiches	jelly-roll;Phosphomannose isomerase helical insertion domain;jelly-roll	Double-stranded beta-helix;Phosphomannose isomerase helical insertion domain;Double-stranded beta-helix	PMI_typeI_N;PMI_typeI_N_1;Cupin_2_2	{'CDJ72009': 1}	1	1	Zn2+	1879	Growth	cytosol	43	2	1	41	2	1	37	2	1
CDJ72012	uidA	603	68446.2	1.14e-19	5.24	2.49	[]	[[0, 603]]	3	2.40e-17;8.00e-14;3.30e-61	63-177;184-272;274-589	CON;CON;CON	beta sandwiches;beta sandwiches;a/b barrels	jelly-roll;Immunoglobulin-like beta-sandwich;TIM beta/alpha-barrel	Galactose-binding domain-like;Immunoglobulin/Fibronectin type III/E set domains/PapD-like;TIM barrels	Glyco_hydro_2_N;Glyco_hydro_2;Glyco_hydro_2_C	{'CDJ72012': 4}	1	4	None	9	Growth	cytosol	1	1	1	1	1	1	1	1	1
CDJ72013	uidR	196	21798.9	3.62e-20	5.69	5.61	[]	[[0, 196]]	2	1.40e-24;3.90e-08	12-75;99-166	CON;CON	alpha arrays;alpha bundles	HTH;Tetracyclin repressor-like, C-terminal domain	tri-helical;Tetracyclin repressor-like, C-terminal domain	TetR_N;TetR_C_6	{'CDJ72013': 1}	1	1	None	302	Growth	cytosol	2	0	1	2	0	1	2	0	1
CDJ72014	hdhA	255	26755.3	4.44e-20	5.09	1.57	[]	[[0, 255]]	1	9.3e-86	8-249	CON	a/b three-layered sandwiches	Rossmann-like	NAD(P)-binding Rossmann-fold domains	adh_short_C2	{'CDJ72014': 4}	1	4	None	864	Growth	cytosol	5	0	1	5	0	1	5	0	1
CDJ72017	malY	390	43641.4	7.25e-20	5.25	0.26	[]	[[0, 390]]	2	3.30e-46;1.50e-25	26-282;287-386	CON;CON	a/b three-layered sandwiches;a+b two layers	PLP-dependent transferases;C-terminal domain in some PLP-dependent transferases	PLP-dependent transferases;C-terminal domain in some PLP-dependent transferases	Aminotran_1_2_N;Aminotran_1_2_C_2	{'CDJ72017': 2}	1	2	pyridoxal 5-phosphate	179	Growth	cytosol	1	0	1	1	0	1	1	0	1
CDJ72018	add	333	36397	6.04e-20	5.36	0.6	[]	[[0, 333]]	1	1.4e-94	6-330	CON	a/b barrels	TIM beta/alpha-barrel	TIM barrels	A_deaminase	{'CDJ72018': 1}	1	1	None	724	Growth	cytosol	31	1	1	31	1	1	28	1	1
CDJ72019	ydgJ	346	38256.9	6.35e-20	5.49	0.87	[]	[[0, 346]]	2	2.30e-17;7.70e-30	28-151;127-257	CON;CON	a/b three-layered sandwiches;a+b two layers	Rossmann-like;FwdE/GAPDH domain-like	NAD(P)-binding Rossmann-fold domains;Glyceraldehyde-3-phosphate dehydrogenase-like, C-terminal domain	GFO_IDH_MocA;GFO_IDH_MocA_C	{'CDJ72019': 1}	1	1	None	344	Growth	cytosol	8	1	1	8	1	1	8	1	1
CDJ72021	cnu	71	8416.47	1.4e-20	6.25	2.82	[]	[[0, 71]]	1	3e-31	1958-02-01	CON	alpha arrays	HHA-like	Hemolysin expression modulating protein HHA	HHA	{'CDJ72021': 1}	1	1	None	1001	Growth	cytosol	3	1	1	3	1	1	3	1	1
CDJ72025	rsxC	740	80170.6	1.33e-19	8.88	24.32	[[0, 33], [541, 740]]	[[33, 541]]	3	4.60e-06;3.80e-20;3.70e-12	50-92;129-231;373-434	CON;CON;CON	a+b complex topology;a/b three-layered sandwiches;alpha arrays	alpha/beta-Hammerhead/Barrel-sandwich hybrid;Nqo1 FMN-binding domain-like;alpha-helical ferredoxin-like	Single hybrid motif;Nqo1 FMN-binding domain-like;alpha-helical ferredoxin	NQRA_N;Complex1_51K;Fer4_21_1	{'CDJ72025': 1}	1	1	None	469	Growth	inner membrane	1	0	0	1	0	0	1	0	0
CDJ72027	rsxG	206	21911.6	3.64e-20	6.59	4.37	[]	[[0, 206]]	1	8.8e-26	30-187	CON	a+b two layers	putative RnfG subunit of electron transport complex	putative RnfG subunit of electron transport complex	FMN_bind	{'CDJ72027': 1}	1	1	None	392	Growth	outer membrane;inner membrane	2	2	2	2	2	2	2	2	2
CDJ72029	nth	211	23562.1	3.91e-20	8.44	1.42	[]	[[0, 211]]	1	6.2e-44	28-183	CON	alpha arrays	HhH/H2TH	DNA-glycosylase	HhH-GPD	{'CDJ72029': 1}	1	1	None	542	Growth	cytosol	4	0	0	4	0	0	4	0	0
CDJ72031	gstA	201	22868.1	3.8e-20	5.85	1.49	[]	[[0, 201]]	2	2.20e-18;1.50e-25	1-77;89-196	CON;CON	a+b three layers;alpha superhelices	Thioredoxin-like;Repetitive alpha hairpins	Thioredoxin-like;Glutathione S-transferase (GST)-C	GST_N;GST_C_3	{'CDJ72031': 2}	1	2	None	706	Growth	cytosol	8	0	0	8	0	0	8	0	0
CDJ72032	pdxY	287	31321.8	5.2e-20	6.04	1.39	[]	[[0, 287]]	1	1.5e-27	71-255	CON	a/b three-layered sandwiches	Rossmann-like	Ribokinase-like	PfkB	{'CDJ72032': 2}	1	2	None	853	Growth	cytosol	7	0	0	7	0	0	7	0	0
CDJ72033	tyrS	424	47526.4	7.89e-20	5.59	0.94	[]	[[0, 424]]	2	5.40e-77;1.90e-32	9-317;334-423	CON;CON	a/b three-layered sandwiches;a+b two layers	HUP domain-like;beta-Grasp	HUP domains;Alpha-L RNA-binding motif	tRNA-synt_1b_1;S4_3	{'CDJ72033': 2}	1	2	None	7986	No Growth	cytosol	63	0	0	63	0	0	51	0	0
CDJ72034	pdxH	218	25544.8	4.24e-20	9.18	1.83	[]	[[0, 218]]	1	6.4e-32	42-139,172-192	NC	beta barrels	cradle loop barrel	FMN-binding split barrel	Putative_PNPOx	{'CDJ72034': 2}	1	2	FMN	1180	Growth	cytosol	5	0	0	5	0	0	5	0	0
CDJ72036	anmK	369	39495.8	6.56e-20	5.7	1.08	[]	[[0, 369]]	1	2.8e-148	5-367	CON	mixed a+b and a/b	Ribonuclease H-like	Ribonuclease H-like	AnmK	{'CDJ72036': 1}	1	1	Mg2+	217	Growth	Unknown	1	0	0	1	0	0	1	0	0
CDJ72038	slyA	144	16352.8	2.72e-20	6.6	2.78	[]	[[0, 144]]	1	4.4e-37	5-136	CON	alpha arrays	HTH	winged	MarR	{'CDJ72038': 1}	1	1	None	1287	Growth	cytosol	7	0	0	7	0	0	7	0	0
CDJ72042	sodC	173	17680.8	2.94e-20	5.95	89.02	[[0, 173]]	[]	1	3.2e-39	32-173	CON	beta sandwiches	Immunoglobulin-like beta-sandwich	Cu,Zn2+ superoxide dismutase-like	Sod_Cu	{'CDJ72042': 1}	1	1	Cu2+	28	Growth	periplasmic space	1	1	1	1	1	1	1	1	1
CDJ72043	ydhF	298	33675.2	5.59e-20	5.77	0.67	[]	[[0, 298]]	1	1e-60	5-292	CON	a/b barrels	TIM beta/alpha-barrel	TIM barrels	Aldo_ket_red	{'CDJ72043': 1}	1	1	None	897	Growth	cytosol	12	3	3	12	3	3	12	3	3
CDJ72046	nemA	365	39515.9	6.56e-20	5.8	9.31	[[115, 135]]	[[0, 115], [135, 365]]	1	6.6e-132	5-364	CON	a/b barrels	TIM beta/alpha-barrel	TIM barrels	Oxidored_FMN	{'CDJ72046': 1}	1	1	FMN	514	Growth	cytosol	27	0	0	27	0	0	23	0	0
CDJ72047	gloA	135	14919.7	2.48e-20	4.95	6.67	[]	[[0, 135]]	2	8.70e-26;3.40e-29	2-61;71-128	CON;CON	a+b two layers;a+b two layers	Glyoxalase/Bleomycin resistance protein/Dihydroxybiphenyl dioxygenase;Glyoxalase/Bleomycin resistance protein/Dihydroxybiphenyl dioxygenase	Glyoxalase/Bleomycin resistance protein/Dihydroxybiphenyl dioxygenase;Glyoxalase/Bleomycin resistance protein/Dihydroxybiphenyl dioxygenase	Glyoxalase_6;Glyoxalase_1	{'CDJ72047': 2}	1	2	Ni2+	5210	Growth	cytosol	6	0	0	6	0	0	5	0	0
CDJ72048	rnt	215	23522.4	3.91e-20	5.19	3.72	[]	[[0, 215]]	1	3.1e-39	18-204	CON	mixed a+b and a/b	Ribonuclease H-like	Ribonuclease H-like	RNase_T	{'CDJ72048': 2}	1	2	Co2+;Mn2+;Mg2+	1089	Growth	cytosol	5	0	0	5	0	0	5	0	0
CDJ72050	grxD	115	12878.6	2.14e-20	4.75	7.83	[]	[[0, 115]]	1	8.4e-29	12-101	CON	a+b three layers	Thioredoxin-like	Thioredoxin-like	Glutaredoxin	{'CDJ73673': 1, 'CDJ72050': 1}	2	2	None	20731	Growth	cytosol	26	3	0	26	3	0	24	3	0
CDJ72052	sodB	193	21265.5	3.53e-20	5.58	1.04	[]	[[0, 193]]	2	2.80e-35;1.80e-45	3-83;86-192	CON;CON	alpha bundles;a+b three layers	Long alpha-hairpin;Fe,Mn superoxide dismutase (SOD)-C	Fe,Mn superoxide dismutase (SOD), N-terminal domain;Fe,Mn superoxide dismutase (SOD)-C	Sod_Fe_N;Sod_Fe_C	{'CDJ72052': 2}	1	2	Fe3+	33494	Growth	cytosol	30	1	1	30	1	1	23	1	1
CDJ72055	purR	341	38174.4	6.34e-20	6.28	2.93	[]	[[0, 341]]	3	4.30e-25;8.80e-32;1.20e-48	2-53;60-177;163-292	CON;CON;CON	alpha arrays;a/b three-layered sandwiches;a/b three-layered sandwiches	HTH;Flavodoxin-like;Flavodoxin-like	tetra-helical, lambda repressor-like;Periplasmic binding protein-like I;Periplasmic binding protein-like I	LacI;Peripla_BP_1_1st_1;Peripla_BP_3	{'CDJ72055': 1}	1	1	None	4198	Growth	cytosol	8	1	1	8	1	1	8	1	1
CDJ72058	cfa	382	43908.5	7.29e-20	5.69	1.31	[]	[[0, 382]]	1	1e-97	118-371	CON	a/b three-layered sandwiches	Rossmann-like	S-adenosyl-L-methionine-dependent methyltransferases	CMAS	{'CDJ72058': 2}	1	2	hydrogencarbonate	1049	Growth	inner membrane;cytosol	2	0	0	2	0	0	2	0	0
CDJ72059	ribC	213	23444.6	3.89e-20	5.64	4.22	[]	[[0, 213]]	2	1.80e-33;2.30e-24	1-92;99-185	CON;CON	beta barrels;beta barrels	cradle loop barrel;cradle loop barrel	Alanine racemase-C;Alanine racemase-C	Lum_binding;Lum_binding	{'CDJ72059': 3}	1	3	None	2279	No Growth	cytosol	6	0	0	6	0	0	6	0	0
CDJ72061	ydhQ	418	42875.5	7.12e-20	4.42	2.39	[]	[[0, 418]]	2	1.60e-15;4.00e-19	2-100;124-346	CON;CON	beta duplicates or obligate multimers;beta duplicates or obligate multimers	Single-stranded right-handed beta-helix;Single-stranded right-handed beta-helix	Pectin lyase-like;Pectin lyase-like	AIDA;AIDA	{'CDJ72061': 1}	1	1	None	1192	Growth	Unknown	9	1	1	9	1	1	9	1	1
CDJ72062	ydhR	101	11287.7	1.87e-20	5.09	1.98	[]	[[0, 101]]	1	3.4e-47	1996-03-01	CON	a+b two layers	Alpha-beta plaits	Dimeric alpha+beta barrel	ydhR	{'CDJ72062': 2}	1	2	None	2211	Growth	cytosol	7	2	0	7	2	0	5	1	0
CDJ72071	pykF	470	50728.9	8.42e-20	5.77	0.64	[]	[[0, 470]]	3	6.80e-38;9.50e-84;2.80e-35	1-130;166-342;349-469	CON;CON;CON	a/b barrels;a/b barrels;a/b three-layered sandwiches	TIM beta/alpha-barrel;TIM beta/alpha-barrel;PK C-terminal domain-like	TIM barrels;TIM barrels;PK C-terminal domain-like	PK_1st;PK_1st;PK_C	{'CDJ72071': 4}	1	4	K+;Mg2+	12968	Growth	cytosol	108	3	0	95	3	0	80	3	0
CDJ72072	lpp	78	8323.39	1.38e-20	9.3	10.26	[]	[[0, 78]]	1	4.7e-08	1974-09-01	CON	alpha bundles	Bacterial hemolysins-like	Bacterial hemolysins	HlyE	{'CDJ72072': 3}	1	3	None	1191641	Growth	outer membrane;cell wall;extracellular space;periplasmic space	2	1	1	2	1	1	2	1	1
CDJ72073	ynhG	334	36081.9	5.99e-20	9.42	16.17	[[0, 16], [297, 334]]	[[16, 297]]	3	2.70e-15;2.80e-30;1.10e-22	33-87;94-233;236-301	CON;CON;CON	alpha arrays;beta complex topology;a+b two layers	HTH;L,D-transpeptidase catalytic domain-like;L,D-transpeptidase C-terminal domain	LysM domain;L,D-transpeptidase catalytic domain-like;L,D-transpeptidase C-terminal domain	LysM_1;YkuD;PRK10190	{'CDJ72073': 1}	1	1	None	101	Growth	periplasmic space	2	1	2	2	1	2	2	1	2
CDJ72075	sufS	406	44433.2	7.38e-20	5.89	0.49	[]	[[0, 406]]	2	7.70e-62;2.50e-06	25-294;313-401	CON;CON	a/b three-layered sandwiches;a+b two layers	PLP-dependent transferases;C-terminal domain in some PLP-dependent transferases	PLP-dependent transferases;C-terminal domain in some PLP-dependent transferases	Aminotran_5_N;KOG1383	{'CDJ72075': 2}	1	2	pyridoxal 5-phosphate	63	Growth	cytosol	3	0	0	3	0	0	3	0	0
CDJ72076	sufD	423	46822.2	7.78e-20	6.36	3.31	[]	[[0, 423]]	1	1.5e-119	25-419	CON	beta duplicates or obligate multimers	Single-stranded right-handed beta-helix	Stabilizer of iron transporter sufD	UPF0051	{'CDJ72076': 1}	1	1	None	No Info Available	No Info Available	cytosol	2	1	1	2	1	1	2	1	1
CDJ72077	sufC	248	27582	4.58e-20	4.84	0.81	[]	[[0, 248]]	1	2.7e-46	1-232	CON	a/b three-layered sandwiches	P-loop domains-like	P-loop containing nucleoside triphosphate hydrolases	ABC_tran	{'CDJ72078': 1, 'CDJ72077': 2, 'CDJ72076': 1}	3	4	None	117	Growth	cytosol	4	3	3	4	3	3	4	3	3
CDJ72079	sufA	122	13300	2.21e-20	4.85	13.12	[]	[[0, 122]]	1	4.7e-29	18-111	CON	beta complex topology	HesB-like domain	HesB-like domain	Fe-S_biosyn	{'CDJ72079': 2}	1	2	None	146	Growth	cytosol	3	1	1	3	1	1	3	1	1
CDJ72080	ydiH	89	10453.8	1.74e-20	6.4	4.49	[]	[[0, 89]]	0	None	None	None	None	None	None	None	{'CDJ72080': 1}	1	1	None	609	Growth	Unknown	1	1	1	1	1	1	1	1	1
CDJ72081	menI	136	14945.1	2.48e-20	6.96	0.73	[]	[[0, 136]]	1	3e-36	17-135	CON	a+b two layers	Thioesterase/thiol ester dehydrase-isomerase-like	Thioesterase/thiol ester dehydrase-isomerase	4HBT	{'CDJ72081': 4}	1	4	None	646	Growth	cytosol	3	0	0	3	0	0	3	0	0
CDJ72088	aroD	252	27466.3	4.56e-20	5.19	1.19	[]	[[0, 252]]	1	2.4e-82	14-249	CON	a/b barrels	TIM beta/alpha-barrel	TIM barrels	DHquinase_I	{'CDJ72088': 2}	1	2	None	572	No Info Available	cytosol	2	1	1	2	1	1	2	1	1
CDJ72097	ppsA	792	87434.1	1.45e-19	4.93	0.88	[]	[[0, 792]]	3	1.63e-85;1.20e-39;5.10e-106	9-63,96-339;360-458;477-790	NC;CON;CON	a+b complex topology;a/b three-layered sandwiches;a/b barrels	Protein kinase/SAICAR synthase/ATP-grasp;The swivelling beta/beta/alpha domains;TIM beta/alpha-barrel	ATP-grasp;The swivelling beta/beta/alpha domain;TIM barrels	PPDK_N;PEP-utilizers;PEP-utilizers_C	{'CDJ72097': 2}	1	2	Mg2+	2730	Growth	cytosol	7	7	7	7	7	7	7	7	7
CDJ72098	ppsR	277	31210.5	5.18e-20	5.99	1.44	[]	[[0, 277]]	2	9.90e-06;4.20e-56	8-41;125-270	CON;CON	a/b three-layered sandwiches;a/b three-layered sandwiches	P-loop domains-like;P-loop domains-like	P-loop containing nucleoside triphosphate hydrolases;P-loop containing nucleoside triphosphate hydrolases	Kinase-PPPase_N;Kinase-PPPase_C	{'CDJ72098': 4}	1	4	None	453	Growth	cytosol	4	2	2	4	2	2	4	2	2
CDJ72099	aroH	348	38734.6	6.43e-20	6.42	1.72	[]	[[0, 348]]	1	8.1e-89	42-346	CON	a/b barrels	TIM beta/alpha-barrel	TIM barrels	DAHP_synth_1	{'CDJ72099': 2}	1	2	None	1341	Growth	cytosol	10	0	0	10	0	0	7	0	0
CDJ72101	selO	478	54381.4	9.03e-20	5.53	5.86	[[453, 478]]	[[0, 453]]	0	None	None	None	None	None	None	None	{'CDJ72101': 1}	1	1	None	205	Growth	cytosol	2	0	0	2	0	0	2	0	0
CDJ72105	btuE	183	20469.3	3.4e-20	4.81	1.09	[]	[[0, 183]]	1	1.2e-60	5-170	CON	a+b three layers	Thioredoxin-like	Thioredoxin-like	GSHPx	{'CDJ72105': 1}	1	1	None	383	Growth	periplasmic space	8	0	0	8	0	0	8	0	0
CDJ72107	ihfA	99	11353.8	1.89e-20	9.34	49.49	[[49, 99]]	[[0, 49]]	1	4.1e-34	1991-04-01	CON	alpha arrays	HTH	IHF-like DNA-binding proteins	Bac_DNA_binding	{'CDJ72107': 1, 'CDJ71352': 1}	2	2	None	11148	Growth	bacterial nucleoid;cytosol	16	1	1	13	1	1	12	1	1
CDJ72108	pheT	795	87377.1	1.45e-19	5.17	0.13	[]	[[0, 795]]	6	1.29e-34;8.50e-43;1.60e-82;1.70e-27;1.20e-67;5.90e-28	1-64,146-182;43-142;198-388;404-472;497-687;698-794	NC;IS;CON;CON;CON;CON	alpha arrays;beta barrels;beta complex topology;alpha arrays;a+b three layers;a+b two layers	HTH;OB-fold;PheT/TilS domain;HTH;Class II aaRS and biotin synthetases;Alpha-beta plaits	Putative DNA-binding domain;Nucleic acid-binding proteins;PheT/TilS domain;Putative DNA-binding domain;Class II aaRS and biotin synthetases;Anticodon-binding domain of PheRS	pheT;tRNA_bind_1;B3_4;B5;tRNA-synt_2d_1;FDX-ACB	{'CDJ72109': 2, 'CDJ72108': 2}	2	4	Mg2+	8573	No Growth	cytosol	116	2	0	112	2	0	104	2	0
CDJ72109	pheS	327	36831.4	6.12e-20	5.79	0.92	[]	[[0, 327]]	2	1.30e-38;4.90e-105	14-88;88-326	CON;CON	alpha bundles;a+b three layers	Long alpha-hairpin;Class II aaRS and biotin synthetases	tRNA-binding arm;Class II aaRS and biotin synthetases	Phe_tRNA-synt_N;tRNA-synt_2d	{'CDJ72109': 2, 'CDJ72108': 2}	2	4	Mg2+	8935	No Growth	cytosol	54	4	1	50	4	1	38	4	1
CDJ72111	rplT	118	13496.8	2.24e-20	11.47	3.39	[]	[[0, 118]]	1	3e-50	13-116	CON	alpha arrays	PABP domain-like	Ribosomal protein L20	Ribosomal_L20	{'CDJ73575': 1, 'CDJ74220': 1, 'CDJ73557': 1, 'CDJ73554': 1, 'CDJ73555': 1, 'CDJ73566': 1, 'CDJ73569': 1, 'CDJ74221': 1, 'CDJ74434': 1, 'CDJ74219': 1, 'CDJ73633': 1, 'CDJ73564': 1, 'CDJ73573': 1, 'CDJ73561': 1, 'CDJ73580': 1, 'CDJ73570': 1, 'CDJ74199': 1, 'CDJ72111': 1, 'CDJ73677': 1, 'CDJ73559': 1, 'CDJ73556': 1, 'CDJ73565': 1, 'CDJ72542': 1, 'CDJ73678': 1, 'CDJ73237': 1, 'CDJ73562': 1, 'CDJ7357…	32	32	None	114460	No Growth	cytosol;ribosome	12	0	0	12	0	0	12	0	0
CDJ72112	rpmI	65	7288.85	1.21e-20	11.78	100	[[0, 65]]	[]	1	1.7e-29	1963-06-01	CON	a+b two layers	Ribosomal protein L35p	Ribosomal protein L35p	Ribosomal_L35p	{'CDJ73575': 1, 'CDJ74220': 1, 'CDJ73557': 1, 'CDJ73554': 1, 'CDJ73555': 1, 'CDJ73566': 1, 'CDJ73569': 1, 'CDJ74221': 1, 'CDJ74434': 1, 'CDJ74219': 1, 'CDJ73633': 1, 'CDJ73564': 1, 'CDJ73573': 1, 'CDJ73561': 1, 'CDJ73580': 1, 'CDJ73570': 1, 'CDJ74199': 1, 'CDJ72111': 1, 'CDJ73677': 1, 'CDJ73559': 1, 'CDJ73556': 1, 'CDJ73565': 1, 'CDJ72542': 1, 'CDJ73678': 1, 'CDJ73237': 1, 'CDJ73562': 1, 'CDJ7357…	32	32	None	161842	Growth	ribosome;cytosol	1	0	0	1	0	0	1	0	0
CDJ72113	infC	180	20563.7	3.41e-20	9.54	7.78	[]	[[0, 180]]	2	6.10e-33;3.10e-39	20-76;91-178	CON;CON	a+b two layers;a+b two layers	beta-Grasp;IF3-like	IF3-N;Translation initiation factor IF3, C-terminal domain	IF3_N;IF3_C	{'CDJ72113': 1}	1	1	None	22624	No Growth	cytosol	27	1	0	25	1	0	20	1	0
CDJ72114	thrS	642	74013.5	1.23e-19	5.8	1.25	[]	[[0, 642]]	4	3.90e-11;4.10e-26;3.50e-77;2.30e-32	4-61;71-202;243-422,457-529;536-631	CON;CON;NC;CON	a+b two layers;a+b two layers;a+b three layers;a/b three-layered sandwiches	beta-Grasp;LuxS, MPP, ThrRS/AlaRS common domain;Class II aaRS and biotin synthetases;Anticodon-binding domain of Class II aaRS	Ubiquitin-like;ThrRS/AlaRS editing domain;Class II aaRS and biotin synthetases;Anticodon-binding domain of Class II aaRS	TGS;tRNA_SAD;tRNA-synt_2b;HGTP_anticodon	{'CDJ72114': 2}	1	2	Zn2+	12096	No Growth	cytosol	71	2	0	58	2	0	52	2	0
CDJ72117	pfkB	309	32455.6	5.39e-20	5.25	6.15	[]	[[0, 309]]	1	3.4e-56	7-294	CON	a/b three-layered sandwiches	Rossmann-like	Ribokinase-like	PfkB	{'CDJ72117': 2}	1	2	Mg2+	807	Growth	cytosol	12	1	4	12	1	4	12	1	4
CDJ72119	yniA	286	32458.2	5.39e-20	4.98	0.7	[]	[[0, 286]]	1	9.2e-32	4-262	CON	a+b complex topology	Protein kinase/SAICAR synthase/ATP-grasp	Protein kinase	Fructosamin_kin	{'CDJ72119': 1}	1	1	None	No Info Available	Growth	cytosol	2	1	1	2	1	1	2	1	1
CDJ72121	hxpB	222	24330	4.04e-20	4.8	1.8	[]	[[0, 222]]	1	1e-45	9-216	CON	a/b three-layered sandwiches	HAD domain-like	HAD-like	HAD_2	{'CDJ72121': 1}	1	1	Mn2+	1568	Growth	cytosol	12	0	0	10	0	0	10	0	0
CDJ72125	cedA	80	9376.7	1.56e-20	9.69	21.25	[]	[[0, 80]]	1	3.6e-40	20-73	CON	a+b two layers	DNA-binding domain	GCC-box binding domain-like	CedA	{'CDJ72125': 1}	1	1	None	663	Growth	cytosol	1	0	0	1	0	0	1	0	0
CDJ72126	katE	753	84161.5	1.4e-19	5.54	16.07	[[0, 77], [453, 497]]	[[77, 453], [497, 753]]	4	3.70e-157;8.80e-28;2.70e-24;9.20e-08	80-203,264-496;204-262;504-565;603-697	NC;IS;CON;CON	beta barrels;alpha bundles;alpha bundles;a/b three-layered sandwiches	Barrel domain in heme-dependent catalases;First alpha-helical domain in heme-dependent catalases;Second alpha-helical domain in heme-dependent catalases;Flavodoxin-like	Barrel domain in heme-dependent catalases;First alpha-helical domain in heme-dependent catalases;Second alpha-helical domain in heme-dependent catalases;Class I glutamine amidotransferase-like	Catalase;Catalase_1;Catalase-rel;DJ-1_PfpI	{'CDJ72126': 4}	1	4	heme d	26	Growth	cytosol	6	5	6	6	5	6	6	5	6
CDJ72128	chbF	450	50511.9	8.39e-20	5.94	0.67	[]	[[0, 450]]	2	5.90e-64;3.20e-63	5-170;174-439	CON;CON	a/b three-layered sandwiches;a+b complex topology	Rossmann-like;LDH C-terminal domain-like	NAD(P)-binding Rossmann-fold domains;LDH C-terminal domain-like	Glyco_hydro_4;Glyco_hydro_4C	{'CDJ72128': 4}	1	4	Mn2+;NAD+	20	Growth	cytosol	2	1	1	2	1	1	2	1	1
CDJ72130	chbA	116	12747.6	2.12e-20	4.87	7.76	[]	[[0, 116]]	1	1.1e-39	15-114	CON	alpha bundles	Spectrin repeat-like	Enzyme IIa from lactose specific PTS, IIa-lac	PTS_IIA	{'CDJ72130': 1, 'CDJ72131': 1, 'CDJ72132': 1}	3	3	None	99	Growth	cytosol	1	0	0	1	0	0	1	0	0
CDJ72132	chbB	106	11426.4	1.9e-20	7.81	3.77	[]	[[0, 106]]	1	9.1e-29	3-101	CON	a/b three-layered sandwiches	Flavodoxin-like	Phosphotyrosine protein phosphatases I-like	PTS_IIB	{'CDJ72130': 1, 'CDJ72131': 1, 'CDJ72132': 1}	3	3	None	264	Growth	cytosol	3	0	0	3	0	0	3	0	0
CDJ72134	nadE	275	30636.5	5.09e-20	5.41	0.73	[]	[[0, 275]]	1	1.4e-35	20-212	CON	a/b three-layered sandwiches	HUP domain-like	HUP domains	NAD_synthase	{'CDJ72134': 2}	1	2	Mg2+	3352	No Growth	cytosol	30	2	2	30	2	2	26	3	3
CDJ72137	spy	161	18198.9	3.02e-20	9.66	36.65	[[0, 44], [147, 161]]	[[44, 147]]	1	1.8e-37	49-146	CON	alpha bundles	LTXXQ motif family protein	LTXXQ motif family protein	LTXXQ	{'CDJ72137': 2}	1	2	None	309	Growth	periplasmic space	3	0	0	3	0	0	3	0	0
CDJ72143	xthA	268	30968.8	5.14e-20	5.8	1.12	[]	[[0, 268]]	1	1.1e-47	1-267	CON	a+b four layers	Carbon-nitrogen hydrolase-like	DNase I-like	Exo_endo_phos	{'CDJ72143': 1}	1	1	None	3914	Growth	cytosol	33	0	0	33	0	0	27	0	0
CDJ72153	nudG	135	15045.9	2.5e-20	5.18	0.74	[]	[[0, 135]]	1	1.3e-39	4-126	CON	a+b two layers	beta-Grasp	Nudix	NUDIX	{'CDJ72153': 1}	1	1	Mg2+	381	Growth	cytosol	2	0	0	2	0	0	2	0	0
CDJ72155	gdhA	447	48580.8	8.07e-20	5.98	2.01	[]	[[0, 447]]	2	2.90e-62;9.70e-84	48-200;202-446	CON;CON	a/b three-layered sandwiches;a/b three-layered sandwiches	Flavodoxin-like;Rossmann-like	Aminoacid dehydrogenase-like, N-terminal domain;NAD(P)-binding Rossmann-fold domains	ELFV_dehydrog_N;ELFV_dehydrog	{'CDJ72155': 6}	1	6	None	373	Growth	cytosol	12	1	1	12	1	1	12	1	1
CDJ72157	topB	653	73215.9	1.22e-19	8.45	9.8	[[451, 464], [612, 653]]	[[0, 451], [464, 612]]	5	3.10e-25;4.77e-32;5.50e-18;1.20e-34;6.40e-19	2-150;164-223,480-607;217-310;291-413;386-485	CON;NC;IS;IS;IS	a/b three-layered sandwiches;alpha arrays;beta barrels;alpha arrays;beta barrels	HAD domain-like;HTH;LigT-like;HTH;LigT-like	Toprim domain;winged;Prokaryotic type I DNA topoisomerase beta-barrel domain;winged;Prokaryotic type I DNA topoisomerase beta-barrel domain	Toprim;Topoisom_bac_3rd;Topoisom_bac_2nd;Topoisom_bac_1st_1;Topoisom_bac_2nd	{'CDJ72157': 1}	1	1	Mg2+;K+	419	Growth	cytosol	5	0	1	5	0	1	5	0	1
CDJ72158	selD	347	36686.9	6.09e-20	5.3	1.44	[]	[[0, 347]]	2	1.60e-28;6.50e-37	41-161;165-340	CON;CON	a+b three layers;a+b two layers	Bacillus chorismate mutase-like;Alpha-beta plaits	PurM N-terminal domain-like;PurM C-terminal domain-like	AIRS;AIRS_C	{'CDJ72158': 2}	1	2	K+;Mg2+	2740	Growth	cytosol	25	4	5	24	4	5	23	4	5
CDJ72159	ydjA	183	20058.8	3.33e-20	6.31	0.55	[]	[[0, 183]]	1	2.8e-34	1-168	CON	a+b two layers	Alpha-beta plaits	FMN-dependent nitroreductase-like	Nitroreductase	{'CDJ72159': 2}	1	2	None	2089	Growth	cytosol	19	0	0	15	0	0	13	0	0
CDJ72161	ansA	338	37126.8	6.17e-20	5.52	2.37	[]	[[0, 338]]	2	5.80e-80;6.90e-50	4-189;212-335	CON;CON	a/b three-layered sandwiches;a/b three-layered sandwiches	Glutaminase/Asparaginase N-terminal domain;Glutaminase/Asparaginase C-terminal domain	Glutaminase/Asparaginase N-terminal domain;Glutaminase/Asparaginase C-terminal domain	Asparaginase;PRK04183	{'CDJ72161': 4}	1	4	None	1699	Growth	cytosol	12	1	0	12	1	0	11	1	0
CDJ72162	pncA	213	23361.8	3.88e-20	4.6	1.41	[]	[[0, 213]]	1	4.2e-59	4-208	CON	a/b three-layered sandwiches	Isochorismatase-like hydrolases	Isochorismatase-like hydrolases	Isochorismatase	{'CDJ72162': 1}	1	1	Zn2+	1341	Growth	cytosol	5	0	0	5	0	0	5	0	0
CDJ72164	ydjF	252	28261.1	4.69e-20	6.54	1.19	[]	[[0, 252]]	1	7.7e-07	14-57	CON	alpha arrays	HTH	winged	TrmB	{'CDJ72164': 1}	1	1	None	304	Growth	cytosol	1	0	0	1	0	0	1	0	0
CDJ72172	msrB	137	15451	2.57e-20	5.58	13.14	[]	[[0, 137]]	1	5.4e-63	6-131	CON	beta complex topology	ETN0001 domain-like	Mss4-like	SelR	{'CDJ72172': 1}	1	1	None	3069	Growth	cytosol	12	1	1	12	1	1	10	1	1
CDJ72173	gapA	331	35532.1	5.9e-20	6.61	9.06	[[182, 208]]	[[0, 182], [208, 331]]	2	4.20e-77;1.10e-89	3-165;150-312	CON;CON	a/b three-layered sandwiches;a+b two layers	Rossmann-like;FwdE/GAPDH domain-like	NAD(P)-binding Rossmann-fold domains;Glyceraldehyde-3-phosphate dehydrogenase-like, C-terminal domain	Gp_dh_N_2;Gp_dh_C	{'CDJ72173': 4}	1	4	None	105852	No Growth	cytosol	207	5	0	177	5	0	123	4	0
CDJ72174	yeaD	294	32665.7	5.42e-20	5.89	0.68	[]	[[0, 294]]	1	2.6e-50	21-275	CON	beta sandwiches	Glycosyl hydrolase domain-like	supersandwich	Aldose_epim	{'CDJ72174': 1}	1	1	None	1320	Growth	cytosol	38	5	5	38	5	5	36	5	5
CDJ72177	yeaG	644	74479.4	1.24e-19	5.63	1.55	[]	[[0, 644]]	1	3e-07	76-123	CON	a/b three-layered sandwiches	P-loop domains-like	P-loop containing nucleoside triphosphate hydrolases	AAA	{'CDJ72177': 1}	1	1	Mn2+	9	Growth	cytosol	2	0	1	2	0	1	2	0	1
CDJ72181	proXp-y	167	17850.4	2.96e-20	6.51	4.19	[]	[[0, 167]]	1	1.2e-37	14-163	CON	a+b complex topology	YbaK/ProRS associated domain	YbaK/ProRS associated domain	tRNA_edit	{'CDJ72181': 1}	1	1	None	747	Growth	cytosol	4	0	0	4	0	0	4	0	0
CDJ72186	yeaO	115	13386	2.22e-20	6.29	2.61	[]	[[0, 115]]	1	2.8e-07	47-114	CON	a/b three-layered sandwiches	Periplasmic binding protein-like II	Periplasmic binding protein-like II	NMT1_2_1st_1	{'CDJ72186': 1}	1	1	None	270	Growth	Unknown	1	1	1	1	1	1	1	1	1
CDJ72198	rnd	375	42733.8	7.1e-20	5.18	0.53	[]	[[0, 375]]	3	2.40e-55;1.40e-17;3.00e-37	2-189;207-283;301-370	CON;CON;CON	mixed a+b and a/b;alpha arrays;alpha arrays	Ribonuclease H-like;HhH/H2TH;HhH/H2TH	Ribonuclease H-like;SAM domain-like;SAM domain-like	DNA_pol_A_exo1;HRDC;PRK10829	{'CDJ72198': 1}	1	1	Mn2+;Co2+;Mg2+	785	Growth	cytosol	8	0	0	8	0	0	8	0	0
CDJ72201	tsaB	231	25180.5	4.18e-20	5.02	0.87	[]	[[0, 231]]	2	1.80e-43;1.30e-43	1-103;108-218	CON;CON	mixed a+b and a/b;mixed a+b and a/b	Ribonuclease H-like;Ribonuclease H-like	Ribonuclease H-like;Ribonuclease H-like	Peptidase_M22_N_1;TsaB	{'CDJ72201': 1, 'CDJ73790': 1}	2	2	Zn2+	1862	No Growth	cytosol	8	0	0	8	0	0	8	0	0
CDJ72203	yoaB	114	12493.1	2.07e-20	4.96	0.88	[]	[[0, 114]]	1	3e-26	10-113	CON	a+b three layers	Bacillus chorismate mutase-like	YjgF-like	Ribonuc_L-PSP	{'CDJ72203': 1}	1	1	None	6542	Growth	cytosol	9	0	0	7	0	0	5	0	0
CDJ72204	yoaC	119	13231.1	2.2e-20	5.16	0.84	[]	[[0, 119]]	1	8.8e-57	24-119	CON	alpha arrays	YoaC-like	YoaC-like	DUF1889	{'CDJ72204': 1}	1	1	None	425	Growth	Unknown	1	0	0	1	0	0	1	0	0
CDJ72205	yoaH	59	6554.23	1.09e-20	4.7	15.25	[]	[[0, 59]]	1	9.5e-06	2024-12-31	CON	alpha arrays	HTH	winged	DDRGK	{'CDJ72205': 1}	1	1	None	1416	Growth	cytosol	1	0	0	1	0	0	1	0	0
CDJ72206	pabB	453	50952.9	8.46e-20	5.08	0.66	[]	[[0, 453]]	1	4.9e-161	12-451	CON	a+b duplicates or obligate multimers	ADC synthase	ADC synthase	Chorismate_bind	{'CDJ72206': 1, 'CDJ73513': 1}	2	2	Mg2+	363	Growth	cytosol	3	0	0	3	0	0	3	0	0
CDJ72208	sdaA	454	48906.1	8.12e-20	5.18	1.1	[]	[[0, 454]]	2	1.40e-56;2.90e-117	10-156;174-432	CON;CON	a+b two layers;alpha arrays	FwdE/GAPDH domain-like;alpha-helical domain in 2-methylcitrate dehydratase PrpD	Serine dehydratase beta chain-like;alpha-helical domain in 2-methylcitrate dehydratase PrpD	SDH_beta;SDH_alpha	{'CDJ72208': 1}	1	1	a [4Fe-4S] iron-sulfur cluster	2133	Growth	cytosol	19	1	1	19	1	1	13	0	0
CDJ72211	manX	323	35047.1	5.82e-20	5.74	8.36	[[129, 157]]	[[0, 129], [157, 323]]	2	4.80e-41;8.50e-61	1-127;162-317	CON;CON	a/b three-layered sandwiches;a/b three-layered sandwiches	EDD domain;PTS IIb component	EDD domain;PTS IIb component	EIIA-man;PTSIIB_sorb	{'CDJ72213': 2, 'CDJ72212': 1, 'CDJ72211': 2}	3	5	None	2425	Growth	inner membrane;cytosol	21	3	3	19	3	3	18	2	2
CDJ72216	rlmA	269	30418.6	5.05e-20	6.82	6.32	[[0, 17]]	[[17, 269]]	2	5.70e-30;4.10e-27	2-47;69-206	CON;CON	few secondary structure elements;a/b three-layered sandwiches	Trm112p-like;Rossmann-like	Trm112p-like;S-adenosyl-L-methionine-dependent methyltransferases	rrmA;Methyltransf_11_1	{'CDJ72216': 1}	1	1	Zn2+	1014	Growth	cytosol	4	0	0	4	0	0	4	0	0
CDJ72217	cspC	69	7402.27	1.23e-20	6.54	2.9	[]	[[0, 69]]	1	1e-36	1967-05-01	CON	beta barrels	OB-fold	Nucleic acid-binding proteins	CSD	{'CDJ72217': 1}	1	1	None	106172	Growth	cytosol	24	5	5	24	5	5	19	2	2
CDJ72222	kdgR	263	30029	4.99e-20	5.43	8.74	[]	[[0, 263]]	2	2.30e-22;1.60e-57	13-82;90-258	CON;CON	alpha arrays;a+b three layers	HTH;Profilin-like	winged;sensor domains	HTH_IclR;IclR	{'CDJ72222': 1}	1	1	None	2240	Growth	cytosol	15	1	1	15	1	1	14	1	1
CDJ72225	prc	682	76662.1	1.27e-19	6.19	5.87	[[0, 20]]	[[20, 682]]	2	3.70e-09;2.70e-64	256-320;344-541	CON;CON	beta barrels;a/b three-layered sandwiches	PDZ domain;ClpP/crotonase	PDZ domain;ClpP/crotonase	PDZ;Peptidase_S41	{'CDJ72225': 1}	1	1	None	1482	No Info Available	periplasmic space;inner membrane	35	0	0	35	0	0	33	0	0
CDJ72226	proQ	232	25892.2	4.3e-20	9.66	34.91	[[117, 184]]	[[0, 117], [184, 232]]	2	1.80e-44;4.90e-32	6-113;186-230	CON;CON	alpha arrays;beta barrels	Repressor of bacterial conjugation FinO;SH3	Repressor of bacterial conjugation FinO;SH3	ProQ;ProQ_C	{'CDJ72226': 1}	1	1	None	13828	Growth	cytosol	25	2	0	21	1	0	18	1	0
CDJ72227	msrC	165	18121.4	3.01e-20	4.66	1.82	[]	[[0, 165]]	1	7.6e-27	29-151	CON	a+b three layers	Profilin-like	sensor domains	GAF	{'CDJ72227': 2}	1	2	None	2144	Growth	cytosol	18	2	0	16	2	0	15	2	0
CDJ72230	rsmF	479	53226.9	8.84e-20	5.44	0.63	[]	[[0, 479]]	3	8.70e-86;7.70e-40;6.30e-34	40-310;329-406;412-465	CON;CON;CON	a/b three-layered sandwiches;a+b two layers;beta barrels	Rossmann-like;Cystatin-like;cradle loop barrel	S-adenosyl-L-methionine-dependent methyltransferases;Pre-PUA domain;PUA domain	Methyltr_RsmB-F_1;yebU;Methyltranf_PUA_1	{'CDJ72230': 1}	1	1	None	447	Growth	cytosol	4	0	0	4	0	0	4	0	0
CDJ72234	yebY	113	12378.3	2.06e-20	7.74	15.93	[[0, 19]]	[[19, 113]]	0	None	None	None	None	None	None	None	{'CDJ72234': 1}	1	1	None	2349	Growth	cytosol	5	0	0	5	0	0	4	0	0
CDJ72236	yobA	124	13410	2.23e-20	9.48	36.29	[[0, 45]]	[[45, 124]]	1	7.7e-36	29-124	CON	beta sandwiches	Immunoglobulin-like beta-sandwich	Immunoglobulin/Fibronectin type III/E set domains/PapD-like	CopC	{'CDJ72236': 1}	1	1	None	3045	Growth	periplasmic space	8	0	0	8	0	0	7	0	0
CDJ72237	holE	76	8846.19	1.47e-20	9.15	2.63	[]	[[0, 76]]	1	5.7e-36	1960-12-01	CON	alpha arrays	DNA polymerase III theta subunit-like	DNA polymerase III theta subunit-like	DNA_pol3_theta	{'CDJ70764': 1, 'CDJ70790': 1, 'CDJ72237': 1}	3	3	None	1204	Growth	cytosol	1	0	0	1	0	0	1	0	0
CDJ72239	exoX	220	25132.8	4.17e-20	7.09	0.46	[]	[[0, 220]]	1	1.6e-23	4-152	CON	mixed a+b and a/b	Ribonuclease H-like	Ribonuclease H-like	RNase_T	{'CDJ72239': 1}	1	1	None	377	Growth	cytosol	2	0	0	2	0	0	2	0	0
CDJ72240	ptrB	686	79489.6	1.32e-19	5.67	1.17	[]	[[0, 686]]	2	1.30e-109;1.90e-17	3-406;434-642	CON;CON	beta duplicates or obligate multimers;a/b three-layered sandwiches	beta-propeller-like;alpha/beta-Hydrolases	7-bladed;alpha/beta-Hydrolases	Peptidase_S9_N;Hydrolase_4	{'CDJ72240': 1}	1	1	None	86	Growth	cytosol	1	1	1	1	1	1	1	1	1
CDJ72242	yebF	118	12961.6	2.15e-20	8.82	23.73	[[0, 27]]	[[27, 118]]	1	4e-40	37-116	CON	a+b two layers	Cystatin-like	Cystatin/monellin	YebF	{'CDJ72242': 1}	1	1	None	196	Growth	periplasmic space;extracellular space	2	1	1	2	1	1	2	1	1
CDJ72243	yebG	96	10716.9	1.78e-20	4.35	22.92	[[76, 96]]	[[0, 76]]	1	2e-13	22-68	CON	alpha bundles	uncharacterized conserved protein	uncharacterized conserved protein	YebG	{'CDJ72243': 1}	1	1	None	2308	Growth	cytosol	5	0	0	5	0	0	5	0	0
CDJ72244	purT	392	42433.2	7.05e-20	5.48	1.79	[]	[[0, 392]]	3	7.80e-29;6.10e-70;2.80e-34	14-111;113-314;319-390	CON;CON;CON	a/b three-layered sandwiches;a+b complex topology;a+b complex topology	Rossmann-like;Protein kinase/SAICAR synthase/ATP-grasp;alpha/beta-Hammerhead/Barrel-sandwich hybrid	PreATP-grasp domain;ATP-grasp;CO dehydrogenase molybdoprotein N-domain-like	2-Hacid_dh_C_2;ATP-grasp;PurT	{'CDJ72244': 1}	1	1	Co2+;Mn2+;Mg2+	671	Growth	cytosol	3	1	1	3	1	1	3	1	1
CDJ72245	eda	213	22283.8	3.7e-20	5.57	3.29	[]	[[0, 213]]	1	1e-75	12-209	CON	a/b barrels	TIM beta/alpha-barrel	TIM barrels	Aldolase	{'CDJ72245': 3}	1	3	None	11006	Growth	cytosol	32	0	0	31	0	0	23	0	0
CDJ72246	edd	603	64638.3	1.07e-19	5.93	0.66	[]	[[0, 603]]	2	4.90e-95;1.40e-68	91-381;419-591	CON;CON	alpha arrays;a/b three-layered sandwiches	lvD/EDD N-terminal domain-like;Flavodoxin-like	lvD/EDD N-terminal domain-like;Dehydratase-like	ILVD_EDD_1st;ILVD_EDD_2nd	{'CDJ72246': 1}	1	1	None	148	Growth	cytosol	3	0	0	3	0	0	3	0	0
CDJ72247	zwf	491	55703.8	9.25e-20	5.56	2.24	[]	[[0, 491]]	2	3.70e-58;1.70e-118	12-184;181-479	CON;CON	a/b three-layered sandwiches;a+b two layers	Rossmann-like;FwdE/GAPDH domain-like	NAD(P)-binding Rossmann-fold domains;Glyceraldehyde-3-phosphate dehydrogenase-like, C-terminal domain	G6PD_N;G6PD_C	{'CDJ72247': 1}	1	1	None	No Info Available	No Info Available	Unknown	46	0	0	44	0	0	40	0	0
CDJ72249	pykA	480	51356.6	8.53e-20	6.24	2.08	[[0, 13]]	[[13, 480]]	3	3.80e-95;1.00e-25;3.90e-36	3-89,171-343;74-164;359-479	NC;IS;CON	a/b barrels;beta barrels;a/b three-layered sandwiches	TIM beta/alpha-barrel;cradle loop barrel;PK C-terminal domain-like	TIM barrels;PK beta-barrel domain-like;PK C-terminal domain-like	PK_1st;PK_2nd;PK_C	{'CDJ72249': 4}	1	4	K+;Mg2+	2749	Growth	cytosol	44	4	5	42	3	4	40	3	4
CDJ72252	Zn2+uA	310	33777	5.61e-20	5.61	14.19	[[0, 24], [117, 138]]	[[24, 117], [138, 310]]	1	1.1e-32	28-163	CON	a/b three-layered sandwiches	Flavodoxin-like	Chelatase-like	Zn2+uA	{'CDJ72253': 2, 'CDJ72254': 2, 'CDJ72252': 1}	3	5	None	3453	Growth	periplasmic space	15	0	0	15	0	0	12	0	0
CDJ72255	ruvB	336	37173.3	6.17e-20	5.02	1.79	[]	[[0, 336]]	3	2.60e-23;1.10e-33;3.40e-35	27-178;184-256;260-327	CON;CON;CON	a/b three-layered sandwiches;alpha arrays;alpha arrays	P-loop domains-like;Histone-like;HTH	P-loop containing nucleoside triphosphate hydrolases;AAA+ ATPase lid domain;winged	Sigma54_activat;RuvB_N;RuvB_C	{'CDJ72258': 2, 'CDJ72255': 12, 'CDJ72256': 4}	3	18	None	452	Growth	cytosol	3	0	0	3	0	0	3	0	0
CDJ72256	ruvA	203	22085.4	3.67e-20	5.72	1.97	[]	[[0, 203]]	3	2.20e-30;2.40e-19;1.40e-22	2-63;71-133;158-202	CON;CON;CON	beta barrels;alpha arrays;alpha arrays	OB-fold;HhH/H2TH;RuvA-C	Nucleic acid-binding proteins;SAM domain-like;RuvA-C, UBA, CRAL/TRIO-N, HBS1	RuvA_N;HHH_5;RuvA_C	{'CDJ72258': 2, 'CDJ72255': 12, 'CDJ72256': 4}	3	18	None	657	Growth	cytosol	5	0	0	5	0	0	4	0	0
CDJ72259	yebC	246	26422.3	4.39e-20	4.71	7.72	[[0, 15]]	[[15, 246]]	4	5.20e-28;4.50e-33;9.20e-31;8.40e-10	21-76;81-163;134-202;180-235	CON;CON;CON;CON	alpha arrays;a+b two layers;a+b two layers;a+b two layers	Helical bundle domain in YebC-like proteins;a+b domain in YebC-like proteins;Alpha-beta plaits;a+b domain in YebC-like proteins	Helical bundle domain in YebC-like proteins;a+b domain in YebC-like proteins;Ferredoxin-like domain in YebC;a+b domain in YebC-like proteins	Transcrip_reg_1st;Transcrip_reg_2nd;Transcrip_reg_3rd;Transcrip_reg_2nd	{'CDJ72259': 1}	1	1	None	13702	Growth	cytosol	16	1	0	12	1	0	12	1	0
CDJ72260	nudB	150	17305.5	2.87e-20	5.81	9.33	[]	[[0, 150]]	1	1.3e-24	12-145	CON	a+b two layers	beta-Grasp	Nudix	NUDIX_1	{'CDJ72260': 1}	1	1	Mg2+	288	Growth	cytosol	1	0	0	1	0	0	1	0	0
CDJ72261	aspS	590	65912.7	1.09e-19	5.47	0.85	[]	[[0, 590]]	3	1.70e-33;2.50e-111;6.10e-48	2-105;118-286,407-557;289-419	CON;NC;IS	beta barrels;a+b three layers;a+b two layers	OB-fold;Class II aaRS and biotin synthetases;Prokaryotic AspRS, insert domain	Nucleic acid-binding proteins;Class II aaRS and biotin synthetases;Prokaryotic AspRS, insert domain	tRNA_anti-codon;tRNA-synt_2;GAD	{'CDJ72261': 2}	1	2	None	8307	No Growth	cytosol	89	4	0	71	4	0	60	3	0
CDJ72262	yecD	188	20452	3.4e-20	5.37	1.06	[]	[[0, 188]]	1	3.5e-44	7-185	CON	a/b three-layered sandwiches	Isochorismatase-like hydrolases	Isochorismatase-like hydrolases	Isochorismatase	{'CDJ72262': 1}	1	1	None	463	Growth	cytosol	8	0	1	8	0	1	8	0	1
CDJ72265	cmoA	247	27776.3	4.61e-20	5.36	2.43	[]	[[0, 247]]	1	2.5e-36	24-170,203-235	NC	a/b three-layered sandwiches	Rossmann-like	S-adenosyl-L-methionine-dependent methyltransferases	Methyltransf_11_2	{'CDJ72265': 2}	1	2	None	1571	Growth	cytosol	7	1	2	7	1	2	7	1	2
CDJ72266	cmoB	323	37006.1	6.15e-20	6.13	0.62	[]	[[0, 323]]	1	3.9e-21	119-278	CON	a/b three-layered sandwiches	Rossmann-like	S-adenosyl-L-methionine-dependent methyltransferases	Methyltransf_11_1	{'CDJ72266': 4}	1	4	None	1115	Growth	cytosol	5	1	1	5	1	1	5	1	1
CDJ72269	cutC	248	26761.5	4.44e-20	5.61	1.61	[]	[[0, 248]]	1	6.3e-76	3-199	CON	a/b barrels	TIM beta/alpha-barrel	TIM barrels	CutC	{'CDJ72269': 1}	1	1	None	470	Growth	cytosol	4	0	0	4	0	0	4	0	0
CDJ72270	yecM	188	21204.8	3.52e-20	5.33	10.11	[[144, 188]]	[[0, 144]]	2	1.90e-44;1.10e-37	9-103;111-184	CON;CON	a+b two layers;a+b two layers	Glyoxalase/Bleomycin resistance protein/Dihydroxybiphenyl dioxygenase;Glyoxalase/Bleomycin resistance protein/Dihydroxybiphenyl dioxygenase	Glyoxalase/Bleomycin resistance protein/Dihydroxybiphenyl dioxygenase;Glyoxalase/Bleomycin resistance protein/Dihydroxybiphenyl dioxygenase	YecM_N;YecM_C	{'CDJ72270': 1}	1	1	None	438	Growth	cytosol	8	2	2	8	2	2	8	2	2
CDJ72271	argS	577	64682.2	1.07e-19	5.32	0.35	[]	[[0, 577]]	3	2.10e-29;2.40e-113;8.10e-46	1-92;111-442;442-577	CON;CON;CON	a+b two layers;a/b three-layered sandwiches;N/A	RRF/tRNA synthetase additional domain-like;HUP domain-like;N/A	Arginyl-tRNA synthetase (ArgRS), N-terminal 'additional' domain;HUP domains;N/A	Arg_tRNA_synt_N;tRNA-synt_1d;DALR_1	{'CDJ72271': 1}	1	1	None	No Info Available	No Info Available	cytosol	53	2	2	51	2	2	47	2	2
CDJ72295	yecJ	83	9122.48	1.51e-20	4.88	14.46	[]	[[0, 83]]	0	None	None	None	None	None	None	None	{'CDJ72295': 1}	1	1	None	3696	Growth	cytosol	5	1	1	5	1	1	5	1	1
CDJ72297	ftnA	165	19423.6	3.23e-20	4.77	3.03	[]	[[0, 165]]	1	5.6e-47	4-159	CON	alpha bundles	Ferritin/Heme oxygenase/4-helical cytokines	Ferritin	Ferritin	{'CDJ72297': 24}	1	24	None	6077	Growth	cytosol	10	0	0	10	0	0	9	0	0
CDJ72300	yecA	221	25039	4.16e-20	4.52	10.86	[[190, 221]]	[[0, 190]]	2	5.80e-10;8.00e-09	22-179;208-219	CON;CON	alpha arrays;few secondary structure elements	YgfB-like;Sec-C motif	YgfB-like;Sec-C motif	UPF0149;SEC-C	{'CDJ72300': 1}	1	1	None	566	Growth	Unknown	8	0	0	8	0	0	6	0	0
CDJ72303	uvrY	218	23892.4	3.97e-20	6.53	1.83	[]	[[0, 218]]	2	3.30e-27;2.20e-20	3-118;149-209	CON;CON	a/b three-layered sandwiches;alpha arrays	Flavodoxin-like;HTH	CheY-like;tetra-helical, LuxR-like	Response_reg;GerE	{'CDJ72303': 1}	1	1	None	880	Growth	cytosol	2	1	1	2	1	1	2	1	1
CDJ72304	yecF	74	8238.47	1.37e-20	5.25	13.51	[]	[[0, 74]]	0	None	None	None	None	None	None	None	{'CDJ72304': 1}	1	1	None	6793	Growth	Unknown	1	0	0	1	0	0	1	0	0
CDJ72305	sdiA	240	28117.1	4.67e-20	6.54	2.08	[]	[[0, 240]]	2	2.20e-44;1.90e-22	9-168;180-239	CON;CON	a+b three layers;alpha arrays	Profilin-like;HTH	sensor domains;tetra-helical, LuxR-like	Autoind_bind;GerE	{'CDJ72305': 1}	1	1	None	No Info Available	No Info Available	Unknown	1	0	0	1	0	0	1	0	0
CDJ72308	dcyD	328	35152.9	5.84e-20	4.94	1.22	[]	[[0, 328]]	1	4.1e-59	12-320	CON	a/b three-layered sandwiches	Rossmann-like	Tryptophan synthase beta subunit-like PLP-dependent enzymes	PALP	{'CDJ72308': 2}	1	2	pyridoxal 5-phosphate	618	Growth	cytosol	8	1	1	8	1	1	8	1	1
CDJ72309	tcyJ	266	29038.8	4.82e-20	6.22	5.26	[[0, 14]]	[[14, 266]]	3	1.40e-37;1.50e-25;3.30e-12	41-145;130-219;181-261	CON;CON;CON	a/b three-layered sandwiches;a/b three-layered sandwiches;a/b three-layered sandwiches	Periplasmic binding protein-like II;Periplasmic binding protein-like II;Periplasmic binding protein-like II	Periplasmic binding protein-like II;Periplasmic binding protein-like II;Periplasmic binding protein-like II	SBP_bac_3_1st;SBP_bac_3_2nd;SBP_bac_3_1st	{'CDJ72306': 2, 'CDJ72307': 2, 'CDJ72309': 1}	3	5	None	1242	Growth	periplasmic space;membrane	21	2	2	21	2	2	20	2	2
CDJ72319	yedF	77	8638.9	1.43e-20	4.83	3.9	[]	[[0, 77]]	1	4.6e-26	1977-06-01	CON	a+b two layers	IF3-like	SirA-like	TusA	{'CDJ72319': 1}	1	1	None	2982	Growth	cytosol	2	1	1	2	1	1	2	1	1
CDJ72337	dsrB	62	6945.75	1.15e-20	4.65	22.58	[]	[[0, 62]]	0	None	None	None	None	None	None	None	{'CDJ72337': 1}	1	1	None	2003	Growth	cytosol	2	1	1	2	1	1	2	1	1
CDJ72345	dcm	472	53464.2	8.88e-20	8.71	3.39	[]	[[0, 472]]	2	8.20e-36;4.20e-85	16-74;87-452	CON;CON	alpha arrays;a/b three-layered sandwiches	HTH;Rossmann-like	tetra-helical, lambda repressor-like;S-adenosyl-L-methionine-dependent methyltransferases	PRK10458;DNA_methylase	{'CDJ72345': 1}	1	1	None	298	Growth	cytosol	3	0	0	3	0	0	3	0	0
CDJ72348	hchA	283	31190.1	5.18e-20	5.63	6.01	[[0, 16]]	[[16, 283]]	1	7.2e-34	50-273	CON	a/b three-layered sandwiches	Flavodoxin-like	Class I glutamine amidotransferase-like	DJ-1_PfpI	{'CDJ72348': 2}	1	2	None	335	Growth	cytosol	9	0	0	9	0	0	9	0	0
CDJ72356	mtfA	265	30278.8	5.03e-20	4.61	6.79	[[250, 265]]	[[0, 250]]	1	1.9e-79	29-245	CON	mixed a+b and a/b	Zincin-like	Metalloproteases (zincins) catalytic domain	Peptidase_M90	{'CDJ72356': 1}	1	1	None	151	Growth	cytosol	3	1	2	3	1	2	3	1	2
CDJ72359	amn	484	53994.2	8.97e-20	5.9	1.65	[]	[[0, 484]]	1	4.4e-21	264-434	CON	a/b three-layered sandwiches	Phosphorylase/hydrolase-like	Peptidyl-tRNA hydrolase-like	PNP_UDP_1	{'CDJ72359': 6}	1	6	None	521	Growth	cytosol	11	0	0	11	0	0	11	0	0
CDJ72360	yeeN	238	25866.8	4.3e-20	4.71	1.26	[]	[[0, 238]]	4	6.40e-22;1.00e-25;8.00e-15;6.10e-08	20-74;83-163;131-201;199-235	CON;CON;CON;CON	alpha arrays;a+b two layers;a+b two layers;a+b two layers	Helical bundle domain in YebC-like proteins;a+b domain in YebC-like proteins;Alpha-beta plaits;a+b domain in YebC-like proteins	Helical bundle domain in YebC-like proteins;a+b domain in YebC-like proteins;Ferredoxin-like domain in YebC;a+b domain in YebC-like proteins	Transcrip_reg_1st;Transcrip_reg_2nd;Transcrip_reg_3rd;Transcrip_reg_2nd	{'CDJ72360': 1}	1	1	None	3544	Growth	cytosol	21	2	0	21	2	0	17	2	0
CDJ72371	flu	1039	106824	1.77e-19	5.78	15.78	[[0, 62], [730, 821], [929, 1039]]	[[62, 730], [821, 929]]	3	1.00e-58;1.20e-29;3.90e-19	70-324;485-703;766-1039	CON;CON;CON	beta duplicates or obligate multimers;beta duplicates or obligate multimers;beta barrels	Single-stranded right-handed beta-helix;Single-stranded right-handed beta-helix;Outer membrane meander beta-barrels	Pectin lyase-like;Pectin lyase-like;OMPA-like	AIDA;Pertactin;Autotransporter	{'CDJ72371': 1}	1	1	None	122	Growth	periplasmic space;extracellular space;outer membrane	1	1	1	1	1	1	1	1	1
CDJ72377	yeeX	109	12777.6	2.12e-20	9.3	9.17	[]	[[0, 109]]	1	4.9e-06	33-104	CON	a+b complex topology	helical domain in yeast RNA-polymerases	third helical domain in yeast RNA-polymerase I RPA190 subunit	KOG0262_1st	{'CDJ72377': 1}	1	1	None	13270	Growth	cytosol	14	4	4	11	4	4	8	4	4
CDJ72379	sbmC	157	18081.2	3e-20	4.61	2.55	[]	[[0, 157]]	1	7.3e-19	2-152	CON	a+b duplicates or obligate multimers	Probable bacterial effector-binding domain	Probable bacterial effector-binding domain	GyrI-like	{'CDJ72379': 1}	1	1	None	81	Growth	cytosol	2	2	2	2	2	2	2	2	2
CDJ72381	sbcB	475	54500.2	9.05e-20	5.45	1.47	[]	[[0, 475]]	1	1.3e-14	9-199	CON	mixed a+b and a/b	Ribonuclease H-like	Ribonuclease H-like	RNase_T	{'CDJ72381': 1}	1	1	None	401	Growth	cytosol	7	1	1	7	1	1	5	1	1
CDJ72386	yeeZ	274	29679.6	4.93e-20	5.28	12.41	[[0, 33]]	[[33, 274]]	1	3.7e-27	7-266	CON	a/b three-layered sandwiches	Rossmann-like	NAD(P)-binding Rossmann-fold domains	GDP_Man_Dehyd_1	{'CDJ72386': 1}	1	1	None	904	Growth	cytosol	15	1	1	15	1	1	13	1	1
CDJ72387	yoeB	84	10215.5	1.7e-20	7.86	5.95	[]	[[0, 84]]	1	1.5e-46	1983-01-01	CON	a+b two layers	RelE-like	RelE-like	YoeB_toxin	{'CDJ72387': 1, 'CDJ72388': 2}	2	3	None	175	Growth	cytosol	1	0	0	1	0	0	1	0	0
CDJ72388	yefM	83	9307.49	1.55e-20	5.13	18.07	[]	[[0, 83]]	1	4.4e-37	1969-01-01	CON	a+b duplicates or obligate multimers	YefM-like	YefM-like	PhdYeFM_antitox	{'CDJ72387': 1, 'CDJ72388': 2}	2	3	None	990	No Growth	Unknown	1	0	0	1	0	0	1	0	0
CDJ72390	hisG	299	33366.4	5.54e-20	5.47	1.67	[]	[[0, 299]]	3	3.50e-30;4.00e-33;3.30e-30	7-110;104-190;226-294	CON;CON;CON	a/b three-layered sandwiches;a/b three-layered sandwiches;a+b two layers	Periplasmic binding protein-like II;Periplasmic binding protein-like II;Alpha-beta plaits	Periplasmic binding protein-like II;Periplasmic binding protein-like II;GlnB-like	HisG_N1;HisG_N2;HisG_C	{'CDJ72390': 2}	1	2	None	2848	Growth	cytosol	20	1	1	20	1	1	20	1	1
CDJ72391	hisD	434	46109.8	7.66e-20	5.06	0.92	[]	[[0, 434]]	2	1.00e-81;5.20e-80	35-224;236-426	CON;CON	a/b three-layered sandwiches;a/b three-layered sandwiches	ALDH-like;ALDH-like	ALDH-like;ALDH-like	Histidinol_dh_N;Histidinol_dh_C	{'CDJ72391': 2}	1	2	Mn2+	1430	Growth	cytosol	7	1	1	7	1	1	7	1	1
CDJ72392	hisC	356	39359.7	6.54e-20	5.01	0.84	[]	[[0, 356]]	2	4.00e-51;6.00e-30	49-258;265-353	CON;CON	a/b three-layered sandwiches;a+b two layers	PLP-dependent transferases;C-terminal domain in some PLP-dependent transferases	PLP-dependent transferases;C-terminal domain in some PLP-dependent transferases	Aminotran_1_2_N;Aminotran_1_2_C_12	{'CDJ72392': 2}	1	2	None	1377	Growth	cytosol	15	1	1	15	1	1	15	1	1
CDJ72393	hisB	355	40277.5	6.69e-20	5.76	2.82	[]	[[0, 355]]	3	1.30e-46;4.10e-38;3.50e-39	4-152;168-251;252-342	CON;CON;CON	a/b three-layered sandwiches;a+b two layers;a+b two layers	HAD domain-like;Ribosomal protein S5 domain 2-like;Ribosomal protein S5 domain 2-like	HAD-like;Ribosomal protein S5 domain 2-like;Ribosomal protein S5 domain 2-like	PNK3P;IGPD_N;IGPD_C	{'CDJ72393': 2}	1	2	Mg2+	1672	Growth	cytosol	12	1	2	11	1	2	11	1	2
CDJ72394	hisH	196	21652.6	3.6e-20	5.33	0.51	[]	[[0, 196]]	1	4.6e-40	2-195	CON	a/b three-layered sandwiches	Flavodoxin-like	Class I glutamine amidotransferase-like	GATase	{'CDJ72394': 1, 'CDJ72396': 1}	2	2	None	1131	Growth	cytosol	8	2	3	8	2	3	8	2	3
CDJ72395	hisA	245	26032.3	4.32e-20	4.94	0.41	[]	[[0, 245]]	1	6.9e-74	2-242	CON	a/b barrels	TIM beta/alpha-barrel	TIM barrels	His_biosynth	{'CDJ72395': 1}	1	1	None	872	Growth	cytosol	5	0	0	5	0	0	5	0	0
CDJ72396	hisF	258	28454.1	4.73e-20	5.03	0.78	[]	[[0, 258]]	1	8.1e-85	5-248	CON	a/b barrels	TIM beta/alpha-barrel	TIM barrels	His_biosynth	{'CDJ72394': 1, 'CDJ72396': 1}	2	2	None	1002	Growth	cytosol	11	0	0	11	0	0	11	0	0
CDJ72397	hisI	203	22755.5	3.78e-20	5.24	2.96	[]	[[0, 203]]	2	9.20e-40;8.80e-33	18-105;115-202	CON;CON	beta barrels;alpha bundles	Ribosomal protein L25-like;all-alpha NTP pyrophosphatases	HisI-like;MazG-related	PRA-CH;PRA-PH_1	{'CDJ72397': 1}	1	1	None	2356	Growth	cytosol	6	0	1	6	0	1	6	0	1
CDJ72400	gnd	468	51480.7	8.55e-20	5.05	0.85	[]	[[0, 468]]	2	1.80e-41;8.90e-132	4-174;177-466	CON;CON	a/b three-layered sandwiches;alpha arrays	Rossmann-like;6-phosphogluconate dehydrogenase C-terminal domain-like	NAD(P)-binding Rossmann-fold domains;6-phosphogluconate dehydrogenase C-terminal domain-like	NAD_binding_2;6PGD	{'CDJ72400': 2}	1	2	None	27814	Growth	cytosol	145	1	0	136	1	0	105	1	0
CDJ72404	wbbI	330	37756.8	6.27e-20	5.85	0.91	[]	[[0, 330]]	0	None	None	None	None	None	None	None	{'CDJ72404': 1}	1	1	None	2792	Growth	cytosol	3	0	0	3	0	0	3	0	0
CDJ72406	glf	367	42965.3	7.13e-20	6.62	0.27	[]	[[0, 367]]	2	1.70e-18;1.40e-32	4-210;245-311	CON;CON	a/b three-layered sandwiches;a+b two layers	Rossmann-like;FAD-linked reductases, C-terminal domain-like	FAD/NAD(P)-binding domain;FAD-linked reductases-C	Amino_oxidase_1st;GLF	{'CDJ72406': 1}	1	1	FAD	3076	No Info Available	cytosol	48	0	0	47	0	0	43	0	0
CDJ72408	rfbC	185	21269.8	3.53e-20	5.48	1.08	[]	[[0, 185]]	1	1.7e-78	1-177	CON	beta sandwiches	jelly-roll	Double-stranded beta-helix	dTDP_sugar_isom	{'CDJ72408': 1}	1	1	None	1965	Growth	cytosol	20	2	2	20	2	2	19	2	2
CDJ72409	rfbA	293	32693.2	5.43e-20	5.39	3.07	[]	[[0, 293]]	1	3.8e-62	5-241	CON	a/b three-layered sandwiches	Nucleotide-diphospho-sugar transferases	Nucleotide-diphospho-sugar transferases	NTP_transferase	{'CDJ72409': 4}	1	4	Mg2+	3760	Growth	cytosol	34	2	2	33	2	2	31	2	2
CDJ72410	rfbD	299	32693.7	5.43e-20	5.54	1.67	[]	[[0, 299]]	1	1.4e-93	1-292	CON	a/b three-layered sandwiches	Rossmann-like	NAD(P)-binding Rossmann-fold domains	RmlD_sub_bind	{'CDJ72410': 1}	1	1	None	2876	Growth	cytosol	51	2	1	50	2	1	42	2	1
CDJ72411	rfbB	361	40557.8	6.73e-20	5.47	1.66	[]	[[0, 361]]	1	2e-103	1-338	CON	a/b three-layered sandwiches	Rossmann-like	NAD(P)-binding Rossmann-fold domains	GDP_Man_Dehyd	{'CDJ72411': 2}	1	2	NAD+	5290	Growth	cytosol	88	6	7	87	6	7	73	4	6
CDJ72412	galF	297	32828.9	5.45e-20	5.73	1.68	[]	[[0, 297]]	1	2.6e-57	5-274	CON	a/b three-layered sandwiches	Nucleotide-diphospho-sugar transferases	Nucleotide-diphospho-sugar transferases	NTP_transferase	{'CDJ72412': 1}	1	1	None	5078	Growth	cytosol	29	0	0	29	0	0	21	0	0
CDJ72435	dcd	193	21249	3.53e-20	5.61	10.36	[[175, 193]]	[[0, 175]]	1	1.8e-19	5-162	CON	beta barrels	beta-clip	dUTPase-like	DCD	{'CDJ72435': 3}	1	3	None	1102	Growth	cytosol	4	0	0	4	0	0	4	0	0
CDJ72436	udk	213	24352.8	4.04e-20	6.39	2.82	[]	[[0, 213]]	1	6.5e-70	9-210	CON	a/b three-layered sandwiches	P-loop domains-like	P-loop containing nucleoside triphosphate hydrolases	PRK	{'CDJ72436': 1}	1	1	None	3151	Growth	cytosol	16	1	1	16	1	1	15	2	2
CDJ72439	yegD	450	49370.8	8.2e-20	5.11	0.44	[]	[[0, 450]]	2	5.50e-15;4.40e-06	3-202;387-435	CON;CON	mixed a+b and a/b;mixed a+b and a/b	Ribonuclease H-like;Ribonuclease H-like	Ribonuclease H-like;Ribonuclease H-like	HSP70_1st;AnmK	{'CDJ72439': 1}	1	1	None	321	Growth	cytosol	16	6	6	16	6	6	16	6	6
CDJ72449	baeR	240	27655.6	4.59e-20	5.52	2.08	[]	[[0, 240]]	2	1.90e-35;1.30e-31	12-126;142-233	CON;CON	a/b three-layered sandwiches;alpha arrays	Flavodoxin-like;HTH	CheY-like;winged	Response_reg;Trans_reg_C	{'CDJ72449': 1}	1	1	None	555	Growth	cytosol	4	0	0	4	0	0	4	0	0
CDJ72450	yegP	110	12024.1	2e-20	9.43	80	[[0, 110]]	[]	2	2.50e-27;8.70e-26	3-47;56-98	CON;CON	mixed a+b and a/b;mixed a+b and a/b	YegP-like;YegP-like	YegP-like;YegP-like	DUF1508;DUF1508	{'CDJ72450': 1}	1	1	None	No Info Available	Growth	Unknown	2	0	0	2	0	0	2	0	0
CDJ72451	trhP	453	51192.6	8.5e-20	5.8	2.21	[]	[[0, 453]]	1	1.1e-10	371-435	CON	beta barrels	cradle loop barrel	Alanine racemase-C	Peptidase_U32_C	{'CDJ72451': 1}	1	1	None	3663	Growth	cytosol	31	5	5	30	5	5	28	5	5
CDJ72457	gatD	346	37389.7	6.21e-20	5.94	2.02	[]	[[0, 346]]	2	2.60e-41;4.60e-30	1-163;137-308	CON;CON	beta barrels;a/b three-layered sandwiches	GroES-like;Rossmann-like	Alcohol dehydrogenase-like, N-terminal domain;NAD(P)-binding Rossmann-fold domains	ADH_N;ADH_zinc_N	{'CDJ72457': 2}	1	2	Zn2+	643	Growth	cytosol	14	2	2	14	2	2	14	2	2
CDJ72459	gatB	94	10221.9	1.7e-20	5.84	3.19	[]	[[0, 94]]	1	1e-32	1993-04-01	CON	a/b three-layered sandwiches	Flavodoxin-like	Phosphotyrosine protein phosphatases I-like	PTS_IIB_1	{'CDJ72458': 2, 'CDJ72459': 1, 'CDJ72460': 1}	3	4	None	868	Growth	cytosol	14	6	8	13	6	8	12	5	8
CDJ72460	gatA	150	16907.2	2.81e-20	5.15	4	[]	[[0, 150]]	1	4.3e-28	6-133	CON	a+b three layers	Phoshotransferase/anion transport protein	Phoshotransferase/anion transport protein	PTS_EIIA_2	{'CDJ72458': 2, 'CDJ72459': 1, 'CDJ72460': 1}	3	4	None	1261	Growth	cytosol	8	3	3	8	3	3	8	3	3
CDJ72462	gatY	284	30811.6	5.12e-20	5.87	0.7	[]	[[0, 284]]	1	4.4e-110	3-284	CON	a/b barrels	TIM beta/alpha-barrel	TIM barrels	F_bP_aldolase	None	2	2	None	5521	Growth	cytosol	39	1	0	35	1	0	31	1	0
CDJ72463	fbaB	350	38108.8	6.33e-20	6.25	0.29	[]	[[0, 350]]	1	3.4e-79	61-344	CON	a/b barrels	TIM beta/alpha-barrel	TIM barrels	DeoC	{'CDJ72463': 10}	1	10	None	95	Growth	cytosol	10	2	2	10	2	2	10	2	2
CDJ72465	yegU	334	35620.2	5.92e-20	5.14	0.9	[]	[[0, 334]]	1	6.9e-74	4-316	CON	alpha bundles	ADP-ribosylglycohydrolase	ADP-ribosylglycohydrolase	ADP_ribosyl_GH	{'CDJ72465': 1}	1	1	None	146	Growth	cytosol	5	1	1	5	1	1	5	1	1
CDJ72467	yegW	248	28276.9	4.7e-20	6.19	0.81	[]	[[0, 248]]	2	1.50e-22;1.60e-36	20-92;119-245	CON;CON	alpha arrays;a+b two layers	HTH;Chorismate lyase	winged;Chorismate lyase	GntR;UTRA	{'CDJ72467': 1}	1	1	None	188	Growth	cytosol	1	0	0	1	0	0	1	0	0
CDJ72471	rcnR	90	10133.8	1.68e-20	8.79	4.44	[]	[[0, 90]]	1	1.6e-24	1985-04-01	CON	alpha bundles	Copper-sensitive operon repressor (CsoR)	Copper-sensitive operon repressor (CsoR)	Trns_repr_metal	{'CDJ72471': 1}	1	1	None	287	Growth	cytosol	1	0	0	1	0	0	1	0	0
CDJ72473	rcnB	112	12466	2.07e-20	6.82	28.57	[[0, 32]]	[[32, 112]]	1	3e-39	48-107	CON	a+b two layers	Uncharacterized protein yohN	Uncharacterized protein yohN	RcnB	{'CDJ72473': 1}	1	1	None	1270	Growth	cytosol;periplasmic space	3	0	0	3	0	0	3	0	0
CDJ72479	mrp	369	39937.6	6.63e-20	5.85	2.44	[]	[[0, 369]]	1	2.5e-65	109-352	CON	a/b three-layered sandwiches	P-loop domains-like	P-loop containing nucleoside triphosphate hydrolases	AAA_31	{'CDJ72479': 1}	1	1	None	5277	Growth	cytosol	15	0	0	15	0	0	14	0	0
CDJ72480	metG	677	76253.8	1.27e-19	5.56	1.33	[]	[[0, 677]]	3	5.00e-106;6.10e-24;1.20e-34	6-122,191-385;141-171;571-676	NC;CON;CON	alpha bundles;few secondary structure elements;beta barrels	Anticodon-binding domain of a subclass of class I aminoacyl-tRNA synthetases;Rubredoxin-like;OB-fold	Anticodon-binding domain of a subclass of class I aminoacyl-tRNA synthetases;Rubredoxin-related;Nucleic acid-binding proteins	tRNA-synt_1g;tRNA-synt_1g_1;tRNA_bind	{'CDJ72480': 2}	1	2	Mg2+;Zn2+	6555	No Growth	cytosol	81	4	3	75	4	3	67	3	2
CDJ72487	yehS	156	17972.6	2.98e-20	9.2	6.41	[]	[[0, 156]]	0	None	None	None	None	None	None	None	{'CDJ72487': 1}	1	1	None	946	Growth	cytosol	15	3	3	15	3	3	15	3	3
CDJ72488	btsR	239	27399.4	4.55e-20	5.85	0.42	[]	[[0, 239]]	2	3.00e-22;5.00e-13	3-115;189-234	CON;CON	a/b three-layered sandwiches;beta barrels	Flavodoxin-like;SH3	CheY-like;Chromo domain-like	Response_reg;LytTR_C	{'CDJ72488': 1}	1	1	None	152	Growth	cytosol	2	0	0	2	0	0	2	0	0
CDJ72495	yehZ	305	32608.9	5.41e-20	5.82	7.87	[[0, 24]]	[[24, 305]]	2	1.00e-36;8.20e-27	27-164;128-243	CON;CON	a/b three-layered sandwiches;a/b three-layered sandwiches	Periplasmic binding protein-like II;Periplasmic binding protein-like II	Periplasmic binding protein-like II;Periplasmic binding protein-like II	OpuAC_1;OpuAC_2	{'CDJ72495': 1, 'CDJ72494': 1, 'CDJ72493': 1, 'CDJ72492': 1}	4	4	None	19	Growth	inner membrane;periplasmic space	1	1	1	1	1	1	1	1	1
CDJ72496	bglX	765	83459.1	1.39e-19	5.85	0.65	[]	[[0, 765]]	3	8.10e-99;4.50e-72;2.40e-35	38-392;395-648;653-762	CON;CON;CON	a/b barrels;a/b three-layered sandwiches;beta sandwiches	TIM beta/alpha-barrel;Flavodoxin-like;Immunoglobulin-like beta-sandwich	TIM barrels;Beta-D-glucan exohydrolase, C-terminal domain;Immunoglobulin/Fibronectin type III/E set domains/PapD-like	Glyco_hydro_3;Glyco_hydro_3_C;Fn3-like	{'CDJ72496': 1}	1	1	None	769	Growth	periplasmic space	34	5	5	34	5	5	34	5	5
CDJ72497	dld	571	64611.6	1.07e-19	6.19	5.25	[[548, 571]]	[[0, 548]]	3	9.50e-26;7.70e-21;1.00e-91	12-190,224-224;276-367;332-538	NC;CON;CON	a+b complex topology;a+b two layers;a+b two layers	FAD-binding domain-like;Alpha-beta plaits;Alpha-beta plaits	FAD-binding domain;FAD-linked oxidases, C-terminal domain;FAD-linked oxidases, C-terminal domain	FAD_binding_4;Lact-deh-memb;Lact-deh-memb	{'CDJ72497': 1}	1	1	FAD	603	Growth	inner membrane	1	0	0	1	0	0	1	0	0
CDJ72502	dusC	315	35199.1	5.85e-20	6.12	0.32	[]	[[0, 315]]	1	4.5e-12	48-224	CON	a/b barrels	TIM beta/alpha-barrel	TIM barrels	DHO_dh	{'CDJ72502': 1}	1	1	None	196	Growth	cytosol	8	1	1	8	1	1	8	1	1
CDJ72505	cdd	294	31539.5	5.24e-20	5.42	1.02	[]	[[0, 294]]	2	1.90e-16;4.80e-43	60-140;189-289	CON;CON	a+b three layers;a+b three layers	Cytidine deaminase-like;Cytidine deaminase-like	Cytidine deaminase-like;Cytidine deaminase-like	dCMP_cyt_deam_1;dCMP_cyt_deam_2	{'CDJ72505': 2}	1	2	Zn2+	313	Growth	cytosol	33	2	1	33	2	1	28	2	1
CDJ72508	preT	412	44329	7.36e-20	5.26	1.21	[]	[[0, 412]]	2	2.80e-33;1.80e-23	18-115;127-173,215-216,249-409	CON;NC	alpha arrays;a/b barrels	alpha-helical ferredoxin-like;TIM beta/alpha-barrel	alpha-helical ferredoxin;TIM barrels	Fer4_20;FAD_binding_3_1st	{'CDJ72508': 2, 'CDJ72509': 2}	2	4	None	30	Growth	cytosol	4	3	4	4	3	4	4	3	4
CDJ72509	preA	411	45068.4	7.48e-20	5.33	2.68	[]	[[0, 411]]	2	6.90e-81;2.10e-35	6-319;301-399	CON;CON	a/b barrels;a+b two layers	TIM beta/alpha-barrel;4Fe-4S ferredoxin	TIM barrels;4Fe-4S ferredoxin	DHO_dh;Fer4_21	{'CDJ72508': 2, 'CDJ72509': 2}	2	4	None	23	Growth	cytosol	2	0	2	2	0	2	2	0	2
CDJ72511	mglA	506	56414.6	9.37e-20	7.21	1.98	[]	[[0, 506]]	2	1.70e-59;3.00e-42	14-236;275-488	CON;CON	a/b three-layered sandwiches;a/b three-layered sandwiches	P-loop domains-like;P-loop domains-like	P-loop containing nucleoside triphosphate hydrolases;P-loop containing nucleoside triphosphate hydrolases	ABC_tran;ABC_tran	{'CDJ72511': 1, 'CDJ72510': 2, 'CDJ72512': 1}	3	4	None	52	Growth	inner membrane	2	0	0	2	0	0	2	0	0
CDJ72512	mglB	332	35712.1	5.93e-20	5.68	3.61	[[0, 13]]	[[13, 332]]	2	2.10e-12;3.80e-32	27-153;163-278	CON;CON	a/b barrels;a/b three-layered sandwiches	TIM beta/alpha-barrel;Flavodoxin-like	TIM barrels;Periplasmic binding protein-like I	Peripla_BP_1_1st;Peripla_BP_4_C	{'CDJ72511': 1, 'CDJ72510': 2, 'CDJ72512': 1}	3	4	None	289	Growth	periplasmic space	59	2	0	55	2	0	46	2	0
CDJ72515	folE	222	24830.3	4.12e-20	6.8	12.16	[[190, 222]]	[[0, 190]]	1	8.7e-65	42-219	CON	a+b two layers	T-fold	Tetrahydrobiopterin biosynthesis enzymes-like	GTP_cyclohydroI	{'CDJ72515': 10}	1	10	Zn2+	4658	No Growth	cytosol	16	0	0	16	0	0	15	0	0
CDJ72516	yeiG	278	31258.9	5.19e-20	5.18	0.36	[]	[[0, 278]]	1	1.4e-23	29-268	CON	a/b three-layered sandwiches	alpha/beta-Hydrolases	alpha/beta-Hydrolases	Hydrolase_4	{'CDJ72516': 4}	1	4	None	489	Growth	cytosol	3	0	0	3	0	0	3	0	0
CDJ72519	yeiE	293	32723.3	5.43e-20	6.07	0.34	[]	[[0, 293]]	2	6.30e-24;1.30e-28	4-82;89-285	CON;CON	alpha arrays;a/b three-layered sandwiches	HTH;Periplasmic binding protein-like II	winged;Periplasmic binding protein-like II	HTH_1;LysR_substrate	{'CDJ72519': 1}	1	1	None	237	Growth	cytosol	8	0	0	8	0	0	8	0	0
CDJ72521	nfo	285	31479.2	5.23e-20	5.43	1.05	[]	[[0, 285]]	1	1.6e-60	4-277	CON	a/b barrels	TIM beta/alpha-barrel	TIM barrels	AP_endonuc_2	{'CDJ72521': 1}	1	1	None	1041	Growth	cytosol	13	0	0	13	0	0	13	0	0
CDJ72538	yejG	114	12525.1	2.08e-20	4.78	9.65	[]	[[0, 114]]	0	None	None	None	None	None	None	None	{'CDJ72538': 1}	1	1	None	1879	Growth	Unknown	1	1	1	1	1	1	1	1	1
CDJ72540	rsuA	231	25865	4.3e-20	5.75	0.87	[]	[[0, 231]]	2	9.70e-16;3.80e-26	1-55;62-198	CON;CON	a+b two layers;a+b two layers	beta-Grasp;Alpha-beta plaits	Alpha-L RNA-binding motif;Pseudouridine synthase	S4_1;PseudoU_synth_2	{'CDJ72540': 1}	1	1	None	2485	Growth	cytosol	19	1	1	19	1	1	19	1	1
CDJ72542	rplY	94	10693.3	1.78e-20	9.6	18.09	[[0, 17]]	[[17, 94]]	1	1.9e-31	1993-03-01	CON	beta barrels	Ribosomal protein L25-like	Ribosomal protein L25-like	Ribosomal_L25p	{'CDJ73575': 1, 'CDJ74220': 1, 'CDJ73557': 1, 'CDJ73554': 1, 'CDJ73555': 1, 'CDJ73566': 1, 'CDJ73569': 1, 'CDJ74221': 1, 'CDJ74434': 1, 'CDJ74219': 1, 'CDJ73633': 1, 'CDJ73564': 1, 'CDJ73573': 1, 'CDJ73561': 1, 'CDJ73580': 1, 'CDJ73570': 1, 'CDJ74199': 1, 'CDJ72111': 1, 'CDJ73677': 1, 'CDJ73559': 1, 'CDJ73556': 1, 'CDJ73565': 1, 'CDJ72542': 1, 'CDJ73678': 1, 'CDJ73237': 1, 'CDJ73562': 1, 'CDJ7357…	32	32	None	137338	Growth	cytosol;ribosome	25	0	0	24	0	0	19	0	0
CDJ72543	yejK	335	37822	6.28e-20	4.88	2.69	[]	[[0, 335]]	0	None	None	None	None	None	None	None	{'CDJ72543': 1}	1	1	None	2214	Growth	cytosol;bacterial nucleoid	21	2	2	21	2	2	21	2	2
CDJ72544	yejL	75	8288.36	1.38e-20	5.5	9.33	[]	[[0, 75]]	1	5.8e-36	1966-08-01	CON	alpha duplicates or obligate multimers	YejL-like	YejL-like	DUF1414	{'CDJ72544': 1}	1	1	None	7207	Growth	cytosol	12	1	0	12	1	0	12	1	0
CDJ72547	narP	215	23574.7	3.91e-20	4.82	1.86	[]	[[0, 215]]	2	3.30e-26;4.40e-25	8-122;154-210	CON;CON	a/b three-layered sandwiches;alpha arrays	Flavodoxin-like;HTH	CheY-like;tetra-helical, LuxR-like	Response_reg;GerE	{'CDJ72547': 1}	1	1	None	1731	Growth	cytosol	1	0	0	1	0	0	1	0	0
CDJ72560	napA	828	93040.9	1.55e-19	8.23	3.26	[[0, 23]]	[[23, 828]]	4	9.30e-22;3.80e-55;3.10e-46;4.40e-36	40-92;188-409;372-582,620-698;708-827	CON;CON;NC;CON	a+b two layers;a/b three-layered sandwiches;a/b three-layered sandwiches;beta barrels	Formate dehydrogenase/DMSO reductase, domain 1;Rossmann-like;Rossmann-like;cradle loop barrel	Formate dehydrogenase/DMSO reductase, domain 1;Formate dehydrogenase/DMSO reductase, domains 2 and 3;Formate dehydrogenase/DMSO reductase, domains 2 and 3;double psi	Molybdop_Fe4S4;Molybdopterin_1st_1;Molybdopterin_2nd;Molydop_binding	{'CDJ72557': 1, 'CDJ72560': 1}	2	2	heme c;a [4Fe-4S] iron-sulfur cluster;bis(guanylyl molybdopterin) cofactor	165	Growth	periplasmic space	2	0	0	2	0	0	2	0	0
CDJ72564	eco	162	18191.8	3.02e-20	6.6	13.58	[[0, 22]]	[[22, 162]]	1	5e-55	39-151	CON	beta sandwiches	Ecotin, trypsin inhibitor	Ecotin, trypsin inhibitor	Ecotin	{'CDJ72564': 2}	1	2	None	2128	Growth	periplasmic space	12	1	1	11	1	1	11	1	1
CDJ72565	mqo	548	60228.9	1e-19	6.5	10.04	[[0, 28], [520, 548]]	[[28, 520]]	1	2.7e-14	31-121,194-286	NC	a/b barrels	TIM beta/alpha-barrel	TIM barrels	FAD_binding_3_1st	{'CDJ72565': 1}	1	1	FAD	1554	No Info Available	cytosol;inner membrane	14	2	1	14	2	1	14	2	1
CDJ72570	ompC	367	40367.6	6.7e-20	4.58	1.36	[]	[[0, 367]]	1	1.1e-101	22-367	CON	beta barrels	Outer membrane meander beta-barrels	Porin	Porin_1	{'CDJ72570': 3}	1	3	None	163538	Growth	outer membrane	15	2	2	15	2	2	15	2	2
CDJ72572	rcsB	216	23670.3	3.93e-20	6.85	3.7	[]	[[0, 216]]	2	6.40e-12;3.20e-17	5-112;150-205	CON;CON	a/b three-layered sandwiches;alpha arrays	Flavodoxin-like;HTH	CheY-like;tetra-helical, LuxR-like	Response_reg;GerE	{'CDJ74578': 1, 'CDJ72572': 1}	2	2	None	5968	Growth	cytosol	10	1	0	10	1	0	10	1	0
CDJ72581	yfaQ	549	61475.1	1.02e-19	8.48	6.38	[[0, 20]]	[[20, 549]]	1	1.1e-08	319-376	CON	a+b complex topology	spore cortex-lytic enzyme catalytic domain	spore cortex-lytic enzyme catalytic domain	SpoIID	{'CDJ72581': 1}	1	1	None	No Info Available	Growth	Unknown	2	2	2	2	2	2	2	2	2
CDJ72584	gyrA	875	96962.4	1.61e-19	5.09	4.91	[[838, 875]]	[[0, 838]]	4	2.70e-64;2.10e-80;7.50e-51;1.50e-122	31-159;164-343;345-415,450-520;537-839	CON;CON;NC;CON	alpha arrays;a+b two layers;alpha bundles;beta duplicates or obligate multimers	HTH;a+b domain in type II DNA topoisomerase;alpha-helical domain in type II DNA topoisomerase;beta-propeller-like	winged;a+b domain in type II DNA topoisomerase;alpha-helical domain in type II DNA topoisomerase;beta-pinwheel	DNA_topoisoIV_1st;DNA_topoisoIV_2nd_1;DNA_topoisoIV_3rd;DNA_gyraseA_C	{'CDJ72584': 2, 'CDJ73176': 2}	2	4	Mg2+	5219	No Growth	cytosol	69	3	0	65	3	0	63	3	0
CDJ72585	ubiG	240	26555.2	4.41e-20	6.12	4.58	[]	[[0, 240]]	1	3.1e-57	37-236	CON	a/b three-layered sandwiches	Rossmann-like	S-adenosyl-L-methionine-dependent methyltransferases	Methyltransf_11_6	{'CDJ73811': 1, 'CDJ73056': 1, 'CDJ73934': 1, 'CDJ73933': 1, 'CDJ72585': 1, 'CDJ71121': 1, 'CDJ73057': 1}	7	7	Zn2+	2047	Growth	cytosol;inner membrane	10	0	0	10	0	0	9	0	0
CDJ72588	nrdA	761	85774.3	1.42e-19	5.79	6.57	[[618, 637], [734, 761]]	[[0, 618], [637, 734]]	3	4.20e-32;8.40e-58;1.70e-132	6-98;102-217;222-735	CON;CON;CON	alpha arrays;alpha arrays;a/b barrels	RuvA-C;Alpha helical domain of ribonucleotide reductases;Ten stranded beta/alpha barrel	ATP cone;Alpha helical domain of ribonucleotide reductases;Ten stranded beta/alpha barrel	ATP-cone_1;Ribonuc_red_lgN;Ribonuc_red_lgC	{'CDJ72588': 2, 'CDJ72589': 2}	2	4	Fe2+;Mg2+	6667	No Growth	cytosol	70	7	6	67	6	5	62	6	5
CDJ72589	nrdB	376	43516.8	7.23e-20	4.69	6.38	[[363, 376]]	[[0, 363]]	1	3.5e-106	6-340	CON	alpha bundles	Ferritin/Heme oxygenase/4-helical cytokines	Heme oxygenase/Ribonucleotide reductase	Ribonuc_red_sm	{'CDJ72588': 2, 'CDJ72589': 2}	2	4	Fe2+;Mg2+	4414	No Growth	cytosol	21	0	0	19	0	0	19	0	0
CDJ72592	glpQ	358	40842.9	6.78e-20	5.38	6.98	[[0, 25]]	[[25, 358]]	1	5.8e-64	32-355	CON	a/b barrels	TIM beta/alpha-barrel	TIM barrels	GDPD	{'CDJ72592': 2}	1	2	Ca2+	56	Growth	periplasmic space	38	7	10	38	7	10	33	7	10
CDJ72594	glpA	542	58957.6	9.79e-20	6.2	2.03	[[0, 13]]	[[13, 542]]	3	5.40e-33;6.40e-11;6.60e-10	9-83,135-213,260-260;228-318;433-484	NC;CON;CON	a/b barrels;a+b two layers;alpha arrays	TIM beta/alpha-barrel;FAD-linked reductases, C-terminal domain-like;HTH	TIM barrels;FAD-linked reductases-C;bacterioferritin-associated ferredoxin	FAD_binding_3_1st;DAO_2nd_2;Fer2_BFD	{'CDJ72594': 1, 'CDJ72595': 1, 'CDJ72596': 1}	3	3	a [FeS] iron-sulfur cluster;FAD;FMN	No Info Available	Growth	cytosol;inner membrane	33	24	30	33	24	30	30	22	28
CDJ72595	glpB	419	45356.7	7.53e-20	5.75	1.91	[]	[[0, 419]]	1	1.5e-16	3-48,117-118,237-315,352-418	NC	a/b barrels	TIM beta/alpha-barrel	TIM barrels	FAD_binding_3_1st	{'CDJ72594': 1, 'CDJ72595': 1, 'CDJ72596': 1}	3	3	a [FeS] iron-sulfur cluster;FAD;FMN	No Info Available	Growth	cytosol;inner membrane	22	8	9	21	8	10	20	9	10
CDJ72596	glpC	396	44107.6	7.32e-20	8.78	1.26	[]	[[0, 396]]	1	6e-09	1982-05-01	CON	alpha arrays	alpha-helical ferredoxin-like	alpha-helical ferredoxin	Fer4_8	{'CDJ72594': 1, 'CDJ72595': 1, 'CDJ72596': 1}	3	3	a [FeS] iron-sulfur cluster;FAD;FMN	No Info Available	Growth	cytosol;inner membrane	9	7	8	9	7	8	9	7	8
CDJ72603	yfaY	400	44225.1	7.34e-20	5.46	0.25	[]	[[0, 400]]	1	5.1e-33	3-171	CON	a/b three-layered sandwiches	Molybdenum cofactor biosynthesis proteins	Molybdenum cofactor biosynthesis proteins	MoCF_biosynth	{'CDJ72603': 1}	1	1	None	653	Growth	cytosol	9	2	2	9	2	2	8	2	2
CDJ72605	nudI	141	16370.5	2.72e-20	4.91	2.13	[]	[[0, 141]]	1	1.2e-25	10-136	CON	a+b two layers	beta-Grasp	Nudix	NUDIX	{'CDJ72605': 1}	1	1	None	196	Growth	cytosol	2	0	0	2	0	0	2	0	0
CDJ72614	pmrD	88	9870.42	1.64e-20	8.64	5.68	[]	[[0, 88]]	1	5.1e-46	1982-01-01	CON	beta barrels	Polymyxin B resistance protein	Polymyxin B resistance protein	PmrD	{'CDJ72614': 1}	1	1	None	258	Growth	cytosol	1	0	0	1	0	0	1	0	0
CDJ72617	menB	285	31632.8	5.25e-20	5.99	7.37	[[266, 285]]	[[0, 266]]	1	4.7e-62	24-242	CON	a/b three-layered sandwiches	ClpP/crotonase	ClpP/crotonase	ECH_1	{'CDJ72617': 6}	1	6	hydrogencarbonate	3887	Growth	cytosol	18	0	0	16	0	0	16	0	0
CDJ72619	menD	556	61366.3	1.02e-19	6.1	0.9	[]	[[0, 556]]	2	1.20e-48;3.50e-77	10-176;219-411	CON;CON	a/b three-layered sandwiches;a/b three-layered sandwiches	Thiamin diphosphate-binding fold (THDP-binding);Rossmann-like	Thiamin diphosphate-binding fold (THDP-binding);DHS-like NAD/FAD-binding domain	TPP_enzyme_N;TPP_enzyme_M_2_1	{'CDJ72619': 2}	1	2	thiamine diphosphate;Mg2+;Mn2+	166	Growth	Unknown	5	1	0	5	1	0	5	1	0
CDJ72620	menF	431	48764	8.1e-20	6.61	0.46	[]	[[0, 431]]	1	2.7e-68	161-426	CON	a+b duplicates or obligate multimers	ADC synthase	ADC synthase	Chorismate_bind	{'CDJ72620': 2}	1	2	Mg2+	165	Growth	cytosol	4	0	0	4	0	0	4	0	0
CDJ72622	elaA	153	17419.5	2.89e-20	4.72	1.31	[]	[[0, 153]]	1	5.9e-49	3-148	CON	a+b three layers	Nat/Ivy	Acyl-CoA N-acyltransferases (Nat)	Acetyltransf_10_7	{'CDJ72622': 1}	1	1	None	462	Growth	cytosol	3	1	1	3	1	1	3	1	1
CDJ72623	rbn	305	32929.2	5.47e-20	5.72	0.66	[]	[[0, 305]]	1	2.2e-78	1-154,205-304	NC	a+b four layers	Metallo-hydrolase/oxidoreductase	Metallo-hydrolase/oxidoreductase	Lactamase_B_2	{'CDJ72623': 2}	1	2	Mg2+;Co2+	468	Growth	cytosol	8	0	0	8	0	0	8	0	0
CDJ72636	nuoI	180	20537.5	3.41e-20	5.4	15	[[155, 180]]	[[0, 155]]	1	4.3e-20	57-120	CON	alpha arrays	alpha-helical ferredoxin-like	alpha-helical ferredoxin	Fer4_21_1	{'CDJ72642': 1, 'CDJ72641': 1, 'CDJ72640': 1, 'CDJ72639': 1, 'CDJ72638': 1, 'CDJ72636': 1}	6	6	Mg2+;a [2Fe-2S] iron-sulfur cluster;a [4Fe-4S] iron-sulfur cluster;Ca2+;FMN	2352	No Info Available	inner membrane	1	0	0	1	0	0	1	0	0
CDJ72638	nuoG	908	100298	1.67e-19	5.85	0.33	[]	[[0, 908]]	6	1.80e-20;1.90e-23;1.00e-26;1.50e-09;2.70e-21;1.40e-11	1-77;82-122;140-209;225-274;278-356,538-638;824-888	CON;CON;CON;CON;NC;CON	a+b two layers;extended segments;a+b two layers;a+b two layers;a/b three-layered sandwiches;beta barrels	beta-Grasp;iron-sulfur center-binding helical hairpin;4Fe-4S ferredoxin;Formate dehydrogenase/DMSO reductase, domain 1;Rossmann-like;cradle loop barrel	Ubiquitin-like;iron-sulfur center-binding helical hairpin;4Fe-4S ferredoxin;Formate dehydrogenase/DMSO reductase, domain 1;Formate dehydrogenase/DMSO reductase, domains 2 and 3;double psi	Fer2_4;NADH-G_4Fe-4S_3;PRK09129;Molybdop_Fe4S4;Molybdopterin_2nd;Molydop_binding	{'CDJ72642': 1, 'CDJ72641': 1, 'CDJ72640': 1, 'CDJ72639': 1, 'CDJ72638': 1, 'CDJ72636': 1}	6	6	Mg2+;a [2Fe-2S] iron-sulfur cluster;a [4Fe-4S] iron-sulfur cluster;Ca2+;FMN	2657	Growth	cytosol;inner membrane	39	0	0	39	0	0	33	0	0
CDJ72639	nuoF	445	49291.9	8.19e-20	6.44	3.6	[]	[[0, 445]]	2	4.60e-96;5.80e-34	28-235;334-425	CON;CON	a/b three-layered sandwiches;alpha bundles	Nqo1 FMN-binding domain-like;Bromodomain-like	Nqo1 FMN-binding domain-like;Nqo1C-terminal domain-like	Complex1_51K;NADH_4Fe-4S	{'CDJ72642': 1, 'CDJ72641': 1, 'CDJ72640': 1, 'CDJ72639': 1, 'CDJ72638': 1, 'CDJ72636': 1}	6	6	Mg2+;a [2Fe-2S] iron-sulfur cluster;a [4Fe-4S] iron-sulfur cluster;Ca2+;FMN	2470	Growth	inner membrane	14	1	1	14	1	1	14	1	1
CDJ72640	nuoE	166	18589.8	3.09e-20	5.4	6.02	[]	[[0, 166]]	2	1.60e-19;1.80e-28	19-83;84-166	CON;CON	alpha bundles;a+b three layers	NQO2 helical bundle domain;Thioredoxin-like	NQO2 helical bundle domain;Thioredoxin-like	2Fe-2S_thioredx_N;2Fe-2S_thioredx_C	{'CDJ72642': 1, 'CDJ72641': 1, 'CDJ72640': 1, 'CDJ72639': 1, 'CDJ72638': 1, 'CDJ72636': 1}	6	6	Mg2+;a [2Fe-2S] iron-sulfur cluster;a [4Fe-4S] iron-sulfur cluster;Ca2+;FMN	3963	Growth	inner membrane	12	3	4	11	3	4	11	3	4
CDJ72641	nuoC	596	68235.3	1.13e-19	5.98	2.01	[]	[[0, 596]]	4	1.30e-50;2.20e-25;3.72e-35;1.60e-70	35-182;212-273;253-321,490-564;296-490	CON;CON;NC;IS	a+b two layers;a+b two layers;a+b two layers;alpha complex topology	Nqo5-like;FAD-linked reductases, C-terminal domain-like;FAD-linked reductases, C-terminal domain-like;alpha-helical domain in nickel-iron hydrogenase, large subunit	Nqo5-like;Ni-Fe binding domain in nickel-iron hydrogenase large subunit;Ni-Fe binding domain in nickel-iron hydrogenase large subunit;alpha-helical domain in nickel-iron hydrogenase, large subunit	Complex1_30kDa;NuoD;Complex1_49kDa_2nd;Complex1_49kDa_1st	{'CDJ72642': 1, 'CDJ72641': 1, 'CDJ72640': 1, 'CDJ72639': 1, 'CDJ72638': 1, 'CDJ72636': 1}	6	6	Mg2+;a [2Fe-2S] iron-sulfur cluster;a [4Fe-4S] iron-sulfur cluster;Ca2+;FMN	3010	Growth	cytosol;inner membrane	19	1	1	19	1	1	19	1	1
CDJ72642	nuoB	220	25055.6	4.16e-20	5.59	14.09	[[0, 14], [201, 220]]	[[14, 201]]	1	4.1e-35	50-182	CON	a/b three-layered sandwiches	Flavodoxin-like	CheY-like	Oxidored_q6	{'CDJ72642': 1, 'CDJ72641': 1, 'CDJ72640': 1, 'CDJ72639': 1, 'CDJ72638': 1, 'CDJ72636': 1}	6	6	Mg2+;a [2Fe-2S] iron-sulfur cluster;a [4Fe-4S] iron-sulfur cluster;Ca2+;FMN	4225	Growth	inner membrane	5	3	3	5	3	3	4	3	3
CDJ72645	alaA	405	45516.8	7.56e-20	5.85	1.98	[]	[[0, 405]]	2	4.00e-69;3.00e-36	22-290;304-404	CON;CON	a/b three-layered sandwiches;a+b two layers	PLP-dependent transferases;C-terminal domain in some PLP-dependent transferases	PLP-dependent transferases;C-terminal domain in some PLP-dependent transferases	Aminotran_1_2_N;Aminotran_1_2_C_11	{'CDJ72645': 2}	1	2	None	2267	Growth	cytosol	10	0	0	10	0	0	10	0	0
CDJ72646	yfbR	199	22707.8	3.77e-20	5.52	6.03	[]	[[0, 199]]	1	2.3e-48	3-184	CON	alpha complex topology	PDEase-like	HD-domain/PDEase-like	HD_3	{'CDJ72646': 2}	1	2	Co2+	616	Growth	cytosol	2	0	0	2	0	0	2	0	0
CDJ72648	hxpA	216	23007.2	3.82e-20	5.74	0.93	[]	[[0, 216]]	1	2.2e-50	4-203	CON	a/b three-layered sandwiches	HAD domain-like	HAD-like	HAD_2	{'CDJ72648': 1}	1	1	Mg2+	488	Growth	cytosol	14	1	1	14	1	1	13	1	1
CDJ72649	yfbU	164	19536	3.24e-20	6.07	2.44	[]	[[0, 164]]	2	1.50e-33;2.40e-57	2-49;56-163	CON;CON	alpha duplicates or obligate multimers;alpha arrays	YfbU-like, N-terminal subdomain;YfbU-like, C-terminal subdomain	YfbU-like, N-terminal subdomain;YfbU-like, C-terminal subdomain	YfbU_N;YfbU_C	{'CDJ72649': 1}	1	1	None	2882	Growth	cytosol	9	0	0	7	0	0	7	0	0
CDJ72651	ackA	400	43289.9	7.19e-20	5.85	0.75	[]	[[0, 400]]	2	3.20e-70;2.40e-77	5-199;202-398	CON;CON	mixed a+b and a/b;mixed a+b and a/b	Ribonuclease H-like;Ribonuclease H-like	Ribonuclease H-like;Ribonuclease H-like	Acetate_kinase_N;Acetate_kinase_C	{'CDJ72651': 1}	1	1	None	No Info Available	No Info Available	Unknown	123	4	0	108	3	0	77	2	0
CDJ72652	pta	714	77171.2	1.28e-19	5.28	9.8	[[0, 67]]	[[67, 714]]	3	1.50e-08;4.90e-14;2.40e-137	8-141;234-343;395-710	CON;CON;CON	a/b three-layered sandwiches;a/b three-layered sandwiches;a/b three-layered sandwiches	P-loop domains-like;MurF and HprK N-domain-like;Isocitrate/Isopropylmalate dehydrogenase-like	P-loop containing nucleoside triphosphate hydrolases;MurF and HprK N-domain-like;Isocitrate/Isopropylmalate dehydrogenase-like	AAA_26;DRTGG;PTA_PTB	{'CDJ72652': 6}	1	6	None	13861	Growth	cytosol	110	5	3	103	4	3	80	3	3
CDJ72654	yfcD	180	20375.6	3.38e-20	4.7	7.22	[]	[[0, 180]]	1	1.9e-19	38-154	CON	a+b two layers	beta-Grasp	Nudix	NUDIX_1	{'CDJ72654': 1}	1	1	None	3558	Growth	cytosol	13	1	0	13	1	0	9	0	0
CDJ72655	yfcE	184	20121.8	3.34e-20	5.63	1.09	[]	[[0, 184]]	1	1.1e-41	2-167	CON	a+b four layers	Carbon-nitrogen hydrolase-like	Metallo-dependent phosphatases	Metallophos_2	{'CDJ72655': 4}	1	4	None	1823	Growth	cytosol	5	0	0	5	0	0	5	0	0
CDJ72658	folX	120	14081.9	2.34e-20	6.51	3.33	[]	[[0, 120]]	1	8.2e-32	7-118	CON	a+b two layers	T-fold	Tetrahydrobiopterin biosynthesis enzymes-like	FolB	{'CDJ72658': 8}	1	8	Mg2+	4838	Growth	cytosol	5	0	0	5	0	0	5	0	0
CDJ72664	hisJ	260	28483	4.73e-20	5.47	7.69	[[0, 20]]	[[20, 260]]	2	1.00e-32;1.20e-25	27-126;115-207	CON;CON	a/b three-layered sandwiches;a/b three-layered sandwiches	Periplasmic binding protein-like II;Periplasmic binding protein-like II	Periplasmic binding protein-like II;Periplasmic binding protein-like II	SBP_bac_3_1st;SBP_bac_3_2nd	{'CDJ72661': 2, 'CDJ72662': 1, 'CDJ72663': 1, 'CDJ72664': 1}	4	5	None	1763	Growth	periplasmic space	18	0	0	18	0	0	16	0	0
CDJ72665	argT	260	27991.3	4.65e-20	5.62	7.69	[[0, 20]]	[[20, 260]]	2	1.90e-42;1.30e-24	27-111,216-253;115-207	NC;IS	a/b three-layered sandwiches;a/b three-layered sandwiches	Periplasmic binding protein-like II;Periplasmic binding protein-like II	Periplasmic binding protein-like II;Periplasmic binding protein-like II	SBP_bac_3_1st;SBP_bac_3_2nd	{'CDJ72663': 1, 'CDJ72661': 2, 'CDJ72662': 1, 'CDJ72665': 1}	4	5	None	427	Growth	periplasmic space	4	1	2	4	1	2	4	1	2
CDJ72666	ubiX	189	20694.8	3.44e-20	6.28	1.06	[]	[[0, 189]]	1	1.5e-42	2-174	CON	a/b three-layered sandwiches	Homo-oligomeric flavin-containing Cys decarboxylases, HFCD	Homo-oligomeric flavin-containing Cys decarboxylases, HFCD	Flavoprotein	{'CDJ72666': 1}	1	1	None	268	Growth	cytosol	1	0	0	1	0	0	1	0	0
CDJ72667	purF	505	56487.4	9.38e-20	5.32	1.98	[]	[[0, 505]]	2	3.00e-64;8.50e-27	2-242;271-425	CON;CON	a+b four layers;a/b three-layered sandwiches	Ntn/PP2C;PRTase-like	Class II glutamine amidotransferases;PRTase-like	GATase_2_1st;Pribosyltran	{'CDJ72667': 4}	1	4	Mg2+	1339	Growth	cytosol	8	1	1	8	1	1	8	1	1
CDJ72669	dedD	220	22938.2	3.81e-20	7.8	46.82	[[40, 137]]	[[0, 40], [137, 220]]	1	5.6e-09	144-206	CON	a+b two layers	Alpha-beta plaits	Sporulation related repeat (SPOR)	SPOR	{'CDJ72669': 1}	1	1	None	937	Growth	inner membrane	2	0	1	2	0	1	2	0	1
CDJ72670	folC	422	45405.1	7.54e-20	5.5	2.84	[]	[[0, 422]]	2	1.00e-55;4.30e-27	50-283;287-412	CON;CON	a/b three-layered sandwiches;a/b three-layered sandwiches	P-loop domains-like;Flavodoxin-like	P-loop containing nucleoside triphosphate hydrolases;CheY-like	Mur_ligase_M;Mur_ligase_C	{'CDJ72670': 1}	1	1	Mg2+;K+	1458	No Growth	cytosol	10	0	0	10	0	0	10	0	0
CDJ72671	accD	304	33321.6	5.53e-20	7.58	10.53	[[282, 304]]	[[0, 282]]	1	1.9e-100	55-274	CON	a/b three-layered sandwiches	ClpP/crotonase	ClpP/crotonase	Carboxyl_trans_N	{'CDJ70765': 2, 'CDJ72671': 2}	2	4	None	8774	No Growth	cytosol	21	0	0	20	0	0	20	0	0
CDJ72673	truA	270	30399.2	5.05e-20	8.68	2.22	[]	[[0, 270]]	1	3.1e-95	11-255	CON	a+b two layers	Alpha-beta plaits	Pseudouridine synthase	PseudoU_synth_1	{'CDJ72673': 2}	1	2	None	895	Growth	cytosol	5	0	0	5	0	0	5	0	0
CDJ72674	usg	337	36363.7	6.04e-20	4.38	2.67	[]	[[0, 337]]	2	1.30e-32;9.40e-44	6-133;134-315	CON;CON	a/b three-layered sandwiches;a+b two layers	Rossmann-like;FwdE/GAPDH domain-like	NAD(P)-binding Rossmann-fold domains;Glyceraldehyde-3-phosphate dehydrogenase-like, C-terminal domain	Semialdhyde_dh;Semialdhyde_dhC	{'CDJ72674': 1}	1	1	None	2191	No Info Available	cytosol	16	3	1	16	3	1	15	3	1
CDJ72675	pdxB	378	41367.1	6.87e-20	6.23	0.53	[]	[[0, 378]]	3	1.60e-17;1.10e-38;8.20e-42	1-105;109-256;251-372	CON;CON;CON	a/b three-layered sandwiches;a/b three-layered sandwiches;a+b two layers	Rossmann-like;Rossmann-like;Dimerization domain of erythronate-4-phosphate dehydrogenase PdxB	Formate/glycerate dehydrogenase catalytic domain-like;NAD(P)-binding Rossmann-fold domains;Dimerization domain of erythronate-4-phosphate dehydrogenase PdxB	2-Hacid_dh;2-Hacid_dh_C;DUF3410	{'CDJ72675': 2}	1	2	NAD+	1893	Growth	cytosol	32	1	1	30	1	1	30	1	1
CDJ72678	fabB	406	42612.9	7.08e-20	5.35	0.74	[]	[[0, 406]]	2	1.10e-60;4.40e-61	3-251;219-402	CON;CON	a/b three-layered sandwiches;a/b three-layered sandwiches	Thiolase-like;Thiolase-like	Thiolase-like;Thiolase-like	ketoacyl-synt;Ketoacyl-synt_C_1	{'CDJ72678': 2}	1	2	None	18626	No Growth	cytosol	110	6	0	91	6	0	77	5	0
CDJ72679	mnmC	668	74433.3	1.24e-19	5.43	4.49	[[0, 16]]	[[16, 668]]	2	9.60e-103;1.50e-12	18-244;267-344,392-474	CON;NC	a/b three-layered sandwiches;a/b barrels	Rossmann-like;TIM beta/alpha-barrel	S-adenosyl-L-methionine-dependent methyltransferases;TIM barrels	Methyltransf_30;FAD_binding_3_1st	{'CDJ72679': 1}	1	1	None	227	Growth	cytosol	3	0	0	3	0	0	3	0	0
CDJ72680	yfcL	92	9999.93	1.66e-20	4.26	1.09	[]	[[0, 92]]	0	None	None	None	None	None	None	None	{'CDJ72680': 1}	1	1	None	2775	Growth	cytosol	5	0	0	4	0	0	4	0	0
CDJ72681	epmC	182	21145.3	3.51e-20	4.72	2.2	[]	[[0, 182]]	1	9.46e-63	6-73,91-164	NC	mixed a+b and a/b	Zincin-like	Uncharacterized protein YfcM	EpmC	{'CDJ72681': 1}	1	1	None	238	Growth	cytosol	2	0	0	2	0	0	2	0	0
CDJ72683	mepA	274	30136.3	5e-20	8.54	29.56	[[0, 34], [222, 274]]	[[34, 222]]	1	4.2e-78	34-217	CON	a+b two layers	Hedgehog/DD-peptidase	Hedgehog/DD-peptidase	Peptidase_M74	{'CDJ72683': 2}	1	2	None	625	Growth	periplasmic space	1	0	0	1	0	0	1	0	0
CDJ72684	aroC	361	39137	6.5e-20	5.81	1.11	[]	[[0, 361]]	1	1.1e-139	9-352	CON	a+b two layers	Chorismate synthase, AroC	Chorismate synthase, AroC	Chorismate_synt	{'CDJ72684': 4}	1	4	FMNH2	1258	Growth	cytosol	11	1	0	11	1	0	9	1	0
CDJ72685	prmB	310	35001.3	5.81e-20	4.62	0.32	[]	[[0, 310]]	1	6.1e-26	125-265	CON	a/b three-layered sandwiches	Rossmann-like	S-adenosyl-L-methionine-dependent methyltransferases	Methyltransf_11_2	{'CDJ72685': 1}	1	1	None	1886	Growth	cytosol	20	3	1	17	3	1	16	3	1
CDJ72693	sixA	161	17207.6	2.86e-20	4.45	9.94	[[0, 22]]	[[22, 161]]	1	7.4e-16	1968-01-01	CON	a/b three-layered sandwiches	Phosphoglycerate mutase-like	Phosphoglycerate mutase-like	His_Phos_1	{'CDJ72693': 1}	1	1	None	1246	Growth	cytosol	2	0	0	2	0	0	2	0	0
CDJ72696	yfcZ	94	10317.6	1.71e-20	4.25	36.17	[[0, 17], [55, 94]]	[[17, 55]]	1	9.3e-33	19-94	CON	a+b two layers	Uncharacterized protein VC_A0919	Uncharacterized protein VC_A0919	DUF406	{'CDJ72696': 1}	1	1	None	8490	Growth	cytosol	6	0	2	6	0	2	6	0	2
CDJ72699	mlaA	251	28041.3	4.66e-20	4.89	16.73	[[0, 27], [233, 251]]	[[27, 233]]	0	None	None	None	None	None	None	None	{'CDJ72699': 1}	1	1	None	3213	Growth	outer membrane	1	1	1	1	1	1	1	1	1
CDJ72715	dsdA	442	47900	7.95e-20	5.58	1.36	[]	[[0, 442]]	1	1.6e-61	73-427	CON	a/b three-layered sandwiches	Rossmann-like	Tryptophan synthase beta subunit-like PLP-dependent enzymes	PALP	{'CDJ72715': 1}	1	1	pyridoxal 5-phosphate	474	Growth	cytosol	11	3	3	11	3	3	11	3	3
CDJ72718	evgA	204	22689.9	3.77e-20	6.83	0.98	[]	[[0, 204]]	2	3.00e-20;1.60e-21	4-116;142-203	CON;CON	a/b three-layered sandwiches;alpha arrays	Flavodoxin-like;HTH	CheY-like;tetra-helical, LuxR-like	Response_reg;GerE	{'CDJ72718': 1}	1	1	None	478	Growth	cytosol	8	0	0	8	0	0	8	0	0
CDJ72728	alaC	412	46215.7	7.67e-20	7.71	4.61	[]	[[0, 412]]	2	2.00e-75;2.90e-33	28-290;295-394	CON;CON	a/b three-layered sandwiches;a+b two layers	PLP-dependent transferases;C-terminal domain in some PLP-dependent transferases	PLP-dependent transferases;C-terminal domain in some PLP-dependent transferases	Aminotran_1_2_N;Aminotran_1_2_C_1	{'CDJ72728': 2}	1	2	None	1203	Growth	cytosol	13	2	3	13	2	3	13	2	3
CDJ72737	glk	321	34722.7	5.77e-20	6.06	0.62	[]	[[0, 321]]	2	1.20e-38;9.70e-71	4-112;120-299	CON;CON	mixed a+b and a/b;mixed a+b and a/b	Ribonuclease H-like;Ribonuclease H-like	Ribonuclease H-like;Ribonuclease H-like	Glucokinase_N;Glucokinase_C	{'CDJ72737': 1}	1	1	None	979	Growth	cytosol	27	1	1	27	1	1	25	1	1
CDJ72745	yfeD	123	13982.8	2.32e-20	5.26	1.63	[]	[[0, 123]]	1	1.3e-06	1939-02-01	CON	alpha arrays	HTH	Putative DNA-binding domain	HTH_Tnp_Mu_1_N	{'CDJ72745': 1}	1	1	None	247	Growth	cytosol	2	0	0	2	0	0	2	0	0
CDJ72746	gltX	471	53815.1	8.94e-20	5.59	3.82	[]	[[0, 471]]	2	1.50e-126;9.60e-53	3-297;300-461	CON;CON	alpha bundles;alpha arrays	Zn2+-binding domain in glutaminyl-tRNA synthetase;HTH	Zn2+-binding domain in glutaminyl-tRNA synthetase;An anticodon-binding domain of class I aminoacyl-tRNA synthetases	tRNA-synt_1c_1;gltX	{'CDJ72746': 1}	1	1	Mg2+;Zn2+	13429	No Growth	cytosol	73	2	1	65	2	1	55	2	1
CDJ72754	ligA	671	73605.2	1.22e-19	5.39	0.3	[]	[[0, 671]]	4	7.10e-135;4.60e-40;1.20e-64;9.20e-09	4-316;317-398;420-581;597-661	CON;CON;CON;CON	a+b complex topology;beta barrels;alpha arrays;a/b three-layered sandwiches	Protein kinase/SAICAR synthase/ATP-grasp;OB-fold;HhH/H2TH;BRCT domain	ATP-grasp;Nucleic acid-binding proteins;SAM domain-like;BRCT domain	DNA_ligase_aden;DNA_ligase_OB;HHH_2;PTCB-BRCT	{'CDJ72754': 1}	1	1	Mg2+	2004	No Growth	cytosol	25	2	0	25	2	0	24	2	0
CDJ72755	zipA	328	36474.9	6.06e-20	5.6	48.78	[[28, 187]]	[[0, 28], [187, 328]]	1	2.2e-60	191-322	CON	a+b two layers	TBP-like	Cell-division protein ZipA, C-terminal domain	ZipA_C	{'CDJ72755': 1}	1	1	None	2128	No Growth	inner membrane	3	1	1	3	1	1	3	1	1
CDJ72757	cysK	323	34489.2	5.73e-20	5.83	0.93	[]	[[0, 323]]	1	4.1e-99	9-311	CON	a/b three-layered sandwiches	Rossmann-like	Tryptophan synthase beta subunit-like PLP-dependent enzymes	PALP	{'CDJ73267': 6, 'CDJ72757': 2}	2	8	pyridoxal 5-phosphate	2486	Growth	cytosol	55	5	6	53	5	6	43	4	4
CDJ72758	ptsH	85	9119.26	1.51e-20	5.65	5.88	[]	[[0, 85]]	1	4.9e-35	1982-03-01	CON	a+b two layers	HPr-like	HPr-like	PTS-HPr	{'CDJ73274': 2, 'CDJ72758': 2}	2	4	None	54232	Growth	cytosol	36	2	0	30	2	0	25	2	0
CDJ72759	ptsI	575	63561.1	1.06e-19	4.78	1.22	[]	[[0, 575]]	3	2.90e-36;1.00e-27;2.10e-104	36-143;148-231;256-540	CON;CON;CON	alpha arrays;a/b three-layered sandwiches;a/b barrels	Enzyme I of the PEP:sugar phosphotransferase system HPr-binding (sub)domain;The swivelling beta/beta/alpha domains;TIM beta/alpha-barrel	Enzyme I of the PEP:sugar phosphotransferase system HPr-binding (sub)domain;The swivelling beta/beta/alpha domain;TIM barrels	PEP-utilisers_N;PEP-utilizers;PEP-utilizers_C	{'CDJ72759': 2}	1	2	Mg2+	15068	Growth	cytosol	113	3	0	88	3	0	69	1	0
CDJ72760	bglF	169	18250.8	3.03e-20	4.73	1.18	[]	[[0, 169]]	1	2.5e-57	21-167	CON	a+b complex topology	alpha/beta-Hammerhead/Barrel-sandwich hybrid	Duplicated hybrid motif	PTS_EIIA_1	{'CDJ72760': 2}	1	2	None	No Info Available	Growth	inner membrane	59	4	0	51	4	0	35	2	0
CDJ72761	pdxK	283	30847	5.12e-20	5.14	1.06	[]	[[0, 283]]	1	4.2e-25	76-256	CON	a/b three-layered sandwiches	Rossmann-like	Ribokinase-like	PfkB	{'CDJ72761': 2}	1	2	Mg2+;K+	1273	Growth	cytosol	7	0	0	7	0	0	7	0	0
CDJ72764	cysM	303	32663.8	5.42e-20	5.42	1.65	[]	[[0, 303]]	1	9.2e-92	4-289	CON	a/b three-layered sandwiches	Rossmann-like	Tryptophan synthase beta subunit-like PLP-dependent enzymes	PALP	{'CDJ72764': 2}	1	2	pyridoxal 5-phosphate	473	Growth	cytosol	14	0	0	12	0	0	11	0	0
CDJ72768	cysP	338	37614.1	6.25e-20	7.78	1.48	[]	[[0, 338]]	3	9.20e-30;7.60e-06;6.40e-07	28-135,265-286;242-283;264-313	NC;IS;CON	a/b three-layered sandwiches;a/b three-layered sandwiches;alpha arrays	Periplasmic binding protein-like II;Periplasmic binding protein-like II;HTH	Periplasmic binding protein-like II;Periplasmic binding protein-like II;winged	SBP_bac_11;PBP_like_2_2nd_1;KOG2045_3rd	{'CDJ72765': 2, 'CDJ72766': 1, 'CDJ72767': 1, 'CDJ72768': 1}	4	5	None	24	Growth	periplasmic space	18	1	0	18	1	0	18	1	0
CDJ72769	ucpA	263	27849.7	4.62e-20	5.13	4.56	[]	[[0, 263]]	1	4.1e-88	4-254	CON	a/b three-layered sandwiches	Rossmann-like	NAD(P)-binding Rossmann-fold domains	adh_short_C2	{'CDJ72769': 1}	1	1	None	820	Growth	Unknown	21	3	4	21	3	4	19	3	4
CDJ72771	murQ	298	31219.6	5.18e-20	5.7	4.03	[[0, 13]]	[[13, 298]]	2	7.80e-49;2.00e-12	28-208;217-258	CON;CON	a/b three-layered sandwiches;alpha arrays	Flavodoxin-like;RuvA-C	Ribosomal protein S2/SIS domain;C-terminal lid domain of glucokinase regulatory protein	PRK12570;murQ_2nd	{'CDJ72771': 2}	1	2	None	286	Growth	cytosol	8	4	4	8	4	4	8	4	4
CDJ72774	yfeX	299	33051.9	5.49e-20	5.34	9.7	[[197, 213]]	[[0, 197], [213, 299]]	2	1.30e-26;5.80e-52	4-132;135-292	CON;CON	a+b two layers;a+b two layers	Alpha-beta plaits;Alpha-beta plaits	Dimeric alpha+beta barrel;Dimeric alpha+beta barrel	Dyp_perox_N_1;Dyp_perox_C	{'CDJ72774': 1}	1	1	a heme	3527	Growth	cytosol	16	2	2	16	2	2	16	2	2
CDJ72777	ypeA	141	16311.4	2.71e-20	4.83	0.71	[]	[[0, 141]]	1	3e-31	1-127	CON	a+b three layers	Nat/Ivy	Acyl-CoA N-acyltransferases (Nat)	Acetyltransf_10_3	{'CDJ72777': 1}	1	1	None	530	Growth	cytosol	1	0	0	1	0	0	1	0	0
CDJ72778	amiA	289	31411.7	5.22e-20	10.1	14.88	[[0, 54]]	[[54, 289]]	1	3.8e-63	58-152,194-276	NC	a/b three-layered sandwiches	Phosphorylase/hydrolase-like	Zn2+-dependent exopeptidases	Amidase_3	{'CDJ72778': 1}	1	1	None	676	Growth	periplasmic space	1	0	0	1	0	0	1	0	0
CDJ72779	hemF	299	34322.2	5.7e-20	5.95	2.68	[]	[[0, 299]]	1	4.6e-126	7-269	CON	a+b three layers	Coproporphyrinogen III oxidase	Coproporphyrinogen III oxidase	Coprogen_oxidas	{'CDJ72779': 2}	1	2	Mn2+	221	Growth	cytosol	3	1	1	3	1	1	3	1	1
CDJ72793	yffS	269	29750.6	4.94e-20	5.44	16.36	[[132, 162]]	[[0, 132], [162, 269]]	1	9.4e-08	25-78	CON	alpha arrays	HTH	tetra-helical, lambda repressor-like	HTH_3	{'CDJ72793': 1}	1	1	None	777	No Info Available	cytosol	6	1	1	6	1	1	6	1	1
CDJ72806	maeB	759	82416.4	1.37e-19	5.34	0.92	[]	[[0, 759]]	3	2.50e-44;7.90e-84;6.20e-112	18-161;163-406;430-754	CON;CON;CON	a/b three-layered sandwiches;alpha arrays;a/b three-layered sandwiches	Flavodoxin-like;C-terminal domain of Malic enzyme;Isocitrate/Isopropylmalate dehydrogenase-like	Aminoacid dehydrogenase-like, N-terminal domain;C-terminal domain of Malic enzyme;Isocitrate/Isopropylmalate dehydrogenase-like	malic;Malic_M;PTA_PTB	{'CDJ72806': 6}	1	6	Mg2+;Mn2+	1216	Growth	Unknown	55	4	1	52	4	1	49	4	1
CDJ72807	talA	316	35658.4	5.92e-20	5.89	3.48	[]	[[0, 316]]	1	2.3e-109	11-312	CON	a/b barrels	TIM beta/alpha-barrel	TIM barrels	TAL_FSA	{'CDJ72807': 1}	1	1	None	86	Growth	cytosol	8	3	5	8	3	5	8	3	5
CDJ72808	tktB	667	73099.9	1.21e-19	5.81	0.6	[]	[[0, 667]]	3	2.80e-141;5.50e-48;2.50e-51	4-330;348-522;532-660	CON;CON;CON	a/b three-layered sandwiches;a/b three-layered sandwiches;a/b three-layered sandwiches	Thiamin diphosphate-binding fold (THDP-binding);Thiamin diphosphate-binding fold (THDP-binding);TK C-terminal domain-like	Thiamin diphosphate-binding fold (THDP-binding);Thiamin diphosphate-binding fold (THDP-binding);TK C-terminal domain-like	Transketolase_N;Transket_pyr;Transketolase_C_1	{'CDJ72808': 1}	1	1	None	64	Growth	cytosol	5	5	5	5	5	5	5	5	5
CDJ72810	nudK	191	21748.4	3.61e-20	4.88	4.19	[]	[[0, 191]]	1	5.3e-26	47-174	CON	a+b two layers	beta-Grasp	Nudix	NUDIX_1	{'CDJ72810': 2}	1	2	Mg2+	326	Growth	cytosol	4	1	1	4	1	1	4	1	1
CDJ72815	yffB	118	13600.4	2.26e-20	6.09	0.85	[]	[[0, 118]]	1	3.3e-37	1-115	CON	a+b three layers	Thioredoxin-like	Thioredoxin-like	ArsC	{'CDJ72815': 1}	1	1	None	2070	Growth	cytosol	11	1	1	9	1	1	7	1	1
CDJ72816	dapE	375	41268.5	6.85e-20	5.31	0.53	[]	[[0, 375]]	2	2.00e-33;4.30e-29	6-189;179-286	CON;CON	a/b three-layered sandwiches;a+b two layers	Phosphorylase/hydrolase-like;Alpha-beta plaits	Zn2+-dependent exopeptidases;Bacterial exopeptidase dimerisation domain	Peptidase_M20_1st;M20_dimer_1	{'CDJ72816': 2}	1	2	Zn2+;Co2+	1286	No Growth	cytosol	11	0	0	11	0	0	11	0	0
CDJ72820	ypfJ	287	31459.8	5.22e-20	5.58	27.88	[[0, 76]]	[[76, 287]]	0	None	None	None	None	None	None	None	{'CDJ72820': 1}	1	1	None	672	Growth	inner membrane	2	1	2	2	1	2	2	1	2
CDJ72821	purC	237	26994.7	4.48e-20	5.07	2.11	[]	[[0, 237]]	1	3.3e-71	7-233	CON	a+b complex topology	Protein kinase/SAICAR synthase/ATP-grasp	SAICAR synthase	SAICAR_synt	{'CDJ72821': 3}	1	3	None	2986	Growth	cytosol	7	1	1	7	1	1	7	1	1
CDJ72823	dapA	292	31269.6	5.19e-20	5.98	0.69	[]	[[0, 292]]	1	1.2e-100	2-290	CON	a/b barrels	TIM beta/alpha-barrel	TIM barrels	DHDPS	{'CDJ72823': 4}	1	4	None	4514	No Growth	cytosol	22	0	0	22	0	0	18	0	0
CDJ72824	gcvR	190	20768.4	3.45e-20	5.39	8.42	[[176, 190]]	[[0, 176]]	2	7.00e-10;2.00e-10	10-54;100-176	CON;CON	a+b two layers;a+b two layers	Alpha-beta plaits;Alpha-beta plaits	ACT-like;ACT-like	ACT_6;ACT_6	{'CDJ72824': 1}	1	1	None	583	Growth	cytosol	7	1	1	7	1	1	6	1	1
CDJ72825	bcp	156	17633.7	2.93e-20	5.03	5.77	[]	[[0, 156]]	1	5.1e-51	6-154	CON	a+b three layers	Thioredoxin-like	Thioredoxin-like	AhpC-TSA	{'CDJ72825': 1}	1	1	None	9932	Growth	cytosol	22	2	2	22	2	2	19	1	1
CDJ72839	bepA	487	53907.3	8.95e-20	7.08	2.05	[]	[[0, 487]]	2	2.00e-18;6.00e-12	91-254;308-428	CON;CON	mixed a+b and a/b;alpha superhelices	Zincin-like;Repetitive alpha hairpins	Metalloproteases (zincins) catalytic domain;Ankyrin repeat	Peptidase_M48;TPR_11_6	{'CDJ72839': 1}	1	1	None	181	Growth	periplasmic space;membrane	2	0	0	2	0	0	2	0	0
CDJ72840	yfgD	119	13398.4	2.22e-20	5.89	3.36	[]	[[0, 119]]	1	2.2e-43	5-117	CON	a+b three layers	Thioredoxin-like	Thioredoxin-like	ArsC	{'CDJ72840': 1}	1	1	None	5293	Growth	cytosol	12	0	0	12	0	0	9	0	0
CDJ72843	upp	208	22533	3.74e-20	5.32	0.96	[]	[[0, 208]]	1	1.7e-72	4-206	CON	a/b three-layered sandwiches	PRTase-like	PRTase-like	UPRTase	{'CDJ72843': 3}	1	3	Mg2+	18345	Growth	cytosol	37	0	0	35	0	0	27	0	0
CDJ72844	purM	345	36853.6	6.12e-20	4.83	1.74	[]	[[0, 345]]	2	1.20e-36;4.70e-51	22-167;173-342	CON;CON	a+b three layers;a+b two layers	Bacillus chorismate mutase-like;Alpha-beta plaits	PurM N-terminal domain-like;PurM C-terminal domain-like	AIRS;AIRS_C	{'CDJ72844': 2}	1	2	K+;Mg2+	1596	Growth	cytosol	8	3	3	8	3	3	8	3	3
CDJ72845	purN	212	23238	3.86e-20	5.52	2.36	[]	[[0, 212]]	1	4.3e-70	1-193	CON	a/b three-layered sandwiches	Formyltransferase	Formyltransferase	Formyl_trans_N	{'CDJ72845': 1}	1	1	None	753	Growth	cytosol	3	0	0	3	0	0	3	0	0
CDJ72847	ppx	513	58135.3	9.65e-20	6.65	3.7	[]	[[0, 513]]	3	2.70e-37;2.00e-44;1.30e-75	12-131;137-307;314-501	CON;CON;CON	mixed a+b and a/b;mixed a+b and a/b;alpha complex topology	Ribonuclease H-like;Ribonuclease H-like;PDEase-like	Ribonuclease H-like;Ribonuclease H-like;HD-domain/PDEase-like	Ppx-GppA_N;Ppx-GppA_C;PRK10854	{'CDJ72847': 2}	1	2	Mg2+	415	Growth	cytosol;inner membrane	11	0	0	11	0	0	11	0	0
CDJ72852	guaA	525	58678.5	9.74e-20	5.24	2.48	[]	[[0, 525]]	3	9.10e-51;4.90e-46;2.30e-58	9-203;211-404;405-525	CON;CON;CON	a/b three-layered sandwiches;a/b three-layered sandwiches;a+b two layers	Flavodoxin-like;HUP domain-like;Alpha-lytic protease prodomain-like	Class I glutamine amidotransferase-like;HUP domains;GMP synthetase C-terminal dimerisation domain	GATase;NAD_synthase;GMP_synt_C	{'CDJ72852': 2}	1	2	Mg2+	21887	Growth	cytosol	92	4	2	72	3	1	62	3	0
CDJ72853	guaB	488	52021.9	8.64e-20	6.02	0.82	[]	[[0, 488]]	2	1.80e-142;1.10e-35	4-89,216-463;92-204	NC;IS	a/b barrels;a+b duplicates or obligate multimers	TIM beta/alpha-barrel;CBS-domain	TIM barrels;CBS-domain	IMPDH_1st;IMPDH_2nd	{'CDJ72853': 4}	1	4	None	25233	Growth	cytosol	65	2	1	61	2	1	56	2	1
CDJ72854	xseA	456	51831.6	8.61e-20	9.99	6.36	[[441, 456]]	[[0, 441]]	0	None	None	None	None	None	None	None	{'CDJ72854': 1, 'CDJ70892': 4}	2	5	None	559	Growth	cytosol	5	0	0	5	0	0	5	0	0
CDJ72855	yfgJ	71	7994.23	1.33e-20	6.56	2.82	[]	[[0, 71]]	3	2.60e-13;8.00e-06;1.40e-22	1-31;19-37;30-63	CON;CON;CON	few secondary structure elements;beta barrels;few secondary structure elements	Rubredoxin-like;OB-fold;Rubredoxin-like	YfgJ-like;Nucleic acid-binding proteins;YfgJ-like	zinc-ribbons_6;Zn2+-ribbon_8_2;zinc-ribbons_6	{'CDJ72855': 1}	1	1	None	1438	Growth	cytosol	6	2	2	6	2	2	6	2	2
CDJ72856	der	490	55035.2	9.14e-20	5.6	4.69	[[182, 197]]	[[0, 182], [197, 490]]	3	1.20e-41;1.10e-41;1.50e-32	3-158;204-370;366-459	CON;CON;CON	a/b three-layered sandwiches;a/b three-layered sandwiches;a+b two layers	P-loop domains-like;P-loop domains-like;Alpha-lytic protease prodomain-like	P-loop containing nucleoside triphosphate hydrolases;P-loop containing nucleoside triphosphate hydrolases;Probable GTPase Der, C-terminal domain	MnmE_helical_2nd;MnmE_helical_2nd;KH_dom-like	{'CDJ72856': 1}	1	1	None	3289	No Growth	cytosol	19	0	0	19	0	0	19	0	0
CDJ72857	bamB	392	41886.7	6.96e-20	4.72	6.63	[[0, 27]]	[[27, 392]]	2	4.50e-11;2.80e-06	68-148,161-189;258-389	NC CP;CON	beta duplicates or obligate multimers;beta duplicates or obligate multimers	beta-propeller-like;beta-propeller-like	5-bladed;5-bladed	PQQ_2;PQQ_2	{'CDJ74189': 1, 'CDJ72822': 1, 'CDJ74209': 1, 'CDJ70757': 1, 'CDJ72857': 1}	5	5	None	3080	Growth	outer membrane	1	0	0	1	0	0	1	0	0
CDJ72859	hisS	424	47028.9	7.81e-20	5.65	0.94	[]	[[0, 424]]	2	5.10e-102;3.90e-15	5-318;334-422	CON;CON	a+b three layers;a/b three-layered sandwiches	Class II aaRS and biotin synthetases;Anticodon-binding domain of Class II aaRS	Class II aaRS and biotin synthetases;Anticodon-binding domain of Class II aaRS	tRNA-synt_His;HGTP_anticodon	{'CDJ72859': 2}	1	2	Mg2+	3774	No Growth	cytosol	44	0	0	40	0	0	33	0	0
CDJ72860	ispG	372	40683.1	6.76e-20	5.87	3.5	[[0, 13]]	[[13, 372]]	2	1.10e-107;1.30e-21	15-258;267-349	CON;CON	a/b barrels;a+b three layers	TIM beta/alpha-barrel;Sulfite reductase hemoprotein (SiRHP), domains 2 and 4	TIM barrels;Sulfite reductase hemoprotein (SiRHP), domains 2 and 4	GcpE_N;GcpE_C	{'CDJ72860': 1}	1	1	None	No Info Available	No Info Available	Unknown	22	1	1	22	1	1	21	1	1
CDJ72861	rodZ	337	36191.2	6.01e-20	5.58	44.51	[[0, 13], [82, 108], [145, 250]]	[[13, 82], [108, 145], [250, 337]]	1	3.7e-14	14-86	CON	alpha arrays	HTH	tetra-helical, lambda repressor-like	HTH_25	{'CDJ72861': 1}	1	1	None	1309	Growth	inner membrane	5	0	0	5	0	0	5	0	0
CDJ72862	rlmN	384	43085.1	7.15e-20	6.56	2.6	[]	[[0, 384]]	2	3.40e-36;6.70e-53	18-77;108-342	CON;CON	alpha arrays;a/b barrels	HhH/H2TH;TIM beta/alpha-barrel	SAM domain-like;TIM barrels	PRK11194;Radical_SAM	{'CDJ72862': 1}	1	1	a [4Fe-4S] iron-sulfur cluster	3887	Growth	cytosol	17	1	0	17	1	0	15	1	0
CDJ72863	ndk	143	15463.3	2.57e-20	5.54	1.4	[]	[[0, 143]]	1	5.3e-59	3-139	CON	a+b two layers	Alpha-beta plaits	Nucleoside diphosphate kinases	NDK	{'CDJ72863': 4}	1	4	Mg2+	44876	Growth	cytosol	36	1	0	33	1	0	27	1	0
CDJ72866	sseA	281	30811.5	5.12e-20	4.56	0.71	[]	[[0, 281]]	2	1.70e-32;2.90e-26	7-135;164-278	CON;CON	a/b three-layered sandwiches;a/b three-layered sandwiches	Flavodoxin-like;Flavodoxin-like	Rhodanese/Cell cycle control phosphatase;Rhodanese/Cell cycle control phosphatase	Rhodanese;Rhodanese	{'CDJ72866': 1}	1	1	None	858	Growth	cytosol	32	3	3	32	3	3	30	2	2
CDJ72867	sseB	258	28642.2	4.76e-20	4.47	1.55	[]	[[0, 258]]	0	None	None	None	None	None	None	None	{'CDJ72867': 1}	1	1	None	1466	Growth	cytosol	4	0	0	4	0	0	4	0	0
CDJ72868	pepB	427	46179.6	7.67e-20	5.6	0.7	[]	[[0, 427]]	1	4.4e-110	108-426	CON	a/b three-layered sandwiches	Phosphorylase/hydrolase-like	Zn2+-dependent exopeptidases	Peptidase_M17	{'CDJ72868': 6}	1	6	None	2611	Growth	cytosol	55	0	0	53	0	0	48	0	0
CDJ72869	iscX	66	7731.48	1.28e-20	4.05	3.03	[]	[[0, 66]]	1	1.4e-37	1965-03-01	CON	alpha arrays	HTH	IscX-like	Fe-S_assembly	{'CDJ72869': 1}	1	1	None	4185	Growth	cytosol	6	0	0	6	0	0	6	0	0
CDJ72870	fdx	111	12330.7	2.05e-20	4.49	30.63	[[60, 111]]	[[0, 60]]	1	1.6e-27	17-102	CON	a+b two layers	beta-Grasp	Ubiquitin-like	Fer2	{'CDJ72870': 1}	1	1	None	6027	Growth	cytosol	19	0	0	17	0	0	12	0	0
CDJ72871	hscA	616	65651.6	1.09e-19	4.98	3.73	[[0, 17]]	[[17, 616]]	4	9.10e-58;4.10e-09;4.30e-43;9.80e-11	22-196;205-371;387-497;504-598	CON;CON;CON;CON	mixed a+b and a/b;mixed a+b and a/b;beta sandwiches;alpha bundles	Ribonuclease H-like;Ribonuclease H-like;Heat shock protein 70kD (HSP70), peptide-binding domain;immunoglobulin/albumin-binding domain-like	Ribonuclease H-like;Ribonuclease H-like;Heat shock protein 70kD (HSP70), peptide-binding domain;Heat shock protein 70kD (HSP70), C-terminal subdomain	HSP70_1st;MreB_Mbl_C;HSP70_2nd;HSP70_3rd	{'CDJ72871': 1}	1	1	None	2256	Growth	cytosol	45	3	0	45	3	0	40	3	0
CDJ72872	hscB	171	20137.5	3.34e-20	5.05	1.17	[]	[[0, 171]]	3	9.90e-13;4.90e-06;7.80e-28	2-70;53-111;87-169	CON;CON;CON	alpha bundles;alpha arrays;alpha bundles	Chaperone J-domain;YfbU-like, C-terminal subdomain;YvfG-like	Chaperone J-domain;YfbU-like, C-terminal subdomain;HSC20 (HSCB), C-terminal oligomerisation domain	DnaJ;YfbU_C;HSCB_C	{'CDJ72872': 1}	1	1	None	1461	Growth	cytosol	13	2	2	13	2	2	13	2	2
CDJ72873	iscA	107	11555.9	1.92e-20	4.75	4.67	[]	[[0, 107]]	1	2.3e-36	1996-03-01	CON	beta complex topology	HesB-like domain	HesB-like domain	Fe-S_biosyn	{'CDJ72873': 4}	1	4	None	5912	Growth	cytosol	13	2	2	13	2	2	11	1	1
CDJ72874	iscU	128	13848.4	2.3e-20	4.82	27.34	[[0, 35]]	[[35, 128]]	1	7.7e-60	3-125	CON	a+b two layers	FAD-linked reductases, C-terminal domain-like	SufE/NifU	NifU_N	{'CDJ72874': 1}	1	1	None	13785	Growth	cytosol	29	1	0	29	1	0	21	1	0
CDJ72875	iscS	404	45089	7.49e-20	5.94	2.23	[]	[[0, 404]]	2	5.10e-73;3.80e-47	5-260;266-381	CON;CON	a/b three-layered sandwiches;a+b two layers	PLP-dependent transferases;C-terminal domain in some PLP-dependent transferases	PLP-dependent transferases;C-terminal domain in some PLP-dependent transferases	Aminotran_5_N;Aminotran_5_C	{'CDJ72875': 2}	1	2	pyridoxal 5-phosphate	13340	Growth	cytosol	68	1	0	51	0	0	48	0	0
CDJ72876	iscR	162	17336.4	2.88e-20	6.82	19.14	[[134, 162]]	[[0, 134]]	1	4.3e-45	2-132	CON	alpha arrays	HTH	winged	Rrf2	{'CDJ72876': 1}	1	1	None	5551	Growth	cytosol	13	1	1	13	1	1	11	1	1
CDJ72877	trmJ	246	27047.6	4.49e-20	5.69	3.66	[]	[[0, 246]]	1	3.9e-38	5-159	CON	a/b three-layered sandwiches	alpha/beta knot	alpha/beta knot	SpoU_methylase	{'CDJ72877': 2}	1	2	None	3417	Growth	cytosol	23	1	0	22	1	0	21	1	0
CDJ72878	suhB	267	29171.8	4.84e-20	6.45	3.75	[]	[[0, 267]]	2	3.90e-49;6.90e-36	4-137;143-258	CON;CON	a+b two layers;a/b three-layered sandwiches	a+b domain in carbohydrate phosphatases;Rossmann-like domain in carbohydrate phosphatases	a+b domain in carbohydrate phosphatases;Rossmann-like domain in carbohydrate phosphatases	Inositol_P_N;Inositol_P_C	{'CDJ72878': 1}	1	1	Mg2+	11711	No Growth	cytosol	34	0	0	33	0	0	31	0	0
CDJ72896	glyA	417	45316.1	7.53e-20	6.03	0.72	[]	[[0, 417]]	2	2.10e-27;3.10e-55	36-254;282-416	CON;CON	a/b three-layered sandwiches;a+b two layers	PLP-dependent transferases;C-terminal domain in some PLP-dependent transferases	PLP-dependent transferases;C-terminal domain in some PLP-dependent transferases	Aminotran_5_N;SHMT	{'CDJ72896': 2}	1	2	pyridoxal 5-phosphate	13787	Growth	cytosol	91	5	3	75	5	3	60	3	3
CDJ72897	hmp	396	43867.1	7.28e-20	5.48	0.51	[]	[[0, 396]]	3	1.00e-19;2.40e-28;1.20e-15	2-130;152-253;259-384	CON;CON;CON	alpha arrays;beta barrels;a/b three-layered sandwiches	Globin-like;cradle loop barrel;Ferredoxin reductase-like, C-terminal NADP-linked domain	Globin-like;Alanine racemase-C;Ferredoxin reductase-like, C-terminal NADP-linked domain	Globin;FAD_binding_6;NAD_binding_1	{'CDJ72897': 1}	1	1	protoheme;FAD	984	Growth	periplasmic space;cytosol	1	0	1	1	0	1	1	0	1
CDJ72898	glnB	112	12425.3	2.06e-20	5.17	7.14	[]	[[0, 112]]	1	3e-51	1-112	CON	a+b two layers	Alpha-beta plaits	GlnB-like	P-II	{'CDJ72898': 3}	1	3	None	5206	Growth	cytosol	7	0	0	7	0	0	7	0	0
CDJ72902	purL	1295	141401	2.35e-19	5.23	2.55	[[305, 323]]	[[0, 305], [323, 1295]]	7	1.90e-62;1.20e-30;1.10e-53;2.40e-23;4.40e-33;8.50e-15;6.60e-110	2-148;167-218;236-424;430-591;647-809;857-971;1040-1292	CON;CON;CON;CON;CON;CON;CON	a+b two layers;alpha arrays;a+b three layers;a+b two layers;a+b three layers;a+b two layers;a/b three-layered sandwiches	Alpha-beta plaits;RuvA-C;Bacillus chorismate mutase-like;Alpha-beta plaits;Bacillus chorismate mutase-like;Alpha-beta plaits;Flavodoxin-like	PurS-like;FGAM synthase PurL, linker domain;PurM N-terminal domain-like;PurM C-terminal domain-like;PurM N-terminal domain-like;PurM C-terminal domain-like;Class I glutamine amidotransferase-like	PRK05297_1st;PRK05297_2nd;AIRS;AIRS_C;AIRS_1;AIRS_C;GATase_5	{'CDJ72902': 1}	1	1	Mg2+	1132	Growth	cytosol	35	1	1	35	1	1	35	1	1
CDJ72904	tadA	167	18717.3	3.11e-20	7.13	4.79	[]	[[0, 167]]	1	1.2e-38	8-121	CON	a+b three layers	Cytidine deaminase-like	Cytidine deaminase-like	dCMP_cyt_deam_1	{'CDJ72904': 2}	1	2	Zn2+	699	No Growth	cytosol	1	0	0	1	0	0	1	0	0
CDJ72907	yfhL	86	9791.22	1.63e-20	4.86	2.33	[]	[[0, 86]]	1	3.4e-31	1960-02-01	CON	a+b two layers	4Fe-4S ferredoxin	4Fe-4S ferredoxin	Fer4_7_3	{'CDJ72907': 1}	1	1	None	773	Growth	cytosol	1	0	0	1	0	0	1	0	0
CDJ72908	acpS	126	14052.1	2.33e-20	9.3	1.59	[]	[[0, 126]]	1	2.9e-40	3-125	CON	a+b three layers	Bacillus chorismate mutase-like	4'-phosphopantetheinyl transferase	ACPS_1	{'CDJ72908': 2}	1	2	Mg2+	372	No Growth	cytosol	1	0	0	1	0	0	1	0	0
CDJ72909	pdxJ	243	26384	4.38e-20	5.61	0.41	[]	[[0, 243]]	1	3.5e-110	5-239	CON	a/b barrels	TIM beta/alpha-barrel	TIM barrels	PdxJ	{'CDJ72909': 8}	1	8	None	1846	Growth	cytosol	16	1	0	14	0	0	11	0	0
CDJ72911	era	301	33809.7	5.61e-20	6.73	1	[]	[[0, 301]]	2	3.10e-39;2.50e-30	11-169;197-282	CON;CON	a/b three-layered sandwiches;a+b two layers	P-loop domains-like;Alpha-lytic protease prodomain-like	P-loop containing nucleoside triphosphate hydrolases;Prokaryotic type KH domain (KH-domain type II)	MnmE_helical_2nd;KH_2	{'CDJ72911': 1}	1	1	None	No Info Available	No Info Available	Unknown	18	2	2	18	2	2	17	2	2
CDJ72912	rnc	226	25549.7	4.24e-20	6.4	3.98	[]	[[0, 226]]	2	2.20e-51;7.20e-22	7-145;154-224	CON;CON	alpha arrays;a+b two layers	RNase III catalytic domain-like;dsRBD-like	RNase III catalytic domain-like;dsRNA-binding domain-like	Ribonucleas_3_3;dsrm	{'CDJ72912': 2}	1	2	Mg2+	3393	No Growth	cytosol	19	0	0	17	0	0	17	0	0
CDJ72914	lepA	599	66569.5	1.11e-19	5.4	1	[]	[[0, 599]]	5	5.10e-35;7.40e-18;9.20e-07;6.80e-21;3.10e-50	6-178;186-280;304-370;399-478;479-586	CON;CON;CON;CON;CON	a/b three-layered sandwiches;beta barrels;a+b two layers;a+b two layers;a+b two layers	P-loop domains-like;cradle loop barrel;Alpha-beta plaits;Alpha-beta plaits;GTP-binding protein lepA C-terminal domain-like	P-loop containing nucleoside triphosphate hydrolases;Alanine racemase-C;EF-G C-terminal domain-like;EF-G C-terminal domain-like;GTP-binding protein lepA C-terminal domain	MnmE_helical_2nd;GTP_EFTU_D2;EFG_II;EFG_C;LepA_C	{'CDJ72914': 1}	1	1	None	5939	Growth	cytosol;inner membrane	20	1	0	20	1	0	18	1	0
CDJ72916	rseB	318	35749.3	5.94e-20	8.6	32.39	[[0, 28], [228, 318]]	[[28, 228]]	2	5.60e-80;5.60e-43	28-211;221-314	CON;CON	beta meanders;a+b three layers	Lipoprotein localization factors LolAB;Mog1p/PsbP-like	Lipoprotein localization factors LolAB;C-terminal domain in sigma-E factor regulatory protein rseB	MucB_RseB;MucB_RseB_C	{'CDJ72916': 2}	1	2	None	493	Growth	periplasmic space	7	0	0	7	0	0	7	0	0
CDJ72920	yfiC	245	27269.6	4.53e-20	4.93	3.67	[]	[[0, 245]]	1	3.9e-17	37-123	CON	a/b three-layered sandwiches	Rossmann-like	S-adenosyl-L-methionine-dependent methyltransferases	Methyltransf_11_4	{'CDJ72920': 1}	1	1	None	255	Growth	cytosol	1	0	0	1	0	0	1	0	0
CDJ72921	srmB	444	49913.5	8.29e-20	9.27	15.09	[[379, 444]]	[[0, 379]]	2	4.90e-66;1.80e-19	6-210;243-390	CON;CON	a/b three-layered sandwiches;a/b three-layered sandwiches	P-loop domains-like;P-loop domains-like	P-loop containing nucleoside triphosphate hydrolases;P-loop containing nucleoside triphosphate hydrolases	DEAD;Helicase_C_1	{'CDJ72921': 1}	1	1	None	No Info Available	No Info Available	Unknown	24	2	2	24	2	2	23	2	2
CDJ72924	grcA	127	14284	2.37e-20	5.09	1.57	[]	[[0, 127]]	1	2.4e-29	68-124	CON	a/b barrels	Ten stranded beta/alpha barrel	Ten stranded beta/alpha barrel	PFL-like	{'CDJ72924': 1}	1	1	None	7560	Growth	cytosol	28	14	16	27	15	17	23	14	15
CDJ72925	ung	229	25692.9	4.27e-20	6.67	3.93	[]	[[0, 229]]	1	8e-72	18-219	CON	a/b three-layered sandwiches	Uracil-DNA glycosylase-like	Uracil-DNA glycosylase-like	UDG	{'CDJ72925': 1}	1	1	None	1058	Growth	cytosol	12	1	1	12	1	1	10	1	1
CDJ72926	yfiF	345	37783.9	6.27e-20	8.94	26.96	[[0, 93]]	[[93, 345]]	2	1.40e-06;5.90e-33	110-177;199-343	CON;CON	a+b three layers;a/b three-layered sandwiches	Bacillus chorismate mutase-like;alpha/beta knot	L30e-like;alpha/beta knot	SpoU_sub_bind;SpoU_methylase	{'CDJ72926': 1}	1	1	None	3949	Growth	cytosol	29	0	0	29	0	0	26	0	0
CDJ72927	trxC	139	15554.6	2.58e-20	5	2.16	[]	[[0, 139]]	2	2.80e-23;8.40e-36	1-32;37-137	CON;CON	few secondary structure elements;a+b three layers	Rubredoxin-like;Thioredoxin-like	Rubredoxin-related;Thioredoxin-like	zinc_ribbon_4_1;Thioredoxin	{'CDJ72927': 1}	1	1	None	1704	Growth	cytosol	6	0	0	6	0	0	6	0	0
CDJ72929	patZ	886	97986.3	1.63e-19	5.98	1.02	[]	[[0, 886]]	5	1.80e-31;1.50e-16;3.40e-47;2.10e-06;1.60e-18	7-127;125-278;288-446;485-692;729-869	CON;CON;CON;CON;CON	a/b three-layered sandwiches;a/b three-layered sandwiches;a/b three-layered sandwiches;a+b complex topology;a+b three layers	Rossmann-like;Flavodoxin-like;Flavodoxin-like;Protein kinase/SAICAR synthase/ATP-grasp;Nat/Ivy	NAD(P)-binding Rossmann-fold domains;Succinyl-CoA synthetase domains;Succinyl-CoA synthetase domains;ATP-grasp;Acyl-CoA N-acyltransferases (Nat)	CoA_binding_2;Succ_CoA_lig;Ligase_CoA_1;ATP-grasp_2;Acetyltransf_10_4	{'CDJ72929': 4}	1	4	None	20	Growth	inner membrane	1	0	0	1	0	0	1	0	0
CDJ72930	pssA	451	52801.1	8.77e-20	9.06	3.55	[[0, 17]]	[[17, 451]]	2	1.60e-13;4.10e-24	35-152;251-410	CON;CON	a+b three layers;a+b three layers	Phospholipase D/nuclease;Phospholipase D/nuclease	Phospholipase D/nuclease;Phospholipase D/nuclease	PLDc_2;PLDc_2	{'CDJ72930': 1}	1	1	None	1855	No Growth	cytosol;inner membrane	8	0	0	8	0	0	8	0	0
CDJ72933	murI	285	31001.6	5.15e-20	5.24	6.32	[[0, 18]]	[[18, 285]]	2	2.60e-31;3.80e-34	23-121;128-257	CON;CON	a/b three-layered sandwiches;a/b three-layered sandwiches	Flavodoxin-like;Flavodoxin-like	ATC-like;ATC-like	Asp_Glu_race_N;Asp_Glu_race_C	{'CDJ72933': 1}	1	1	None	989	No Growth	Unknown	4	1	2	4	1	2	4	1	2
CDJ72935	trmA	366	41966.5	6.97e-20	5.71	1.37	[]	[[0, 366]]	1	2.1e-12	198-271	CON	a/b three-layered sandwiches	Rossmann-like	S-adenosyl-L-methionine-dependent methyltransferases	Methyltransf_11_1	{'CDJ72935': 1}	1	1	None	1907	No Info Available	cytosol	21	0	0	21	0	0	21	0	0
CDJ72938	sthA	466	51559.8	8.56e-20	6.08	0.43	[]	[[0, 466]]	3	1.40e-08;1.10e-36;7.50e-36	7-46;177-335;345-461	CON;CON;CON	a/b three-layered sandwiches;a/b three-layered sandwiches;a+b two layers	Rossmann-like;Rossmann-like;FAD-linked reductases, C-terminal domain-like	FAD/NAD(P)-binding domain;NAD(P)-binding Rossmann-fold domains;FAD/NAD-linked reduatases, dimerisation (C-terminal) domain	Amino_oxidase_1st;Pyr_redox_2;Pyr_redox_dim	{'CDJ72938': 8}	1	8	FAD	845	Growth	cytosol	17	4	4	17	4	4	17	4	4
CDJ72939	oxyR	305	34275.6	5.69e-20	5.96	0.66	[]	[[0, 305]]	3	5.70e-29;9.80e-22;7.10e-31	1-79;81-164;170-291	CON;CON;CON	alpha arrays;a/b three-layered sandwiches;a/b three-layered sandwiches	HTH;Periplasmic binding protein-like II;Periplasmic binding protein-like II	winged;Periplasmic binding protein-like II;Periplasmic binding protein-like II	HTH_1;LysR_substrate_1;LysR_substrate_1	{'CDJ72939': 1}	1	1	None	No Info Available	No Info Available	bacterial nucleoid;cytosol	10	1	1	10	1	1	10	1	1
CDJ72940	argH	457	50317.6	8.36e-20	5.11	1.09	[]	[[0, 457]]	2	1.70e-80;2.50e-34	108-350;355-433	CON;CON	alpha arrays;alpha arrays	L-aspartase middle domain-like;L-aspartase C-terminal domain-like	L-aspartase middle domain-like;L-aspartase C-terminal domain-like	Lyase_1_C;ASL_C2	{'CDJ72940': 1}	1	1	None	337	Growth	cytosol	6	1	1	6	1	1	6	1	1
CDJ72943	argE	383	42346.8	7.03e-20	5.54	1.04	[]	[[0, 383]]	2	1.20e-29;9.70e-23	9-169;185-283	CON;CON	a/b three-layered sandwiches;a+b two layers	Phosphorylase/hydrolase-like;Alpha-beta plaits	Zn2+-dependent exopeptidases;Bacterial exopeptidase dimerisation domain	Peptidase_M20_1st;M20_dimer	{'CDJ72943': 2}	1	2	Zn2+	372	Growth	cytosol	10	0	0	10	0	0	10	0	0
CDJ72944	ppc	883	99061.4	1.64e-19	5.52	4.53	[[690, 708]]	[[0, 690], [708, 883]]	1	1e-99	7-883	CON	a/b barrels	TIM beta/alpha-barrel	TIM barrels	PEPcase	{'CDJ72944': 4}	1	4	Mg2+	2530	Growth	cytosol	78	7	9	76	8	9	74	8	9
CDJ72953	fsaB	220	23555	3.91e-20	5.04	0.46	[]	[[0, 220]]	1	1.4e-55	1-212	CON	a/b barrels	TIM beta/alpha-barrel	TIM barrels	TAL_FSA	{'CDJ72953': 1}	1	1	None	28	Growth	cytosol	2	0	1	2	0	1	2	0	1
CDJ72954	gldA	367	38711.8	6.43e-20	4.81	0.27	[]	[[0, 367]]	2	2.00e-45;2.60e-71	5-157;160-357	CON;CON	a/b three-layered sandwiches;alpha bundles	Flavodoxin-like;alpha-helical domain in dehydroquinate synthase-like enzymes	Rossmann-like domain in dehydroquinate synthase-like enzymes;alpha-helical domain in dehydroquinate synthase-like enzymes	Fe-ADH_N;Fe-ADH_2	{'CDJ72954': 8}	1	8	None	91	Growth	cytosol	3	1	1	3	1	1	3	1	1
CDJ72957	katG	726	80022.8	1.33e-19	5.14	5.79	[[0, 33]]	[[33, 726]]	2	2.40e-82;1.80e-55	61-197,229-280,314-427;452-722	NC;CON	alpha complex topology;alpha complex topology	Heme-dependent peroxidases;Heme-dependent peroxidases	Heme-dependent peroxidases;Heme-dependent peroxidases	peroxidase;peroxidase	{'CDJ72957': 4}	1	4	protoheme	2814	Growth	cytosol	52	5	5	52	5	5	49	5	5
CDJ72959	metL	810	88886.6	1.48e-19	5.34	1.11	[]	[[0, 810]]	3	7.50e-41;3.90e-24;5.60e-46	14-68,115-298;458-609;608-791	NC;CON;CON	a/b three-layered sandwiches;a/b three-layered sandwiches;a+b two layers	Carbamate kinase-like;Rossmann-like;FwdE/GAPDH domain-like	Carbamate kinase-like;NAD(P)-binding Rossmann-fold domains;Glyceraldehyde-3-phosphate dehydrogenase-like, C-terminal domain	AA_kinase;NAD_binding_3;Homoserine_dh	{'CDJ72959': 2}	1	2	None	972	Growth	cytosol	28	2	1	28	2	1	28	2	1
CDJ72960	metB	386	41549.9	6.9e-20	6.01	4.92	[[0, 18]]	[[18, 386]]	2	3.10e-90;4.40e-48	5-248;251-381	CON;CON	a/b three-layered sandwiches;a+b two layers	PLP-dependent transferases;C-terminal domain in some PLP-dependent transferases	PLP-dependent transferases;C-terminal domain in some PLP-dependent transferases	Cys_Met_Meta_PP_N;Cys_Met_Meta_PP_C	{'CDJ72960': 4}	1	4	pyridoxal 5-phosphate	183	Growth	cytosol	8	0	0	8	0	0	8	0	0
CDJ72961	metJ	105	12140.6	2.02e-20	5.4	7.62	[]	[[0, 105]]	1	4.2e-57	1993-07-01	CON	alpha arrays	HTH	Ribbon-helix-helix	MetJ	{'CDJ72961': 1}	1	1	None	6612	Growth	cytosol	11	0	0	11	0	0	8	0	0
CDJ72963	rpmE	70	7870.99	1.31e-20	9.46	11.43	[]	[[0, 70]]	1	9.3e-33	1962-01-01	CON	few secondary structure elements	Ribosomal protein L31p	Ribosomal protein L31p	Ribosomal_L31	{'CDJ73575': 1, 'CDJ74220': 1, 'CDJ73557': 1, 'CDJ73554': 1, 'CDJ73555': 1, 'CDJ73566': 1, 'CDJ73569': 1, 'CDJ74221': 1, 'CDJ74434': 1, 'CDJ74219': 1, 'CDJ73633': 1, 'CDJ73564': 1, 'CDJ73573': 1, 'CDJ73561': 1, 'CDJ73580': 1, 'CDJ73570': 1, 'CDJ74199': 1, 'CDJ72111': 1, 'CDJ73677': 1, 'CDJ73559': 1, 'CDJ73556': 1, 'CDJ73565': 1, 'CDJ72542': 1, 'CDJ73678': 1, 'CDJ73237': 1, 'CDJ73562': 1, 'CDJ7357…	32	32	None	181267	Growth	cytosol;ribosome	14	0	0	10	0	0	10	0	0
CDJ72964	priA	732	81653.9	1.36e-19	9.05	0.55	[]	[[0, 732]]	5	9.80e-43;2.10e-36;3.20e-27;3.95e-89;3.00e-38	3-101;114-176;198-367;390-451,457-622;633-730	CON;CON;CON;NC;CON	a+b complex topology;alpha arrays;a/b three-layered sandwiches;a/b three-layered sandwiches;a+b two layers	Primosome assembly protein PriA 3' DNA-binding domain;HTH;P-loop domains-like;P-loop domains-like;Alpha-beta plaits	Primosome assembly protein PriA 3' DNA-binding domain;winged;P-loop containing nucleoside triphosphate hydrolases;P-loop containing nucleoside triphosphate hydrolases;Ribosomal protein S10	PRK05580_N;PriA_like;DEAD;Helicase_C_9;PRK05580_C	{'CDJ74285': 6, 'CDJ74574': 3, 'CDJ74432': 2, 'CDJ72964': 1, 'CDJ70936': 1, 'CDJ73788': 1}	6	14	None	105	Growth	cytosol	2	0	0	2	0	0	2	0	0
CDJ72966	ftsN	319	35792.8	5.94e-20	10.17	57.99	[[0, 243]]	[[243, 319]]	1	9.1e-34	247-317	CON	a+b two layers	Alpha-beta plaits	Sporulation related repeat (SPOR)	SPOR	{'CDJ72966': 1}	1	1	None	871	No Growth	inner membrane	1	0	0	1	0	0	1	0	0
CDJ72967	hslV	176	19092.6	3.17e-20	5.96	1.71	[]	[[0, 176]]	1	1.1e-35	2-170	CON	a+b four layers	Ntn/PP2C	Proteasome subunits	Proteasome	{'CDJ72968': [6, 2], 'CDJ72967': [6, 2]}	2	0	None	6354	Growth	cytosol	44	11	15	41	11	15	33	10	13
CDJ72968	hslU	443	49593.2	8.24e-20	5.24	5.64	[[140, 154]]	[[0, 140], [154, 443]]	2	1.20e-17;2.50e-20	15-77,209-210,243-326;335-426	NC;CON	a/b three-layered sandwiches;alpha arrays	P-loop domains-like;Histone-like	P-loop containing nucleoside triphosphate hydrolases;AAA+ ATPase lid domain	Sigma54_activat;ClpB_D2-small	{'CDJ72968': [6, 2], 'CDJ72967': [6, 2]}	2	0	None	9329	Growth	cytosol	136	35	47	129	34	47	95	28	37
CDJ72970	rraA	161	17360.2	2.88e-20	4.07	3.11	[]	[[0, 161]]	1	1.5e-39	2-154	CON	a/b three-layered sandwiches	The swivelling beta/beta/alpha domains	The swivelling beta/beta/alpha domain	RraA-like	{'CDJ72970': 3}	1	3	None	3341	Growth	cytosol	18	0	0	16	0	0	16	0	0
CDJ72971	zapB	81	9634.7	1.6e-20	4.69	2.47	[]	[[0, 81]]	1	9.5e-07	1963-11-01	CON	alpha bundles	STAT-like	t-snare proteins	PI3K_P85_iSH2	{'CDJ72971': 2}	1	2	None	34197	Growth	cytosol	17	0	0	17	0	0	8	0	0
CDJ72973	glpK	502	56230.1	9.34e-20	5.36	0.8	[]	[[0, 502]]	2	1.30e-105;7.80e-88	5-254;256-493	CON;CON	mixed a+b and a/b;mixed a+b and a/b	Ribonuclease H-like;Ribonuclease H-like	Ribonuclease H-like;Ribonuclease H-like	FGGY_N;FGGY_C	{'CDJ72973': 4}	1	4	Mg2+	377	Growth	cytosol	112	16	16	103	17	17	89	14	14
CDJ72974	glpX	336	35851.9	5.95e-20	5.33	0.89	[]	[[0, 336]]	2	4.49e-75;1.50e-62	3-128,263-323;114-273	NC;IS	a+b two layers;a/b three-layered sandwiches	a+b domain in carbohydrate phosphatases;Rossmann-like domain in carbohydrate phosphatases	a+b domain in carbohydrate phosphatases;Rossmann-like domain in glpX-like bacterial fructose-1,6-bisphosphatase	FBPase_glpX_1st;FBPase_glpX_2nd	{'CDJ72974': 2}	1	2	Mn2+	1029	Growth	cytosol	9	0	0	9	0	0	9	0	0
CDJ72975	fpr	248	27776.6	4.61e-20	6.09	0.81	[]	[[0, 248]]	2	1.40e-23;3.00e-28	4-98;107-234	CON;CON	beta barrels;a/b three-layered sandwiches	cradle loop barrel;Ferredoxin reductase-like, C-terminal NADP-linked domain	Alanine racemase-C;Ferredoxin reductase-like, C-terminal NADP-linked domain	FAD_binding_6;NAD_binding_1	{'CDJ72975': 1}	1	1	FAD	674	Growth	cytosol	6	0	0	6	0	0	5	0	0
CDJ72976	uspD	142	16292.9	2.71e-20	6.37	1.41	[]	[[0, 142]]	1	2.7e-17	3-119	CON	a/b three-layered sandwiches	HUP domain-like	HUP domains	Usp	{'CDJ72976': 1}	1	1	None	661	Growth	cytosol	1	0	1	1	0	1	1	0	1
CDJ72977	yiiS	99	10776.1	1.79e-20	4.55	7.07	[]	[[0, 99]]	1	6.7e-29	19-99	CON	a+b two layers	Uncharacterized protein VC_A0919	Uncharacterized protein VC_A0919	DUF406	{'CDJ72977': 1}	1	1	None	750	Growth	cytosol	1	1	1	1	1	1	1	1	1
CDJ72980	tpiA	255	26971.5	4.48e-20	5.64	1.18	[]	[[0, 255]]	1	5.2e-98	1-248	CON	a/b barrels	TIM beta/alpha-barrel	TIM barrels	TIM	{'CDJ72980': 2}	1	2	None	11959	Growth	cytosol	68	6	1	60	4	1	51	4	1
CDJ72983	pfkA	320	34841.7	5.79e-20	5.47	0.62	[]	[[0, 320]]	2	2.30e-56;2.20e-41	3-156;140-257	CON;CON	a/b three-layered sandwiches;a/b three-layered sandwiches	Flavodoxin-like;Phosphofructokinase C-terminal domain	Phosphofructokinase N-terminal domain;Phosphofructokinase C-terminal domain	PFK_N;PFK_C	{'CDJ72983': 4}	1	4	Mg2+	4667	Growth	cytosol	52	4	0	45	4	0	38	4	0
CDJ72986	cpxR	232	26311.8	4.37e-20	5.39	5.6	[]	[[0, 232]]	2	1.70e-42;8.70e-30	3-116;134-228	CON;CON	a/b three-layered sandwiches;alpha arrays	Flavodoxin-like;HTH	CheY-like;winged	Response_reg;Trans_reg_C	{'CDJ72986': 1}	1	1	None	2893	Growth	cytosol	2	0	0	2	0	0	2	0	0
CDJ72988	yiiM	224	25342.4	4.21e-20	5.71	0.89	[]	[[0, 224]]	1	1.2e-69	33-198	CON	beta barrels	cradle loop barrel	PK beta-barrel domain-like	MOSC	{'CDJ72988': 2}	1	2	None	722	Growth	cytosol	5	1	2	5	1	2	5	1	2
CDJ72990	sodA	206	23096.8	3.84e-20	6.44	3.4	[]	[[0, 206]]	2	6.40e-41;9.20e-45	3-90;93-203	CON;CON	alpha bundles;a+b three layers	Long alpha-hairpin;Fe,Mn superoxide dismutase (SOD)-C	Fe,Mn superoxide dismutase (SOD), N-terminal domain;Fe,Mn superoxide dismutase (SOD)-C	Sod_Fe_N;Sod_Fe_C	{'CDJ72990': 2}	1	2	Mn2+	50220	Growth	cytosol	70	5	2	64	5	2	52	5	2
CDJ73003	fdhD	277	30559.7	5.07e-20	6.01	3.97	[]	[[0, 277]]	2	1.20e-37;9.90e-53	23-93;145-275	CON;CON	a+b two layers;a+b three layers	beta-Grasp;Cytidine deaminase-like	FdhD/NarQ beta-grasp fold domain;Cytidine deaminase-like	FdhD-NarQ_N;FdhD-NarQ_C	{'CDJ73003': 2}	1	2	None	652	Growth	cytosol	2	0	0	2	0	0	2	0	0
CDJ73004	fdoG	1016	112488	1.87e-19	6.88	0.89	[]	[[0, 1016]]	4	3.50e-25;2.60e-60;2.20e-53;3.00e-38	44-104;205-308,344-447;392-471,516-701,737-783,822-850;886-1015	CON;NC;NC;CON	a+b two layers;a/b three-layered sandwiches;a/b three-layered sandwiches;beta barrels	Formate dehydrogenase/DMSO reductase, domain 1;Rossmann-like;Rossmann-like;cradle loop barrel	Formate dehydrogenase/DMSO reductase, domain 1;Formate dehydrogenase/DMSO reductase, domains 2 and 3;Formate dehydrogenase/DMSO reductase, domains 2 and 3;double psi	Molybdop_Fe4S4;Molybdopterin_1st_1;Molybdopterin_2nd;Molydop_binding	{'CDJ73004': 1, 'CDJ73005': 1, 'CDJ73006': 1}	3	3	bis(guanylyl molybdopterin) cofactor	219	Growth	periplasmic space;cytosol	31	1	0	31	1	0	30	1	0
CDJ73005	fdoH	300	33100.1	5.5e-20	5.17	12.67	[[0, 18], [281, 300]]	[[18, 281]]	4	2.00e-22;6.80e-23;9.40e-17;1.40e-14	30-119;101-159;125-205;250-276	CON;CON;CON;CON	a+b two layers;a+b two layers;a+b two layers;extended segments	4Fe-4S ferredoxin;4Fe-4S ferredoxin;4Fe-4S ferredoxin;Iron-sulfur subunit of formate dehydrogenase N, transmembrane anchor	4Fe-4S ferredoxin;4Fe-4S ferredoxin;4Fe-4S ferredoxin;Iron-sulfur subunit of formate dehydrogenase N, transmembrane anchor	Fer4_11_1;Fer4_11;Fer4_11_1;Form-deh_trans	{'CDJ73004': 1, 'CDJ73005': 1, 'CDJ73006': 1}	3	3	bis(guanylyl molybdopterin) cofactor	209	Growth	inner membrane	7	0	0	7	0	0	7	0	0
CDJ73007	fdhE	309	34746.3	5.77e-20	5.03	8.74	[[0, 18]]	[[18, 309]]	3	1.80e-53;1.60e-11;4.30e-22	32-170;194-222;240-290	CON;CON;CON	alpha bundles;few secondary structure elements;few secondary structure elements	FdhE-like;Rubredoxin-like;Rubredoxin-like	FdhE-like;Rubredoxin-related;Rubredoxin-related	FdhE_1st;FdhE_2nd;FdhE_3rd	{'CDJ73007': 2}	1	2	None	2005	Growth	cytosol	24	1	0	22	1	0	22	1	0
CDJ73010	fabY	329	37093.9	6.16e-20	5.92	6.08	[]	[[0, 329]]	2	1.40e-21;2.00e-47	49-145;176-313	CON;CON	a+b three layers;a+b two layers	Nat/Ivy;Thioesterase/thiol ester dehydrase-isomerase-like	Acyl-CoA N-acyltransferases (Nat);Thioesterase/thiol ester dehydrase-isomerase	Acetyltransf_10;YiiD_C	{'CDJ73010': 1}	1	1	None	484	Growth	cytosol	1	0	1	1	0	1	1	0	1
CDJ73011	dtd	145	15949.9	2.65e-20	4.78	2.07	[]	[[0, 145]]	1	1.1e-60	1-144	CON	a/b three-layered sandwiches	DTD-like	DTD-like (Pfam 02580)	Tyr_Deacylase	{'CDJ73011': 2}	1	2	None	1311	Growth	cytosol	3	0	0	3	0	0	2	0	0
CDJ73013	yihX	199	22731.5	3.77e-20	5.18	0.5	[]	[[0, 199]]	1	4.9e-33	4-190	CON	a/b three-layered sandwiches	HAD domain-like	HAD-like	HAD_2	{'CDJ73013': 1}	1	1	Mg2+	441	Growth	cytosol	6	0	0	6	0	0	6	0	0
CDJ73024	yihN	421	46334.8	7.69e-20	9.2	4.28	[[195, 209]]	[[0, 195], [209, 421]]	2	1.30e-12;1.80e-14	34-193;216-405	CON;CON	alpha complex topology;alpha complex topology	Major facilitator superfamily (MFS) general substrate transporter;Major facilitator superfamily (MFS) general substrate transporter	Major facilitator superfamily (MFS) general substrate transporter;Major facilitator superfamily (MFS) general substrate transporter	MFS_1;MFS_1_1	{'CDJ73024': 1}	1	1	None	22	Growth	inner membrane	1	0	0	1	0	0	1	0	0
CDJ73027	bipA	607	67354.7	1.12e-19	5.16	3.46	[[585, 607]]	[[0, 585]]	5	8.60e-38;2.40e-17;3.50e-32;8.20e-22;1.00e-48	7-171;201-295;302-387;397-476;485-593	CON;CON;CON;CON;CON	a/b three-layered sandwiches;beta barrels;a+b two layers;a+b two layers;a+b complex topology	P-loop domains-like;cradle loop barrel;Alpha-beta plaits;Alpha-beta plaits;C-terminal domain of BipA	P-loop containing nucleoside triphosphate hydrolases;Alanine racemase-C;EF-G C-terminal domain-like;EF-G C-terminal domain-like;C-terminal domain of BipA	MnmE_helical_2nd;GTP_EFTU_D2;EFG_II;EFG_C;TypA	{'CDJ73027': 1}	1	1	None	17233	Growth	cytosol	104	3	1	99	3	1	87	3	1
CDJ73028	glnA	469	51903.2	8.62e-20	5.26	0.43	[]	[[0, 469]]	2	7.00e-30;7.80e-98	4-95;104-384	CON;CON	beta barrels;a+b two layers	Ribosomal protein L25-like;Glutamine synthetase-like	Glutamine synthetase, N-terminal domain;Glutamine synthetase/guanido kinase	Gln-synt_N;Gln-synt_C	{'CDJ73028': 12}	1	12	Mn2+	2480	Growth	cytosol;membrane	63	5	3	52	5	3	49	6	3
CDJ73031	hemN	457	52728.4	8.76e-20	5.7	0.44	[]	[[0, 457]]	2	1.70e-46;2.20e-38	52-271;364-441	CON;CON	a/b barrels;alpha arrays	TIM beta/alpha-barrel;HTH	TIM barrels;C-terminal subdomain in oxygen-independent coproporphyrinogen III oxidase HemN	Radical_SAM;HemN_C	{'CDJ73031': 1}	1	1	a [4Fe-4S] iron-sulfur cluster	873	Growth	cytosol	6	0	0	6	0	0	6	0	0
CDJ73032	yihI	169	19059	3.16e-20	6.37	62.72	[[0, 95]]	[[95, 169]]	0	None	None	None	None	None	None	None	{'CDJ73032': 2}	1	2	None	7289	Growth	cytosol	5	0	0	4	0	0	4	0	0
CDJ73033	der	210	23560.6	3.91e-20	6.86	29.05	[[0, 56]]	[[56, 210]]	1	6.6e-33	28-194	CON	a/b three-layered sandwiches	P-loop domains-like	P-loop containing nucleoside triphosphate hydrolases	MnmE_helical_2nd	{'CDJ73033': 1}	1	1	None	3289	No Growth	cytosol	5	0	0	5	0	0	5	0	0
CDJ73034	polA	928	103117	1.71e-19	5.4	2.91	[[302, 316]]	[[0, 302], [316, 928]]	6	9.10e-60;1.80e-29;2.30e-28;6.00e-48;2.20e-42;1.20e-40	9-158;173-266;328-519;525-695;723-832;827-928	CON;CON;CON;CON;CON;CON	a/b three-layered sandwiches;alpha arrays;mixed a+b and a/b;alpha bundles;alpha arrays;a+b two layers	HAD domain-like;HhH/H2TH;Ribonuclease H-like;fingers domain in bacteriophage RB69-like DNA polymerase I;helical bundle in Bacillus stearothermophilus-like DNA polymerase I;Alpha-beta plaits	PIN domain-like;SAM domain-like;Ribonuclease H-like;fingers domain in bacteriophage RB69-like DNA polymerase I;helical bundle in Bacillus stearothermophilus-like DNA polymerase I;Adenylyl and guanylyl cyclase catalytic domain-like	5_3_exonuc_N;5_3_exonuc;DNA_pol_A_exo1;DNA_pol_A_1st;DNA_pol_A_2nd;DNA_pol_A_3rd	{'CDJ73034': 1}	1	1	Mn2+	2028	No Growth	cytosol	56	6	5	56	6	5	54	6	5
CDJ73037	dsbA	208	23104.3	3.84e-20	5.95	9.62	[[0, 21]]	[[21, 208]]	3	3.80e-14;2.10e-25;5.50e-20	2-79;28-84,147-193;88-147	CON;NC;IS	extended segments;a+b three layers;alpha arrays	NC100;Thioredoxin-like;Insertion subdomain in DsbA-like	NC100;Thioredoxin-like;Insertion subdomain in DsbA-like	PRK10954;DSBA_1;DsbA_DsbA	{'CDJ73037': 1}	1	1	None	11119	Growth	periplasmic space	22	0	0	22	0	0	14	0	0
CDJ73038	srkA	328	38119.8	6.33e-20	4.99	1.52	[]	[[0, 328]]	1	5.5e-50	36-289	CON	a+b complex topology	Protein kinase/SAICAR synthase/ATP-grasp	Protein kinase	Fructosamin_kin	{'CDJ73038': 1}	1	1	None	407	Growth	cytosol	2	0	0	2	0	0	2	0	0
CDJ73039	yihD	89	10272.8	1.71e-20	5.18	1.12	[]	[[0, 89]]	1	2.5e-47	1982-02-01	CON	alpha arrays	Uncharacterized protein yihD	Uncharacterized protein yihD	DUF1040	{'CDJ73039': 1}	1	1	None	5102	Growth	cytosol	17	0	0	17	0	0	16	0	0
CDJ73044	yigZ	204	21756.6	3.61e-20	5.39	4.9	[]	[[0, 204]]	2	2.50e-52;7.10e-40	7-128;143-190	CON;CON	a+b two layers;a+b two layers	Ribosomal protein S5 domain 2-like;Alpha-beta plaits	Ribosomal protein S5 domain 2-like;EF-G C-terminal domain-like	UPF0029;DUF1949_1	{'CDJ73044': 1}	1	1	None	207	Growth	cytosol	1	0	0	1	0	0	1	0	0
CDJ73045	pepQ	443	50175.6	8.33e-20	5.6	0.45	[]	[[0, 443]]	2	2.00e-67;3.80e-54	4-158;162-438	CON;CON	mixed a+b and a/b;a+b duplicates or obligate multimers	Ribonuclease H-like;Creatinase/aminopeptidase-like	Creatinase/prolidase N-terminal domain;Creatinase/aminopeptidase	PRK13607;Peptidase_M24	{'CDJ73045': 2}	1	2	Mn2+	2511	Growth	cytosol	32	1	1	30	1	1	27	1	1
CDJ73048	fre	233	26241.7	4.36e-20	5.29	1.72	[]	[[0, 233]]	2	1.60e-14;9.50e-17	5-95;100-215	CON;CON	beta barrels;a/b three-layered sandwiches	cradle loop barrel;Ferredoxin reductase-like, C-terminal NADP-linked domain	Alanine racemase-C;Ferredoxin reductase-like, C-terminal NADP-linked domain	FAD_binding_6;NAD_binding_1	{'CDJ73048': 1}	1	1	None	2512	Growth	cytosol	13	0	0	13	0	0	13	0	0
CDJ73049	ubiD	497	55603.1	9.23e-20	5.31	0.6	[]	[[0, 497]]	3	8.60e-47;2.90e-98;1.40e-67	6-103;124-325;326-489	CON;CON;CON	a+b two layers;beta barrels;a+b two layers	N-terminal subdomain in UbiD middle domain;cradle loop barrel;Alpha-lytic protease prodomain-like	N-terminal subdomain in UbiD middle domain;FMN-binding split barrel;UbiD C-terminal domain-like	UbiD_1st;UbiD_2nd;UbiD_3rd	{'CDJ73049': 6}	1	6	prenylated FMNH2;Mn2+	1216	No Growth	cytosol;inner membrane	18	0	0	18	0	0	18	0	0
CDJ73050	rfaH	162	18340	3.05e-20	8.55	1.85	[]	[[0, 162]]	2	1.20e-17;8.40e-07	3-96;112-136	CON;CON	a+b two layers;beta barrels	Alpha-beta plaits;SH3	N-utilization substance G protein NusG, N-terminal domain;SH3	NusG;KOW	{'CDJ73050': 1}	1	1	None	596	No Info Available	cytosol	1	0	0	1	0	0	1	0	0
CDJ73051	tatD	260	28973.6	4.81e-20	5.18	3.85	[]	[[0, 260]]	1	6.2e-12	72-258	CON	a/b barrels	TIM beta/alpha-barrel	TIM barrels	Amidohydro_2	{'CDJ73051': 1}	1	1	Mg2+	254	Growth	cytosol	2	0	0	2	0	0	2	0	0
CDJ73052	tatC	258	28876	4.8e-20	5.29	10.08	[[238, 258]]	[[0, 238]]	1	3e-76	13-231	CON	alpha bundles	Twin arginine protein translocation system component TatC	Twin arginine protein translocation system component TatC	TatC	{'CDJ73053': 1, 'CDJ73052': 1, 'CDJ71086': 1, 'CDJ73054': 1}	4	4	None	1148	Growth	inner membrane	1	0	0	1	0	0	1	0	0
CDJ73054	tatA	89	9663.86	1.6e-20	5.73	75.28	[[0, 89]]	[]	1	7.5e-23	1941-05-01	CON	extended segments	Twin-arginine transport (Tat) system component TatA	Twin-arginine transport (Tat) system component TatA	MttA_Hcf106	{'CDJ73053': 1, 'CDJ73052': 1, 'CDJ71086': 1, 'CDJ73054': 1}	4	4	None	6336	Growth	cytosol;inner membrane	1	1	1	1	1	1	1	1	1
CDJ73056	ubiJ	201	22152.3	3.68e-20	5.82	1.49	[]	[[0, 201]]	1	3.6e-07	61-116	CON	a+b two layers	Sterol carrier protein-like	Sterol carrier protein, SCP-related	Alkyl_sulf_C	{'CDJ73811': 1, 'CDJ73056': 1, 'CDJ73934': 1, 'CDJ73933': 1, 'CDJ72585': 1, 'CDJ71121': 1, 'CDJ73057': 1}	7	7	None	932	Indeterminate	cytosol	2	0	1	2	0	1	2	0	1
CDJ73057	ubiE	251	28072.9	4.66e-20	7.77	3.19	[]	[[0, 251]]	1	7.5e-51	61-238	CON	a/b three-layered sandwiches	Rossmann-like	S-adenosyl-L-methionine-dependent methyltransferases	Methyltransf_11_1	{'CDJ73811': 1, 'CDJ73056': 1, 'CDJ73934': 1, 'CDJ73933': 1, 'CDJ72585': 1, 'CDJ71121': 1, 'CDJ73057': 1}	7	7	None	3618	Growth	cytosol	5	0	0	5	0	0	5	0	0
CDJ73059	udp	253	27158.8	4.51e-20	5.81	1.58	[]	[[0, 253]]	1	1.7e-58	8-251	CON	a/b three-layered sandwiches	Phosphorylase/hydrolase-like	Peptidyl-tRNA hydrolase-like	PNP_UDP_1	{'CDJ73059': 6}	1	6	K+	2761	Growth	cytosol	62	23	28	58	23	27	45	18	19
CDJ73060	ysgA	271	29424.8	4.89e-20	5.57	11.07	[[0, 23]]	[[23, 271]]	1	3.7e-43	34-264	CON	a/b three-layered sandwiches	alpha/beta-Hydrolases	alpha/beta-Hydrolases	Hydrolase_4	{'CDJ73060': 1}	1	1	None	224	Growth	Unknown	3	1	1	3	1	1	3	1	1
CDJ73061	metE	753	84672.5	1.41e-19	5.61	0.66	[]	[[0, 753]]	2	1.20e-18;7.60e-127	17-325;400-751	CON;CON	a/b barrels;a/b barrels	TIM beta/alpha-barrel;TIM beta/alpha-barrel	TIM barrels;TIM barrels	Meth_synt_2;Meth_synt_2	{'CDJ73061': 1}	1	1	Zn2+	571	Growth	cytosol	19	6	7	19	6	7	19	6	7
CDJ73064	yigL	266	29707.4	4.93e-20	5.23	0.38	[]	[[0, 266]]	1	4.6e-77	1-263	CON	a+b two layers	Cof C2 cap domain	Cof C2 cap domain	Hydrolase_3	{'CDJ73064': 1}	1	1	Mg2+	789	Growth	cytosol	15	0	0	15	0	0	15	0	0
CDJ73068	recQ	609	68362.8	1.14e-19	6.9	1.48	[]	[[0, 609]]	4	3.30e-40;1.40e-12;2.10e-37;3.20e-30	8-196;263-334;408-512;531-603	CON;CON;CON;CON	a/b three-layered sandwiches;a/b three-layered sandwiches;alpha arrays;alpha arrays	P-loop domains-like;P-loop domains-like;HTH;HhH/H2TH	P-loop containing nucleoside triphosphate hydrolases;P-loop containing nucleoside triphosphate hydrolases;winged;SAM domain-like	DEAD;Helicase_C_5;RQC;HRDC	{'CDJ73068': 1}	1	1	Mg2+	155	Growth	cytosol;bacterial nucleoid	1	0	0	1	0	0	1	0	0
CDJ73070	yigI	155	17162.6	2.85e-20	6.42	1.94	[]	[[0, 155]]	1	5.3e-32	18-154	CON	a+b two layers	Thioesterase/thiol ester dehydrase-isomerase-like	Thioesterase/thiol ester dehydrase-isomerase	4HBT	{'CDJ73070': 1}	1	1	None	1631	Growth	cytosol	3	0	0	3	0	0	3	0	0
CDJ73076	uvrD	720	81988.9	1.36e-19	5.86	2.08	[]	[[0, 720]]	3	1.22e-55;6.50e-111;5.00e-17	20-76,165-271;316-638;673-715	NC;CON;CON	a/b three-layered sandwiches;alpha complex topology;beta barrels	P-loop domains-like;PSPTO4464 C-terminal domain-like;SH3	P-loop containing nucleoside triphosphate hydrolases;PSPTO4464 C-terminal domain-like;SH3	UvrD-helicase;UvrD_C;pcrA	{'CDJ73076': 2}	1	2	None	551	Growth	cytosol	13	1	1	13	1	1	13	1	1
CDJ73077	yigB	238	27121.5	4.5e-20	5.99	1.68	[]	[[0, 238]]	1	8.6e-35	10-237	CON	a/b three-layered sandwiches	HAD domain-like	HAD-like	HAD_2	{'CDJ73077': 1}	1	1	Mg2+	712	Growth	cytosol	1	0	0	1	0	0	1	0	0
CDJ73079	dapF	274	30208.2	5.02e-20	5.86	1.82	[]	[[0, 274]]	2	7.30e-42;9.40e-33	1-125;153-270	CON;CON	a+b complex topology;a+b complex topology	Diaminopimelate epimerase-like;Diaminopimelate epimerase-like	Diaminopimelate epimerase-like;Diaminopimelate epimerase-like	DAP_epimerase;DAP_epimerase	{'CDJ73079': 2}	1	2	None	756	Growth	cytosol	4	0	0	4	0	0	4	0	0
CDJ73081	cyaY	106	12231.3	2.03e-20	4.24	3.77	[]	[[0, 106]]	1	8.3e-36	1-105	CON	a+b two layers	Type III secretory system chaperone-like	Frataxin-like	Frataxin_Cyay	{'CDJ73081': 1}	1	1	None	4479	Growth	cytosol	17	0	0	17	0	0	12	0	0
CDJ73082	cyaA	848	97584.8	1.62e-19	5.81	4.36	[[827, 848]]	[[0, 827]]	1	1e-05	729-789	CON	a+b four layers	Hypothetical protein YwqG	Hypothetical protein YwqG	DUF1963	{'CDJ73082': 1}	1	1	None	No Info Available	No Info Available	Unknown	1	0	0	1	0	0	1	0	0
CDJ73083	hemC	313	33851.4	5.62e-20	5.31	1.6	[]	[[0, 313]]	3	2.20e-46;2.40e-40;2.40e-33	5-116;103-198;220-306	CON;CON;CON	a/b three-layered sandwiches;a/b three-layered sandwiches;a+b two layers	Periplasmic binding protein-like II;Periplasmic binding protein-like II;dsRBD-like	Periplasmic binding protein-like II;Periplasmic binding protein-like II;Porphobilinogen deaminase (hydroxymethylbilane synthase), C-terminal domain	Porphobil_deam_N;Porphobil_deam_C;Porphobil_deamC	{'CDJ73083': 1}	1	1	dipyrromethane	1131	No Growth	cytosol	13	0	0	13	0	0	13	0	0
CDJ73084	hemD	246	27797.6	4.62e-20	5.98	1.22	[]	[[0, 246]]	2	3.20e-11;5.60e-11	41-121;176-245	CON;CON	a/b three-layered sandwiches;a/b three-layered sandwiches	Flavodoxin-like;Flavodoxin-like	Uroporphyrinogen III synthase (U3S, HemD);Uroporphyrinogen III synthase (U3S, HemD)	HEM4;HEM4	{'CDJ73084': 1}	1	1	None	136	No Growth	cytosol	4	1	2	4	1	2	4	1	2
CDJ73094	wecE	376	41900.6	6.96e-20	5.76	1.6	[]	[[0, 376]]	2	1.00e-26;4.90e-22	32-209;251-374	CON;CON	a/b three-layered sandwiches;a+b two layers	PLP-dependent transferases;C-terminal domain in some PLP-dependent transferases	PLP-dependent transferases;C-terminal domain in some PLP-dependent transferases	Aminotran_5_N;DegT_DnrJ_EryC1	{'CDJ73094': 4}	1	4	pyridoxal 5-phosphate	969	Growth	cytosol	12	1	0	12	1	0	12	1	0
CDJ73095	wecD	224	24220.1	4.02e-20	6.6	1.79	[]	[[0, 224]]	1	7.2e-20	88-219	CON	a+b three layers	Nat/Ivy	Acyl-CoA N-acyltransferases (Nat)	Acetyltransf_10_4	{'CDJ73095': 1}	1	1	None	143	Growth	cytosol	3	0	0	3	0	0	3	0	0
CDJ73096	rffH	293	32734	5.44e-20	5.32	3.41	[]	[[0, 293]]	1	1.2e-60	1-238	CON	a/b three-layered sandwiches	Nucleotide-diphospho-sugar transferases	Nucleotide-diphospho-sugar transferases	NTP_transferase	{'CDJ73096': 4}	1	4	None	528	Growth	cytosol	6	1	1	6	1	1	6	1	1
CDJ73097	rffG	355	39753.4	6.6e-20	5.63	1.97	[]	[[0, 355]]	1	4.4e-103	3-335	CON	a/b three-layered sandwiches	Rossmann-like	NAD(P)-binding Rossmann-fold domains	GDP_Man_Dehyd	{'CDJ73097': 1}	1	1	NAD+ [Gross00;]	868	Growth	cytosol	14	1	0	14	1	0	14	1	0
CDJ73098	wecC	420	45838.2	7.61e-20	5.22	1.19	[]	[[0, 420]]	3	1.20e-11;2.00e-28;1.20e-23	5-136;207-296;315-419	CON;CON;CON	a/b three-layered sandwiches;alpha arrays;a/b three-layered sandwiches	Rossmann-like;6-phosphogluconate dehydrogenase C-terminal domain-like;Rossmann-like	NAD(P)-binding Rossmann-fold domains;6-phosphogluconate dehydrogenase C-terminal domain-like;UDPG/MGDP dehydrogenase C-terminal domain	NAD_binding_2;UDPG_MGDP_dh;UDPG_MGDP_dh_C	{'CDJ73098': 2}	1	2	None	1074	Growth	cytosol	23	2	1	23	2	1	21	2	1
CDJ73099	wecB	376	42244.1	7.01e-20	5.92	0.27	[]	[[0, 376]]	2	6.70e-76;3.40e-68	1-181;202-371	CON;CON	a/b three-layered sandwiches;a/b three-layered sandwiches	UDP-Glycosyltransferase/glycogen phosphorylase;UDP-Glycosyltransferase/glycogen phosphorylase	UDP-Glycosyltransferase/glycogen phosphorylase;UDP-Glycosyltransferase/glycogen phosphorylase	Epimerase_2_N;Epimerase_2_C	{'CDJ73099': 2}	1	2	None	1326	Growth	cytosol	12	0	0	12	0	0	12	0	0
CDJ73102	rho	419	47003.7	7.81e-20	6.75	1.19	[]	[[0, 419]]	3	2.80e-28;1.00e-40;1.10e-66	2-45;49-125;155-366	CON;CON;CON	alpha arrays;beta barrels;a/b three-layered sandwiches	LEM/SAP HeH motif-like;OB-fold;P-loop domains-like	LEM/SAP HeH motif;Nucleic acid-binding proteins;P-loop containing nucleoside triphosphate hydrolases	Rho_N;Rho_RNA_bind;ATP-synt_ab	{'CDJ73102': 6}	1	6	None	17921	No Growth	cytosol	54	4	1	49	4	1	44	4	1
CDJ73103	trxA	109	11806.5	1.96e-20	4.67	1.83	[]	[[0, 109]]	1	4.9e-37	5-106	CON	a+b three layers	Thioredoxin-like	Thioredoxin-like	Thioredoxin	{'CDJ73103': 1}	1	1	None	34622	Growth	cytosol;inner membrane	27	2	0	23	1	0	19	1	0
CDJ73104	rhlB	421	47125.3	7.83e-20	7.29	7.84	[[393, 421]]	[[0, 393]]	2	6.30e-62;1.50e-11	10-220;253-350	CON;CON	a/b three-layered sandwiches;a/b three-layered sandwiches	P-loop domains-like;P-loop domains-like	P-loop containing nucleoside triphosphate hydrolases;P-loop containing nucleoside triphosphate hydrolases	DEAD;Helicase_C_1	{'CDJ72846': 2, 'CDJ71519': 4, 'CDJ73104': 2, 'CDJ73697': 3, 'CDJ74050': 2}	5	13	Mg2+	3459	Growth	cytosol	10	1	1	10	1	1	9	1	2
CDJ73105	gppA	494	54870.5	9.11e-20	5.95	1.22	[]	[[0, 494]]	3	8.70e-40;2.30e-41;1.00e-54	8-126;133-300;308-489	CON;CON;CON	mixed a+b and a/b;mixed a+b and a/b;alpha complex topology	Ribonuclease H-like;Ribonuclease H-like;PDEase-like	Ribonuclease H-like;Ribonuclease H-like;HD-domain/PDEase-like	Ppx-GppA_N;Ppx-GppA_C;PRK10854	{'CDJ73105': 2}	1	2	ammonium;Mg2+	286	Growth	cytosol	8	1	1	8	1	1	8	1	1
CDJ73106	rep	673	77023.3	1.28e-19	6.77	1.34	[]	[[0, 673]]	2	6.35e-52;4.30e-101	16-74,161-264;312-635	NC;CON	a/b three-layered sandwiches;alpha complex topology	P-loop domains-like;PSPTO4464 C-terminal domain-like	P-loop containing nucleoside triphosphate hydrolases;PSPTO4464 C-terminal domain-like	UvrD-helicase;UvrD_C	{'CDJ73106': 2}	1	2	None	453	Growth	cytosol	2	0	0	2	0	0	2	0	0
CDJ73107	ppiC	93	10231.9	1.7e-20	9.23	2.15	[]	[[0, 93]]	1	1.2e-35	1989-04-01	CON	a+b two layers	FKBP-like	FKBP-like	Rotamase_3	{'CDJ73107': 1}	1	1	None	9133	Growth	cytosol	8	0	0	6	0	0	6	0	0
CDJ73108	ilvC	491	54068.4	8.98e-20	5.2	0.61	[]	[[0, 491]]	3	1.20e-67;2.40e-40;3.50e-39	31-209;210-342;351-484	CON;CON;CON	a/b three-layered sandwiches;alpha arrays;alpha arrays	Rossmann-like;6-phosphogluconate dehydrogenase C-terminal domain-like;6-phosphogluconate dehydrogenase C-terminal domain-like	NAD(P)-binding Rossmann-fold domains;6-phosphogluconate dehydrogenase C-terminal domain-like;6-phosphogluconate dehydrogenase C-terminal domain-like	IlvN;IlvC;IlvC	{'CDJ73108': 4}	1	4	Mg2+	865	Growth	cytosol	8	1	2	8	1	2	8	1	2
CDJ73110	ilvA	514	56194.6	9.33e-20	5.57	2.33	[]	[[0, 514]]	3	6.40e-89;2.70e-38;1.10e-22	25-318;336-421;432-512	CON;CON;CON	a/b three-layered sandwiches;a+b two layers;a+b two layers	Rossmann-like;Alpha-beta plaits;Alpha-beta plaits	Tryptophan synthase beta subunit-like PLP-dependent enzymes;ACT-like;ACT-like	PALP;Thr_dehydrat_C;Thr_dehydrat_C	{'CDJ73110': 4}	1	4	pyridoxal 5-phosphate	346	Growth	cytosol	2	1	2	2	1	2	2	1	2
CDJ73111	ilvD	616	65530.9	1.09e-19	5.59	5.84	[[0, 17]]	[[17, 616]]	2	3.60e-113;6.20e-61	60-357;421-574	CON;CON	alpha arrays;a/b three-layered sandwiches	lvD/EDD N-terminal domain-like;Flavodoxin-like	lvD/EDD N-terminal domain-like;Dehydratase-like	ILVD_EDD_1st;ILVD_EDD_2nd	{'CDJ73111': 2}	1	2	a [4Fe-4S] iron-sulfur cluster	579	Growth	cytosol	6	1	1	6	1	1	6	1	1
CDJ73112	ilvE	309	34093.2	5.66e-20	5.54	1.29	[]	[[0, 309]]	2	8.80e-43;3.10e-51	7-128;137-291	CON;CON	a+b two layers;a+b two layers	a+b domain in D-aminoacid aminotransferase-like PLP-dependent enzymes;barrel domain in D-aminoacid aminotransferase-like PLP-dependent enzymes	a+b domain in D-aminoacid aminotransferase-like PLP-dependent enzymes;barrel domain in D-aminoacid aminotransferase-like PLP-dependent enzymes	Aminotran_4_N;Aminotran_4_C	{'CDJ73112': 6}	1	6	pyridoxal 5-phosphate	2072	Growth	cytosol	10	1	1	10	1	1	9	1	1
CDJ73116	yifE	112	13133.4	2.18e-20	6.1	28.57	[[89, 112]]	[[0, 89]]	0	None	None	None	None	None	None	None	{'CDJ73116': 1}	1	1	None	43279	Growth	cytosol	17	0	0	17	0	0	15	0	0
CDJ73118	yieP	230	26075.8	4.33e-20	5.75	1.74	[]	[[0, 230]]	2	3.10e-22;1.00e-22	11-84;105-226	CON;CON	alpha arrays;alpha bundles	HTH;Fatty acid responsive transcription factor FadR, C-terminal domain	winged;Fatty acid responsive transcription factor FadR, C-terminal domain	GntR;FCD	{'CDJ73118': 1}	1	1	None	1032	Growth	cytosol	3	0	0	3	0	0	3	0	0
CDJ73122	rbsK	309	32290.1	5.36e-20	4.99	1.29	[]	[[0, 309]]	1	8.2e-92	7-304	CON	a/b three-layered sandwiches	Rossmann-like	Ribokinase-like	PfkB	{'CDJ73122': 2}	1	2	K+;Mg2+	816	Growth	cytosol	36	3	4	36	3	4	30	3	4
CDJ73123	rbsB	296	30950.1	5.14e-20	6.85	2.37	[]	[[0, 296]]	2	1.70e-20;2.00e-33	28-144;150-260	CON;CON	a/b three-layered sandwiches;a/b three-layered sandwiches	Flavodoxin-like;Flavodoxin-like	Periplasmic binding protein-like I;Periplasmic binding protein-like I	Peripla_BP_1_1st_1;Peripla_BP_4_C	None	3	4	None	1714	Growth	periplasmic space	113	44	53	108	44	53	77	39	44
CDJ73125	araG	501	55041	9.14e-20	5.84	0.4	[]	[[0, 501]]	2	9.70e-57;1.50e-51	5-231;268-485	CON;CON	a/b three-layered sandwiches;a/b three-layered sandwiches	P-loop domains-like;P-loop domains-like	P-loop containing nucleoside triphosphate hydrolases;P-loop containing nucleoside triphosphate hydrolases	ABC_tran;ABC_tran	{'CDJ73125': 2, 'CDJ72291': 2, 'CDJ72293': 1}	3	5	None	No Info Available	Growth	inner membrane;cytosol	5	0	0	5	0	0	5	0	0
CDJ73126	rbsD	139	15292.3	2.54e-20	5.93	4.32	[]	[[0, 139]]	1	2.5e-45	5-139	CON	a+b three layers	Bacillus chorismate mutase-like	L30e-like	RbsD_FucU	{'CDJ73126': 10}	1	10	None	585	Growth	cytosol	10	2	2	10	2	2	8	2	2
CDJ73130	asnA	330	36650.1	6.09e-20	5.45	0.91	[]	[[0, 330]]	1	2.9e-141	11-316	CON	a+b three layers	Class II aaRS and biotin synthetases	Class II aaRS and biotin synthetases	AsnA	{'CDJ73130': 2}	1	2	Mg2+	5147	Growth	cytosol	12	1	1	12	1	1	10	1	1
CDJ73132	mioC	147	15807.5	2.62e-20	4.3	0.68	[]	[[0, 147]]	1	5.2e-32	4-143	CON	alpha bundles	Four-helical up-and-down bundle	Cytochromes	Flavodoxin_1	{'CDJ73132': 1}	1	1	None	2094	Growth	cytosol	15	2	2	15	2	2	13	2	2
CDJ73133	mnmG	629	69520.4	1.15e-19	6.2	7.15	[[489, 512], [594, 629]]	[[0, 489], [512, 594]]	4	2.60e-23;8.30e-57;2.00e-40;2.00e-34	7-159,275-276,356-394;199-328;437-556;545-619	NC;IS;CON;CON	a/b barrels;a+b two layers;alpha arrays;alpha arrays	TIM beta/alpha-barrel;FAD-linked reductases, C-terminal domain-like;C-terminal helical domain in tRNA modifying enzyme GidA;HhH/H2TH	TIM barrels;FAD-linked reductases-C;C-terminal helical domain in tRNA modifying enzyme GidA;SAM domain-like	FAD_binding_3_1st;GIDA;GIDA_assoc_1st;GIDA_assoc_2nd	{'CDJ73168': 2, 'CDJ73133': 2}	2	4	FAD	2316	Growth	cytosol	22	1	0	22	1	0	22	1	0
CDJ73134	rsmG	207	23430.8	3.89e-20	6.06	0.48	[]	[[0, 207]]	1	4.2e-73	10-205	CON	a/b three-layered sandwiches	Rossmann-like	S-adenosyl-L-methionine-dependent methyltransferases	GidB	{'CDJ73134': 1}	1	1	None	2210	Growth	cytosol	4	0	0	4	0	0	4	0	0
CDJ73138	atpF	156	17263.8	2.87e-20	5.99	1.92	[]	[[0, 156]]	1	2.9e-51	12-136	CON	extended segments	F-type ATP synthase subunit b	F-type ATP synthase subunit b	ATP-synt_B	{'CDJ73137': 10, 'CDJ73138': 2, 'CDJ73136': 1}	3	13	Mg2+	17866	Growth	inner membrane	4	0	0	4	0	0	4	0	0
CDJ73139	atpH	177	19332	3.21e-20	4.94	1.7	[]	[[0, 177]]	1	6.1e-47	5-154	CON	alpha bundles	ATPD N-terminal domain-like	N-terminal domain of the delta subunit of the F1F0-ATP synthase	OSCP	{'CDJ73143': 1, 'CDJ73139': 1, 'CDJ73140': 3, 'CDJ73141': 1, 'CDJ73142': 3}	5	9	Mg2+	9335	Growth	inner membrane	16	1	1	16	1	1	15	1	1
CDJ73140	atpA	513	55221.4	9.17e-20	5.8	0.39	[]	[[0, 513]]	3	6.80e-18;2.00e-113;5.20e-28	27-94;96-377;384-474	CON;CON;CON	beta barrels;a/b three-layered sandwiches;alpha superhelices	cradle loop barrel;P-loop domains-like;C-terminal domain of alpha and beta subunits of F1 ATP synthase	Alanine racemase-C;P-loop containing nucleoside triphosphate hydrolases;C-terminal domain of alpha and beta subunits of F1 ATP synthase	ATP-synt_ab_N;ATP-synt_ab;ATP-synt_ab_C	{'CDJ73143': 1, 'CDJ73139': 1, 'CDJ73140': 3, 'CDJ73141': 1, 'CDJ73142': 3}	5	9	Mg2+	30696	Growth	inner membrane	93	0	0	79	0	0	63	0	0
CDJ73141	atpG	287	31577.1	5.24e-20	8.84	1.74	[]	[[0, 287]]	1	3.3e-97	3-286	CON	a/b three-layered sandwiches	ATP synthase (F1-ATPase), gamma subunit	ATP synthase (F1-ATPase), gamma subunit	ATP-synt	{'CDJ73143': 1, 'CDJ73139': 1, 'CDJ73140': 3, 'CDJ73141': 1, 'CDJ73142': 3}	5	9	Mg2+	9832	Growth	inner membrane	21	1	1	21	1	1	19	1	1
CDJ73142	atpD	460	50324.8	8.36e-20	4.9	0.43	[]	[[0, 460]]	3	3.60e-28;4.20e-105;1.70e-39	1-75;77-343;353-458	CON;CON;CON	beta barrels;a/b three-layered sandwiches;alpha superhelices	cradle loop barrel;P-loop domains-like;C-terminal domain of alpha and beta subunits of F1 ATP synthase	Alanine racemase-C;P-loop containing nucleoside triphosphate hydrolases;C-terminal domain of alpha and beta subunits of F1 ATP synthase	ATP-synt_ab_N;ATP-synt_ab;ATP-synt_ab_C	{'CDJ73143': 1, 'CDJ73139': 1, 'CDJ73140': 3, 'CDJ73141': 1, 'CDJ73142': 3}	5	9	Mg2+	30603	Growth	inner membrane	91	3	0	82	3	0	70	3	0
CDJ73143	atpC	139	15068.1	2.5e-20	5.46	1.44	[]	[[0, 139]]	2	1.80e-17;3.40e-19	7-85;88-135	CON;CON	beta sandwiches;alpha bundles	Epsilon subunit of F1F0-ATP synthase-N;Long alpha-hairpin	Epsilon subunit of F1F0-ATP synthase-N;Epsilon subunit of F1F0-ATP synthase C-terminal domain	ATP-synt_DE_N;ATP-synt_DE	{'CDJ73143': 1, 'CDJ73139': 1, 'CDJ73140': 3, 'CDJ73141': 1, 'CDJ73142': 3}	5	9	Mg2+	12695	Growth	inner membrane	23	0	0	19	0	0	12	0	0
CDJ73144	glmU	456	49189.5	8.17e-20	6.09	3.73	[]	[[0, 456]]	3	6.90e-62;1.40e-12;1.70e-29	6-235;263-327;324-439	CON;CON;CON	a/b three-layered sandwiches;beta duplicates or obligate multimers;beta duplicates or obligate multimers	Nucleotide-diphospho-sugar transferases;Single-stranded left-handed beta-helix;Single-stranded left-handed beta-helix	Nucleotide-diphospho-sugar transferases;Trimeric LpxA-like enzymes;Trimeric LpxA-like enzymes	NTP_transferase_1;Hexapep_2_1;Hexapep_2_1	{'CDJ73144': 3}	1	3	Mg2+	3249	No Growth	cytosol	30	2	1	30	2	1	30	2	1
CDJ73145	glmS	609	66893.5	1.11e-19	5.56	1.31	[]	[[0, 609]]	3	7.50e-20;4.70e-54;4.10e-50	2-151;253-427;436-599	CON;CON;CON	a+b four layers;a/b three-layered sandwiches;a/b three-layered sandwiches	Ntn/PP2C;Flavodoxin-like;Flavodoxin-like	Class II glutamine amidotransferases;Ribosomal protein S2/SIS domain;Ribosomal protein S2/SIS domain	GATase_2_1st;SIS_3;SIS_3	{'CDJ73145': 2}	1	2	None	7232	No Growth	cytosol	81	8	6	76	8	6	61	7	6
CDJ73146	pstS	346	37023.4	6.15e-20	8.39	9.25	[[0, 29]]	[[29, 346]]	2	2.10e-13;8.60e-48	32-109;103-278	CON;CON	a/b three-layered sandwiches;a/b three-layered sandwiches	Periplasmic binding protein-like II;Periplasmic binding protein-like II	Periplasmic binding protein-like II;Periplasmic binding protein-like II	PBP_like_2_1st_1;PBP_like_2_2nd	{'CDJ73149': 2, 'CDJ73148': 1, 'CDJ73147': 1, 'CDJ73146': 1}	4	5	None	1011	Growth	inner membrane;periplasmic space	11	1	1	11	1	1	11	1	1
CDJ73149	pstB	257	29027	4.82e-20	6.13	2.72	[]	[[0, 257]]	1	2.5e-66	11-243	CON	a/b three-layered sandwiches	P-loop domains-like	P-loop containing nucleoside triphosphate hydrolases	ABC_tran	{'CDJ73149': 2, 'CDJ73148': 1, 'CDJ73147': 1, 'CDJ73146': 1}	4	5	None	1847	Growth	inner membrane	3	0	0	3	0	0	3	0	0
CDJ73150	phoU	241	27417.2	4.55e-20	5.14	4.56	[]	[[0, 241]]	2	2.10e-28;3.00e-27	17-114;126-219	CON;CON	alpha bundles;alpha bundles	Spectrin repeat-like;Spectrin repeat-like	PhoU-like (Pfam 01895);PhoU-like (Pfam 01895)	PhoU;PhoU	{'CDJ73150': 2}	1	2	None	1185	Growth	cytosol;inner membrane	6	3	3	6	3	3	6	3	3
CDJ73161	chrR	188	20375.3	3.38e-20	5.01	1.6	[]	[[0, 188]]	1	2.4e-40	6-185	CON	a/b three-layered sandwiches	Flavodoxin-like	Flavoproteins	FMN_red	{'CDJ73161': 2}	1	2	FMN	702	Growth	cytosol	13	0	0	13	0	0	11	0	0
CDJ73166	tnaA	471	52772.9	8.76e-20	5.88	0.85	[]	[[0, 471]]	2	4.90e-12;1.20e-56	58-290;329-469	CON;CON	a/b three-layered sandwiches;a+b two layers	PLP-dependent transferases;C-terminal domain in some PLP-dependent transferases	PLP-dependent transferases;C-terminal domain in some PLP-dependent transferases	Aminotran_5_N;Beta_elim_lyase	{'CDJ73166': 4}	1	4	pyridoxal 5-phosphate	18	Growth	cytosol	71	38	58	68	37	56	62	38	51
CDJ73168	mnmE	454	49230.3	8.18e-20	4.89	3.3	[[0, 14]]	[[14, 454]]	3	2.40e-40;4.40e-47;5.30e-09	3-118;122-288;387-443	CON;CON;CON	a+b two layers;alpha bundles;alpha bundles	Alpha-beta plaits;Four-helical up-and-down bundle;Four-helical up-and-down bundle	Aminomethyltransferase folate-binding domain;TrmE connector domain;TrmE connector domain	TrmE_N;MnmE_helical_1st;MnmE_helical_1st	{'CDJ73168': 2, 'CDJ73133': 2}	2	4	FAD	1049	Growth	inner membrane;cytosol	10	0	0	10	0	0	9	0	0
CDJ73171	rnpA	119	13789	2.29e-20	11.81	9.24	[]	[[0, 119]]	1	8.9e-35	14-112	CON	a+b two layers	Ribosomal protein S5 domain 2-like	Ribosomal protein S5 domain 2-like	Ribonuclease_P	{'CDJ73171': 1}	1	1	Mg2+	No Info Available	No Info Available	Unknown	4	1	1	4	1	1	4	1	1
CDJ73172	rpmH	46	5380.33	8.93e-21	12	100	[[0, 46]]	[]	1	2.9e-28	1944-01-01	CON	extended segments	50S ribosomal protein L34	50S ribosomal protein L34	Ribosomal_L34	{'CDJ73575': 1, 'CDJ74220': 1, 'CDJ73557': 1, 'CDJ73554': 1, 'CDJ73555': 1, 'CDJ73566': 1, 'CDJ73569': 1, 'CDJ74221': 1, 'CDJ74434': 1, 'CDJ74219': 1, 'CDJ73633': 1, 'CDJ73564': 1, 'CDJ73573': 1, 'CDJ73561': 1, 'CDJ73580': 1, 'CDJ73570': 1, 'CDJ74199': 1, 'CDJ72111': 1, 'CDJ73677': 1, 'CDJ73559': 1, 'CDJ73556': 1, 'CDJ73565': 1, 'CDJ72542': 1, 'CDJ73678': 1, 'CDJ73237': 1, 'CDJ73562': 1, 'CDJ7357…	32	32	None	195605	No Growth	cytosol;ribosome	2	0	0	2	0	0	2	0	0
CDJ73173	dnaA	467	52550.2	8.73e-20	8.77	13.28	[[72, 130]]	[[0, 72], [130, 467]]	4	2.40e-39;3.50e-63;3.70e-15;1.20e-39	4-92;137-294;297-365;374-465	CON;CON;CON;CON	a+b two layers;a/b three-layered sandwiches;alpha arrays;alpha arrays	Alpha-lytic protease prodomain-like;P-loop domains-like;Histone-like;HTH	Ribosome-binding factor A (RbfA)-related;P-loop containing nucleoside triphosphate hydrolases;AAA+ ATPase lid domain;TrpR	DnaA_N;Bac_DnaA_N;Bac_DnaA_lid;Bac_DnaA_C	{'CDJ73173': 1}	1	1	None	840	No Growth	inner membrane;cytosol	6	0	0	6	0	0	6	0	0
CDJ73174	dnaN	366	40586.2	6.74e-20	5.25	0.82	[]	[[0, 366]]	3	2.20e-40;2.50e-37;1.80e-38	1-119;125-236;245-366	CON;CON;CON	a+b two layers;a+b two layers;a+b two layers	DNA clamp;DNA clamp;DNA clamp	DNA clamp;DNA clamp;DNA clamp	DNA_pol3_beta;DNA_pol3_beta_2;DNA_pol3_beta_3	{'CDJ73174': 1, 'CDJ74132': 18}	2	19	None	No Info Available	No Info Available	Unknown	19	1	0	19	1	0	18	1	0
CDJ73176	gyrB	804	89948.8	1.49e-19	5.72	2.74	[[424, 438]]	[[0, 424], [438, 804]]	5	2.00e-93;1.00e-65;6.10e-102;3.10e-33;1.10e-72	15-220;221-382;405-547,736-796;534-592;563-729	CON;CON;NC;IS;IS	a+b two layers;a+b two layers;a/b three-layered sandwiches;a+b two layers;a+b complex topology	ATPase domain of HSP90 chaperone/DNA topoisomerase II/histidine kinase-like;Ribosomal protein S5 domain 2-like;HAD domain-like;SSHS domain;DNA gyrase subunit B insertion domain	ATPase domain of HSP90 chaperone/DNA topoisomerase II/histidine kinase;Ribosomal protein S5 domain 2-like;Toprim domain;SSHS domain in type II DNA topoisomerase;DNA gyrase subunit B insertion domain	HATPase_c_1;DNA_gyraseB;DNA_gyraseB_C;gyrB_1st;gyrB_2nd	{'CDJ72584': 2, 'CDJ73176': 2}	2	4	Mg2+	5582	No Growth	cytosol	66	1	0	66	1	0	60	1	0
CDJ73178	yidA	270	29720.8	4.94e-20	5.11	0.37	[]	[[0, 270]]	1	3.1e-82	3-268	CON	a+b two layers	Cof C2 cap domain	Cof C2 cap domain	Hydrolase_3	{'CDJ73178': 1}	1	1	Mg2+	1745	Growth	cytosol	16	3	3	14	3	3	14	3	3
CDJ73180	dgoR	229	26079.3	4.33e-20	5.47	1.75	[]	[[0, 229]]	2	3.00e-20;5.10e-31	6-73;98-225	CON;CON	alpha arrays;alpha bundles	HTH;Fatty acid responsive transcription factor FadR, C-terminal domain	winged;Fatty acid responsive transcription factor FadR, C-terminal domain	GntR;FCD	{'CDJ73180': 1}	1	1	None	417	Growth	cytosol	2	0	0	2	0	0	2	0	0
CDJ73186	yidR	404	44983.7	7.47e-20	5.82	0.99	[]	[[0, 404]]	1	1.48e-25	18-154,288-393	NC CP	beta duplicates or obligate multimers	beta-propeller-like	6-bladed	DPPIV_N	{'CDJ73186': 1}	1	1	None	221	Growth	Unknown	5	0	0	5	0	0	5	0	0
CDJ73188	ibpA	137	15773.5	2.62e-20	5.57	10.95	[]	[[0, 137]]	1	5.4e-16	43-122	CON	beta sandwiches	HSP20-like	HSP20-like chaperones	HSP20	{'CDJ73188': 2}	1	2	None	2834	Growth	cytosol	6	4	6	6	4	6	6	4	6
CDJ73189	ibpB	142	16093	2.67e-20	5.19	4.93	[]	[[0, 142]]	1	5.3e-14	39-118	CON	beta sandwiches	HSP20-like	HSP20-like chaperones	HSP20	{'CDJ73189': 2}	1	2	None	620	Growth	cytosol	2	2	2	2	2	2	2	2	2
CDJ73203	ilvB	562	60439.9	1e-19	5.3	3.38	[]	[[0, 562]]	3	9.60e-62;2.90e-55;3.40e-61	14-178;197-348;365-542	CON;CON;CON	a/b three-layered sandwiches;a/b three-layered sandwiches;a/b three-layered sandwiches	Thiamin diphosphate-binding fold (THDP-binding);Rossmann-like;Thiamin diphosphate-binding fold (THDP-binding)	Thiamin diphosphate-binding fold (THDP-binding);DHS-like NAD/FAD-binding domain;Thiamin diphosphate-binding fold (THDP-binding)	TPP_enzyme_N;TPP_enzyme_M;TPP_enzyme_C	{'CDJ73203': 2, 'CDJ73204': 2}	2	4	thiamine diphosphate;FAD;Mg2+	1207	Growth	cytosol	5	0	0	5	0	0	5	0	0
CDJ73209	ade	588	63738.6	1.06e-19	5.23	1.02	[]	[[0, 588]]	2	1.80e-08;7.10e-51	31-116;396-573	CON;CON	beta sandwiches;a+b complex topology	Composite domain of metallo-dependent hydrolases;Adenine deaminase 2 C-terminal domain	Composite domain of metallo-dependent hydrolases;Adenine deaminase 2 C-terminal domain	Urease_alpha_1;Adenine_deam_C	{'CDJ73209': 2}	1	2	Fe2+;Mn2+	738	Growth	cytosol	6	0	0	6	0	0	6	0	0
CDJ73223	trmH	229	25342.8	4.21e-20	6.71	0.87	[]	[[0, 229]]	1	1e-44	20-165	CON	a/b three-layered sandwiches	alpha/beta knot	alpha/beta knot	SpoU_methylase	{'CDJ73223': 1}	1	1	None	605	Growth	cytosol	3	1	1	3	1	1	3	1	1
CDJ73224	spoT	704	79610.8	1.32e-19	8.81	0.99	[]	[[0, 704]]	5	9.30e-66;4.80e-54;5.90e-29;8.30e-22;2.50e-11	21-190;205-355;389-449;562-619;626-701	CON;CON;CON;CON;CON	alpha complex topology;a+b three layers;a+b two layers;few secondary structure elements;a+b two layers	PDEase-like;Nucleotidyltransferase-like;beta-Grasp;RelA zinc-finger domain;Alpha-beta plaits	HD-domain/PDEase-like;Nucleotidyltransferase;Ubiquitin-like;RelA zinc-finger domain;ACT-like	HD_4;RelA_SpoT;TGS;SpoT;ACT_4_1	{'CDJ73224': 1}	1	1	None	No Info Available	No Info Available	Unknown	3	1	1	3	1	1	3	1	1
CDJ73225	rpoZ	91	10236.5	1.7e-20	4.87	12.09	[]	[[0, 91]]	1	7.2e-31	1985-06-01	CON	alpha arrays	RPB6/omega subunit-like	RPB6	RNA_pol_Rpb6	{'CDJ73225': 1}	1	1	None	29488	Growth	cytosol	15	1	1	15	1	1	11	1	1
CDJ73226	gmk	207	23592.4	3.92e-20	6.07	1.93	[]	[[0, 207]]	1	1e-74	5-187	CON	a/b three-layered sandwiches	P-loop domains-like	P-loop containing nucleoside triphosphate hydrolases	Guanylate_kin	{'CDJ73226': 2}	1	2	Mg2+	4423	No Growth	cytosol	21	0	0	21	0	0	20	0	0
CDJ73230	yicC	287	33174.5	5.51e-20	5.1	1.74	[]	[[0, 287]]	0	None	None	None	None	None	None	None	{'CDJ73230': 1}	1	1	None	3069	Growth	cytosol	20	1	1	20	1	1	16	1	1
CDJ73231	rph	238	25351.7	4.21e-20	5.54	4.62	[]	[[0, 238]]	2	3.90e-19;8.30e-24	11-140;155-237	CON;CON	a+b two layers;a+b two layers	Ribosomal protein S5 domain 2-like;Ribonuclease PH domain 2-like	Ribosomal protein S5 domain 2-like;Ribonuclease PH domain 2	RNase_PH;RNase_PH_C_2	{'CDJ73231': 1}	1	1	Mn2+;Co2+;Mg2+;phosphate	5342	Growth	cytosol	10	1	0	10	1	0	10	1	0
CDJ73232	pyrE	213	23566.7	3.91e-20	5.33	0.94	[]	[[0, 213]]	1	6.4e-27	39-192	CON	a/b three-layered sandwiches	PRTase-like	PRTase-like	Pribosyltran	{'CDJ73232': 2}	1	2	Mg2+	823	Growth	cytosol	15	1	1	14	0	0	14	0	0
CDJ73233	slmA	198	22836.1	3.79e-20	8.78	3.03	[]	[[0, 198]]	2	8.00e-36;3.90e-47	10-68;82-197	CON;CON	alpha arrays;alpha bundles	HTH;Tetracyclin repressor-like, C-terminal domain	tri-helical;Tetracyclin repressor-like, C-terminal domain	TetR_N_3;slmA	{'CDJ73233': 2}	1	2	None	2323	Growth	cytosol;bacterial nucleoid	1	0	0	1	0	0	1	0	0
CDJ73234	dut	151	16155.3	2.68e-20	5.03	10.6	[[137, 151]]	[[0, 137]]	1	6.6e-44	5-134	CON	beta barrels	beta-clip	dUTPase-like	dUTPase	{'CDJ73234': 3}	1	3	Mg2+	6571	No Growth	cytosol	12	0	0	10	0	0	7	0	0
CDJ73235	coaBC	406	43437.6	7.21e-20	7.06	0.74	[]	[[0, 406]]	2	2.00e-52;1.40e-70	6-175;185-397	CON;CON	a/b three-layered sandwiches;a/b three-layered sandwiches	Homo-oligomeric flavin-containing Cys decarboxylases, HFCD;Rossmann-like	Homo-oligomeric flavin-containing Cys decarboxylases, HFCD;NAD(P)-binding Rossmann-fold domains	Flavoprotein;DFP	{'CDJ73235': 12}	1	12	Mg2+	1126	No Growth	cytosol	20	0	0	20	0	0	17	0	0
CDJ73237	rpmB	78	9006.38	1.5e-20	11.42	42.31	[[0, 32]]	[[32, 78]]	1	1.5e-30	1962-03-01	CON	few secondary structure elements	Ribosomal protein bL28-related	Ribosomal protein L28	Ribosomal_L28	{'CDJ73575': 1, 'CDJ74220': 1, 'CDJ73557': 1, 'CDJ73554': 1, 'CDJ73555': 1, 'CDJ73566': 1, 'CDJ73569': 1, 'CDJ74221': 1, 'CDJ74434': 1, 'CDJ74219': 1, 'CDJ73633': 1, 'CDJ73564': 1, 'CDJ73573': 1, 'CDJ73561': 1, 'CDJ73580': 1, 'CDJ73570': 1, 'CDJ74199': 1, 'CDJ72111': 1, 'CDJ73677': 1, 'CDJ73559': 1, 'CDJ73556': 1, 'CDJ73565': 1, 'CDJ72542': 1, 'CDJ73678': 1, 'CDJ73237': 1, 'CDJ73562': 1, 'CDJ7357…	32	32	None	177562	No Growth	cytosol;ribosome	10	1	1	10	1	1	10	1	1
CDJ73238	rpmG	55	6371.5	1.06e-20	10.25	41.82	[[0, 55]]	[]	1	1.8e-27	1953-06-01	CON	few secondary structure elements	Rubredoxin-like	Rubredoxin-related	Ribosomal_L33	{'CDJ73575': 1, 'CDJ74220': 1, 'CDJ73557': 1, 'CDJ73554': 1, 'CDJ73555': 1, 'CDJ73566': 1, 'CDJ73569': 1, 'CDJ74221': 1, 'CDJ74434': 1, 'CDJ74219': 1, 'CDJ73633': 1, 'CDJ73564': 1, 'CDJ73573': 1, 'CDJ73561': 1, 'CDJ73580': 1, 'CDJ73570': 1, 'CDJ74199': 1, 'CDJ72111': 1, 'CDJ73677': 1, 'CDJ73559': 1, 'CDJ73556': 1, 'CDJ73565': 1, 'CDJ72542': 1, 'CDJ73678': 1, 'CDJ73237': 1, 'CDJ73562': 1, 'CDJ7357…	32	32	None	153443	Growth	ribosome;cytosol	8	1	1	8	1	1	7	1	1
CDJ73239	mutM	269	30289.7	5.03e-20	8.68	4.09	[]	[[0, 269]]	3	6.40e-41;5.10e-33;9.70e-22	2-122;130-215;229-269	CON;CON;CON	beta barrels;alpha arrays;few secondary structure elements	MutM N-terminal domain-like;HhH/H2TH;Glucocorticoid receptor-like	N-terminal domain of MutM-like DNA repair proteins;H2TH;C-terminal, Zn2+-finger domain of MutM-like DNA repair proteins	Fapy_DNA_glyco;H2TH;zf-FPG_IleRS	{'CDJ73239': 1}	1	1	None	684	Growth	cytosol	6	3	4	6	3	4	6	3	4
CDJ73240	coaD	159	17836.4	2.96e-20	6.49	2.52	[]	[[0, 159]]	1	4.4e-34	3-155	CON	a/b three-layered sandwiches	HUP domain-like	HUP domains	CTP_transf_like_1	{'CDJ73240': 6}	1	6	Mg2+	1201	No Growth	cytosol	3	0	0	3	0	0	3	0	0
CDJ73254	rfaF	348	39041.7	6.48e-20	7.15	0.57	[]	[[0, 348]]	2	8.30e-50;4.20e-54	1-147;180-343	CON;CON	a/b three-layered sandwiches;a/b three-layered sandwiches	UDP-Glycosyltransferase/glycogen phosphorylase;UDP-Glycosyltransferase/glycogen phosphorylase	UDP-Glycosyltransferase/glycogen phosphorylase;UDP-Glycosyltransferase/glycogen phosphorylase	Glyco_transf_9_N;Glyco_transf_9_C	{'CDJ73254': 1}	1	1	None	772	Growth	cytosol	2	0	0	2	0	0	2	0	0
CDJ73255	hldD	310	34892.7	5.79e-20	4.8	0.32	[]	[[0, 310]]	1	3.8e-55	2-307	CON	a/b three-layered sandwiches	Rossmann-like	NAD(P)-binding Rossmann-fold domains	GDP_Man_Dehyd_1	{'CDJ73255': 5}	1	5	NADP+	8651	Growth	cytosol	48	0	0	45	0	0	37	0	0
CDJ73257	kbl	398	43116.6	7.16e-20	5.64	0.75	[]	[[0, 398]]	2	2.90e-42;1.80e-37	42-292;297-392	CON;CON	a/b three-layered sandwiches;a+b two layers	PLP-dependent transferases;C-terminal domain in some PLP-dependent transferases	PLP-dependent transferases;C-terminal domain in some PLP-dependent transferases	Aminotran_5_N;Aminotran_1_2_C_9	{'CDJ73257': 2}	1	2	pyridoxal 5-phosphate	3729	Growth	cytosol	65	6	0	56	5	0	46	3	0
CDJ73258	tdh	341	37238.6	6.18e-20	5.94	0.88	[]	[[0, 341]]	2	1.70e-47;1.50e-35	2-155;142-305	CON;CON	beta barrels;a/b three-layered sandwiches	GroES-like;Rossmann-like	Alcohol dehydrogenase-like, N-terminal domain;NAD(P)-binding Rossmann-fold domains	ADH_N;ADH_zinc_N	{'CDJ73258': 4}	1	4	Fe2+;Zn2+	4448	Growth	cytosol	26	0	0	20	0	0	18	0	0
CDJ73262	gpmI	514	56193.2	9.33e-20	5.14	0.39	[]	[[0, 514]]	2	9.80e-92;3.00e-65	81-307;305-510	CON;CON	a/b three-layered sandwiches;a/b three-layered sandwiches	2,3-Bisphosphoglycerate-independent phosphoglycerate mutase, substrate-binding domain;Alkaline phosphatase-like	2,3-Bisphosphoglycerate-independent phosphoglycerate mutase, substrate-binding domain;Alkaline phosphatase-like	iPGM_N;Metalloenzyme	{'CDJ73262': 1}	1	1	Mn2+	5931	Growth	cytosol	72	0	0	61	0	0	52	0	0
CDJ73264	grxC	83	9137.4	1.52e-20	6.71	8.43	[]	[[0, 83]]	1	1.1e-32	1983-02-01	CON	a+b three layers	Thioredoxin-like	Thioredoxin-like	Glutaredoxin	{'CDJ73264': 1}	1	1	None	7668	Growth	cytosol	13	1	1	13	1	1	9	0	0
CDJ73265	secB	155	17277.2	2.87e-20	4.26	10.97	[]	[[0, 155]]	1	7.4e-54	11-140	CON	a+b two layers	Bacterial protein-export protein SecB	Bacterial protein-export protein SecB	SecB	{'CDJ73265': 4}	1	4	None	21205	Growth	cytosol	42	2	1	34	1	1	26	1	1
CDJ73266	gpsA	339	36361.2	6.04e-20	6.09	3.83	[]	[[0, 339]]	2	6.40e-56;9.80e-56	8-180;184-327	CON;CON	a/b three-layered sandwiches;alpha arrays	Rossmann-like;6-phosphogluconate dehydrogenase C-terminal domain-like	NAD(P)-binding Rossmann-fold domains;6-phosphogluconate dehydrogenase C-terminal domain-like	NAD_Gly3P_dh_N;NAD_Gly3P_dh_C	{'CDJ73266': 2}	1	2	None	1471	No Growth	cytosol	14	1	1	13	1	1	10	0	0
CDJ73267	cysE	273	29316.3	4.87e-20	6.05	19.05	[[228, 273]]	[[0, 228]]	2	2.80e-53;7.50e-35	7-140;131-248	CON;CON	alpha arrays;beta duplicates or obligate multimers	Serine acetyltransferase N-terminal domain;Single-stranded left-handed beta-helix	Serine acetyltransferase N-terminal domain;Trimeric LpxA-like enzymes	SATase_N;Hexapep_2_1	{'CDJ73267': 6, 'CDJ72757': 2}	2	8	None	817	Growth	cytosol	5	1	1	5	1	1	5	1	1
CDJ73268	trmL	157	17726	2.94e-20	6.2	0.64	[]	[[0, 157]]	1	2.9e-40	2-148	CON	a/b three-layered sandwiches	alpha/beta knot	alpha/beta knot	SpoU_methylase	{'CDJ73268': 2}	1	2	None	934	Growth	cytosol	6	1	1	6	1	1	6	1	1
CDJ73272	yibL	120	13695.9	2.27e-20	9.49	13.33	[[107, 120]]	[[0, 107]]	1	9.6e-50	8-115	CON	a+b two layers	Uncharacterized protein yibL	Uncharacterized protein yibL	DUF2810	{'CDJ73272': 1}	1	1	None	4692	Growth	cytosol	6	0	0	6	0	0	6	0	0
CDJ73275	mtlD	382	41138.5	6.83e-20	5.36	0.79	[]	[[0, 382]]	2	1.05e-30;1.00e-44	2-87,94-203;207-381	NC;CON	a/b three-layered sandwiches;alpha arrays	Rossmann-like;6-phosphogluconate dehydrogenase C-terminal domain-like	NAD(P)-binding Rossmann-fold domains;6-phosphogluconate dehydrogenase C-terminal domain-like	Mannitol_dh;Mannitol_dh_C	{'CDJ73275': 1}	1	1	None	851	Growth	cytosol	30	1	1	30	1	1	30	1	1
CDJ73283	yibF	202	22544.8	3.74e-20	5.1	6.44	[]	[[0, 202]]	2	9.50e-12;9.70e-09	1-71;81-196	CON;CON	a+b three layers;alpha superhelices	Thioredoxin-like;Repetitive alpha hairpins	Thioredoxin-like;Glutathione S-transferase (GST)-C	GST_N;GST_C_3	{'CDJ73283': 1}	1	1	None	326	Growth	cytosol	8	2	3	8	2	3	8	2	3
CDJ73284	selA	463	50666.7	8.41e-20	6.05	0.86	[]	[[0, 463]]	2	1.20e-111;1.10e-17	103-338;362-455	CON;CON	a/b three-layered sandwiches;a+b two layers	PLP-dependent transferases;C-terminal domain in some PLP-dependent transferases	PLP-dependent transferases;C-terminal domain in some PLP-dependent transferases	SelA_N;SelA_C	{'CDJ73284': 10}	1	10	pyridoxal 5-phosphate	644	Growth	cytosol	6	0	0	6	0	0	6	0	0
CDJ73285	selB	614	68866.6	1.14e-19	6.11	0.33	[]	[[0, 614]]	7	2.30e-31;3.30e-25;2.00e-16;3.90e-28;2.40e-30;5.70e-35;1.50e-29	2-162;172-257;266-338;349-398;414-483;487-546;549-606	CON;CON;CON;CON;CON;CON;CON	a/b three-layered sandwiches;beta barrels;beta barrels;alpha arrays;alpha arrays;alpha arrays;alpha arrays	P-loop domains-like;cradle loop barrel;cradle loop barrel;HTH;HTH;HTH;HTH	P-loop containing nucleoside triphosphate hydrolases;Alanine racemase-C;Aminomethyltransferase beta-barrel domain;winged;winged;winged;winged	MnmE_helical_2nd;GTP_EFTU_D2_1;eSelB_III;PRK10512_1st;SelB-wing_2;PRK10512_2nd;SelB-wing_3	{'CDJ73285': 1}	1	1	None	No Info Available	No Info Available	cytosol	4	1	1	4	1	1	4	1	1
CDJ73303	avtA	417	46710.7	7.76e-20	5.65	0.72	[]	[[0, 417]]	2	1.60e-42;4.40e-46	23-294;306-411	CON;CON	a/b three-layered sandwiches;a+b two layers	PLP-dependent transferases;C-terminal domain in some PLP-dependent transferases	PLP-dependent transferases;C-terminal domain in some PLP-dependent transferases	Aminotran_1_2_N;Aminotran_1_2_C_13	{'CDJ73303': 1}	1	1	pyridoxal 5-phosphateInhibitors (Unknown Mechanism)3-chloro-L-alanine	1923	Growth	cytosol	4	1	1	4	1	1	4	1	1
CDJ73316	glyQ	303	34715.9	5.76e-20	4.94	1.32	[]	[[0, 303]]	1	2.4e-151	9-288	CON	a+b three layers	Class II aaRS and biotin synthetases	Class II aaRS and biotin synthetases	tRNA-synt_2e_1st	{'CDJ73317': 2, 'CDJ73316': 2}	2	4	None	12365	No Growth	cytosol	43	2	0	40	2	0	35	2	0
CDJ73317	glyS	689	76812	1.28e-19	5.29	0.29	[]	[[0, 689]]	1	2.2e-06	582-677	CON	N/A	N/A	N/A	DALR_1	{'CDJ73317': 2, 'CDJ73316': 2}	2	4	None	12974	No Growth	cytosol	102	4	0	98	4	0	87	3	0
CDJ73321	cspA	70	7403.19	1.23e-20	5.58	21.43	[]	[[0, 70]]	1	6.4e-36	1968-05-01	CON	beta barrels	OB-fold	Nucleic acid-binding proteins	CSD	{'CDJ73321': 1}	1	1	None	43957	Growth	cytosol	37	4	4	37	4	4	24	6	6
CDJ73324	ghrB	324	35395.1	5.88e-20	5.5	1.54	[]	[[0, 324]]	2	3.10e-24;6.40e-69	5-120;101-287	CON;CON	a/b three-layered sandwiches;a/b three-layered sandwiches	Rossmann-like;Rossmann-like	Formate/glycerate dehydrogenase catalytic domain-like;NAD(P)-binding Rossmann-fold domains	2-Hacid_dh;2-Hacid_dh_C	{'CDJ73324': 2}	1	2	None	2255	Growth	inner membrane;cytosol	30	6	7	28	6	6	25	6	6
CDJ73326	bisC	777	85849.7	1.43e-19	5.58	1.54	[]	[[0, 777]]	3	2.60e-48;2.50e-40;5.30e-27	168-357;332-610;636-748	CON;CON;CON	a/b three-layered sandwiches;a/b three-layered sandwiches;beta barrels	Rossmann-like;Rossmann-like;cradle loop barrel	Formate dehydrogenase/DMSO reductase, domains 2 and 3;Formate dehydrogenase/DMSO reductase, domains 2 and 3;double psi	Molybdopterin_1st_1;Molybdopterin_2nd;Molydop_binding	{'CDJ73326': 1}	1	1	bis(guanylyl molybdopterin) cofactor	241	Growth	periplasmic space;cytosol	3	0	0	3	0	0	3	0	0
CDJ73328	tag	187	21099.9	3.5e-20	6.2	5.88	[]	[[0, 187]]	1	1.8e-85	13-182	CON	alpha arrays	HhH/H2TH	DNA-glycosylase	Adenine_glyco	{'CDJ73328': 1}	1	1	None	285	Growth	cytosol	1	0	0	1	0	0	1	0	0
CDJ73331	eptB	563	63803.6	1.06e-19	8.83	1.42	[]	[[0, 563]]	2	1.00e-20;4.10e-26	11-169;250-543	CON;CON	alpha bundles;a/b three-layered sandwiches	Helical membrane domain in lipooligosaccharide phosphoethanolamine transferase A;Alkaline phosphatase-like	Helical membrane domain in lipooligosaccharide phosphoethanolamine transferase A;Alkaline phosphatase-like	DUF1705;Sulfatase_1	{'CDJ73331': 1}	1	1	None	93	Growth	inner membrane	2	1	2	2	1	2	2	1	2
CDJ73332	dppA	535	60293	1e-19	6.21	4.86	[[0, 25]]	[[25, 535]]	3	3.60e-35;2.20e-38;2.10e-72	64-179;154-304;292-505	CON;CON;CON	a+b two layers;a/b three-layered sandwiches;a/b three-layered sandwiches	Alpha-beta plaits;Periplasmic binding protein-like II;Periplasmic binding protein-like II	Oligo-peptide binding protein (OPPA) insertion domain;Periplasmic binding protein-like II;Periplasmic binding protein-like II	SBP_bac_5_1st;SBP_bac_5_2nd;SBP_bac_5_3rd	{'CDJ73335': 1, 'CDJ73336': 1, 'CDJ73333': 1, 'CDJ73334': 1, 'CDJ73332': 1}	5	5	None	2460	Growth	inner membrane;periplasmic space	4	1	2	4	1	2	4	1	2
CDJ73349	yhjJ	498	55526.7	9.22e-20	5.73	7.23	[[472, 498]]	[[0, 472]]	2	6.30e-27;3.00e-92	33-245;272-453	CON;CON	a+b two layers;a+b two layers	LuxS, MPP, ThrRS/AlaRS common domain;LuxS, MPP, ThrRS/AlaRS common domain	LuxS/MPP-like metallohydrolase;LuxS/MPP-like metallohydrolase	Peptidase_M16;PqqL_like	{'CDJ73349': 1}	1	1	None	702	Growth	periplasmic space	9	0	0	9	0	0	9	0	0
CDJ73350	kdgK	309	33962	5.64e-20	4.92	0.65	[]	[[0, 309]]	1	4.9e-65	4-301	CON	a/b three-layered sandwiches	Rossmann-like	Ribokinase-like	PfkB	{'CDJ73350': 1}	1	1	Mn2+	2326	Growth	cytosol	15	1	0	15	1	0	14	1	0
CDJ73359	gadA	466	52684.6	8.75e-20	5.22	1.93	[]	[[0, 466]]	2	3.30e-26;1.00e-25	55-305;338-455	CON;CON	a/b three-layered sandwiches;a+b two layers	PLP-dependent transferases;C-terminal domain in some PLP-dependent transferases	PLP-dependent transferases;C-terminal domain in some PLP-dependent transferases	Aminotran_5_N;KOG1383	{'CDJ73359': 6}	1	6	pyridoxal 5-phosphate	No Info Available	No Info Available	cytosol	63	34	43	58	33	40	54	32	37
CDJ73366	hdeA	110	11857.5	1.97e-20	5.06	31.82	[[0, 34]]	[[34, 110]]	1	9.4e-33	33-103	CON	alpha superhelices	Bifunctional inhibitor/lipid-transfer protein/seed storage 2S albumin-like	Protein HNS-dependent expression A HdeA	HdeA	{'CDJ73366': 2}	1	2	None	714	Growth	periplasmic space	15	6	12	15	6	12	9	5	9
CDJ73367	hdeB	108	12042.7	2e-20	5.73	12.04	[]	[[0, 108]]	1	2.7e-32	34-102	CON	alpha superhelices	Bifunctional inhibitor/lipid-transfer protein/seed storage 2S albumin-like	Protein HNS-dependent expression A HdeA	HdeA	{'CDJ73367': 2}	1	2	None	191	Growth	periplasmic space	6	4	6	6	4	6	6	4	6
CDJ73372	arsC	141	15853.1	2.63e-20	5.41	19.15	[[122, 141]]	[[0, 122]]	1	2.9e-38	4-116	CON	a+b three layers	Thioredoxin-like	Thioredoxin-like	ArsC	{'CDJ73372': 1}	1	1	None	287	Growth	cytosol	3	1	1	3	1	1	3	1	1
CDJ73376	gor	450	48771.9	8.1e-20	5.64	0.44	[]	[[0, 450]]	3	1.10e-07;1.40e-36;1.40e-43	87-153;168-327;336-449	CON;CON;CON	a/b three-layered sandwiches;a/b three-layered sandwiches;a+b two layers	Rossmann-like;Rossmann-like;FAD-linked reductases, C-terminal domain-like	NAD(P)-binding Rossmann-fold domains;NAD(P)-binding Rossmann-fold domains;FAD/NAD-linked reduatases, dimerisation (C-terminal) domain	Pyr_redox_2;Pyr_redox_2;Pyr_redox_dim	{'CDJ73376': 2}	1	2	FAD	3255	Growth	cytosol	27	0	0	25	0	0	23	0	0
CDJ73377	rlmJ	280	31941.3	5.3e-20	8.59	2.14	[]	[[0, 280]]	1	1.3e-114	3-262	CON	a/b three-layered sandwiches	Rossmann-like	S-adenosyl-L-methionine-dependent methyltransferases	RsmJ	{'CDJ73377': 1}	1	1	None	1230	Growth	cytosol	10	0	0	10	0	0	10	0	0
CDJ73378	prlC	680	77166.3	1.28e-19	5.15	0.73	[]	[[0, 680]]	1	4e-247	12-677	CON	mixed a+b and a/b	Zincin-like	Metalloproteases (zincins) catalytic domain	Peptidase_M3	{'CDJ73378': 1}	1	1	None	3082	Growth	cytosol	130	24	35	122	24	36	106	22	33
CDJ73379	rsmJ	250	26948.9	4.48e-20	6.6	0	[]	[[0, 250]]	1	1.1e-80	34-220	CON	a/b three-layered sandwiches	Rossmann-like	S-adenosyl-L-methionine-dependent methyltransferases	SAM_MT	{'CDJ73379': 1}	1	1	None	532	Growth	cytosol	5	2	2	5	2	2	5	2	2
CDJ73381	uspA	144	16066.2	2.67e-20	5.11	4.17	[]	[[0, 144]]	1	1.4e-22	3-137	CON	a/b three-layered sandwiches	HUP domain-like	HUP domains	Usp	{'CDJ73381': 1}	1	1	None	12675	Growth	cytosol	14	0	0	13	0	0	13	0	0
CDJ73384	yhiN	400	43740.6	7.26e-20	5.86	0.5	[]	[[0, 400]]	3	3.20e-26;1.50e-28;1.50e-11	3-163,331-396;190-257;262-319	NC;IS;IS	a/b barrels;beta barrels;alpha arrays	TIM beta/alpha-barrel;cradle loop barrel;HhH/H2TH	TIM barrels;HI0933 barrel domain-like;H2TH	FAD_binding_3_1st;HI0933_like_1st;HI0933_like_2nd	{'CDJ73384': 1}	1	1	None	451	Growth	cytosol	5	1	1	5	1	1	5	1	1
CDJ73393	nikR	133	15093.6	2.51e-20	5.77	4.51	[]	[[0, 133]]	2	5.00e-24;2.40e-33	9-40;52-128	CON;CON	alpha arrays;a+b two layers	HTH;Alpha-beta plaits	Ribbon-helix-helix;ACT-like	RHH_1_1;NikR_C	{'CDJ73393': 1}	1	1	None	758	Growth	cytosol	1	0	0	1	0	0	1	0	0
CDJ73404	tusA	81	9094.46	1.51e-20	5.18	8.64	[]	[[0, 81]]	1	1.2e-33	1980-07-01	CON	a+b two layers	IF3-like	SirA-like	TusA	{'CDJ73404': 1}	1	1	None	2167	Growth	cytosol	5	0	0	5	0	0	5	0	0
CDJ73409	rsmD	198	21677.3	3.6e-20	5.96	9.6	[]	[[0, 198]]	1	1.4e-07	35-149	CON	a/b three-layered sandwiches	Rossmann-like	S-adenosyl-L-methionine-dependent methyltransferases	Methyltransf_11_4	{'CDJ73409': 1}	1	1	None	745	Growth	cytosol	2	0	0	2	0	0	2	0	0
CDJ73410	ftsY	497	54512.7	9.05e-20	4.47	38.03	[[0, 190]]	[[190, 497]]	3	6.80e-10;1.60e-06;1.00e-85	222-279;247-329;291-493	CON;CON;CON	alpha bundles;a/b three-layered sandwiches;a/b three-layered sandwiches	Domain of the SRP/SRP receptor G proteins-like;P-loop domains-like;P-loop domains-like	Domain of the SRP/SRP receptor G-proteins;P-loop containing nucleoside triphosphate hydrolases;P-loop containing nucleoside triphosphate hydrolases	SRP54_N;ArgK;SRP54	{'CDJ73410': 1}	1	1	None	2069	No Growth	inner membrane;cytosol	19	0	0	19	0	0	16	0	0
CDJ73411	ftsE	222	24439	4.06e-20	9.37	4.05	[]	[[0, 222]]	1	1.5e-64	1-215	CON	a/b three-layered sandwiches	P-loop domains-like	P-loop containing nucleoside triphosphate hydrolases	ABC_tran	{'CDJ73411': 2, 'CDJ73412': 1}	2	3	None	967	No Growth	inner membrane;cytosol	1	1	1	1	1	1	1	1	1
CDJ73413	rpoH	284	32468.4	5.39e-20	5.64	15.14	[[178, 214]]	[[0, 178], [214, 284]]	2	3.40e-30;1.90e-17	18-113;220-280	CON;CON	alpha complex topology;alpha arrays	Sigma2 domain-like;HTH	Sigma2 domain of RNA polymerase sigma factors;tri-helical	Sigma70_r2_2;Sigma70_r4	{'CDJ73579': 2, 'CDJ74224': 1, 'CDJ74223': 1, 'CDJ73413': 1}	4	5	None	3424	No Growth	inner membrane;cytosol	2	1	1	2	1	1	2	1	1
CDJ73414	livJ	367	39075.9	6.49e-20	5.54	5.72	[[0, 19]]	[[19, 367]]	3	2.10e-42;2.30e-06;1.70e-09	25-189;162-241;203-344	CON;CON;CON	a/b three-layered sandwiches;a/b three-layered sandwiches;a/b three-layered sandwiches	Flavodoxin-like;Flavodoxin-like;Flavodoxin-like	Periplasmic binding protein-like I;Periplasmic binding protein-like I;Periplasmic binding protein-like I	Peripla_BP_5;ANF_receptor_2nd;Peripla_BP_5	{'CDJ73420': 1, 'CDJ73419': 1, 'CDJ73417': 1, 'CDJ73418': 1, 'CDJ73414': 1}	5	5	None	1694	Growth	periplasmic space	3	1	2	3	1	2	3	1	2
CDJ73415	panZ	127	14505.4	2.41e-20	6.59	1.57	[]	[[0, 127]]	2	1.30e-07;5.40e-44	13-87;36-126	CON;CON	a+b three layers;a+b three layers	Nat/Ivy;Nat/Ivy	Acyl-CoA N-acyltransferases (Nat);Acyl-CoA N-acyltransferases (Nat)	Acetyltransf_10;DUF3749	{'CDJ73415': 1}	1	1	None	No Info Available	No Info Available	Unknown	5	0	0	5	0	0	5	0	0
CDJ73416	livK	369	39378.2	6.54e-20	5.49	2.71	[]	[[0, 369]]	2	2.50e-42;2.90e-09	24-220;255-359	CON;CON	a/b three-layered sandwiches;a/b three-layered sandwiches	Flavodoxin-like;Flavodoxin-like	Periplasmic binding protein-like I;Periplasmic binding protein-like I	Peripla_BP_5;Peripla_BP_5	{'CDJ73416': 1, 'CDJ73418': 1, 'CDJ73417': 1, 'CDJ73419': 1, 'CDJ73420': 1}	5	5	None	845	Growth	periplasmic space	1	0	0	1	0	0	1	0	0
CDJ73425	ugpQ	247	27409.3	4.55e-20	6.09	1.22	[]	[[0, 247]]	1	5.3e-64	7-239	CON	a/b barrels	TIM beta/alpha-barrel	TIM barrels	GDPD	{'CDJ73425': 1}	1	1	Mg2+	530	Growth	cytosol	2	0	0	2	0	0	2	0	0
CDJ73434	yhhX	345	38764.5	6.44e-20	6.07	0.87	[]	[[0, 345]]	3	1.30e-06;3.40e-15;1.20e-24	4-93;51-152;130-253	CON;CON;CON	a/b three-layered sandwiches;a/b three-layered sandwiches;a+b two layers	Rossmann-like;Rossmann-like;FwdE/GAPDH domain-like	NAD(P)-binding Rossmann-fold domains;NAD(P)-binding Rossmann-fold domains;Glyceraldehyde-3-phosphate dehydrogenase-like, C-terminal domain	CoA_binding_1;GFO_IDH_MocA;GFO_IDH_MocA_C	{'CDJ73434': 1}	1	1	None	1001	Growth	cytosol	22	6	6	22	6	6	19	5	5
CDJ73435	yhhW	231	26279.1	4.36e-20	5.21	0.43	[]	[[0, 231]]	2	1.10e-46;1.60e-42	16-136;140-230	CON;CON	beta sandwiches;beta sandwiches	jelly-roll;jelly-roll	Double-stranded beta-helix;Double-stranded beta-helix	Pirin;YhaK	{'CDJ73435': 1}	1	1	None	371	Growth	cytosol	1	0	0	1	0	0	1	0	0
CDJ73436	gntR	331	36421.6	6.05e-20	6.41	2.72	[]	[[0, 331]]	3	3.60e-17;6.10e-25;1.80e-33	8-54;66-182;163-290	CON;CON;CON	alpha arrays;a/b three-layered sandwiches;a/b three-layered sandwiches	HTH;Flavodoxin-like;Flavodoxin-like	tetra-helical, lambda repressor-like;Periplasmic binding protein-like I;Periplasmic binding protein-like I	LacI;Peripla_BP_1_1st_1;Peripla_BP_3	{'CDJ73436': 1}	1	1	None	592	Growth	cytosol	1	0	0	1	0	0	1	0	0
CDJ73440	asd	367	40017.4	6.65e-20	5.37	1.64	[]	[[0, 367]]	2	5.10e-23;1.60e-56	1-122;135-350	CON;CON	a/b three-layered sandwiches;a+b two layers	Rossmann-like;FwdE/GAPDH domain-like	NAD(P)-binding Rossmann-fold domains;Glyceraldehyde-3-phosphate dehydrogenase-like, C-terminal domain	Semialdhyde_dh;Semialdhyde_dhC	{'CDJ73440': 2}	1	2	None	7060	No Growth	cytosol	42	3	1	39	3	1	33	3	1
CDJ73441	glgB	728	84335.8	1.4e-19	5.91	4.12	[[684, 728]]	[[0, 684]]	4	2.70e-25;1.90e-31;3.30e-48;9.60e-19	8-99;136-220;263-588;632-725	CON;CON;CON;CON	beta sandwiches;beta sandwiches;a/b barrels;beta sandwiches	Immunoglobulin-like beta-sandwich;Immunoglobulin-like beta-sandwich;TIM beta/alpha-barrel;Glycosyl hydrolase domain-like	Immunoglobulin/Fibronectin type III/E set domains/PapD-like;Immunoglobulin/Fibronectin type III/E set domains/PapD-like;TIM barrels;Glycosyl hydrolase domain	CBM_48_1;AMPK1_CBM;Alpha-amylase;Alpha-amylase_C	{'CDJ73441': 1}	1	1	None	117	Growth	cytosol	1	1	1	1	1	1	1	1	1
CDJ73442	glgX	657	73575.8	1.22e-19	5.65	6.7	[[455, 484]]	[[0, 455], [484, 657]]	3	1.70e-28;3.20e-62;1.50e-41	9-132;185-452,492-560;577-656	CON;NC;CON	beta sandwiches;a/b barrels;beta sandwiches	Immunoglobulin-like beta-sandwich;TIM beta/alpha-barrel;Glycosyl hydrolase domain-like	Immunoglobulin/Fibronectin type III/E set domains/PapD-like;TIM barrels;Glycosyl hydrolase domain	CBM_48;Alpha-amylase;PRK03705	{'CDJ73442': 1}	1	1	None	47	Growth	cytosol	1	1	1	1	1	1	1	1	1
CDJ73443	glgC	431	48697.1	8.09e-20	5.77	6.03	[]	[[0, 431]]	1	1.3e-68	22-291	CON	a/b three-layered sandwiches	Nucleotide-diphospho-sugar transferases	Nucleotide-diphospho-sugar transferases	NTP_transferase	{'CDJ73443': 4}	1	4	Mg2+	257	Growth	cytosol	9	3	6	9	3	6	9	3	6
CDJ73445	glgP	815	93171.4	1.55e-19	5.57	0.74	[]	[[0, 815]]	2	2.20e-205;4.70e-162	14-466;467-812	CON;CON	a/b three-layered sandwiches;a/b three-layered sandwiches	UDP-Glycosyltransferase/glycogen phosphorylase;UDP-Glycosyltransferase/glycogen phosphorylase	UDP-Glycosyltransferase/glycogen phosphorylase;UDP-Glycosyltransferase/glycogen phosphorylase	Phosphorylase_N;Phosphorylase_C	{'CDJ73445': 2}	1	2	pyridoxal 5-phosphate	178	Growth	cytosol	11	4	8	11	4	8	11	4	8
CDJ73446	glpD	501	56749.8	9.42e-20	6.96	0.6	[]	[[0, 501]]	3	9.60e-31;1.90e-36;9.70e-37	5-82,134-210,256-256;226-321;401-491	NC;CON;CON	a/b barrels;a+b two layers;alpha arrays	TIM beta/alpha-barrel;FAD-linked reductases, C-terminal domain-like;C-terminal alpha domain in Alpha-Glycerophosphate Oxidase	TIM barrels;FAD-linked reductases-C;C-terminal alpha domain in Alpha-Glycerophosphate Oxidase	FAD_binding_3_1st;DAO_2nd_2;DAO_C_1	{'CDJ73446': 2}	1	2	FAD	127	Growth	cytosol;inner membrane	31	2	2	31	2	2	31	2	2
CDJ73447	glpE	108	12082.3	2.01e-20	4.49	0.93	[]	[[0, 108]]	1	8.4e-23	1999-07-01	CON	a/b three-layered sandwiches	Flavodoxin-like	Rhodanese/Cell cycle control phosphatase	Rhodanese	{'CDJ73447': 2}	1	2	None	934	Growth	cytosol	4	0	0	2	0	0	2	0	0
CDJ73449	glpR	252	28047.5	4.66e-20	5.82	11.9	[[53, 75]]	[[0, 53], [75, 252]]	3	1.50e-08;2.30e-08;2.10e-11	2-43;21-78;73-125	CON;CON;CON	alpha arrays;alpha arrays;a/b three-layered sandwiches	HTH;HTH;Rossmann-like	winged;winged;NagB/RpiA/CoA transferase-like	HTH_DeoR;GntR;AcetylCoA_hyd_C	{'CDJ73449': 1}	1	1	None	1057	Growth	Unknown	9	4	4	9	4	4	9	4	4
CDJ73453	malT	901	103117	1.71e-19	6.03	0.89	[]	[[0, 901]]	2	4.50e-148;8.50e-22	452-771;835-892	CON;CON	alpha superhelices;alpha arrays	Repetitive alpha hairpins;HTH	ARM repeat;tetra-helical, LuxR-like	PRK04841;GerE	{'CDJ73453': 1}	1	1	None	377	Growth	cytosol	5	2	3	5	2	3	5	2	3
CDJ73454	malP	797	90521.3	1.5e-19	6.94	0.38	[]	[[0, 797]]	2	1.20e-179;2.80e-155	7-450;451-795	CON;CON	a/b three-layered sandwiches;a/b three-layered sandwiches	UDP-Glycosyltransferase/glycogen phosphorylase;UDP-Glycosyltransferase/glycogen phosphorylase	UDP-Glycosyltransferase/glycogen phosphorylase;UDP-Glycosyltransferase/glycogen phosphorylase	Phosphorylase_N;Phosphorylase_C	{'CDJ73454': 2}	1	2	pyridoxal 5-phosphate	No Info Available	Growth	cytosol	39	13	15	39	13	15	39	13	15
CDJ73455	malQ	694	78502.6	1.3e-19	6.14	2.45	[]	[[0, 694]]	2	3.70e-23;1.90e-157	53-128;140-572,606-685	CON;NC	beta sandwiches;a/b barrels	Immunoglobulin-like beta-sandwich;TIM beta/alpha-barrel	Immunoglobulin/Fibronectin type III/E set domains/PapD-like;TIM barrels	malQ;Glyco_hydro_77	{'CDJ73455': 1}	1	1	None	222	Growth	cytosol	6	4	5	6	4	5	6	4	5
CDJ73460	nfuA	191	20997.5	3.49e-20	4.52	0.52	[]	[[0, 191]]	2	2.30e-15;4.80e-23	1-97;109-183	CON;CON	beta complex topology;a+b two layers	HesB-like domain;Alpha-lytic protease prodomain-like	HesB-like domain;Fe-S cluster assembly (FSCA) domain-like	Fe-S_biosyn;NifU	{'CDJ73460': 2}	1	2	None	15911	Growth	cytosol	33	2	1	31	2	1	25	2	2
CDJ73462	bioH	256	28504.7	4.73e-20	6.5	1.17	[]	[[0, 256]]	1	1e-43	3-250	CON	a/b three-layered sandwiches	alpha/beta-Hydrolases	alpha/beta-Hydrolases	Hydrolase_4_1	{'CDJ73462': 1}	1	1	None	661	Growth	cytosol	2	0	0	2	0	0	2	0	0
CDJ73467	yhgF	773	85118.9	1.41e-19	5.92	6.73	[[721, 773]]	[[0, 721]]	7	3.60e-29;5.60e-25;5.50e-76;2.60e-46;5.20e-32;4.00e-30;5.80e-29	13-63;65-108;112-311;327-460;484-557;565-625;650-719	CON;CON;CON;CON;CON;CON;CON	alpha arrays;alpha bundles;alpha complex topology;mixed a+b and a/b;alpha arrays;alpha arrays;beta barrels	HTH;immunoglobulin/albumin-binding domain-like;Tex N-terminal region-like;Ribonuclease H-like;HhH/H2TH;HhH/H2TH;OB-fold	Tex N-terminal domain;Tex bundle domain-like;Tex N-terminal region-like;Ribonuclease H-like;SAM domain-like;SAM domain-like;Nucleic acid-binding proteins	Tex_N_1st;Tex_N_2nd;Tex_N_3rd;Tex_YqgF;HHH_3;DLD_1;S1	{'CDJ73467': 1}	1	1	None	3198	Growth	cytosol	34	1	0	34	1	0	32	1	0
CDJ73468	greB	158	18526.8	3.08e-20	7.74	2.53	[]	[[0, 158]]	2	5.30e-31;4.30e-27	6-76;84-155	CON;CON	alpha bundles;a+b two layers	Long alpha-hairpin;FKBP-like	GreA transcript cleavage protein, N-terminal domain;FKBP-like	GreA_GreB_N;GreA_GreB	{'CDJ73468': 1}	1	1	None	439	Growth	cytosol	2	0	0	2	0	0	2	0	0
CDJ73469	ompR	239	27353.3	4.54e-20	6.04	1.25	[]	[[0, 239]]	2	1.00e-42;8.20e-32	6-121;138-232	CON;CON	a/b three-layered sandwiches;alpha arrays	Flavodoxin-like;HTH	CheY-like;winged	Response_reg;Trans_reg_C	{'CDJ73469': 2}	1	2	None	2248	Growth	cytosol	10	1	0	10	1	0	8	1	0
CDJ73471	pckA	540	59642.8	9.9e-20	5.46	1.11	[]	[[0, 540]]	2	2.70e-90;6.80e-149	11-227;229-539	CON;CON	a/b three-layered sandwiches;a/b three-layered sandwiches	P-loop domains-like;P-loop domains-like	PEP carboxykinase N-terminal domain;PEP carboxykinase catalytic C-terminal domain	PEPCK_ATP_N;PEPCK_ATP_C	{'CDJ73471': 1}	1	1	Mg2+	7029	Growth	cytosol	84	2	2	84	2	2	70	2	2
CDJ73473	hslO	292	32534.1	5.4e-20	4.35	4.79	[]	[[0, 292]]	2	2.30e-85;3.70e-24	5-226;231-281	CON;CON	a+b complex topology;few secondary structure elements	Hsp33 domain;HSP33 redox switch-like	Hsp33 domain;HSP33 redox switch-like	HSP33_N;HSP33_C	{'CDJ73473': 1}	1	1	None	6405	Growth	cytosol	54	8	15	50	7	14	42	9	14
CDJ73475	yrfG	222	25398.5	4.22e-20	5.07	0.45	[]	[[0, 222]]	1	4.3e-31	11-200	CON	a/b three-layered sandwiches	HAD domain-like	HAD-like	HAD_2	{'CDJ73475': 1}	1	1	Mg2+	876	Growth	cytosol	10	1	0	10	1	0	10	1	0
CDJ73477	nudE	186	21152.9	3.51e-20	4.85	4.3	[]	[[0, 186]]	1	2.6e-19	48-165	CON	a+b two layers	beta-Grasp	Nudix	NUDIX_1	{'CDJ73477': 2}	1	2	Mg2+	1130	Growth	cytosol	16	1	0	14	1	0	13	1	0
CDJ73484	aroK	173	19537.8	3.24e-20	5.26	2.89	[]	[[0, 173]]	1	2.5e-52	5-170	CON	a/b three-layered sandwiches	P-loop domains-like	P-loop containing nucleoside triphosphate hydrolases	SKI	{'CDJ73484': 1}	1	1	None	12633	Growth	cytosol	17	0	0	13	0	0	9	0	0
CDJ73485	aroB	362	38880.5	6.46e-20	5.72	0.28	[]	[[0, 362]]	2	2.10e-66;5.40e-69	3-173;174-357	CON;CON	a/b three-layered sandwiches;alpha bundles	Flavodoxin-like;alpha-helical domain in dehydroquinate synthase-like enzymes	Rossmann-like domain in dehydroquinate synthase-like enzymes;alpha-helical domain in dehydroquinate synthase-like enzymes	DHQ_synthase_N;DHQ_synthase_C	{'CDJ73485': 1}	1	1	Zn2+;NAD+;Co2+	770	Growth	cytosol	12	0	0	12	0	0	12	0	0
CDJ73486	damX	428	46161.3	7.67e-20	5.69	79.44	[[0, 358]]	[[358, 428]]	1	9.9e-26	346-422	CON	a+b two layers	Alpha-beta plaits	Sporulation related repeat (SPOR)	SPOR	{'CDJ73486': 1}	1	1	None	4024	Growth	inner membrane	5	0	0	5	0	0	5	0	0
CDJ73487	dam	278	32099.2	5.33e-20	8.78	2.88	[]	[[0, 278]]	1	1.2e-93	7-266	CON	a/b three-layered sandwiches	Rossmann-like	S-adenosyl-L-methionine-dependent methyltransferases	MethyltransfD12	{'CDJ73487': 1}	1	1	None	340	Growth	cytosol	3	0	0	3	0	0	3	0	0
CDJ73488	rpe	225	24554	4.08e-20	5.13	0.89	[]	[[0, 225]]	1	3.1e-90	6-218	CON	a/b barrels	TIM beta/alpha-barrel	TIM barrels	Ribul_P_3_epim	{'CDJ73488': 1}	1	1	Fe2+	2199	Growth	cytosol	15	1	1	11	0	0	10	1	0
CDJ73489	gph	252	27388.8	4.55e-20	4.58	5.56	[]	[[0, 252]]	1	5.6e-56	7-239	CON	a/b three-layered sandwiches	HAD domain-like	HAD-like	HAD_2	{'CDJ73489': 1}	1	1	Mg2+;chloride	1316	Growth	cytosol	11	1	1	11	1	1	9	0	0
CDJ73490	trpS	334	37437.4	6.22e-20	6.27	4.79	[]	[[0, 334]]	1	1.1e-135	6-324	CON	a/b three-layered sandwiches	HUP domain-like	HUP domains	tRNA-synt_1b	{'CDJ73490': 2}	1	2	Mg2+	7805	No Growth	cytosol	55	1	0	52	1	0	46	1	0
CDJ73502	frlB	340	38568.8	6.4e-20	4.96	0.88	[]	[[0, 340]]	2	2.40e-23;1.10e-19	17-152;179-330	CON;CON	a/b three-layered sandwiches;a/b three-layered sandwiches	Flavodoxin-like;Flavodoxin-like	Ribosomal protein S2/SIS domain;Ribosomal protein S2/SIS domain	SIS_3;SIS_3	{'CDJ73502': 12}	1	12	None	66	Growth	cytosol	1	0	1	1	0	1	1	0	1
CDJ73505	cysG	457	49950.8	8.29e-20	5.84	0.44	[]	[[0, 457]]	5	1.90e-30;2.40e-24;3.60e-33;6.60e-34;1.00e-36	9-111;114-147;150-208;216-330;331-445	CON;CON;CON;CON;CON	a/b three-layered sandwiches;a+b duplicates or obligate multimers;alpha superhelices;a/b three-layered sandwiches;a+b two layers	Rossmann-like;SSH domain in siroheme synthase middle domains-like;alpha-helical domain in siroheme synthase middle domains-like;Tetrapyrrole methylase N-terminal domain;Tetrapyrrole methylase C-terminal domain-like	NAD(P)-binding Rossmann-fold domains;SSH domain in siroheme synthase middle domains-like;alpha-helical domain in siroheme synthase middle domains-like;Tetrapyrrole methylase N-terminal domain;Tetrapyrrole methylase C-terminal domain	NAD_binding_7;Sirohm_synth_M;CysG_dimeriser;TP_methylase_N;TP_methylase_C	{'CDJ73505': 2}	1	2	None	429	Growth	cytosol	8	0	0	8	0	0	8	0	0
CDJ73507	nirD	108	12283.9	2.04e-20	5.07	1.85	[]	[[0, 108]]	2	6.20e-29;9.90e-25	3-49;45-89	CON;CON	beta sandwiches;few secondary structure elements	ISP domain;Trm112p-like	ISP domain;Trm112p-like	Rieske_2_N;Rieske_2_C	{'CDJ73507': 1, 'CDJ73508': 1}	2	2	a [FeS] iron-sulfur cluster;siroheme;FAD	No Info Available	Growth	cytosol	8	6	8	8	6	8	6	4	6
CDJ73508	nirB	847	93120.3	1.55e-19	5.79	4.25	[[813, 847]]	[[0, 813]]	5	2.40e-16;8.20e-37;3.90e-09;4.50e-11;3.80e-21	5-116;146-309;423-471;561-627;636-767	CON;CON;CON;CON;CON	a/b three-layered sandwiches;a/b three-layered sandwiches;alpha arrays;a+b two layers;a+b three layers	Rossmann-like;Rossmann-like;HTH;Alpha-beta plaits;Sulfite reductase hemoprotein (SiRHP), domains 2 and 4	NAD(P)-binding Rossmann-fold domains;NAD(P)-binding Rossmann-fold domains;bacterioferritin-associated ferredoxin;Sulfite reductase, domains 1 and 3;Sulfite reductase hemoprotein (SiRHP), domains 2 and 4	Pyr_redox_2;Pyr_redox_2;Fer2_BFD;NIR_SIR_ferr;NIR_SIR	{'CDJ73507': 1, 'CDJ73508': 1}	2	2	a [FeS] iron-sulfur cluster;siroheme;FAD	No Info Available	Growth	cytosol	45	31	38	45	31	38	43	31	38
CDJ73510	ppiA	190	20431.1	3.39e-20	8.8	12.63	[[0, 24]]	[[24, 190]]	1	8.3e-52	29-188	CON	beta barrels	Cyclophilin-like	Cyclophilin-like	Pro_isomerase	{'CDJ73510': 1}	1	1	None	4423	Growth	periplasmic space	12	0	0	10	0	0	10	0	0
CDJ73512	fic	200	22959.8	3.81e-20	5.18	6.5	[]	[[0, 200]]	1	4.7e-27	56-194	CON	alpha bundles	Fic-like	Fic-like	Fic	{'CDJ73512': 1, 'CDJ73511': 1}	2	2	None	28	Growth	cytosol	1	1	1	1	1	1	1	1	1
CDJ73513	pabA	187	20771.6	3.45e-20	6.11	0.54	[]	[[0, 187]]	1	1.4e-63	1-186	CON	a/b three-layered sandwiches	Flavodoxin-like	Class I glutamine amidotransferase-like	GATase	{'CDJ72206': 1, 'CDJ73513': 1}	2	2	Mg2+	380	Growth	cytosol	2	0	0	2	0	0	2	0	0
CDJ73514	argD	406	43766.4	7.27e-20	5.79	0.49	[]	[[0, 406]]	2	1.80e-113;4.00e-27	15-303;309-403	CON;CON	a/b three-layered sandwiches;a+b two layers	PLP-dependent transferases;C-terminal domain in some PLP-dependent transferases	PLP-dependent transferases;C-terminal domain in some PLP-dependent transferases	Aminotran_3_N;Aminotran_3_C	{'CDJ73514': 2}	1	2	pyridoxal 5-phosphate	637	Growth	cytosol	6	0	0	6	0	0	6	0	0
CDJ73516	crp	210	23640.2	3.93e-20	8.38	1.91	[]	[[0, 210]]	2	6.20e-39;8.30e-44	9-132;139-208	CON;CON	beta sandwiches;alpha arrays	jelly-roll;HTH	Double-stranded beta-helix;winged	cNMP_binding;Crp	{'CDJ71399': 1, 'CDJ73516': 1}	2	2	None	9767	No Info Available	cytosol	20	0	0	19	0	0	19	0	0
CDJ73517	yhfA	134	14516.6	2.41e-20	5.52	6.72	[]	[[0, 134]]	1	1.9e-34	2-129	CON	a+b two layers	OsmC-like	OsmC-like	OsmC	{'CDJ73517': 1}	1	1	None	1623	Growth	cytosol	3	0	0	3	0	0	3	0	0
CDJ73518	prkB	289	32343.6	5.37e-20	6.18	6.57	[[0, 19]]	[[19, 289]]	1	6.9e-40	5-209,264-275	NC	a/b three-layered sandwiches	P-loop domains-like	P-loop containing nucleoside triphosphate hydrolases	PRK	{'CDJ73518': 1}	1	1	None	190	Growth	cytosol	1	0	1	1	0	1	1	0	1
CDJ73521	yheS	637	71842.6	1.19e-19	5.5	5.81	[[524, 553]]	[[0, 524], [553, 637]]	2	3.40e-48;7.30e-44	2-229;313-508	CON;CON	a/b three-layered sandwiches;a/b three-layered sandwiches	P-loop domains-like;P-loop domains-like	P-loop containing nucleoside triphosphate hydrolases;P-loop containing nucleoside triphosphate hydrolases	ABC_tran;ABC_tran	{'CDJ73521': 1}	1	1	None	855	Growth	inner membrane;cytosol	16	1	0	16	1	0	16	1	0
CDJ73524	yheV	66	7598.69	1.26e-20	6.81	6.06	[]	[[0, 66]]	1	6e-06	1941-11-01	CON	few secondary structure elements	Rubredoxin-like	Rubredoxin-related	TF_Zn2+_Ribbon_1	{'CDJ73524': 1}	1	1	None	658	Growth	cytosol	2	2	2	2	2	2	2	2	2
CDJ73525	slyD	196	20852.6	3.46e-20	4.86	91.33	[[0, 196]]	[]	2	1.10e-14;7.60e-32	3-75,123-139;73-124	NC;IS	a+b two layers;a+b two layers	FKBP-like;FKBP-like	FKBP-like;Archaeal FKBP insertion domain	FKBP_C;PRK10737	{'CDJ73525': 2}	1	2	None	38169	Growth	cytosol	44	1	0	39	1	0	27	1	0
CDJ73526	slyX	72	8214.24	1.36e-20	4.89	25	[[55, 72]]	[[0, 55]]	1	1.3e-06	1954-06-01	CON	alpha bundles	Helical domain in structural maintenance of chromosomes protein 3	Helical domain in structural maintenance of chromosomes protein 3	Tropomyosin	{'CDJ73526': 1}	1	1	None	2618	Growth	cytosol	1	1	1	1	1	1	1	1	1
CDJ73527	fkpA	270	28881.6	4.8e-20	8.39	21.48	[[0, 40], [251, 270]]	[[40, 251]]	2	2.20e-28;2.00e-40	45-135;147-248	CON;CON	alpha duplicates or obligate multimers;a+b two layers	FkpA dimerization domain-like;FKBP-like	FkpA dimerization domain-like;FKBP-like	FKBP_N;FKBP_C	{'CDJ73527': 1}	1	1	None	11791	Growth	periplasmic space	44	1	0	44	1	0	31	0	0
CDJ73528	yheO	240	26820.3	4.45e-20	5.4	7.5	[]	[[0, 240]]	1	6.4e-06	188-226	CON	alpha arrays	HTH	tri-helical	HTH_7	{'CDJ73528': 1}	1	1	None	676	Growth	cytosol	7	4	4	7	4	4	7	4	4
CDJ73529	tusD	128	13641.1	2.27e-20	4.92	1.56	[]	[[0, 128]]	1	5.2e-41	1-128	CON	a/b three-layered sandwiches	YchN-like	YchN-like	DrsE	{'CDJ73531': 2, 'CDJ73530': 2, 'CDJ73529': 2}	3	6	None	365	Growth	cytosol	2	0	0	2	0	0	2	0	0
CDJ73530	tusC	119	13044.9	2.17e-20	4.7	3.36	[]	[[0, 119]]	1	7.1e-33	2-119	CON	a/b three-layered sandwiches	YchN-like	YchN-like	DrsE	{'CDJ73531': 2, 'CDJ73530': 2, 'CDJ73529': 2}	3	6	None	302	Growth	cytosol	3	0	0	3	0	0	3	0	0
CDJ73531	tusB	95	10718.2	1.78e-20	5.11	4.21	[]	[[0, 95]]	1	2.7e-38	1995-01-01	CON	a/b three-layered sandwiches	YchN-like	YchN-like	DsrH	{'CDJ73531': 2, 'CDJ73530': 2, 'CDJ73529': 2}	3	6	None	351	Growth	cytosol	1	0	0	1	0	0	1	0	0
CDJ73532	rpsL	124	13764.9	2.29e-20	11.01	25.81	[[0, 24]]	[[24, 124]]	1	1.2e-55	29-123	CON	beta barrels	OB-fold	Nucleic acid-binding proteins	Ribosom_S12_S23	{'CDJ73789': 1, 'CDJ71351': 1, 'CDJ70749': 1, 'CDJ73560': 1, 'CDJ73578': 1, 'CDJ73571': 1, 'CDJ74431': 1, 'CDJ73533': 1, 'CDJ73568': 1, 'CDJ73634': 1, 'CDJ73553': 1, 'CDJ73577': 1, 'CDJ73532': 1, 'CDJ73576': 1, 'CDJ73567': 1, 'CDJ73696': 1, 'CDJ74196': 1, 'CDJ73563': 1, 'CDJ74433': 1, 'CDJ73558': 1, 'CDJ70610': 1, 'CDJ71882': 1}	22	22	None	138745	No Growth	cytosol;ribosome	20	1	1	20	1	1	20	1	1
CDJ73533	rpsG	179	20018.8	3.32e-20	10.36	13.41	[[163, 179]]	[[0, 163]]	1	2.1e-67	9-155	CON	alpha arrays	Ribosomal protein S7	Ribosomal protein S7	Ribosomal_S7_1	{'CDJ73789': 1, 'CDJ71351': 1, 'CDJ70749': 1, 'CDJ73560': 1, 'CDJ73578': 1, 'CDJ73571': 1, 'CDJ74431': 1, 'CDJ73533': 1, 'CDJ73568': 1, 'CDJ73634': 1, 'CDJ73553': 1, 'CDJ73577': 1, 'CDJ73532': 1, 'CDJ73576': 1, 'CDJ73567': 1, 'CDJ73696': 1, 'CDJ74196': 1, 'CDJ73563': 1, 'CDJ74433': 1, 'CDJ73558': 1, 'CDJ70610': 1, 'CDJ71882': 1}	22	22	None	151573	No Growth	cytosol;ribosome	56	1	0	54	1	0	44	1	0
CDJ73534	fusA	704	77580.4	1.29e-19	5.24	1.85	[]	[[0, 704]]	5	4.40e-29;1.30e-28;3.30e-33;1.20e-16;7.60e-34	12-155,245-284;313-403;411-488;532-610;612-696	NC;CON;CON;CON;CON	a/b three-layered sandwiches;beta barrels;a+b two layers;a+b two layers;a+b two layers	P-loop domains-like;cradle loop barrel;Alpha-beta plaits;Ribosomal protein S5 domain 2-like;Alpha-beta plaits	P-loop containing nucleoside triphosphate hydrolases;Alanine racemase-C;EF-G C-terminal domain-like;Ribosomal protein S5 domain 2-like;EF-G C-terminal domain-like	MnmE_helical_2nd;GTP_EFTU_D2;EFG_II;EFG_IV;EFG_C	{'CDJ73534': 1}	1	1	None	84151	No Growth	cytosol	300	11	0	259	11	0	198	13	0
CDJ73535	tufA	394	43283	7.19e-20	5.3	2.03	[]	[[0, 394]]	3	3.20e-34;1.20e-35;5.20e-47	13-178;205-296;301-393	CON;CON;CON	a/b three-layered sandwiches;beta barrels;beta barrels	P-loop domains-like;cradle loop barrel;cradle loop barrel	P-loop containing nucleoside triphosphate hydrolases;Alanine racemase-C;Aminomethyltransferase beta-barrel domain	MnmE_helical_2nd;GTP_EFTU_D2_1;GTP_EFTU_D3	{'CDJ73535': 1}	1	1	None	90000	No Growth	cytosol;inner membrane	246	8	0	197	8	0	157	6	0
CDJ73536	chiA	897	97056.5	1.61e-19	5.44	19.4	[[0, 28], [68, 126], [179, 222], [292, 331]]	[[28, 68], [126, 179], [222, 292], [331, 897]]	2	6.00e-06;4.40e-12	415-443;459-494	CON;CON	beta meanders;beta meanders	WW domain-like;WW domain-like	Carbohydrate binding domain;Carbohydrate binding domain	CBM_5_12;CBM_5_12	{'CDJ73536': 1}	1	1	None	97	Growth	extracellular space;periplasmic space	4	1	1	4	1	1	4	1	1
CDJ73538	bfr	158	18494.8	3.07e-20	4.69	2.53	[]	[[0, 158]]	1	4e-36	5-147	CON	alpha bundles	Ferritin/Heme oxygenase/4-helical cytokines	Ferritin	Ferritin	{'CDJ73538': 24}	1	24	None	192	Growth	cytosol	6	3	4	6	3	4	6	3	4
CDJ73553	rpsJ	103	11735.4	1.95e-20	9.68	2.91	[]	[[0, 103]]	1	1.3e-41	4-101	CON	a+b two layers	Alpha-beta plaits	Ribosomal protein S10	Ribosomal_S10	{'CDJ73553': 1, 'CDJ70886': 1}	2	2	None	159240	No Growth	ribosome;cytosol	27	1	1	27	1	1	26	1	1
CDJ73554	rplC	209	22243.2	3.69e-20	9.9	0.96	[]	[[0, 209]]	1	2.4e-87	2-208	CON	beta barrels	cradle loop barrel	Alanine racemase-C	Ribosomal_L3	{'CDJ73575': 1, 'CDJ74220': 1, 'CDJ73557': 1, 'CDJ73554': 1, 'CDJ73555': 1, 'CDJ73566': 1, 'CDJ73569': 1, 'CDJ74221': 1, 'CDJ74434': 1, 'CDJ74219': 1, 'CDJ73633': 1, 'CDJ73564': 1, 'CDJ73573': 1, 'CDJ73561': 1, 'CDJ73580': 1, 'CDJ73570': 1, 'CDJ74199': 1, 'CDJ72111': 1, 'CDJ73677': 1, 'CDJ73559': 1, 'CDJ73556': 1, 'CDJ73565': 1, 'CDJ72542': 1, 'CDJ73678': 1, 'CDJ73237': 1, 'CDJ73562': 1, 'CDJ7357…	32	32	None	118352	No Growth	cytosol;ribosome	31	2	1	31	2	1	27	1	1
CDJ73555	rplD	201	22086.3	3.67e-20	9.72	27.36	[[39, 90]]	[[0, 39], [90, 201]]	1	1.8e-72	9-199	CON	a/b three-layered sandwiches	Ribosomal protein L4	Ribosomal protein L4	Ribosomal_L4	{'CDJ73575': 1, 'CDJ74220': 1, 'CDJ73557': 1, 'CDJ73554': 1, 'CDJ73555': 1, 'CDJ73566': 1, 'CDJ73569': 1, 'CDJ74221': 1, 'CDJ74434': 1, 'CDJ74219': 1, 'CDJ73633': 1, 'CDJ73564': 1, 'CDJ73573': 1, 'CDJ73561': 1, 'CDJ73580': 1, 'CDJ73570': 1, 'CDJ74199': 1, 'CDJ72111': 1, 'CDJ73677': 1, 'CDJ73559': 1, 'CDJ73556': 1, 'CDJ73565': 1, 'CDJ72542': 1, 'CDJ73678': 1, 'CDJ73237': 1, 'CDJ73562': 1, 'CDJ7357…	32	32	None	131359	No Growth	ribosome;cytosol	49	2	0	40	2	0	32	1	0
CDJ73556	rplW	100	11199	1.86e-20	9.94	5	[]	[[0, 100]]	1	2.6e-34	1993-06-01	CON	a+b two layers	Alpha-beta plaits	Ribosomal proteins S24e, L23 and L15e	Ribosomal_L23_2	{'CDJ73575': 1, 'CDJ74220': 1, 'CDJ73557': 1, 'CDJ73554': 1, 'CDJ73555': 1, 'CDJ73566': 1, 'CDJ73569': 1, 'CDJ74221': 1, 'CDJ74434': 1, 'CDJ74219': 1, 'CDJ73633': 1, 'CDJ73564': 1, 'CDJ73573': 1, 'CDJ73561': 1, 'CDJ73580': 1, 'CDJ73570': 1, 'CDJ74199': 1, 'CDJ72111': 1, 'CDJ73677': 1, 'CDJ73559': 1, 'CDJ73556': 1, 'CDJ73565': 1, 'CDJ72542': 1, 'CDJ73678': 1, 'CDJ73237': 1, 'CDJ73562': 1, 'CDJ7357…	32	32	None	103687	No Growth	cytosol;ribosome	8	1	0	8	1	0	8	1	0
CDJ73557	rplB	273	29860.1	4.96e-20	10.93	30.04	[[0, 48], [216, 273]]	[[48, 216]]	2	4.30e-53;2.80e-66	12-125;127-270	CON;CON	beta barrels;beta barrels	OB-fold;SH3	Nucleic acid-binding proteins;SH3	Ribosomal_L2_1;Ribosomal_L2_C	{'CDJ73575': 1, 'CDJ74220': 1, 'CDJ73557': 1, 'CDJ73554': 1, 'CDJ73555': 1, 'CDJ73566': 1, 'CDJ73569': 1, 'CDJ74221': 1, 'CDJ74434': 1, 'CDJ74219': 1, 'CDJ73633': 1, 'CDJ73564': 1, 'CDJ73573': 1, 'CDJ73561': 1, 'CDJ73580': 1, 'CDJ73570': 1, 'CDJ74199': 1, 'CDJ72111': 1, 'CDJ73677': 1, 'CDJ73559': 1, 'CDJ73556': 1, 'CDJ73565': 1, 'CDJ72542': 1, 'CDJ73678': 1, 'CDJ73237': 1, 'CDJ73562': 1, 'CDJ7357…	32	32	None	126480	No Growth	cytosol;ribosome	47	5	0	37	4	0	34	3	0
CDJ73558	rpsS	92	10430.2	1.73e-20	10.52	19.57	[[78, 92]]	[[0, 78]]	1	2.9e-38	1977-10-01	CON	a+b two layers	Ribosomal protein S19	Ribosomal protein S19	Ribosomal_S19	{'CDJ73789': 1, 'CDJ71351': 1, 'CDJ70749': 1, 'CDJ73560': 1, 'CDJ73578': 1, 'CDJ73571': 1, 'CDJ74431': 1, 'CDJ73533': 1, 'CDJ73568': 1, 'CDJ73634': 1, 'CDJ73553': 1, 'CDJ73577': 1, 'CDJ73532': 1, 'CDJ73576': 1, 'CDJ73567': 1, 'CDJ73696': 1, 'CDJ74196': 1, 'CDJ73563': 1, 'CDJ74433': 1, 'CDJ73558': 1, 'CDJ70610': 1, 'CDJ71882': 1}	22	22	None	120180	No Growth	cytosol;ribosome	35	2	0	24	2	0	21	2	0
CDJ73559	rplV	110	12226.1	2.03e-20	10.23	7.27	[]	[[0, 110]]	1	1.9e-48	1-109	CON	a+b two layers	Enolase-N/ribosomal protein	Ribosomal protein L22	Ribosomal_L22	{'CDJ73575': 1, 'CDJ74220': 1, 'CDJ73557': 1, 'CDJ73554': 1, 'CDJ73555': 1, 'CDJ73566': 1, 'CDJ73569': 1, 'CDJ74221': 1, 'CDJ74434': 1, 'CDJ74219': 1, 'CDJ73633': 1, 'CDJ73564': 1, 'CDJ73573': 1, 'CDJ73561': 1, 'CDJ73580': 1, 'CDJ73570': 1, 'CDJ74199': 1, 'CDJ72111': 1, 'CDJ73677': 1, 'CDJ73559': 1, 'CDJ73556': 1, 'CDJ73565': 1, 'CDJ72542': 1, 'CDJ73678': 1, 'CDJ73237': 1, 'CDJ73562': 1, 'CDJ7357…	32	32	None	133394	No Growth	ribosome;cytosol	33	0	0	31	0	0	22	0	0
CDJ73560	rpsC	233	25982.9	4.31e-20	10.27	10.73	[[214, 233]]	[[0, 214]]	2	2.60e-39;7.30e-47	5-106;108-206	CON;CON	a+b two layers;a+b two layers	Alpha-lytic protease prodomain-like;T-fold	Prokaryotic type KH domain (KH-domain type II);Ribosomal protein S3-C	KH_2_1;Ribosomal_S3_C	{'CDJ73789': 1, 'CDJ71351': 1, 'CDJ70749': 1, 'CDJ73560': 1, 'CDJ73578': 1, 'CDJ73571': 1, 'CDJ74431': 1, 'CDJ73533': 1, 'CDJ73568': 1, 'CDJ73634': 1, 'CDJ73553': 1, 'CDJ73577': 1, 'CDJ73532': 1, 'CDJ73576': 1, 'CDJ73567': 1, 'CDJ73696': 1, 'CDJ74196': 1, 'CDJ73563': 1, 'CDJ74433': 1, 'CDJ73558': 1, 'CDJ70610': 1, 'CDJ71882': 1}	22	22	None	114735	No Growth	cytosol;ribosome	71	6	5	63	6	5	46	5	4
CDJ73561	rplP	136	15281	2.54e-20	11.22	20.59	[[0, 29]]	[[29, 136]]	1	5.4e-45	29-134	CON	a+b complex topology	alpha/beta-Hammerhead/Barrel-sandwich hybrid	Ribosomal protein L10e	Ribosomal_L16	{'CDJ73575': 1, 'CDJ74220': 1, 'CDJ73557': 1, 'CDJ73554': 1, 'CDJ73555': 1, 'CDJ73566': 1, 'CDJ73569': 1, 'CDJ74221': 1, 'CDJ74434': 1, 'CDJ74219': 1, 'CDJ73633': 1, 'CDJ73564': 1, 'CDJ73573': 1, 'CDJ73561': 1, 'CDJ73580': 1, 'CDJ73570': 1, 'CDJ74199': 1, 'CDJ72111': 1, 'CDJ73677': 1, 'CDJ73559': 1, 'CDJ73556': 1, 'CDJ73565': 1, 'CDJ72542': 1, 'CDJ73678': 1, 'CDJ73237': 1, 'CDJ73562': 1, 'CDJ7357…	32	32	None	131270	No Growth	cytosol;ribosome	29	0	0	26	0	0	22	0	0
CDJ73562	rpmC	63	7273.36	1.21e-20	9.98	1.59	[]	[[0, 63]]	1	3.3e-29	1961-02-01	CON	alpha bundles	Long alpha-hairpin	Ribosomal protein L29 (L29p)	Ribosomal_L29	{'CDJ73575': 1, 'CDJ74220': 1, 'CDJ73557': 1, 'CDJ73554': 1, 'CDJ73555': 1, 'CDJ73566': 1, 'CDJ73569': 1, 'CDJ74221': 1, 'CDJ74434': 1, 'CDJ74219': 1, 'CDJ73633': 1, 'CDJ73564': 1, 'CDJ73573': 1, 'CDJ73561': 1, 'CDJ73580': 1, 'CDJ73570': 1, 'CDJ74199': 1, 'CDJ72111': 1, 'CDJ73677': 1, 'CDJ73559': 1, 'CDJ73556': 1, 'CDJ73565': 1, 'CDJ72542': 1, 'CDJ73678': 1, 'CDJ73237': 1, 'CDJ73562': 1, 'CDJ7357…	32	32	None	122129	No Growth	cytosol;ribosome	11	0	0	9	0	0	8	0	0
CDJ73563	rpsQ	84	9704.33	1.61e-20	9.64	3.57	[]	[[0, 84]]	1	3e-41	1981-06-01	CON	beta barrels	OB-fold	Nucleic acid-binding proteins	Ribosomal_S17_1	{'CDJ73789': 1, 'CDJ71351': 1, 'CDJ70749': 1, 'CDJ73560': 1, 'CDJ73578': 1, 'CDJ73571': 1, 'CDJ74431': 1, 'CDJ73533': 1, 'CDJ73568': 1, 'CDJ73634': 1, 'CDJ73553': 1, 'CDJ73577': 1, 'CDJ73532': 1, 'CDJ73576': 1, 'CDJ73567': 1, 'CDJ73696': 1, 'CDJ74196': 1, 'CDJ73563': 1, 'CDJ74433': 1, 'CDJ73558': 1, 'CDJ70610': 1, 'CDJ71882': 1}	22	22	None	118366	Indeterminate	cytosol;ribosome	6	0	0	6	0	0	6	0	0
CDJ73564	rplN	123	13540.9	2.25e-20	10.43	1.63	[]	[[0, 123]]	1	2.5e-53	4-120	CON	beta barrels	Ribosomal protein L14-like	Ribosomal protein L14-related	Ribosomal_L14	{'CDJ73575': 1, 'CDJ74220': 1, 'CDJ73557': 1, 'CDJ73554': 1, 'CDJ73555': 1, 'CDJ73566': 1, 'CDJ73569': 1, 'CDJ74221': 1, 'CDJ74434': 1, 'CDJ74219': 1, 'CDJ73633': 1, 'CDJ73564': 1, 'CDJ73573': 1, 'CDJ73561': 1, 'CDJ73580': 1, 'CDJ73570': 1, 'CDJ74199': 1, 'CDJ72111': 1, 'CDJ73677': 1, 'CDJ73559': 1, 'CDJ73556': 1, 'CDJ73565': 1, 'CDJ72542': 1, 'CDJ73678': 1, 'CDJ73237': 1, 'CDJ73562': 1, 'CDJ7357…	32	32	None	118153	No Growth	cytosol;ribosome	18	1	0	18	1	0	14	1	0
CDJ73565	rplX	104	11316.1	1.88e-20	10.21	2.88	[]	[[0, 104]]	1	1e-37	4-103	CON	beta barrels	SH3	SH3	ribosomal_L24_1	{'CDJ73575': 1, 'CDJ74220': 1, 'CDJ73557': 1, 'CDJ73554': 1, 'CDJ73555': 1, 'CDJ73566': 1, 'CDJ73569': 1, 'CDJ74221': 1, 'CDJ74434': 1, 'CDJ74219': 1, 'CDJ73633': 1, 'CDJ73564': 1, 'CDJ73573': 1, 'CDJ73561': 1, 'CDJ73580': 1, 'CDJ73570': 1, 'CDJ74199': 1, 'CDJ72111': 1, 'CDJ73677': 1, 'CDJ73559': 1, 'CDJ73556': 1, 'CDJ73565': 1, 'CDJ72542': 1, 'CDJ73678': 1, 'CDJ73237': 1, 'CDJ73562': 1, 'CDJ7357…	32	32	None	79197	No Growth	cytosol;ribosome	33	0	0	33	0	0	26	0	0
CDJ73566	rplE	179	20301.3	3.37e-20	9.49	1.12	[]	[[0, 179]]	1	5.6e-69	25-177	CON	a+b two layers	Ribosomal protein L5	Ribosomal protein L5	Ribosomal_L5_C	{'CDJ73575': 1, 'CDJ74220': 1, 'CDJ73557': 1, 'CDJ73554': 1, 'CDJ73555': 1, 'CDJ73566': 1, 'CDJ73569': 1, 'CDJ74221': 1, 'CDJ74434': 1, 'CDJ74219': 1, 'CDJ73633': 1, 'CDJ73564': 1, 'CDJ73573': 1, 'CDJ73561': 1, 'CDJ73580': 1, 'CDJ73570': 1, 'CDJ74199': 1, 'CDJ72111': 1, 'CDJ73677': 1, 'CDJ73559': 1, 'CDJ73556': 1, 'CDJ73565': 1, 'CDJ72542': 1, 'CDJ73678': 1, 'CDJ73237': 1, 'CDJ73562': 1, 'CDJ7357…	32	32	None	111791	No Growth	cytosol;ribosome	42	1	1	38	1	1	35	1	1
CDJ73567	rpsN	101	11580.4	1.92e-20	11.16	36.63	[[50, 101]]	[[0, 50]]	1	2.6e-28	1988-08-01	CON	few secondary structure elements	Glucocorticoid receptor-like	LIM domain-like	Ribosomal_S14_1	{'CDJ73789': 1, 'CDJ71351': 1, 'CDJ70749': 1, 'CDJ73560': 1, 'CDJ73578': 1, 'CDJ73571': 1, 'CDJ74431': 1, 'CDJ73533': 1, 'CDJ73568': 1, 'CDJ73634': 1, 'CDJ73553': 1, 'CDJ73577': 1, 'CDJ73532': 1, 'CDJ73576': 1, 'CDJ73567': 1, 'CDJ73696': 1, 'CDJ74196': 1, 'CDJ73563': 1, 'CDJ74433': 1, 'CDJ73558': 1, 'CDJ70610': 1, 'CDJ71882': 1}	22	22	None	135510	No Growth	ribosome;cytosol	18	2	4	18	2	4	17	1	3
CDJ73568	rpsH	130	14126.4	2.35e-20	9.44	3.85	[]	[[0, 130]]	2	4.90e-30;7.60e-31	3-65;69-129	CON;CON	a+b two layers;a+b two layers	R3H domain-like;Ribosomal protein S8, C-terminal domain	Ribosomal protein S8, N-terminal domain;Ribosomal protein S8, C-terminal domain	Ribosomal_S8_N;Ribosomal_S8_C	{'CDJ73789': 1, 'CDJ71351': 1, 'CDJ70749': 1, 'CDJ73560': 1, 'CDJ73578': 1, 'CDJ73571': 1, 'CDJ74431': 1, 'CDJ73533': 1, 'CDJ73568': 1, 'CDJ73634': 1, 'CDJ73553': 1, 'CDJ73577': 1, 'CDJ73532': 1, 'CDJ73576': 1, 'CDJ73567': 1, 'CDJ73696': 1, 'CDJ74196': 1, 'CDJ73563': 1, 'CDJ74433': 1, 'CDJ73558': 1, 'CDJ70610': 1, 'CDJ71882': 1}	22	22	None	110023	No Growth	cytosol;ribosome	23	0	0	17	0	0	17	0	0
CDJ73569	rplF	177	18903.5	3.14e-20	9.71	3.39	[]	[[0, 177]]	2	9.00e-26;1.40e-42	6-82;83-175	CON;CON	a+b two layers;a+b two layers	Ribosomal protein L6;Ribosomal protein L6	Ribosomal protein L6;Ribosomal protein L6	Ribosomal_L6;Ribosomal_L6_1	{'CDJ73575': 1, 'CDJ74220': 1, 'CDJ73557': 1, 'CDJ73554': 1, 'CDJ73555': 1, 'CDJ73566': 1, 'CDJ73569': 1, 'CDJ74221': 1, 'CDJ74434': 1, 'CDJ74219': 1, 'CDJ73633': 1, 'CDJ73564': 1, 'CDJ73573': 1, 'CDJ73561': 1, 'CDJ73580': 1, 'CDJ73570': 1, 'CDJ74199': 1, 'CDJ72111': 1, 'CDJ73677': 1, 'CDJ73559': 1, 'CDJ73556': 1, 'CDJ73565': 1, 'CDJ72542': 1, 'CDJ73678': 1, 'CDJ73237': 1, 'CDJ73562': 1, 'CDJ7357…	32	32	None	117546	No Growth	cytosol;ribosome	37	2	0	35	2	0	27	2	0
CDJ73570	rplR	117	12769.5	2.12e-20	10.42	5.13	[]	[[0, 117]]	1	3.6e-43	3-117	CON	mixed a+b and a/b	Ribonuclease H-like	Ribonuclease H-like	Ribosomal_L18p	{'CDJ73575': 1, 'CDJ74220': 1, 'CDJ73557': 1, 'CDJ73554': 1, 'CDJ73555': 1, 'CDJ73566': 1, 'CDJ73569': 1, 'CDJ74221': 1, 'CDJ74434': 1, 'CDJ74219': 1, 'CDJ73633': 1, 'CDJ73564': 1, 'CDJ73573': 1, 'CDJ73561': 1, 'CDJ73580': 1, 'CDJ73570': 1, 'CDJ74199': 1, 'CDJ72111': 1, 'CDJ73677': 1, 'CDJ73559': 1, 'CDJ73556': 1, 'CDJ73565': 1, 'CDJ72542': 1, 'CDJ73678': 1, 'CDJ73237': 1, 'CDJ73562': 1, 'CDJ7357…	32	32	None	109512	No Growth	cytosol;ribosome	17	2	2	17	2	2	15	1	1
CDJ73571	rpsE	167	17603.2	2.92e-20	10.11	1.2	[]	[[0, 167]]	2	8.50e-35;1.50e-35	10-72;79-159	CON;CON	a+b two layers;a+b two layers	dsRBD-like;Ribosomal protein S5 domain 2-like	dsRNA-binding domain-like;Ribosomal protein S5 domain 2-like	Ribosomal_S5;Ribosomal_S5_C	{'CDJ73789': 1, 'CDJ71351': 1, 'CDJ70749': 1, 'CDJ73560': 1, 'CDJ73578': 1, 'CDJ73571': 1, 'CDJ74431': 1, 'CDJ73533': 1, 'CDJ73568': 1, 'CDJ73634': 1, 'CDJ73553': 1, 'CDJ73577': 1, 'CDJ73532': 1, 'CDJ73576': 1, 'CDJ73567': 1, 'CDJ73696': 1, 'CDJ74196': 1, 'CDJ73563': 1, 'CDJ74433': 1, 'CDJ73558': 1, 'CDJ70610': 1, 'CDJ71882': 1}	22	22	None	114899	No Growth	cytosol;ribosome	47	4	1	37	4	1	35	4	1
CDJ73572	rpmD	59	6541.72	1.09e-20	10.96	76.27	[[0, 59]]	[]	1	3.9e-21	1959-03-01	CON	a+b two layers	Ribosomal protein L30p/L7e	Ribosomal protein L30p/L7e	Ribosomal_L30	{'CDJ73575': 1, 'CDJ74220': 1, 'CDJ73557': 1, 'CDJ73554': 1, 'CDJ73555': 1, 'CDJ73566': 1, 'CDJ73569': 1, 'CDJ74221': 1, 'CDJ74434': 1, 'CDJ74219': 1, 'CDJ73633': 1, 'CDJ73564': 1, 'CDJ73573': 1, 'CDJ73561': 1, 'CDJ73580': 1, 'CDJ73570': 1, 'CDJ74199': 1, 'CDJ72111': 1, 'CDJ73677': 1, 'CDJ73559': 1, 'CDJ73556': 1, 'CDJ73565': 1, 'CDJ72542': 1, 'CDJ73678': 1, 'CDJ73237': 1, 'CDJ73562': 1, 'CDJ7357…	32	32	None	110113	No Growth	cytosol;ribosome	9	0	0	9	0	0	9	0	0
CDJ73573	rplO	144	14980.2	2.49e-20	11.18	38.19	[[0, 54]]	[[54, 144]]	1	2.4e-55	1-143	CON	a/b three-layered sandwiches	Ribosomal protein L13/L15p/L18e/L32e	Ribosomal proteins L15p and L18e	Ribosomal_L27A	{'CDJ73575': 1, 'CDJ74220': 1, 'CDJ73557': 1, 'CDJ73554': 1, 'CDJ73555': 1, 'CDJ73566': 1, 'CDJ73569': 1, 'CDJ74221': 1, 'CDJ74434': 1, 'CDJ74219': 1, 'CDJ73633': 1, 'CDJ73564': 1, 'CDJ73573': 1, 'CDJ73561': 1, 'CDJ73580': 1, 'CDJ73570': 1, 'CDJ74199': 1, 'CDJ72111': 1, 'CDJ73677': 1, 'CDJ73559': 1, 'CDJ73556': 1, 'CDJ73565': 1, 'CDJ72542': 1, 'CDJ73678': 1, 'CDJ73237': 1, 'CDJ73562': 1, 'CDJ7357…	32	32	None	117266	No Growth	ribosome	20	1	1	15	1	1	14	1	1
CDJ73576	rpsM	118	13099.2	2.18e-20	10.78	24.58	[[92, 118]]	[[0, 92]]	1	2.8e-52	2-117	CON	alpha arrays	HhH/H2TH	H2TH	Ribosomal_S13_1	{'CDJ73789': 1, 'CDJ71351': 1, 'CDJ70749': 1, 'CDJ73560': 1, 'CDJ73578': 1, 'CDJ73571': 1, 'CDJ74431': 1, 'CDJ73533': 1, 'CDJ73568': 1, 'CDJ73634': 1, 'CDJ73553': 1, 'CDJ73577': 1, 'CDJ73532': 1, 'CDJ73576': 1, 'CDJ73567': 1, 'CDJ73696': 1, 'CDJ74196': 1, 'CDJ73563': 1, 'CDJ74433': 1, 'CDJ73558': 1, 'CDJ70610': 1, 'CDJ71882': 1}	22	22	None	118618	Indeterminate	ribosome;cytosol	31	3	3	28	3	3	23	3	3
CDJ73577	rpsK	129	13844.8	2.3e-20	11.33	21.7	[]	[[0, 129]]	1	2.9e-56	13-127	CON	mixed a+b and a/b	Ribonuclease H-like	Ribonuclease H-like	Ribosomal_S11	{'CDJ73789': 1, 'CDJ71351': 1, 'CDJ70749': 1, 'CDJ73560': 1, 'CDJ73578': 1, 'CDJ73571': 1, 'CDJ74431': 1, 'CDJ73533': 1, 'CDJ73568': 1, 'CDJ73634': 1, 'CDJ73553': 1, 'CDJ73577': 1, 'CDJ73532': 1, 'CDJ73576': 1, 'CDJ73567': 1, 'CDJ73696': 1, 'CDJ74196': 1, 'CDJ73563': 1, 'CDJ74433': 1, 'CDJ73558': 1, 'CDJ70610': 1, 'CDJ71882': 1}	22	22	None	136478	No Growth	cytosol;ribosome	22	2	0	19	1	0	16	1	0
CDJ73578	rpsD	206	23468.8	3.9e-20	10.05	13.59	[[0, 16]]	[[16, 206]]	1	1.3e-72	47-206	CON	a+b two layers	beta-Grasp	Alpha-L RNA-binding motif	S4	{'CDJ73789': 1, 'CDJ71351': 1, 'CDJ70749': 1, 'CDJ73560': 1, 'CDJ73578': 1, 'CDJ73571': 1, 'CDJ74431': 1, 'CDJ73533': 1, 'CDJ73568': 1, 'CDJ73634': 1, 'CDJ73553': 1, 'CDJ73577': 1, 'CDJ73532': 1, 'CDJ73576': 1, 'CDJ73567': 1, 'CDJ73696': 1, 'CDJ74196': 1, 'CDJ73563': 1, 'CDJ74433': 1, 'CDJ73558': 1, 'CDJ70610': 1, 'CDJ71882': 1}	22	22	None	158063	No Growth	cytosol;ribosome	50	1	1	48	1	1	42	1	1
CDJ73579	rpoA	329	36511.3	6.06e-20	4.98	3.04	[]	[[0, 329]]	3	2.90e-33;2.80e-41;6.00e-28	14-51,99-100,165-231;53-177;255-311	NC;IS;CON	a+b two layers;a+b complex topology;alpha arrays	DCoH-like;Ribosomal protein TL5/L25 C-terminal domain-like;HhH/H2TH	RBP11-like subunits of RNA polymerase;Insert subdomain of RNA polymerase alpha subunit;SAM domain-like	RNA_pol_L;RNA_pol_A_bac;RNA_pol_A_CTD	{'CDJ73579': 2, 'CDJ74224': 1, 'CDJ74223': 1}	3	4	None	47625	No Growth	cytosol	94	3	0	86	3	0	70	3	0
CDJ73580	rplQ	127	14364.4	2.39e-20	11.05	17.32	[[0, 19]]	[[19, 127]]	1	6.9e-51	3-116	CON	a+b two layers	Enolase-N/ribosomal protein	Prokaryotic ribosomal protein L17	Ribosomal_L17_1	{'CDJ73575': 1, 'CDJ74220': 1, 'CDJ73557': 1, 'CDJ73554': 1, 'CDJ73555': 1, 'CDJ73566': 1, 'CDJ73569': 1, 'CDJ74221': 1, 'CDJ74434': 1, 'CDJ74219': 1, 'CDJ73633': 1, 'CDJ73564': 1, 'CDJ73573': 1, 'CDJ73561': 1, 'CDJ73580': 1, 'CDJ73570': 1, 'CDJ74199': 1, 'CDJ72111': 1, 'CDJ73677': 1, 'CDJ73559': 1, 'CDJ73556': 1, 'CDJ73565': 1, 'CDJ72542': 1, 'CDJ73678': 1, 'CDJ73237': 1, 'CDJ73562': 1, 'CDJ7357…	32	32	None	154167	No Growth	ribosome;cytosol	16	0	0	13	0	0	11	0	0
CDJ73582	Zn2+tR	141	16179.2	2.69e-20	5.97	7.09	[]	[[0, 141]]	1	3.8e-37	2-113	CON	alpha arrays	HTH	Putative DNA-binding domain	MerR_1	{'CDJ73582': 1}	1	1	None	382	Growth	cytosol	1	1	1	1	1	1	1	1	1
CDJ73585	trkA	458	50367.2	8.36e-20	5.61	0.22	[]	[[0, 458]]	4	1.00e-39;8.20e-19;4.90e-36;3.50e-24	1-137;143-226;234-362;368-452	CON;CON;CON;CON	a/b barrels;a+b two layers;a/b barrels;a+b two layers	TIM beta/alpha-barrel;TrkA C-terminal domain-like;TIM beta/alpha-barrel;TrkA C-terminal domain-like	TIM barrels;TrkA C-terminal domain-like;TIM barrels;TrkA C-terminal domain-like	TrkA_N;TrkA_C;TrkA_N;TrkA_C	{'CDJ73585': 1}	1	1	None	563	Growth	inner membrane;cytosol	2	0	0	2	0	0	2	0	0
CDJ73586	rsmB	429	48346.9	8.03e-20	7.17	5.36	[[401, 429]]	[[0, 401]]	3	4.10e-24;8.60e-39;1.10e-83	1-128;144-231;234-427	CON;CON;CON	alpha complex topology;a+b two layers;a/b three-layered sandwiches	NusB-like;Alpha-beta plaits;Rossmann-like	NusB-like;NOL1/NOP2/sun N-terminal ferredoxin-like domain;S-adenosyl-L-methionine-dependent methyltransferases	NusB;Methyltr_RsmF_N;Methyltr_RsmB-F	{'CDJ73586': 1}	1	1	None	1406	Growth	cytosol	21	1	0	21	1	0	18	1	0
CDJ73587	fmt	315	34168.1	5.67e-20	5.56	0.95	[]	[[0, 315]]	2	2.50e-55;1.00e-39	6-199;209-302	CON;CON	a/b three-layered sandwiches;beta barrels	Formyltransferase;FMT C-terminal domain-like	Formyltransferase;FMT C-terminal domain-related	Formyl_trans_N;Formyl_trans_C	{'CDJ73587': 1}	1	1	None	No Info Available	No Info Available	Unknown	17	0	0	17	0	0	17	0	0
CDJ73588	def	169	19328.2	3.21e-20	5.23	1.18	[]	[[0, 169]]	1	3.6e-62	3-161	CON	a+b complex topology	Peptide deformylase	Peptide deformylase	Pep_deformylase	{'CDJ73588': 1}	1	1	Fe2+	3887	No Growth	cytosol	12	1	1	12	1	1	9	1	1
CDJ73591	yrdD	180	19870.8	3.3e-20	8.57	6.67	[]	[[0, 180]]	4	1.10e-15;4.70e-15;2.30e-06;1.00e-08	12-47;63-94;88-110;102-140	CON;CON;CON;CON	few secondary structure elements;few secondary structure elements;few secondary structure elements;few secondary structure elements	Rubredoxin-like;Rubredoxin-like;Rubredoxin-like;Rubredoxin-like	Rubredoxin-related;Rubredoxin-related;Rubredoxin-related;Rubredoxin-related	zf-C4_Topoisom;zf-C4_Topoisom;TF_Zn2+_Ribbon;zf-C4_Topoisom	{'CDJ73591': 1}	1	1	None	No Info Available	No Info Available	Unknown	1	0	0	1	0	0	1	0	0
CDJ73592	tsaC	190	20767.5	3.45e-20	4.94	2.1	[]	[[0, 190]]	1	2e-53	3-190	CON	a+b complex topology	YrdC/RibB	YrdC/RibB	Sua5_yciO_yrdC	{'CDJ73592': 1}	1	1	None	2394	No Growth	cytosol	8	0	0	8	0	0	8	0	0
CDJ73593	aroE	272	29413.3	4.88e-20	5.35	1.1	[]	[[0, 272]]	2	1.10e-33;1.50e-41	1-101;102-265	CON;CON	a/b three-layered sandwiches;a/b three-layered sandwiches	Flavodoxin-like;Rossmann-like	Class I glutamine amidotransferase-like;NAD(P)-binding Rossmann-fold domains	Shikimate_dh_N;Shikimate_DH	{'CDJ73593': 1}	1	1	None	1144	Growth	cytosol	11	0	0	11	0	0	11	0	0
CDJ73595	yrdA	184	20244.8	3.36e-20	5.26	4.35	[]	[[0, 184]]	1	7e-31	19-157	CON	beta duplicates or obligate multimers	Single-stranded left-handed beta-helix	Trimeric LpxA-like enzymes	Hexapep_2_1	{'CDJ73595': 1}	1	1	None	1051	Growth	cytosol	10	2	4	10	2	4	10	2	4
CDJ73605	fis	98	11239.8	1.87e-20	9.34	22.45	[[0, 22]]	[[22, 98]]	1	6.1e-30	29-97	CON	alpha arrays	HTH	tri-helical	HTH_8	{'CDJ73605': 2}	1	2	None	72580	Growth	bacterial nucleoid;cytosol	5	0	0	5	0	0	2	0	0
CDJ73606	dusB	321	35865.7	5.96e-20	6.27	1.56	[]	[[0, 321]]	1	6.8e-16	66-241	CON	a/b barrels	TIM beta/alpha-barrel	TIM barrels	DHO_dh	{'CDJ73606': 1}	1	1	None	352	Growth	cytosol	1	1	1	1	1	1	1	1	1
CDJ73607	prmA	293	31876.7	5.29e-20	4.31	1.02	[]	[[0, 293]]	1	1.8e-18	158-231	CON	a/b three-layered sandwiches	Rossmann-like	S-adenosyl-L-methionine-dependent methyltransferases	Methyltransf_11_4	{'CDJ73607': 1}	1	1	None	3883	Growth	cytosol	18	0	0	18	0	0	18	0	0
CDJ73610	accC	449	49320.2	8.19e-20	6.65	0.22	[]	[[0, 449]]	3	8.90e-48;2.50e-36;2.60e-43	1-114;115-322;331-443	CON;CON;CON	a/b three-layered sandwiches;a+b complex topology;a+b complex topology	Rossmann-like;Protein kinase/SAICAR synthase/ATP-grasp;alpha/beta-Hammerhead/Barrel-sandwich hybrid	PreATP-grasp domain;ATP-grasp;CO dehydrogenase molybdoprotein N-domain-like	Biotin_carb_N;ATP-grasp;Biotin_carb_C	{'CDJ70765': 2, 'CDJ72671': 2, 'CDJ73610': 2}	3	6	None	13890	No Growth	cytosol	60	0	0	52	0	0	44	0	0
CDJ73611	accB	156	16687	2.77e-20	4.66	39.1	[[0, 77]]	[[77, 156]]	1	9.3e-31	83-156	CON	a+b complex topology	alpha/beta-Hammerhead/Barrel-sandwich hybrid	Single hybrid motif	Biotin_lipoyl	{'CDJ73611': 1}	1	1	None	34495	No Growth	cytosol	34	1	1	30	1	1	24	1	1
CDJ73612	acuI	324	34723.4	5.77e-20	5.63	0.93	[]	[[0, 324]]	2	1.20e-20;8.10e-30	1-131;119-282	CON;CON	beta barrels;a/b three-layered sandwiches	GroES-like;Rossmann-like	Alcohol dehydrogenase-like, N-terminal domain;NAD(P)-binding Rossmann-fold domains	ADH_N;ADH_zinc_N	{'CDJ73612': 2}	1	2	None	756	Growth	cytosol	15	1	1	15	1	1	15	1	1
CDJ73614	mreB	347	36952	6.14e-20	5.19	0.86	[]	[[0, 347]]	2	5.00e-61;1.90e-79	11-152;153-331	CON;CON	mixed a+b and a/b;mixed a+b and a/b	Ribonuclease H-like;Ribonuclease H-like	Ribonuclease H-like;Ribonuclease H-like	MreB_Mbl_N;MreB_Mbl_C	{'CDJ73614': 1}	1	1	None	11304	No Growth	cytosol;cytoskeleton;inner membrane	32	3	1	32	3	1	28	3	1
CDJ73615	mreC	367	39529.9	6.56e-20	8.51	20.44	[[301, 367]]	[[0, 301]]	1	3.6e-38	119-269	CON	beta barrels	cradle loop barrel	FMN-binding split barrel	MreC	{'CDJ73615': 1}	1	1	None	738	No Growth	periplasmic space;cytosol;inner membrane	2	0	1	2	0	1	2	0	1
CDJ73617	yhdE	197	21515.2	3.57e-20	5.55	4.06	[]	[[0, 197]]	1	2.1e-74	4-185	CON	a/b three-layered sandwiches	ITPase-like	ITPase-like	Maf	{'CDJ73617': 2}	1	2	Mg2+	699	Growth	cytosol	13	2	2	13	2	2	13	2	2
CDJ73618	rng	489	55363.5	9.19e-20	5.6	0.61	[]	[[0, 489]]	4	8.40e-19;1.90e-27;3.80e-11;6.60e-49	39-113;121-196;209-276;282-392	CON;CON;CON;CON	beta barrels;a+b two layers;mixed a+b and a/b;a+b four layers	OB-fold;Ribosomal protein S5 domain 2-like;Ribonuclease H-like;Carbon-nitrogen hydrolase-like	Nucleic acid-binding proteins;Ribosomal protein S5 domain 2-like;Ribonuclease H-like;DNase I-like	S1_4;RNase_E_G_1st;RNase_E_G_2nd;RNase_E_G_3rd	{'CDJ73618': 2}	1	2	None	440	Growth	cytosol;cytoskeleton	9	0	0	9	0	0	9	0	0
CDJ73620	tldD	481	51363.5	8.53e-20	4.93	2.29	[]	[[0, 481]]	2	8.20e-07;2.10e-64	131-201;246-451	CON;CON	a+b two layers;beta barrels	a+b domain in putative modulator of DNA gyrase, PmbA/TldD (Pfam 01523);barrel domain in putative modulator of DNA gyrase, PmbA/TldD	a+b domain in putative modulator of DNA gyrase, PmbA/TldD (Pfam 01523);barrel domain in putative modulator of DNA gyrase, PmbA/TldD	PmbA_TldD_2nd;PmbA_TldD_3rd	{'CDJ73620': 1, 'CDJ74463': 1}	2	2	Fe2+;Zn2+	1635	Growth	cytosol	28	3	2	28	3	2	26	3	2
CDJ73625	yhcO	90	10796	1.79e-20	4.48	2.22	[]	[[0, 90]]	1	3e-36	1989-01-01	CON	a/b three-layered sandwiches	Barstar (barnase inhibitor)	Barstar (barnase inhibitor)	Barstar	{'CDJ73625': 1}	1	1	None	No Info Available	Growth	cytosol	1	1	1	1	1	1	1	1	1
CDJ73627	argR	156	16994.3	2.82e-20	4.93	3.21	[]	[[0, 156]]	2	2.20e-22;3.60e-26	7-70;82-151	CON;CON	alpha arrays;a+b two layers	HTH;Glucose permease domain IIB-like	winged;C-terminal domain of arginine repressor	Arg_repressor;Arg_repressor_C	{'CDJ73627': 1}	1	1	None	3610	Growth	cytosol	6	0	0	6	0	0	5	0	0
CDJ73628	mdh	312	32336.9	5.37e-20	5.61	0.96	[]	[[0, 312]]	2	5.40e-45;5.00e-46	1-145;147-309	CON;CON	a/b three-layered sandwiches;a+b complex topology	Rossmann-like;LDH C-terminal domain-like	NAD(P)-binding Rossmann-fold domains;LDH C-terminal domain-like	Ldh_1_N;Ldh_1_C_1	{'CDJ73628': 2}	1	2	None	9529	Growth	cytosol;membrane	77	4	4	71	4	4	57	4	3
CDJ73630	degQ	455	47204.5	7.84e-20	5.76	7.47	[[0, 33]]	[[33, 455]]	3	8.60e-72;7.90e-28;3.60e-15	47-262;266-359;380-448	CON;CON;CON	beta barrels;beta barrels;beta barrels	cradle loop barrel;PDZ domain;PDZ domain	FMN-binding split barrel;PDZ domain;PDZ domain	Trypsin_2;PDZ_2;PDZ_2	{'CDJ73630': 12}	1	12	None	528	Growth	inner membrane;periplasmic space	11	0	0	11	0	0	11	0	0
CDJ73631	yhcB	132	14960.7	2.48e-20	5.65	38.64	[[84, 132]]	[[0, 84]]	0	None	None	None	None	None	None	None	{'CDJ73631': 1}	1	1	None	3651	Growth	cytosol;inner membrane	1	0	0	1	0	0	1	0	0
CDJ73633	rplM	142	16018.4	2.66e-20	9.91	4.22	[]	[[0, 142]]	1	5.8e-66	11-141	CON	a/b three-layered sandwiches	Ribosomal protein L13/L15p/L18e/L32e	Ribosomal protein L13 and L16-A	Ribosomal_L13	{'CDJ73575': 1, 'CDJ74220': 1, 'CDJ73557': 1, 'CDJ73554': 1, 'CDJ73555': 1, 'CDJ73566': 1, 'CDJ73569': 1, 'CDJ74221': 1, 'CDJ74434': 1, 'CDJ74219': 1, 'CDJ73633': 1, 'CDJ73564': 1, 'CDJ73573': 1, 'CDJ73561': 1, 'CDJ73580': 1, 'CDJ73570': 1, 'CDJ74199': 1, 'CDJ72111': 1, 'CDJ73677': 1, 'CDJ73559': 1, 'CDJ73556': 1, 'CDJ73565': 1, 'CDJ72542': 1, 'CDJ73678': 1, 'CDJ73237': 1, 'CDJ73562': 1, 'CDJ7357…	32	32	None	119510	No Growth	cytosol;ribosome	31	2	0	31	2	0	25	2	0
CDJ73634	rpsI	130	14856	2.47e-20	10.94	20	[[0, 13]]	[[13, 130]]	1	5.5e-65	3-130	CON	a+b two layers	Ribosomal protein S5 domain 2-like	Ribosomal protein S5 domain 2-like	Ribosomal_S9	{'CDJ73789': 1, 'CDJ71351': 1, 'CDJ70749': 1, 'CDJ73560': 1, 'CDJ73578': 1, 'CDJ73571': 1, 'CDJ74431': 1, 'CDJ73533': 1, 'CDJ73568': 1, 'CDJ73634': 1, 'CDJ73553': 1, 'CDJ73577': 1, 'CDJ73532': 1, 'CDJ73576': 1, 'CDJ73567': 1, 'CDJ73696': 1, 'CDJ74196': 1, 'CDJ73563': 1, 'CDJ74433': 1, 'CDJ73558': 1, 'CDJ70610': 1, 'CDJ71882': 1}	22	22	None	175324	Indeterminate	ribosome;cytosol	24	2	1	13	0	0	11	1	1
CDJ73635	sspA	212	24304.6	4.04e-20	5.22	2.83	[]	[[0, 212]]	2	9.20e-21;2.60e-09	11-84;123-201	CON;CON	a+b three layers;alpha superhelices	Thioredoxin-like;Repetitive alpha hairpins	Thioredoxin-like;Glutathione S-transferase (GST)-C	GST_N;GST_C_3	{'CDJ73635': 1}	1	1	None	No Info Available	No Info Available	Unknown	29	1	0	25	1	0	23	1	0
CDJ73636	sspB	165	18262.2	3.03e-20	4.38	42.42	[[101, 165]]	[[0, 101]]	1	1.2e-43	8-107	CON	beta barrels	SH3	Stringent starvation protein B, SspB	SspB	{'CDJ73636': 2}	1	2	None	2957	Growth	cytosol;ribosome	6	0	0	6	0	0	6	0	0
CDJ73639	nanA	297	32593.1	5.41e-20	5.61	1.35	[]	[[0, 297]]	1	7.3e-83	5-292	CON	a/b barrels	TIM beta/alpha-barrel	TIM barrels	DHDPS	{'CDJ73639': 4}	1	4	None	319	Growth	cytosol	51	3	3	48	3	3	43	3	3
CDJ73641	nanE	229	24073.4	4e-20	4.89	0.87	[]	[[0, 229]]	1	3.5e-86	13-223	CON	a/b barrels	TIM beta/alpha-barrel	TIM barrels	NanE	{'CDJ73641': 1}	1	1	None	93	Growth	cytosol	18	4	15	18	4	15	17	4	15
CDJ73642	nanK	291	29643.5	4.92e-20	5.63	0.69	[]	[[0, 291]]	2	5.00e-28;1.70e-46	3-114;122-286	CON;CON	mixed a+b and a/b;mixed a+b and a/b	Ribonuclease H-like;Ribonuclease H-like	Ribonuclease H-like;Ribonuclease H-like	ROK_N;ROK_C	{'CDJ73642': 1}	1	1	None	43	Growth	cytosol	9	2	2	9	2	2	9	2	2
CDJ73643	nanQ	154	17037.5	2.83e-20	4.95	7.14	[]	[[0, 154]]	1	3.6e-45	11-148	CON	beta sandwiches	jelly-roll	Double-stranded beta-helix	DUF386	None	0	0	None	None	None	None	6	0	0	6	0	0	5	0	0
CDJ73650	gltD	472	52014.7	8.64e-20	5.54	0.64	[]	[[0, 472]]	3	1.70e-42;4.40e-16;2.40e-47	35-138;148-259;249-401	CON;CON;CON	alpha arrays;a/b three-layered sandwiches;a/b three-layered sandwiches	alpha-helical ferredoxin-like;Rossmann-like;Rossmann-like	alpha-helical ferredoxin;FAD/NAD(P)-binding domain;FAD/NAD(P)-binding domain	Fer4_20;NAD_binding_8;Pyr_redox_2_3	{'CDJ73650': 1, 'CDJ73651': 1}	2	2	FAD;Fe2+	1275	Growth	cytosol	17	7	9	17	7	9	17	7	9
CDJ73651	gltB	1517	166708	2.77e-19	6.27	2.44	[[0, 18], [913, 928]]	[[18, 913], [928, 1517]]	5	2.46e-107;6.70e-36;2.90e-115;5.70e-168;7.50e-98	43-121,202-442;111-211;489-794;829-1198;1250-1496	NC;IS;CON;CON;CON	a+b four layers;a+b two layers;a/b barrels;a/b barrels;beta duplicates or obligate multimers	Ntn/PP2C;Alpha-beta plaits;TIM beta/alpha-barrel;TIM beta/alpha-barrel;Single-stranded right-handed beta-helix	Class II glutamine amidotransferases;Alpha subunit of glutamate synthase, insertion domain;TIM barrels;TIM barrels;Alpha subunit of glutamate synthase-C	GATase_2_1st;GATase_2_2nd;Glu_syn_central;Glu_synthase;GXGXG	{'CDJ73650': 1, 'CDJ73651': 1}	2	2	FAD;Fe2+	1079	Growth	cytosol	50	13	24	50	13	24	48	14	26
CDJ73653	arcB	778	87981.9	1.46e-19	4.99	2.06	[[647, 661]]	[[0, 647], [661, 778]]	6	6.10e-38;7.50e-11;8.40e-14;5.30e-43;1.70e-23;6.70e-11	19-82;157-267;277-341;356-504;527-643;670-775	CON;CON;CON;CON;CON;CON	extended segments;a+b three layers;alpha duplicates or obligate multimers;a+b two layers;a/b three-layered sandwiches;alpha bundles	Histidine kinase receptor ArcB membrane domain;Profilin-like;ROP-like;ATPase domain of HSP90 chaperone/DNA topoisomerase II/histidine kinase-like;Flavodoxin-like;Four-helical up-and-down bundle	Histidine kinase receptor ArcB membrane domain;sensor domains;Homodimeric domain of signal transducing histidine kinase;ATPase domain of HSP90 chaperone/DNA topoisomerase II/histidine kinase;CheY-like;Histidine-containing phosphotransfer domain, HPT domain	PRK11091;PAS;HisKA;HATPase_c;Response_reg;Hpt	{'CDJ73653': 2}	1	2	None	226	Growth	inner membrane;cytosol	2	1	1	2	1	1	2	1	1
CDJ73654	elbB	217	22981.3	3.82e-20	4.68	0.92	[]	[[0, 217]]	1	6.8e-32	1-201	CON	a/b three-layered sandwiches	Flavodoxin-like	Class I glutamine amidotransferase-like	DJ-1_PfpI	{'CDJ73654': 1}	1	1	None	2434	Growth	cytosol	10	2	2	10	2	2	10	2	2
CDJ73658	rapZ	284	32491.9	5.4e-20	6.72	3.17	[]	[[0, 284]]	1	6.7e-06	81-148	CON	a/b three-layered sandwiches	P-loop domains-like	P-loop containing nucleoside triphosphate hydrolases	SKI	{'CDJ73658': 4}	1	4	None	1332	Growth	cytosol	7	1	1	7	1	1	7	1	1
[truncated: 362 more rows]

## Sheet: DeltaTig_30C
Accession	E. coli Gene	Length (aa)	MW (Da)	Mass (g)	pI	Percent Disorder (MP)	Disorder Domains (MP)	Folded Domanis (MP)	Num. of Domians (DM)	Dom. E-Values	Dom. Range	Dom. Property	Architecture	X-Group	T-Group	F-Group	Complexes	Unique Subunits	Total Subunits	E. coli Cofactors	E. coli Copy Number	E. coli Essentiality	E. coli Cell Location	No. of Valid Modified Peptides	No. of Significant Modified Peptides (P-value)	No. of Significant Modified Peptides (Adj. P-value)	No. of Valid Peptides	No. of Significant Peptides (P-value)	No. of Significant Peptides (Adj. P-value)	No. of Valid Cut Sites	No. of Significant Cut Sites (P-value)	No. of Significant Cut Sites (Adj. P-value)
[truncated: 1,529 more rows]

[truncated: 3 more sheets: DeltaDnaKJ_37C, DeltaTig_37C, To etal 5min JACS Refolding]
