# Supplementary material for: Chaperone dependency during biogenesis does not correlate with chaperone dependency during refolding
Source: Mol Syst Biol. 2025 Oct 28;22(1):139–64. doi: 10.1038/s44320-025-00166-6 (PMC12759075; doi:10.1038/s44320-025-00166-6)
Supplement: Supplementary file 4 — Source data Fig. 2 [file 44320_2025_166_MOESM4_ESM.zip]

Archive with 11 entries (8 files):
- Figure 2/
- Figure 2/Panel A-B/
- Figure 2/.DS_Store
- __MACOSX/Figure 2/._.DS_Store
- Figure 2/Panel C,D,E,F,G,I/
- Figure 2/Panel A-B/Panel B.xlsx
- __MACOSX/Figure 2/Panel A-B/._Panel B.xlsx
- Figure 2/Panel A-B/Panel A.xlsx
- __MACOSX/Figure 2/Panel A-B/._Panel A.xlsx
- Figure 2/Panel C,D,E,F,G,I/Invivo_chaperoneknockout_ProteinSummary_Pivot_tables.xlsx
- __MACOSX/Figure 2/Panel C,D,E,F,G,I/._Invivo_chaperoneknockout_ProteinSummary_Pivot_tables.xlsx
