# Supplementary material for: Chaperone dependency during biogenesis does not correlate with chaperone dependency during refolding
Source: Mol Syst Biol. 2025 Oct 28;22(1):139–64. doi: 10.1038/s44320-025-00166-6 (PMC12759075; doi:10.1038/s44320-025-00166-6)
Supplement: Supplementary file 4 — Source data Fig. 2 [file 44320_2025_166_MOESM4_ESM.zip › Figure 2/Panel A-B/Panel B.xlsx]

## Sheet: readme
Overlap 30C:list of genes which are overlapping between proteins perturbed at 30C in DeltaTig and non refolders
Overlap 37C:list of genes which are overlapping between proteins perturbed at 37C in DeltaTig and non refolders
DeltaTig perturbed 37C : list of genes perturbed in DeltaTig at 37C
DeltaTig perturbed 30C : list of genes perturbed in DeltaTig at 30C
Non refolders etal 2021:list of genes which were non refolders from To etal JACS 2021 paper

## Sheet: Overlap 30C
Gene
pflB
potD
yggE
dnaK
rbsB
ppsA
htpG
glnH
purL
aspA
degP
sucA
carA
folC
ybaB

## Sheet: Overlap 37C
Gene
groEL
cysK
talB
tsaC
tolB
yggE
pta
dnaK
grpE
rbsB
fumA
kdsC
htpG
uvrA
murA
prlC
glnH
sucD
ispG
hslV
cysM
degP
yaiL
mqo
ybiB
mprA
murE
rpoE
pfkB

## Sheet: DeltaTig perturbed 30C
Gene
tig
tnaA
flu
dhaM
hslU
tdcB
htpG
glnH
garR
yggE
aspA
glpA
degP
yceI
yncE
rbsB
uxaC
dnaK
clpX
lon
potD
malG
acnA
glpB
gudD
cpdB
carA
murC
ybaB
ybaK
sdhA
sucA
dmsA
pflB
uspE
pps
hisH
yeiT
folC
yfcZ
purL
cysG
garL
ansB
raiA

## Sheet: DeltaTig perturbed 37C
Gene
tig
flu
htpG
rbsB
yggE
degP
kdsC
dnaK
ydfZ
dsdA
rhlB
yrdA
deaD
groEL
murE
dps
groES
ihfB
rne
cysK
malM
tolB
efeB
yceI
dhaL
uspE
pfkB
yebV
yebC
yfbQ
ispG
ibpB
yibT
kdgK
prlC
tufA
ygiW
dsbC
mprA
grpE
talB
yaiL
ybdZ
sdhA
sucD
ybiB
glnH
rpsA
ompF
efeO
rpmF
yncE
fumA
mqo
rcsB
pta
cysM
tktB
purC
rpoE
sthA
hslV
hslU
engB
yifE
atpF
glmS
pstS
ibpA
yhiR
rpoA
rimN
rplM
murA
yggG
gcvH
malE
uvrA
hflK
cpdB
fecA

## Sheet: Non refolders To et al. 2021
Gene
fusA
oppA
dppA
groEL
fabF
sodB
gapA
aspS
pheT
pnp
ileS
pflB
pgk
mdh
potD
tktA
pykF
acnB
leuS
eda
panB
kdsA
tsf
cysK
sucB
ridA
trxB
mhpD
gshB
trxA
pgm
tpx
fimC
purA
gpmI
gyrA
hldD
ftsY
gpmA
bglX
prfC
dapD
rfbB
argS
ldhA
gnd
sodA
alaS
pfkA
serS
atpA
gcvP
ahpF
pckA
deoD
rfbA
serC
dnaN
hfq
purU
pdxB
ispF
aspC
fbaA
clpB
speD
speB
adiA
talB
hpt
ahpC
purR
folD
wrbA
dapE
hemB
valS
pepN
iadA
fabD
tsaC
trpS
ispD
dapA
tgt
glmM
tyrS
metG
sspA
rpoB
icd
crr
codA
glnA
guaA
katG
proS
mog
hupB
cspC
lolA
wecB
nagA
gltX
gpt
dapB
sucC
asd
apt
leuB
nrdB
secB
tolB
alr
ygiS
kdsD
pyrF
pyrC
mhpE
mpl
pmbA
ligA
eno
murF
maeA
kdsB
dut
yeiP
skp
mlaC
atpG
grxB
yggE
rsmC
yajQ
fmt
clpP
ansA
pta
pdxK
mtnN
yoaB
dnaK
ycgL
gltA
pyrB
glyA
dsbA
tdh
nfsB
purB
pyrG
fabI
cmk
adk
cdd
cmoA
rdgB
pepD
moeA
ychN
fklB
grpE
hslO
rpsR
rplF
cpoB
yebY
rbsB
folE
eco
folX
crl
mnmG
fumA
ackA
dxr
proC
ptsN
ndk
ppiB
proA
yqgE
manA
hdhA
uspA
hdeA
chrR
dcyD
kdsC
rpsF
ppsA
prmB
rpsG
glpD
pdxY
menB
galE
ydhF
queF
asnB
ilvE
hemC
thrC
rpiA
ygfZ
yidA
htpG
efp
ftnA
gph
proQ
ampH
creA
ubiE
ribD
tehB
accC
nusB
tcyJ
uvrA
fabA
csdE
tdk
ttcA
serA
gutQ
hemE
pgi
murA
gor
lysA
rffG
pepB
pepQ
ribA
hisJ
nadE
pyrE
ubiD
rimO
csdA
prlC
solA
galU
metK
pncC
hisC
ptsI
cnoX
ydgH
dppF
glnH
cusF
rpsB
sucD
pykA
prc
fdhD
ompA
ybiS
gdhA
iscS
rbfA
rbsD
panC
yeaD
ispG
ybfF
artI
rbn
queC
miaA
dnaG
fbp
ptsH
panE
metE
zwf
yhdE
gsk
nadD
parE
secA
nfo
maeB
mhpF
pepP
purL
wecC
arcA
aspA
asnS
murD
uvrB
rpe
tusB
tsaB
ybiT
yecJ
mioC
erpA
rpsM
rpmA
fkpA
lipA
sapA
grxC
mdoG
rpoC
suhB
coaA
ydjA
fpr
guaC
glmU
ppnN
pflA
hslV
tsaD
nagZ
potF
nemA
nrdA
ptrA
murB
accA
manX
hinT
hdeB
moaB
narL
cfa
hisS
yjjA
ribC
pdxJ
cysQ
gltD
baeR
ydcF
livK
serB
yciN
gpmB
cysM
recJ
aroA
tmk
rffH
tabA
rdgC
hisI
yigL
ispH
glnB
dnaE
aceA
ispE
recA
azoR
hisF
rihA
iscA
rpoD
roxA
prfB
fldB
rnpA
rpsC
pbpG
rplU
rplD
ihfA
ais
yfiF
ampC
ybcH
degP
gltI
rseB
dsbG
fnr
yaiL
rsmA
chbB
fimH
recQ
cysB
yaaA
pepA
rob
ppx
glf
pcm
sfsA
mqo
surA
nagB
ybiB
ghrA
tesB
paaY
gltB
truD
yjjV
ycfP
dusA
lpxD
selA
sucA
purE
trhO
guaB
gmhA
hemF
carA
ybiV
ynjB
frmA
mdaB
gatB
mprA
udp
allR
folP
avtA
yfcE
hchA
thyA
nuoB
cspA
osmC
yheS
folC
rfbC
purT
thrA
yfaY
sbcB
gloB
murE
rnb
polA
uxuA
cpxR
rpoE
yecD
uup
gcvT
speE
yecM
purF
selD
glyS
sdhE
nagK
pfkB
rihC
gadA
modE
tusA
pgl
gstB
rapA
nudJ
ddlA
ybaB
nudF
gloC
atpH
clpS
yaeQ
atpD
ychF
nudE
grxD
yeeN
yfcD
ftsZ
nusA
thiL
ycaO
yidB
fkpB
