# Supplementary material for: Chaperone dependency during biogenesis does not correlate with chaperone dependency during refolding
Source: Mol Syst Biol. 2025 Oct 28;22(1):139–64. doi: 10.1038/s44320-025-00166-6 (PMC12759075; doi:10.1038/s44320-025-00166-6)
Supplement: Supplementary file 4 — Source data Fig. 2 [file 44320_2025_166_MOESM4_ESM.zip › Figure 2/Panel A-B/Panel A.xlsx]

## Sheet: readme
Overlap 30C : list of genes which are overlapping between proteins perturbed at 30C in DeltaDnaKJ and non refolders
Overlap 37C : list of genes which are overlapping between proteins perturbed at 37C in DeltaDnaKJ and non refolders
DnaKJ perturbed 37C : list of genes perturbed in DeltaDnaKJ at 37C
DnaKJ perturbed 30C : list of genes perturbed in DeltaDnaKJ at 37C
Non refolders etal 2021:list of genes which were non refoldable from To etal JACS 2021 paper

## Sheet: Overlap 30C
Gene
oppA
dppA
groEL
ileS
pflB
mdh
potD
tsf
cysK
sucB
gshB
pgm
bglX
prfC
rfbB
argS
ldhA
sodA
gcvP
pck
rfbA
serC
clpB
wrbA
hemB
pepN
metG
icd
glnA
katG
proS
hupB
cspC
sucC
eno
grxB
yggE
clpP
pta
dnaK
gltA
pyrB
glyA
nfsB
cmoA
grpE
hslO
rbsB
fumA
dxr
proA
hdeA
rpsF
pps
glpD
ydhF
asnB
thrC
yidA
htpG
creA
fliY
uvrA
serA
nadE
prlC
solA
metK
ybbN
ydgH
rpsB
pykA
ompA
rbsD
yeaD
metE
yhdE
secA
pepP
aspA
asnC
mioC
rpsM
lipA
coaA
guaC
hslV
ygjD
nrdA
ptrA
accA
manX
hinT
hdeB
gltD
ytjC
aroA
ispH
recA
rihA
rpoD
rpsC
gltI
dsbG
yaiL
yaaA
surA
gltB
ycfP
sucA
carA
gatB
mprA
udp
allR
nuoB
cspA
osmC
rfbC
thrA
yfaY
murE
polA
gcvT
speE
yecM
selD
pfkB
gadA
hepA
ychF
fkpB

## Sheet: Overlap 37C
Gene
groEL
ileS
acnB
pgm
bglX
prfC
ldhA
deoD
rfbA
serC
clpB
talB
hpt
wrbA
metG
katG
proS
nrdB
ygiS
grxB
clpP
dnaK
nfsB
grpE
hslO
fumA
proA
hdeA
htpG
creA
serA
rimO
prlC
metK
cnoX
glnH
panC
artI
metE
asnS
murD
lipA
guaC
hslV
nagZ
ptrA
accA
hinT
hdeB
gltD
serB
gpmB
aroA
glnB
recA
rpoD
yaaA
sfsA
surA
gltB
mprA
folP
cspA
osmC
thrA
murE
gcvT
speE
pfkB
gadA
pgl
rapA

## Sheet: DnaKJ perturbed 37C
Gene
groEL
dnaK
clpB
yjhC
gadA
putA
gltB
nanM
htpG
hslU
groES
grpE
prlC
hslV
srlD
lon
ileS
acnB
nanE
srlB
proB
clpP
ydbK
cspA
murC
hslO
thrA
mukB
nanA
serA
metH
ybaS
ybeY
ycaC
wrbA
acnA
minC
hdeA
malE
murE
frr
entF
glpA
tktB
yfiD
glgP
yhcH
gltD
deaD
prfC
murD
speE
bamA
rnk
lipA
mfd
cysP
rpoD
hsdS
deoB
dnaJ
gmhB
ybbN
ybeD
nagB
fumC
argH
yhiQ
folP
gsp
yjjG
bolA
fepB
entC
ybeZ
pgm
pgl
dps
poxB
yciT
ycjX
osmC
ydfZ
flu
bglX
talA
metE
glmS
tdcB
recA
treB
yjhS
surA
hepA
proA
tesA
purK
ybdZ
ybeL
ybjN
artI
ltaE
cspD
mukF
treA
ynaE
ldhA
aldA
yncB
sufA
pfkB
katE
yebC
rfbA
fbaB
yiiS
yiiD
ibpA
mutM
hdeB
rpoH
gntY
nanK
mug
ygiW
ygiS
trmB
metK
fucO
mprA
nrdE
gabD
malM
yjbJ
treC
rraB
fecB
fecA
mrr
deoD
yjjK
ytjC
yaaA
talB
imp
yacG
guaC
yacL
hpt
panC
sfsA
yaeH
lpxA
accA
proS
yafP
frsA
sbcD
queA
nfsB
fes
entA
rna
miaB
nagD
ybgI
ybgS
ybhB
ybiC
glnH
rimO
rarA
serC
aroA
ihfB
asnC
appA
grxB
hinT
nagZ
ycgN
dhaM
yciI
uspF
fumA
rsxC
sufC
rfbD
udk
yegQ
mrp
metG
dld
mglB
yeiN
nrdB
dsdA
ypfH
purC
glnB
trxC
ppc
katG
yiiM
yihW
engB
ppiC
atpF
ibpB
yibT
bisC
eptB
yhiR
ftsE
malT
degQ
agaV
tolC
dkgA
gcvT
gcvH
ptrA
chpA
mazG
cysN
aidB
pyrI
uxuB
deoA
serB
creA

## Sheet: DnaKJ perturbed 30C
Gene
dnaK
tnaA
clpB
groEL
pflB
rbsB
htpG
nirB
hslU
gadA
sucA
putA
prlC
malE
glpA
gltB
narG
raiA
lon
udp
srlB
tdcB
hepA
ompA
aldA
gcvT
srlD
asnC
yfiD
malP
nanE
yjhC
ybbN
serC
glpK
hslO
gcvP
hslV
narH
mukB
wrbA
ydbK
garR
proA
glpQ
glpB
garD
ansB
yggE
ppc
hdeA
gltD
sdhA
dps
pspE
ydfG
fumA
gatB
glpC
glgP
garL
serA
grpE
metH
ddl
bamA
accA
ybaS
lipA
pps
metE
proS
galT
ltaE
adhE
malG
ldhA
katE
rfbB
yegD
glmS
ibpA
cspA
ghrB
hdeB
glgC
nirD
rpoD
cysN
proX
malM
hsdR
yjjG
prfC
frr
bolA
ybeZ
gltA
grxB
icd
minC
oppA
uspE
osmC
fumC
selD
yeaD
yegQ
bglX
nrdA
talA
tktB
katG
polA
yhhX
malQ
ygiW
gcvH
aspA
deoC
ytjC
thrA
yaaA
ileS
surA
rpsB
proB
copA
ybeD
gltI
sucC
aroA
mukF
agp
hinT
ycfP
potD
trpA
uspF
ydeN
ydgH
pfkB
pykA
yeeX
yeiT
nuoE
cysK
ucpA
murQ
sthA
rbsK
mutM
glpR
yheO
bfr
rpsC
yrdA
deaD
yghZ
ptsP
ptrA
cysI
hypB
recA
mprA
yjbJ
aphA
frdA
hflX
dnaJ
ispH
fruR
murE
speE
folK
yafO
yafP
hemB
clpP
hupB
ushA
nfsB
dsbG
ybeL
rihA
fur
moaC
ompF
ycbX
yccU
solA
mfd
pepT
minD
dadX
ycjX
ydfZ
ydhF
sufC
nadE
hisH
gatA
yehS
nuoB
pta
dsdA
yfdZ
purM
glyA
glnA
phoU
yidA
yibF
malT
rpsN
rpsM
mdh
nanA
greA
uxaC
metK
fucO
eno
cysJ
lysC
lexA
groES
frdB
aidB
rpsF
cpdB
pyrB
rraB
yjgB
mcrB
hsdS
yjiA
thrB
thrC
fkpB
carA
imp
secA
guaC
nadC
fhuA
hemL
btuF
yaeH
tsf
dxr
lpxB
yaeB
yaiL
yajO
yajG
clpX
allR
rnk
rna
miaB
asnB
pgm
sdhB
sucB
galM
rhlE
ybiU
grxA
ybjN
poxB
lrp
ftsK
dmsA
pepN
mgsA
hspQ
cbpA
yccJ
yceH
fadR
ychF
yciI
acnA
yciT
tyrR
ydbC
yddE
yneH
cspI
ynfK
rsxG
ynhG
ydiA
manX
cspC
cmoA
yecM
argS
fliY
mtfA
sbmC
hisB
rfbC
rfbA
udk
gatD
fbaB
metG
yeiA
yejK
ompC
yfaQ
yfaY
argT
yfcZ
yfeX
ypfJ
yfgJ
sseA
hscB
era
srmB
murI
yiiM
sodA
hemD
rhlB
ilvC
ilvA
rbsD
mioC
ibpB
eptB
dppA
yhiQ
livJ
glpD
gntY
pck
yheV
yhdE
tldD
nanK
elbB
rpoN
truB
tdcE
yqjC
rpsU
ygjD
ribB
yqhD
trmB
gshB
speA
epd
pepP
tas
gudD
cysD
mutS
gabT
coaA
pepE
uvrA
ssb
yjdM
rnr
pyrI
fecB
yjjI
creA

## Sheet: Non refolders To et al 2021
Gene
fusA
oppA
dppA
groEL
fabF
sodB
gapA
aspS
pheT
pnp
ileS
pflB
pgk
mdh
potD
tktA
pykF
acnB
leuS
eda
panB
kdsA
tsf
cysK
sucB
ridA
trxB
mhpD
gshB
trxA
pgm
tpx
fimC
purA
gpmI
gyrA
hldD
ftsY
gpmA
bglX
prfC
dapD
rfbB
argS
ldhA
gnd
sodA
alaS
pfkA
serS
atpA
gcvP
ahpF
pckA
deoD
rfbA
serC
dnaN
hfq
purU
pdxB
ispF
aspC
fbaA
clpB
speD
speB
adiA
talB
hpt
ahpC
purR
folD
wrbA
dapE
hemB
valS
pepN
iadA
fabD
tsaC
trpS
ispD
dapA
tgt
glmM
tyrS
metG
sspA
rpoB
icd
crr
codA
glnA
guaA
katG
proS
mog
hupB
cspC
lolA
wecB
nagA
gltX
gpt
dapB
sucC
asd
apt
leuB
nrdB
secB
tolB
alr
ygiS
kdsD
pyrF
pyrC
mhpE
mpl
pmbA
ligA
eno
murF
maeA
kdsB
dut
yeiP
skp
mlaC
atpG
grxB
yggE
rsmC
yajQ
fmt
clpP
ansA
pta
pdxK
mtnN
yoaB
dnaK
ycgL
gltA
pyrB
glyA
dsbA
tdh
nfsB
purB
pyrG
fabI
cmk
adk
cdd
cmoA
rdgB
pepD
moeA
ychN
fklB
grpE
hslO
rpsR
rplF
cpoB
yebY
rbsB
folE
eco
folX
crl
mnmG
fumA
ackA
dxr
proC
ptsN
ndk
ppiB
proA
yqgE
manA
hdhA
uspA
hdeA
chrR
dcyD
kdsC
rpsF
ppsA
prmB
rpsG
glpD
pdxY
menB
galE
ydhF
queF
asnB
ilvE
hemC
thrC
rpiA
ygfZ
yidA
htpG
efp
ftnA
gph
proQ
ampH
creA
ubiE
ribD
tehB
accC
nusB
tcyJ
uvrA
fabA
csdE
tdk
ttcA
serA
gutQ
hemE
pgi
murA
gor
lysA
rffG
pepB
pepQ
ribA
hisJ
nadE
pyrE
ubiD
rimO
csdA
prlC
solA
galU
metK
pncC
hisC
ptsI
cnoX
ydgH
dppF
glnH
cusF
rpsB
sucD
pykA
prc
fdhD
ompA
ybiS
gdhA
iscS
rbfA
rbsD
panC
yeaD
ispG
ybfF
artI
rbn
queC
miaA
dnaG
fbp
ptsH
panE
metE
zwf
yhdE
gsk
nadD
parE
secA
nfo
maeB
mhpF
pepP
purL
wecC
arcA
aspA
asnS
murD
uvrB
rpe
tusB
tsaB
ybiT
yecJ
mioC
erpA
rpsM
rpmA
fkpA
lipA
sapA
grxC
mdoG
rpoC
suhB
coaA
ydjA
fpr
guaC
glmU
ppnN
pflA
hslV
tsaD
nagZ
potF
nemA
nrdA
ptrA
murB
accA
manX
hinT
hdeB
moaB
narL
cfa
hisS
yjjA
ribC
pdxJ
cysQ
gltD
baeR
ydcF
livK
serB
yciN
gpmB
cysM
recJ
aroA
tmk
rffH
tabA
rdgC
hisI
yigL
ispH
glnB
dnaE
aceA
ispE
recA
azoR
hisF
rihA
iscA
rpoD
roxA
prfB
fldB
rnpA
rpsC
pbpG
rplU
rplD
ihfA
ais
yfiF
ampC
ybcH
degP
gltI
rseB
dsbG
fnr
yaiL
rsmA
chbB
fimH
recQ
cysB
yaaA
pepA
rob
ppx
glf
pcm
sfsA
mqo
surA
nagB
ybiB
ghrA
tesB
paaY
gltB
truD
yjjV
ycfP
dusA
lpxD
selA
sucA
purE
trhO
guaB
gmhA
hemF
carA
ybiV
ynjB
frmA
mdaB
gatB
mprA
udp
allR
folP
avtA
yfcE
hchA
thyA
nuoB
cspA
osmC
yheS
folC
rfbC
purT
thrA
yfaY
sbcB
gloB
murE
rnb
polA
uxuA
cpxR
rpoE
yecD
uup
gcvT
speE
yecM
purF
selD
glyS
sdhE
nagK
pfkB
rihC
gadA
modE
tusA
pgl
gstB
rapA
nudJ
ddlA
ybaB
nudF
gloC
atpH
clpS
yaeQ
atpD
ychF
nudE
grxD
yeeN
yfcD
ftsZ
nusA
thiL
ycaO
yidB
fkpB
