# Supplementary material for: Chaperone dependency during biogenesis does not correlate with chaperone dependency during refolding
Source: Mol Syst Biol. 2025 Oct 28;22(1):139–64. doi: 10.1038/s44320-025-00166-6 (PMC12759075; doi:10.1038/s44320-025-00166-6)
Supplement: Supplementary file 4 — Source data Fig. 2 [file 44320_2025_166_MOESM4_ESM.zip › Figure 2/Panel C,D,E,F,G,I/Invivo_chaperoneknockout_ProteinSummary_Pivot_tables.xlsx]

## Sheet: readme
A-D	Pivot tables with number of proteins perturbed/non-refoldable or unperturbed/refoldable for each category
G-I	Expected number of proteins perturbed/non-refoldable or unperturbed/refoldable for each category

## Sheet: DeltaDnaKJ_30C
	OverallTotal	1347					Expected
		Structurally Unperturbed	Structurally Perturbed				Structurally Unperturbed	perturbed
Total		974	373
Percent		0.723088	0.276912
Total	Composition by Subunits					Composition by Subunits	CHI.SQ	0.00185475
	1	492	158			1 subunit	471.845	178.155
	2	210	86			2 subunits	214.871	81.1292
	3	29	7			3 subunits	26.1329	9.86706
	4	86	57			4 subunits	103.806	39.1942
	5	26	17			5 subunits	31.2143	11.7857
	6	34	15			6 subunits	35.5698	13.4302
	>6	95	27			>6 subunits	88.5616	33.4384
Percent	1	0.756923	0.243077
	2	0.709459	0.290541
	3	0.805556	0.194444
	4	0.601399	0.398601
	5	0.604651	0.395349
	6	0.693878	0.306122
	>6	0.778689	0.221311
Total	Composition by Unique Subunits					Composition by Unique Subunits	CHI.SQ	0.00123772
	1	791	287			1 US	780.206	297.794
	2	53	34			2 US	62.9665	24.0335
	3	41	23			3 US	46.3202	17.6798
	4	20	14			4 US	24.6076	9.39241
	5	10	6			5 US	11.58	4.41996
	6	7	2			6 US	6.51378	2.48622
	>6	50	5			>6 US	39.8064	15.1936
Percent	1	0.733766	0.266234
	2	0.609195	0.390805
	3	0.640625	0.359375
	4	0.588235	0.411765
	5	0.625	0.375
	6	0.777778	0.222222
	>6	0.909091	0.0909091
Total	Domains					Domains	CHI.SQ	0.000998077
	0	21	13			0 domains	24.4967	9.50326
	1	489	143			1 domain	455.351	176.649
	2	300	122			2 domains	304.048	117.952
	3	102	59			3 domains	115.999	45.0007
	4	31	19			4 domains	36.0246	13.9754
	>4	52	30			>4 domains	59.0804	22.9196
Percent	0	0.617647	0.382353
	1	0.773734	0.226266
	2	0.7109	0.2891
	3	0.63354	0.36646
	4	0.62	0.38
	>4	0.634146	0.365854
	Essential					Essential	CHI.SQ	0.00899078
Total	Growth	923	359			Essential	943.061	338.939
	No Growth	172	40			Non-essential	155.951	56.0491
	No Info Available	43	10			Unknown	38.9877	14.0123
Percent	Non-essential	0.719969	0.280031
	Essential	0.811321	0.188679
	Unknown	0.811321	0.188679
	Location					Location	CHI.SQ	0.00654628
Total	cytosol	827	297			Cytosol	823.155	300.845
	ribosome	49	5			Ribosome	39.5466	14.4534
	inner membrane	82	35			Inner Membrane	85.6843	31.3157
	outer membrane	8	7			Outer Membrane	10.9852	4.01483
	Periplasmic Space	71	35			Periplasmic Space	77.6285	28.3715
Percent	Cytosol	0.735765	0.264235
	Ribosome	0.907407	0.0925926
	Inner Membrane	0.700855	0.299145
	Outer Membrane	0.533333	0.466667
	Periplasmic Space	0.669811	0.330189
	Cofactors					Cofactors	CHI.SQ	2.17206e-08
Total	None	708	261			None	684.76	284.24
	a [4Fe-4S] iron-sulfur cluster	14	13			a [4Fe-4S] iron-sulfur cluster	19.08	7.92
	a [2Fe-2S] iron-sulfur cluster	3	6			a [2Fe-2S] iron-sulfur cluster	6.36	2.64
	thiamine diphosphate	6	4			thiamine diphosphate	7.06667	2.93333
	pyridoxal 5-phosphate	20	18			pyridoxal 5'-phosphate	26.8533	11.1467
	FMN	10	9			FMN	13.4267	5.57333
	FAD	16	20			FAD	25.44	10.56
	Fe2+	10	8			Fe2+	12.72	5.28
	heme	2	10			heme	8.48	3.52
	Mg2+	145	43			Mg	132.853	55.1467
	Mn	42	16			Mn	40.9867	17.0133
	Zn2+	31	10			Zn2+	28.9733	12.0267
Percent	None	0.73065	0.26935
	a [4Fe-4S] iron-sulfur cluster	0.518519	0.481481
	a [2Fe-2S] iron-sulfur cluster	0.333333	0.666667
	thiamine diphosphate	0.6	0.4
	pyridoxal 5-phosphate	0.526316	0.473684
	FMN	0.526316	0.473684
	FAD	0.444444	0.555556
	Fe2+	0.555556	0.444444
	heme	0.166667	0.833333
	Mg	0.771277	0.228723
	Mn	0.724138	0.275862
	Zn2+	0.756098	0.243902
	pI					pI	CHI.SQ	0.0692553
Total	<5	144	52			<5	141.482	54.5175
	5to6	475	208			5to6	493.023	189.977
	6to7	180	69			6to7	179.74	69.2595
	7to8	35	13			7to8	34.6488	13.3512
	8to9	46	16			8to9	44.7547	17.2453
	9to10	57	10			9to10	48.3639	18.6361
	>10	31	5			>10	25.9866	10.0134
Percent	<5	0.734694	0.265306
	5to6	0.695461	0.304539
	6to7	0.722892	0.277108
	7to8	0.729167	0.270833
	8to9	0.741935	0.258065
	9to10	0.850746	0.149254
	>10	0.861111	0.138889
	Molecular Weight					Molecular Weight	CHI.SQ	8.16653e-08
Total	<20	249	66			<20	227.773	87.2272
	20-30	244	66			20-30	224.157	85.8426
	30-40	195	85			30-40	202.465	77.5353
	40-50	124	50			40-50	125.817	48.1826
	50-60	69	34			50-60	74.4781	28.5219
	60-80	56	28			60-80	60.7394	23.2606
	80-100	23	26			80-100	35.4313	13.5687
	>100	14	18			>100	23.1388	8.86117
Percent	<20	0.790476	0.209524
	20-30	0.787097	0.212903
	30-40	0.696429	0.303571
	40-50	0.712644	0.287356
	50-60	0.669903	0.330097
	60-80	0.666667	0.333333
	80-100	0.469388	0.530612
	>100	0.4375	0.5625
	Fold Class					Fold Class	CHI.SQ	0.694149
Total	FKBP-like	7	4			FKBP-like	7.60649	3.39351
	Ferritin/Heme oxygenase/4-helical cytokines	2	2			Ferritin/Heme oxygenase/4-helical cytokines	2.766	1.234
	Anticodon-binding domain of a subclass of class I aminoacyl-tRNA synthetases	3	2			Anticodon-binding domain of a subclass of class I aminoacyl-tRNA synthetases	3.4575	1.5425
	Class II aaRS and biotin synthetases	15	2			Class II aaRS and biotin synthetases	11.7555	5.24451
	PRTase-like	7	0			PRTase-like	4.8405	2.1595
	Rossmann-like	112	41			Rossmann-like	105.799	47.2006
	Phosphorylase/hydrolase-like	10	3			Phosphorylase/hydrolase-like	8.98949	4.01051
	Periplasmic binding protein-like II	21	8			Periplasmic binding protein-like II	20.0535	8.94651
	Thioredoxin-like	21	7			Thioredoxin-like	19.362	8.63801
	Periplasmic binding protein-like I	21	8			Periplasmic binding protein-like I	20.0535	8.94651
	Ribonuclease H-like	27	8			Ribonuclease H-like	24.2025	10.7975
	T-fold	6	2			T-fold	5.532	2.468
	Thiamin diphosphate-binding fold (THDP-binding)	5	5			Thiamin diphosphate-binding fold (THDP-binding)	6.915	3.085
	TIM beta/alpha-barrel	70	41			TIM beta/alpha-barrel	76.7564	34.2436
	FAD-linked reductases, C-terminal domain-like	11	4			FAD-linked reductases, C-terminal domain-like	10.3725	4.62751
	Nucleotide-diphospho-sugar transferases	6	2			Nucleotide-diphospho-sugar transferases	5.532	2.468
	The swivelling beta/beta/alpha domains	5	6			The swivelling beta/beta/alpha domains	7.60649	3.39351
	Bacillus chorismate mutase-like	10	3			Bacillus chorismate mutase-like	8.98949	4.01051
	P-loop domains-like	66	38			P-loop domains-like	71.916	32.084
	Ferredoxin-lik	4	6			Ferredoxin-lik	6.915	3.085
	Cupredoxin-like	3	0			Cupredoxin-like	2.0745	0.925501
	PLP-dependent transferases	15	9			PLP-dependent transferases	16.596	7.40401
	Flavodoxin-like	63	28			Flavodoxin-like	62.9265	28.0735
	OB-fold	34	9			OB-fold	29.7345	13.2655
	ATPase domain of HSP90 chaperone/DNA topoisomerase II/histidine kinase-like	3	1			ATPase domain of HSP90 chaperone/DNA topoisomerase II/histidine kinase-like	2.766	1.234
	Long alpha-hairpin	8	3			Long alpha-hairpin	7.60649	3.39351
	C-terminal domain in some PLP-dependent transferases	15	9			C-terminal domain in some PLP-dependent transferases	16.596	7.40401
	Alpha-lytic protease prodomain-like	13	5			Alpha-lytic protease prodomain-like	12.447	5.55301
	IF3-like	5	1			IF3-like	4.149	1.851
	Cytidine deaminase-like	4	0			Cytidine deaminase-like	2.766	1.234
	Immunoglobulin-like beta-sandwich	4	3			Immunoglobulin-like beta-sandwich	4.8405	2.1595
	SH3	15	5			HUP domain-like	15.9045	7.09551
	HUP domain-like	17	6			beta-lactamase/transpeptidase-like	2.766	1.234
	beta-lactamase/transpeptidase-like	2	2			Alpha-beta plaits	60.1605	26.8395
	Alpha-beta plaits	56	31			Rubredoxin	12.447	5.55301
	Rubredoxin	11	7			cradle loop barrel	40.7985	18.2015
	cradle loop barrel	42	17
Percent	FKBP-like	0.636364	0.363636
	Ferritin/Heme oxygenase/4-helical cytokines	0.5	0.5
	Anticodon-binding domain of a subclass of class I aminoacyl-tRNA synthetases	0.6	0.4
	Class II aaRS and biotin synthetases	0.882353	0.117647
	PRTase-like	1	0
	Rossmann-like	0.732026	0.267974
	Phosphorylase/hydrolase-like	0.769231	0.230769
	Periplasmic binding protein-like II	0.724138	0.275862
	Thioredoxin-like	0.75	0.25
	Periplasmic binding protein-like I	0.724138	0.275862
	Ribonuclease H-like	0.771429	0.228571
	T-fold	0.75	0.25
	Thiamin diphosphate-binding fold (THDP-binding)	0.5	0.5
	TIM beta/alpha-barrel	0.630631	0.369369
	FAD-linked reductases, C-terminal domain-like	0.733333	0.266667
	Nucleotide-diphospho-sugar transferases	0.75	0.25
	The swivelling beta/beta/alpha domains	0.454545	0.545455
	Bacillus chorismate mutase-like	0.769231	0.230769
	P-loop domains-like	0.634615	0.365385
	Ferredoxin-lik	0.4	0.6
	Cupredoxin-like	1	0
	PLP-dependent transferases	0.625	0.375
	Flavodoxin-like	0.692308	0.307692
	OB-fold	0.790698	0.209302
	ATPase domain of HSP90 chaperone/DNA topoisomerase II/histidine kinase-like	0.75	0.25
	Long alpha-hairpin	0.727273	0.272727
	C-terminal domain in some PLP-dependent transferases	0.625	0.375
	Alpha-lytic protease prodomain-like	0.722222	0.277778
	IF3-like	0.833333	0.166667
	Cytidine deaminase-like	1	0
	Immunoglobulin-like beta-sandwich	0.571429	0.428571
	SH3	0.75	0.25
	HUP domain-like	0.73913	0.26087
	beta-lactamase/transpeptidase-like	0.5	0.5
	Alpha-beta plaits	0.643678	0.356322
	Rubredoxin	0.611111	0.388889
	cradle loop barrel	0.711864	0.288136

## Sheet: DeltaDnaKJ_37C
	OverallTotal	1402					Expected
		Structurally Unperturbed	Structurally Perturbed				Structurally Unperturbed	Perturbed
Total		1171	231
Percent		0.835235	0.164765
Total	Composition by Subunits					Composition by Subunits	CHI.SQ	0.131893
	1	583	109			1 subunit	579.811	112.189
	2	252	49			2 subunits	252.201	48.7991
	3	35	8			3 subunits	36.0287	6.97131
	4	113	32			4 subunits	121.492	23.5079
	5	35	10			5 subunits	37.7044	7.29555
	6	39	7			6 subunits	38.5423	7.45768
	>6	111	11			>6 subunits	102.221	19.7791
Percent	1	0.842486	0.157514
	2	0.837209	0.162791
	3	0.813953	0.186047
	4	0.77931	0.22069
	5	0.777778	0.222222
	6	0.847826	0.152174
	>6	0.909836	0.0901639
Total	Composition by Unique Subunits					Composition by Unique Subunits	CHI.SQ	0.00241004
	1	935	187			1 US	938.21	183.79
	2	70	22			2 US	76.9299	15.0701
	3	60	10			3 US	58.5336	11.4664
	4	25	9			4 US	28.4306	5.56938
	5	16	1			5 US	14.2153	2.78469
	6	8	0			6 US	6.68956	1.31044
	>6	55	0			>6 US	45.9907	9.0093
Percent	1	0.833333	0.166667
	2	0.76087	0.23913
	3	0.857143	0.142857
	4	0.735294	0.264706
	5	0.941176	0.0588235
	6	1	0
	>6	1	0
Total	Domains					Domains	CHI.SQ	0.0891933
	0	31	7			0 domains	31.7389	6.26106
	1	547	107			1 domain	546.244	107.756
	2	378	57			2 domains	363.327	71.6726
	3	132	39			3 domains	142.825	28.1748
	4	46	9			4 domains	45.9379	9.06205
	>4	37	12			5 domains	40.9265	8.07347
	>5					>5 domains	0	0
Percent	0	0.815789	0.184211
	1	0.836391	0.163609
	2	0.868966	0.131034
	3	0.77193	0.22807
	4	0.836364	0.163636
	>4	0.755102	0.244898
	Essential					Essential	CHI.SQ	0.038879
Total	Growth	1110	224			Essential	1123.72	210.282
	No Growth	190	24			Non-essential	180.267	33.7333
	No Info Available	52	5			Unknown	48.015	8.98505
Percent	Non-essential	0.832084	0.167916
	essential	0.88785	0.11215
	Unknown	0.912281	0.0877193
	Location					Location	CHI.SQ	0.00191349
Total	cytosol	971	184			Cytosol	973.376	181.624
	ribosome	54	0			Ribosome	45.5085	8.49149
	inner membrane	113	17			Inner Membrane	109.558	20.4425
	outer membrane	11	5			Outer Membrane	13.484	2.516
	Periplasmic Space	89	25			Periplasmic Space	96.0735	17.9265
Percent	Cytosol	0.840693	0.159307
	Ribosome	1	0
	Inner Membrane	0.869231	0.130769
	Outer Membrane	0.6875	0.3125
	Periplasmic Space	0.780702	0.219298
	Cofactors					Cofactors	CHI.SQ	0.394743
Total	None	844	183			None	859.085	167.915
	a [4Fe-4S] iron-sulfur cluster	19	5			a [4Fe-4S] iron-sulfur cluster	20.076	3.92402
	a [2Fe-2S] iron-sulfur cluster	8	0			a [2Fe-2S] iron-sulfur cluster	6.69199	1.30801
	thiamine diphosphate	8	2			thiamine diphosphate	8.36499	1.63501
	pyridoxal 5-phosphate	31	6			pyridoxal 5'-phosphate	30.9505	6.04953
	FMN	15	3			FMN	15.057	2.94301
	FAD	30	6			FAD	30.114	5.88602
	Fe2+	14	4			Fe2+	15.057	2.94301
	heme	10	2			heme	10.038	1.96201
	Mg	167	20			Mg	156.425	30.5746
	Mn	48	7			Mn	46.0075	8.99254
	Zn	39	3			Zn2+	35.133	6.86703
Percent	None	0.821811	0.178189
	a [4Fe-4S] iron-sulfur cluster	0.791667	0.208333
	a [2Fe-2S] iron-sulfur cluster	1	0
	thiamine diphosphate	0.8	0.2
	pyridoxal 5-phosphate	0.837838	0.162162
	FMN	0.833333	0.166667
	FAD	0.833333	0.166667
	Fe2+	0.777778	0.222222
	heme	0.833333	0.166667
	Mg	0.893048	0.106952
	Mn	0.872727	0.127273
	Zn	0.928571	0.0714286
	pI					pI	CHI.SQ	0.0430488
Total	<5	171	37			<5	174.004	33.9957
	5to6	579	131			5to6	593.957	116.043
	6to7	230	32			6to7	219.178	42.8215
	7to8	36	7			7to8	35.972	7.02796
	8to9	55	11			8to9	55.2129	10.7871
	9to10	61	10			9to10	59.3957	11.6043
	>10	35	0			>10	29.2796	5.72043
Percent	<5	0.822115	0.177885
	5to6	0.815493	0.184507
	6to7	0.877863	0.122137
	7to8	0.837209	0.162791
	8to9	0.833333	0.166667
	9to10	0.859155	0.140845
	>10	1	0
	Molecular Weight					Molecular Weight	CHI.SQ	0.000369954
Total	<20	278	49			<20	273.122	53.878
	20-30	278	41			20-30	266.44	52.5599
	30-40	249	46			30-40	246.394	48.6056
	40-50	153	24			40-50	147.837	29.1633
	50-60	86	23			50-60	91.0407	17.9593
	60-80	70	19			60-80	74.3359	14.6641
	80-100	35	17			80-100	43.4322	8.56776
	>100	22	12			>100	28.398	5.602
Percent	<20	0.850153	0.149847
	20-30	0.871473	0.128527
	30-40	0.844068	0.155932
	40-50	0.864407	0.135593
	50-60	0.788991	0.211009
	60-80	0.786517	0.213483
	80-100	0.673077	0.326923
	>100	0.647059	0.352941
	Fold Class					Fold Class	CHI.SQ	0.685799
Total	FKBP-like	7	3			FKBP-like	8.31481	1.68519
	Ferritin/Heme oxygenase/4-helical cytokines	3	2			Ferritin/Heme oxygenase/4-helical cytokines	4.15741	0.842593
	Anticodon-binding domain of a subclass of class I aminoacyl-tRNA synthetases	3	2			Anticodon-binding domain of a subclass of class I aminoacyl-tRNA synthetases	4.15741	0.842593
	Class II aaRS and biotin synthetases	15	2			Class II aaRS and biotin synthetases	14.1352	2.86481
	PRTase-like	6	1			PRTase-like	5.82037	1.17963
	Rossmann-like	130	26			Rossmann-like	129.711	26.2889
	Phosphorylase/hydrolase-like	12	1			Phosphorylase/hydrolase-like	10.8093	2.19074
	Periplasmic binding protein-like II	26	5			Periplasmic binding protein-like II	25.7759	5.22407
	Thioredoxin-like	24	4			Thioredoxin-like	23.2815	4.71852
	Periplasmic binding protein-like I	26	5			Periplasmic binding protein-like I	25.7759	5.22407
	Adenine nucleotide alpha hydrolase-like	0	0			Adenine nucleotide alpha hydrolase-like
	Ribonuclease H-like	33	2			Ribonuclease H-like	29.1019	5.89815
	T-fold	8	0			T-fold	6.65185	1.34815
	Thiamin diphosphate-binding fold (THDP-binding)	6	4			Thiamin diphosphate-binding fold (THDP-binding)	8.31481	1.68519
	TIM beta/alpha-barrel	92	21			TIM beta/alpha-barrel	93.9574	19.0426
	FAD-linked reductases, C-terminal domain-like	14	1			FAD-linked reductases, C-terminal domain-like	12.4722	2.52778
	Nucleotide-diphospho-sugar transferases	7	1			Nucleotide-diphospho-sugar transferases	6.65185	1.34815
	The swivelling beta/beta/alpha domains	7	5			The swivelling beta/beta/alpha domains	9.97778	2.02222
	Bacillus chorismate mutase-like	13	0			Bacillus chorismate mutase-like	10.8093	2.19074
	P-loop domains-like	86	23			P-loop domains-like	90.6315	18.3685
	Ferredoxin-lik	7	3			Ferredoxin-lik	8.31481	1.68519
	Cupredoxin-like	3	0			Cupredoxin-like	2.49444	0.505556
	PLP-dependent transferases	22	3			PLP-dependent transferases	20.787	4.21296
	Flavodoxin-like	84	16			Flavodoxin-like	83.1481	16.8519
	OB-fold	36	6			OB-fold	34.9222	7.07778
	ATPase domain of HSP90 chaperone/DNA topoisomerase II/histidine kinase-like	3	1			ATPase domain of HSP90 chaperone/DNA topoisomerase II/histidine kinase-like	3.32593	0.674074
	Long alpha-hairpin	11	1			Long alpha-hairpin	9.97778	2.02222
	C-terminal domain in some PLP-dependent transferases	22	3			C-terminal domain in some PLP-dependent transferases	20.787	4.21296
	Alpha-lytic protease prodomain-like	15	4			Alpha-lytic protease prodomain-like	15.7981	3.20185
	IF3-like	5	1			IF3-like	4.98889	1.01111
	Cytidine deaminase-like	4	0			Cytidine deaminase-like	3.32593	0.674074
	Immunoglobulin-like beta-sandwich	9	3			Immunoglobulin-like beta-sandwich	9.97778	2.02222
	SH3-like barrel	0	0			SH3-like barrel
	HUP domain-like	22	2			HUP domain-like	19.9556	4.04444
	cupredoxin-like					cupredoxin-like
	beta-lactamase/transpeptidase-like	4	1			beta-lactamase/transpeptidase-like	4.15741	0.842593
	Alpha-beta plaits	73	14			Alpha-beta plaits	72.3389	14.6611
	Rubredoxin	14	4			Rubredoxin	14.9667	3.03333
	cradle loop barrel	46	12			cradle loop barrel	48.2259	9.77407
Percent	FKBP-like	0.7	0.3
	Ferritin/Heme oxygenase/4-helical cytokines	0.6	0.4
	Anticodon-binding domain of a subclass of class I aminoacyl-tRNA synthetases	0.6	0.4
	Class II aaRS and biotin synthetases	0.882353	0.117647
	PRTase-like	0.857143	0.142857
	Rossmann-like	0.833333	0.166667
	Phosphorylase/hydrolase-like	0.923077	0.0769231
	Periplasmic binding protein-like II	0.83871	0.16129
	Thioredoxin-like	0.857143	0.142857
	Periplasmic binding protein-like I	0.83871	0.16129
	Adenine nucleotide alpha hydrolase-like	#DIV/0!	#DIV/0!
	Ribonuclease H-like	0.942857	0.0571429
	T-fold	1	0
	Thiamin diphosphate-binding fold (THDP-binding)	0.6	0.4
	TIM beta/alpha-barrel	0.814159	0.185841
	FAD-linked reductases, C-terminal domain-like	0.933333	0.0666667
	Nucleotide-diphospho-sugar transferases	0.875	0.125
	The swivelling beta/beta/alpha domains	0.583333	0.416667
	Bacillus chorismate mutase-like	1	0
	P-loop domains-like	0.788991	0.211009
	Ferredoxin-lik	0.7	0.3
	Cupredoxin-like	1	0
	PLP-dependent transferases	0.88	0.12
	Flavodoxin-like	0.84	0.16
	OB-fold	0.857143	0.142857
	ATPase domain of HSP90 chaperone/DNA topoisomerase II/histidine kinase-like	0.75	0.25
	Long alpha-hairpin	0.916667	0.0833333
	C-terminal domain in some PLP-dependent transferases	0.88	0.12
	Alpha-lytic protease prodomain-like	0.789474	0.210526
	IF3-like	0.833333	0.166667
	Cytidine deaminase-like	1	0
	Immunoglobulin-like beta-sandwich	0.75	0.25
	SH3-like barrel	#DIV/0!	#DIV/0!
	HUP domain-like	0.916667	0.0833333
	cupredoxin-like	#DIV/0!	#DIV/0!
	beta-lactamase/transpeptidase-like	0.8	0.2
	Alpha-beta plaits	0.83908	0.16092
	Rubredoxin	0.777778	0.222222
	cradle loop barrel	0.793103	0.206897

## Sheet: DeltaTig_30C
	OverallTotal	1354					Expected
		Structurally Unperturbed	Perturbed				Structurally Unperturbed	Perturbed
Total		1309	45
Percent		0.966765	0.0332349
			%NonRefolding
Total	Composition by Subunits					Composition by Subunits	CHI.SQ	0.201851
	1	640	17			1 subunit	635.523	21.477
	2	290	8			2 subunits	288.259	9.74146
	3	33	3			3 subunits	34.8232	1.17682
	4	134	8			4 subunits	137.358	4.6419
	5	40	2			5 subunits	40.627	1.37296
	6	46	3			6 subunits	47.3982	1.60178
	>6	119	3			>6 subunits	118.012	3.98811
Percent	1	0.974125	0.0258752
	2	0.973154	0.0268456
	3	0.916667	0.0833333
	4	0.943662	0.056338
	5	0.952381	0.047619
	6	0.938776	0.0612245
	>6	0.97541	0.0245902
Total	Composition by Unique Subunits					Composition by Unique Subunits	CHI.SQ	0.00180428
	1	1053	31			1 US	1047.87	36.1333
	2	84	4			2 US	85.0667	2.93333
	3	57	8			3 US	62.8333	2.16667
	4	30	2			4 US	30.9333	1.06667
	5	17	0			5 US	16.4333	0.566667
	6	9	0			6 US	8.7	0.3
	>6	55	0			>6 US	53.1667	1.83333
Percent	1	0.971402	0.0285978
	2	0.954545	0.0454545
	3	0.876923	0.123077
	4	0.9375	0.0625
	5	1	0
	6	1	0
	>6	1	0
Total	Domains					Domains	CHI.SQ	0.0343917
	0	35	0			0 domains	33.8368	1.16322
	1	615	12			1 domain	606.162	20.8383
	2	411	16			2 domains	412.809	14.1913
	3	155	10			3 domains	159.516	5.48375
	4	47	4			4 domains	49.305	1.69498
	>4	46	3			>4 domains	47.3715	1.62851
Percent	0	1	0
	1	0.980861	0.0191388
	2	0.962529	0.0374707
	3	0.939394	0.0606061
	4	0.921569	0.0784314
	>4	0.938776	0.0612245
	Essential					Essential	CHI.SQ	0.167449
Total	Growth	1248	43			Essential	1251.9	39.096
	No Growth	207	2			Non-essential	202.671	6.32925
	No Info Available	50	2			Unknown	50.4253	1.57474
Percent	Non-essential	0.966692	0.0333075
	essential	0.990431	0.00956938
	Unknown	0.961538	0.0384615
	Location					Location	CHI.SQ	0.000291123
Total	cytosol	1096	32			Cytosol	1086.75	41.2489
	ribosome	54	0			Ribosome	52.0253	1.97468
	inner membrane	111	8			Inner Membrane	114.648	4.35162
	outer membrane	13	1			Outer Membrane	13.488	0.511955
	Periplasmic Space	96	11			Periplasmic Space	103.087	3.9128
Percent	Cytosol	0.971631	0.0283688
	Ribosome	1	0
	Inner Membrane	0.932773	0.0672269
	Outer Membrane	0.928571	0.0714286
	Periplasmic Space	0.897196	0.102804
	Cofactors					Cofactors	CHI.SQ	0.166016
Total	None	945	28			None	936.385	36.6146
	a [4Fe-4S] iron-sulfur cluster	25	3			a [4Fe-4S] iron-sulfur cluster	26.9463	1.05366
	a [2Fe-2S] iron-sulfur cluster	8	1			a [2Fe-2S] iron-sulfur cluster	8.66132	0.338676
	thiamine diphosphate	9	1			thiamine diphosphate	9.62369	0.376307
	pyridoxal 5-phosphate	36	2			pyridoxal 5'-phosphate	36.57	1.42997
	FMN	17	2			FMN	18.285	0.714983
	FAD	33	3			FAD	34.6453	1.3547
	Fe2+	18	0			Fe2+	17.3226	0.677352
	heme	11	1			heme	11.5484	0.451568
	Mg2+	184	9			Mg	185.737	7.26272
	Mn	54	3			Mn	54.8551	2.14495
	Zn2+	41	1			Zn2+	40.4195	1.58049
Percent	None	0.971223	0.028777
	a [4Fe-4S] iron-sulfur cluster	0.892857	0.107143
	a [2Fe-2S] iron-sulfur cluster	0.888889	0.111111
	thiamine diphosphate	0.9	0.1
	pyridoxal 5-phosphate	0.947368	0.0526316
	FMN	0.894737	0.105263
	FAD	0.916667	0.0833333
	Fe2+	1	0
	heme	0.916667	0.0833333
	Mg	0.953368	0.0466321
	Mn	0.947368	0.0526316
	Zn	0.97619	0.0238095
	pI					pI	CHI.SQ	0.543596
Total	<5	198	5			<5	196.223	6.77671
	5to6	657	28			5to6	662.133	22.8672
	6to7	247	7			6to7	245.521	8.47923
	7to8	44	0			7to8	42.5312	1.46884
	8to9	58	2			8to9	57.997	2.00297
	9to10	63	3			9to10	63.7967	2.20326
	>10	36	0			>10	34.7982	1.20178
Percent	<5	0.975369	0.0246305
	5to6	0.959124	0.0408759
	6to7	0.972441	0.0275591
	7to8	1	0
	8to9	0.966667	0.0333333
	9to10	0.954545	0.0454545
	>10	1	0
	Molecular Weight					Molecular Weight	CHI.SQ	0.00132762
Total	<20	314	4			<20	307.431	10.5687
	20-30	296	5			20-30	290.996	10.0037
	30-40	282	8			30-40	280.362	9.63811
	40-50	164	10			40-50	168.217	5.78287
	50-60	98	6			50-60	100.544	3.45643
	60-80	82	4			60-80	83.1418	2.8582
	80-100	43	5			80-100	46.4047	1.59527
	>100	30	3			>100	31.9032	1.09675
Percent	<20	0.987421	0.0125786
	20-30	0.983389	0.0166113
	30-40	0.972414	0.0275862
	40-50	0.942529	0.0574713
	50-60	0.942308	0.0576923
	60-80	0.953488	0.0465116
	80-100	0.895833	0.104167
	>100	0.909091	0.0909091
	Fold Class					Fold Class	CHI.SQ	0.378949
Total	FKBP-like	9	1			FKBP-like	9.52919	0.47081
	Ferritin/Heme oxygenase/4-helical cytokines	4	0			Ferritin/Heme oxygenase/4-helical cytokines	3.81168	0.188324
	Anticodon-binding domain of a subclass of class I aminoacyl-tRNA synthetases	5	0			Anticodon-binding domain of a subclass of class I aminoacyl-tRNA synthetases	4.7646	0.235405
	Class II aaRS and biotin synthetases	17	0			Class II aaRS and biotin synthetases	16.1996	0.800377
	PRTase-like	7	0			PRTase-like	6.67043	0.329567
	Rossmann-like	151	5			Rossmann-like	148.655	7.34463
	Phosphorylase/hydrolase-like	13	1			Phosphorylase/hydrolase-like	13.3409	0.659134
	Periplasmic binding protein-like II	31	2			Periplasmic binding protein-like II	31.4463	1.55367
	Thioredoxin-like	28	0			Thioredoxin-like	26.6817	1.31827
	Periplasmic binding protein-like I	31	2			Periplasmic binding protein-like I	31.4463	1.55367
	Adenine nucleotide alpha hydrolase-like	0	0			Adenine nucleotide alpha hydrolase-like
	Ribonuclease H-like	34	1			Ribonuclease H-like	33.3522	1.64783
	T-fold	8	0			T-fold	7.62335	0.376648
	Thiamin diphosphate-binding fold (THDP-binding)	9	1			Thiamin diphosphate-binding fold (THDP-binding)	9.52919	0.47081
	TIM beta/alpha-barrel	103	9			TIM beta/alpha-barrel	106.727	5.27307
	FAD-linked reductases, C-terminal domain-like	13	1			FAD-linked reductases, C-terminal domain-like	13.3409	0.659134
	Nucleotide-diphospho-sugar transferases	8	0			Nucleotide-diphospho-sugar transferases	7.62335	0.376648
	The swivelling beta/beta/alpha domains	9	4			The swivelling beta/beta/alpha domains	12.3879	0.612053
	Bacillus chorismate mutase-like	12	1			Bacillus chorismate mutase-like	12.3879	0.612053
	P-loop domains-like	99	5			P-loop domains-like	99.1036	4.89642
	Ferredoxin-lik	10	1			Ferredoxin-lik	10.4821	0.517891
	Cupredoxin-like	3	0			Cupredoxin-like	2.85876	0.141243
	PLP-dependent transferases	23	1			PLP-dependent transferases	22.8701	1.12994
	Flavodoxin-like	88	6			Flavodoxin-like	89.5744	4.42561
	OB-fold	42	0			OB-fold	40.0226	1.9774
	ATPase domain of HSP90 chaperone/DNA topoisomerase II/histidine kinase-like	3	1			ATPase domain of HSP90 chaperone/DNA topoisomerase II/histidine kinase-like	3.81168	0.188324
	Long alpha-hairpin	11	0			Long alpha-hairpin	10.4821	0.517891
	C-terminal domain in some PLP-dependent transferases	23	1			C-terminal domain in some PLP-dependent transferases	22.8701	1.12994
	Alpha-lytic protease prodomain-like	18	0			Alpha-lytic protease prodomain-like	17.1525	0.847458
	IF3-like	7	0			IF3-like	6.67043	0.329567
	Cytidine deaminase-like	4	0			Cytidine deaminase-like	3.81168	0.188324
	Immunoglobulin-like beta-sandwich	8	0			Immunoglobulin-like beta-sandwich	7.62335	0.376648
	SH3-like barrel	0	0			SH3-like barrel
	HUP domain-like	22	1			HUP domain-like	21.9171	1.08286
	cupredoxin-like					cupredoxin-like
	beta-lactamase/transpeptidase-like	3	0			beta-lactamase/transpeptidase-like	2.85876	0.141243
	Alpha-beta plaits	83	2			Alpha-beta plaits	80.9981	4.00188
	Rubredoxin	17	1			Rubredoxin	17.1525	0.847458
	cradle loop barrel	56	3			cradle loop barrel	56.2222	2.77778
Percent	FKBP-like	0.9	0.1
	Ferritin/Heme oxygenase/4-helical cytokines	1	0
	Anticodon-binding domain of a subclass of class I aminoacyl-tRNA synthetases	1	0
	Class II aaRS and biotin synthetases	1	0
	PRTase-like	1	0
	Rossmann-like	0.967949	0.0320513
	Phosphorylase/hydrolase-like	0.928571	0.0714286
	Periplasmic binding protein-like II	0.939394	0.0606061
	Thioredoxin-like	1	0
	Periplasmic binding protein-like I	0.939394	0.0606061
	Adenine nucleotide alpha hydrolase-like	#DIV/0!	#DIV/0!
	Ribonuclease H-like	0.971429	0.0285714
	T-fold	1	0
	Thiamin diphosphate-binding fold (THDP-binding)	0.9	0.1
	TIM beta/alpha-barrel	0.919643	0.0803571
	FAD-linked reductases, C-terminal domain-like	0.928571	0.0714286
	Nucleotide-diphospho-sugar transferases	1	0
	The swivelling beta/beta/alpha domains	0.692308	0.307692
	Bacillus chorismate mutase-like	0.923077	0.0769231
	P-loop domains-like	0.951923	0.0480769
	Ferredoxin-lik	0.909091	0.0909091
	Cupredoxin-like	1	0
	PLP-dependent transferases	0.958333	0.0416667
	Flavodoxin-like	0.93617	0.0638298
	OB-fold	1	0
	ATPase domain of HSP90 chaperone/DNA topoisomerase II/histidine kinase-like	0.75	0.25
	Long alpha-hairpin	1	0
	C-terminal domain in some PLP-dependent transferases	0.958333	0.0416667
	Alpha-lytic protease prodomain-like	1	0
	IF3-like	1	0
	Cytidine deaminase-like	1	0
	Immunoglobulin-like beta-sandwich	1	0
	SH3-like barrel	#DIV/0!	#DIV/0!
	HUP domain-like	0.956522	0.0434783
	cupredoxin-like	#DIV/0!	#DIV/0!
	beta-lactamase/transpeptidase-like	1	0
	Alpha-beta plaits	0.976471	0.0235294
	Rubredoxin	0.944444	0.0555556
	cradle loop barrel	0.949153	0.0508475

## Sheet: DeltaTig_37C
	OverallTotal	1401				Expected
		Structurally Unaltered	Structurally altered			Structurally Unaltered	Structurally altered
Total		1320	81
Percent		0.942184	0.0578158
			%NonRefolding
Total	Composition by Subunits				Composition by Subunits	CHI.SQ	0.725469
	1	674	42		1 subunit	674.396	41.604
	2	269	21		2 subunits	273.149	16.8508
	3	44	1		3 subunits	42.3852	2.61478
	4	125	8		4 subunits	125.272	7.72812
	5	38	2		5 subunits	37.6758	2.32425
	6	48	1		6 subunits	46.1528	2.8472
	>6	115	6		>6 subunits	113.969	7.03085
Percent	1	0.941341	0.0586592
	2	0.927586	0.0724138
	3	0.977778	0.0222222
	4	0.93985	0.0601504
	5	0.95	0.05
	6	0.979592	0.0204082
	>6	0.950413	0.0495868
Total	Composition by Unique Subunits				Composition by Unique Subunits	CHI.SQ	0.425021
	1	1062	68		1 US	1064.53	65.4721
	2	87	6		2 US	87.6116	5.38841
	3	63	6		3 US	65.0021	3.99785
	4	30	0		4 US	28.2618	1.7382
	5	15	0		5 US	14.1309	0.869099
	6	8	0		6 US	7.53648	0.463519
	>6	52	1		>6 US	49.9292	3.07082
Percent	1	0.939823	0.060177
	2	0.935484	0.0645161
	3	0.913043	0.0869565
	4	1	0
	5	1	0
	6	1	0
	>6	0.981132	0.0188679
Total	Domains				Domains	CHI.SQ	0.534013
	None	35	4		0 domains	36.7452	2.25482
	1	619	35		1 domain	616.188	37.8116
	2	411	21		2 domains	407.024	24.9764
	3	157	15		3 domains	162.056	9.94433
	4	52	3		4 domains	51.8201	3.17987
	>4	46	3		>4 domains	46.167	2.83298
		0	0
Percent	None	0.897436	0.102564
	1	0.946483	0.0535168
	2	0.951389	0.0486111
	3	0.912791	0.0872093
	4	0.945455	0.0545455
	>4	0.938776	0.0612245
	Essential				Essential	CHI.SQ	0.90558
Total	Growth	1257	78		Essential	1255.88	79.1173
	No Growth	199	14		Non-essential	200.377	12.6232
	No Info Available	52	3		Unknown	51.7405	3.25951
Percent	Non-essential	0.941573	0.058427
	essential	0.934272	0.0657277
	Unknown	0.945455	0.0545455
	Location				Location	CHI.SQ	1.55136e-06
Total	cytosol	1108	57		Cytosol	1091.2	73.8045
	ribosome	50	3		Ribosome	49.6424	3.35763
	inner membrane	110	12		Inner Membrane	114.271	7.72888
	outer membrane	10	4		Outer Membrane	13.1131	0.886921
	Periplasmic Space	97	17		Periplasmic Space	106.778	7.22207
Percent	Cytosol	0.951073	0.048927
	Ribosome	0.943396	0.0566038
	Inner Membrane	0.901639	0.0983607
	Outer Membrane	0.714286	0.285714
	Periplasmic Space	0.850877	0.149123
	Cofactors				Cofactors	CHI.SQ	0.477575
Total	None	954	66		None	961.951	58.0488
	a [4Fe-4S] iron-sulfur cluster	23	2		a [4Fe-4S] iron-sulfur cluster	23.5772	1.42276
	a [2Fe-2S] iron-sulfur cluster	7	1		a [2Fe-2S] iron-sulfur cluster	7.54472	0.455285
	thiamine diphosphate	10	0		thiamine diphosphate	9.43089	0.569106
	pyridoxal 5-phosphate	35	3		pyridoxal 5'-phosphate	35.8374	2.1626
	FMN	19	0		FMN	17.9187	1.0813
	FAD	33	3		FAD	33.9512	2.04878
	Fe2+	18	0		Fe2+	16.9756	1.02439
	heme	12	1		heme	12.2602	0.739837
	Mg	185	6		Mg	180.13	10.8699
	Mn	54	1		Mn	51.8699	3.13008
	Zn	42	1		Zn2+	40.5528	2.44715
Percent	None	0.935294	0.0647059
	a [4Fe-4S] iron-sulfur cluster	0.92	0.08
	a [2Fe-2S] iron-sulfur cluster	0.875	0.125
	thiamine diphosphate	1	0
	pyridoxal 5-phosphate	0.921053	0.0789474
	FMN	1	0
	FAD	0.916667	0.0833333
	Fe2+	1	0
	heme	0.923077	0.0769231
	Mg	0.968586	0.0314136
	Mn	0.981818	0.0181818
	Zn	0.976744	0.0232558
	pI				pI	CHI.SQ	0.811604
Total	<5	198	15		<5	200.623	12.3766
	5to6	670	37		5to6	665.919	41.0811
	6to7	250	15		6to7	249.602	15.3981
	7to8	40	4		7to8	41.4433	2.55667
	8to9	58	5		8to9	59.3393	3.66069
	9to10	63	4		9to10	63.1069	3.89311
	>10	34	1		>10	32.9663	2.03372
Percent	<5	0.929577	0.0704225
	5to6	0.947666	0.0523338
	6to7	0.943396	0.0566038
	7to8	0.909091	0.0909091
	8to9	0.920635	0.0793651
	9to10	0.940299	0.0597015
	>10	0.971429	0.0285714
	Molecular Weight				Molecular Weight	CHI.SQ	0.0392199
Total	<20	309	18		<20	307.567	19.4329
	20-30	292	16		20-30	289.696	18.3037
	30-40	270	14		30-40	267.123	16.8775
	40-50	159	14		40-50	162.719	10.281
	50-60	97	3		50-60	94.0572	5.94277
	60-80	77	12		60-80	83.7109	5.28907
	80-100	47	1		80-100	45.1475	2.85253
	>100	31	3		>100	31.9795	2.02054
Percent	<20	0.944954	0.0550459
	20-30	0.948052	0.0519481
	30-40	0.950704	0.0492958
	40-50	0.919075	0.0809249
	50-60	0.97	0.03
	60-80	0.865169	0.134831
	80-100	0.979167	0.0208333
	>100	0.911765	0.0882353
	Fold Class				Fold Class	CHI.SQ	0.86
Total	FKBP-like	10	1		FKBP-like	10.4029	0.597056
	Ferritin/Heme oxygenase/4-helical cytokines	4	1		Ferritin/Heme oxygenase/4-helical cytokines	4.72861	0.271389
	Anticodon-binding domain of a subclass of class I aminoacyl-tRNA synthetases	5	0		Anticodon-binding domain of a subclass of class I aminoacyl-tRNA synthetases	4.72861	0.271389
	Class II aaRS and biotin synthetases	17	0		Class II aaRS and biotin synthetases	16.0773	0.922723
	PRTase-like	7	0		PRTase-like	6.62006	0.379945
	Rossmann-like	146	8		Rossmann-like	145.641	8.35879
	Phosphorylase/hydrolase-like	13	0		Phosphorylase/hydrolase-like	12.2944	0.705612
	Periplasmic binding protein-like II	30	3		Periplasmic binding protein-like II	31.2088	1.79117
	Thioredoxin-like	25	3		Thioredoxin-like	26.4802	1.51978
	Periplasmic binding protein-like I	30	3		Periplasmic binding protein-like I	31.2088	1.79117
	Adenine nucleotide alpha hydrolase-like	0	0		Adenine nucleotide alpha hydrolase-like
	Ribonuclease H-like	32	2		Ribonuclease H-like	32.1546	1.84545
	T-fold	7	1		T-fold	7.56578	0.434223
	Thiamin diphosphate-binding fold (THDP-binding)	9	1		Thiamin diphosphate-binding fold (THDP-binding)	9.45722	0.542778
	TIM beta/alpha-barrel	112	4		TIM beta/alpha-barrel	109.704	6.29623
	FAD-linked reductases, C-terminal domain-like	14	1		FAD-linked reductases, C-terminal domain-like	14.1858	0.814167
	Nucleotide-diphospho-sugar transferases	8	0		Nucleotide-diphospho-sugar transferases	7.56578	0.434223
	The swivelling beta/beta/alpha domains	10	2		The swivelling beta/beta/alpha domains	11.3487	0.651334
	Bacillus chorismate mutase-like	14	0		Bacillus chorismate mutase-like	13.2401	0.75989
	P-loop domains-like	97	8		P-loop domains-like	99.3008	5.69917
	Ferredoxin-lik	10	0		Ferredoxin-lik	9.45722	0.542778
	Cupredoxin-like	2	1		Cupredoxin-like	2.83717	0.162833
	PLP-dependent transferases	25	1		PLP-dependent transferases	24.5888	1.41122
	Flavodoxin-like	93	5		Flavodoxin-like	92.6808	5.31923
	OB-fold	40	3		OB-fold	40.6661	2.33395
	ATPase domain of HSP90 chaperone/DNA topoisomerase II/histidine kinase-like	3	1		ATPase domain of HSP90 chaperone/DNA topoisomerase II/histidine kinase-like	3.78289	0.217111
	Long alpha-hairpin	12	0		Long alpha-hairpin	11.3487	0.651334
	C-terminal domain in some PLP-dependent transferases	25	1		C-terminal domain in some PLP-dependent transferases	24.5888	1.41122
	Alpha-lytic protease prodomain-like	19	0		Alpha-lytic protease prodomain-like	17.9687	1.03128
	IF3-like	6	1		IF3-like	6.62006	0.379945
	Cytidine deaminase-like	5	0		Cytidine deaminase-like	4.72861	0.271389
	Immunoglobulin-like beta-sandwich	13	0		Immunoglobulin-like beta-sandwich	12.2944	0.705612
	SH3-like barrel	0	0		SH3-like barrel
	HUP domain-like	24	1		HUP domain-like	23.6431	1.35695
	cupredoxin-like				cupredoxin-like
	beta-lactamase/transpeptidase-like	5	0		beta-lactamase/transpeptidase-like	4.72861	0.271389
	Alpha-beta plaits	83	4		Alpha-beta plaits	82.2778	4.72217
	Rubredoxin	17	1		Rubredoxin	17.023	0.977001
	cradle loop barrel	56	2		cradle loop barrel	54.8519	3.14811
Percent	FKBP-like	0.909091	0.0909091
	Ferritin/Heme oxygenase/4-helical cytokines	0.8	0.2
	Anticodon-binding domain of a subclass of class I aminoacyl-tRNA synthetases	1	0
	Class II aaRS and biotin synthetases	1	0
	PRTase-like	1	0
	Rossmann-like	0.948052	0.0519481
	Phosphorylase/hydrolase-like	1	0
	Periplasmic binding protein-like II	0.909091	0.0909091
	Thioredoxin-like	0.892857	0.107143
	Periplasmic binding protein-like I	0.909091	0.0909091
	Adenine nucleotide alpha hydrolase-like	#DIV/0!	#DIV/0!
	Ribonuclease H-like	0.941176	0.0588235
	T-fold	0.875	0.125
	Thiamin diphosphate-binding fold (THDP-binding)	0.9	0.1
	TIM beta/alpha-barrel	0.965517	0.0344828
	FAD-linked reductases, C-terminal domain-like	0.933333	0.0666667
	Nucleotide-diphospho-sugar transferases	1	0
	The swivelling beta/beta/alpha domains	0.833333	0.166667
	Bacillus chorismate mutase-like	1	0
	P-loop domains-like	0.92381	0.0761905
	Ferredoxin-lik	1	0
	Cupredoxin-like	0.666667	0.333333
	PLP-dependent transferases	0.961538	0.0384615
	Flavodoxin-like	0.94898	0.0510204
	OB-fold	0.930233	0.0697674
	ATPase domain of HSP90 chaperone/DNA topoisomerase II/histidine kinase-like	0.75	0.25
	Long alpha-hairpin	1	0
	C-terminal domain in some PLP-dependent transferases	0.961538	0.0384615
	Alpha-lytic protease prodomain-like	1	0
	IF3-like	0.857143	0.142857
	Cytidine deaminase-like	1	0
	Immunoglobulin-like beta-sandwich	1	0
	SH3-like barrel	#DIV/0!	#DIV/0!
	HUP domain-like	0.96	0.04
	cupredoxin-like	#DIV/0!	#DIV/0!
	beta-lactamase/transpeptidase-like	1	0
	Alpha-beta plaits	0.954023	0.045977
	Rubredoxin	0.944444	0.0555556
	cradle loop barrel	0.965517	0.0344828

## Sheet: To et al_JACS 2021_Refolding
	OverallTotal	1249				Expected
		Cyto_R005min.
		Refoldable	NonRefolder			Refoldable	Non refoldable
Total		764	485
Percent		0.611689	0.388311
			%NonRefolding
Total	Composition by Subunits				Composition by Subunits	CHI.SQ	9.93761e-08
	1	427	190		1 subunit	377.745	239.255
	2	140	133		2 subunits	167.138	105.862
	3	15	18		3 subunits	20.2035	12.7965
	4	58	63		4 subunits	74.0796	46.9204
	5	22	17		5 subunits	23.8769	15.1231
	6	24	22		6 subunits	28.1625	17.8375
	>6	75	39		>6 subunits	69.794	44.206
Percent	1	0.692058	0.307942
	2	0.512821	0.487179
	3	0.454545	0.545455
	4	0.479339	0.520661
	5	0.564103	0.435897
	6	0.521739	0.478261
	>6	0.657895	0.342105
Total	Composition by Unique Subunits				Composition by Unique Subunits	CHI.SQ	0.0336614
	1	612	402		1 US	620.435	393.565
	2	42	32		2 US	45.2783	28.7217
	3	35	17		3 US	31.8172	20.1828
	4	16	11		4 US	16.5204	10.4796
	5	10	11		5 US	12.8492	8.15076
	6	6	2		6 US	4.89495	3.10505
	>6	42	9		>6 US	31.2053	19.7947
Percent	1	0.60355	0.39645
	2	0.567568	0.432432
	3	0.673077	0.326923
	4	0.592593	0.407407
	5	0.47619	0.52381
	6	0.75	0.25
	>6	0.823529	0.176471
Total	Domains				Domains	CHI.SQ	0.00392484
	None	34	5		0 domains	23.8559	15.1441
	1	376	210		1 domain	358.45	227.55
	2	219	159		2 domains	231.219	146.781
	3	88	74		3 domains	99.0937	62.9063
	4	24	19		4 domains	26.3026	16.6974
	>4	23	18		>4 domains	25.0793	15.9207
Percent	None	0.871795	0.128205
	1	0.641638	0.358362
	2	0.579365	0.420635
	3	0.54321	0.45679
	4	0.55814	0.44186
	>5	0.560976	0.439024
	Essential				Essential	CHI.SQ	0.0793766
Total	Growth	731	458		Essential	715.046	473.954
	No Growth	110	95		Non-essential	123.284	81.7163
	No Info Available	28	23		Unknown	30.6706	20.3294
Percent	Non-essential	0.614802	0.385198
	Essential	0.536585	0.463415
	Unknown	0.54902	0.45098
	Location				Location	CHI.SQ	0.0023119
Total	cytosol	612	411		Cytosol	632.244	390.756
	ribosome	40	10		Ribosome	30.9015	19.0985
	inner membrane	79	35		Inner Membrane	70.4553	43.5447
	outer membrane	15	2		Outer Membrane	10.5065	6.49351
	Periplasmic Space	63	42		Periplasmic Space	64.893	40.107
Percent	Cytosol	0.59824	0.40176
	Ribosome	0.8	0.2
	Inner Membrane	0.692982	0.307018
	Outer Membrane	0.882353	0.117647
	Periplasmic Space	0.6	0.4
	Cofactors				Cofactors	CHI.SQ	1.88322e-09
Total	None	610	293		None	559.393	343.607
	a [4Fe-4S] iron-sulfur cluster	20	6		a [4Fe-4S] iron-sulfur cluster	16.1065	9.89346
	a [2Fe-2S] iron-sulfur cluster	9	1		a [2Fe-2S] iron-sulfur cluster	6.19482	3.80518
	thiamine diphosphate	6	3		thiamine diphosphate	5.57534	3.42466
	pyridoxal 5-phosphate	16	17		pyridoxal 5'-phosphate	20.4429	12.5571
	FMN	9	7		FMN	9.91172	6.08828
	FAD	17	16		FAD	20.4429	12.5571
	Fe2+	6	9		Fe2+	9.29224	5.70776
	heme	5	1		heme	3.71689	2.28311
	Mg	73	102		Mg	108.409	66.5906
	Mn	26	24		Mn	30.9741	19.0259
	Zn	17	21		Zn2+	23.5403	14.4597
Percent	None	0.675526	0.324474
	a [4Fe-4S] iron-sulfur cluster	0.769231	0.230769
	a [2Fe-2S] iron-sulfur cluster	0.9	0.1
	thiamine diphosphate	0.666667	0.333333
	pyridoxal 5'-phosphate	0.484848	0.515152
	FMN	0.5625	0.4375
	FAD	0.515152	0.484848
	Fe2+	0.4	0.6
	heme	0.833333	0.166667
	Mg	0.417143	0.582857
	Mn	0.52	0.48
	Zn	0.447368	0.552632
	pI				pI	CHI.SQ	7.80047e-11
Total	<5	133	54		<5	114.219	72.7808
	5to6	319	304		5to6	380.527	242.473
	6to7	155	82		6to7	144.759	92.2409
	7to8	30	8		7to8	23.2103	14.7897
	8to9	41	13		8to9	32.9831	21.0169
	9to10	51	16		9to10	40.9234	26.0766
	>10	29	6		>10	21.3779	13.6221
Percent	<5	0.71123	0.28877
	5to6	0.512039	0.487961
	6to7	0.654008	0.345992
	7to8	0.789474	0.210526
	8to9	0.759259	0.240741
	9to10	0.761194	0.238806
	>10	0.828571	0.171429
	Molecular Weight				Molecular Weight	CHI.SQ	1.49612e-07
Total	<20	237	75		<20	190.847	121.153
	20-30	179	115		20-30	179.837	114.163
	30-40	126	119		30-40	149.864	95.1361
	40-50	91	74		40-50	100.929	64.0713
	50-60	48	36		50-60	51.3819	32.6181
	60-80	41	36		60-80	47.1001	29.8999
	80-100	27	16		80-100	26.3026	16.6974
	>100	15	14		>100	17.739	11.261
Percent	<20	0.759615	0.240385
	20-30	0.608844	0.391156
	30-40	0.514286	0.485714
	40-50	0.551515	0.448485
	50-60	0.571429	0.428571
	60-80	0.532468	0.467532
	80-100	0.627907	0.372093
	>100	0.517241	0.482759
	Fold Class				Fold Class	CHI.SQ	0.457852
Total	FKBP-like	7	4		FKBP-like	6.05894	4.94106
	Ferritin/Heme oxygenase/4-helical cytokines	2	2		Ferritin/Heme oxygenase/4-helical cytokines	2.20325	1.79675
	Anticodon-binding domain of a subclass of class I aminoacyl-tRNA synthetases	1	4		Anticodon-binding domain of a subclass of class I aminoacyl-tRNA synthetases	2.75407	2.24593
	Class II aaRS and biotin synthetases	9	7		Class II aaRS and biotin synthetases	8.81301	7.18699
	PRTase-like	2	5		PRTase-like	3.85569	3.14431
	Rossmann-like	65	63		Rossmann-like	70.5041	57.4959
	Phosphorylase/hydrolase-like	3	7		Phosphorylase/hydrolase-like	5.50813	4.49187
	Periplasmic binding protein-like II	14	14		Periplasmic binding protein-like II	15.4228	12.5772
	Thioredoxin-like	13	13		Thioredoxin-like	14.3211	11.6789
	Periplasmic binding protein-like I	14	14		Periplasmic binding protein-like I	15.4228	12.5772
	Adenine nucleotide alpha hydrolase-like	0	0		Adenine nucleotide alpha hydrolase-like
	Ribonuclease H-like	18	10		Ribonuclease H-like	15.4228	12.5772
	T-fold	3	5		T-fold	4.4065	3.5935
	Thiamin diphosphate-binding fold (THDP-binding)	5	2		Thiamin diphosphate-binding fold (THDP-binding)	3.85569	3.14431
	TIM beta/alpha-barrel	51	48		TIM beta/alpha-barrel	54.5305	44.4695
	FAD-linked reductases, C-terminal domain-like	9	6		FAD-linked reductases, C-terminal domain-like	8.2622	6.7378
	Nucleotide-diphospho-sugar transferases	1	6		Nucleotide-diphospho-sugar transferases	3.85569	3.14431
	The swivelling beta/beta/alpha domains	7	6		The swivelling beta/beta/alpha domains	7.16057	5.83943
	Bacillus chorismate mutase-like	3	9		Bacillus chorismate mutase-like	6.60976	5.39024
	P-loop domains-like	58	32		P-loop domains-like	49.5732	40.4268
	Ferredoxin-lik	6	5		Ferredoxin-lik	6.05894	4.94106
	Cupredoxin-like	3	0		Cupredoxin-like	1.65244	1.34756
	PLP-dependent transferases	14	11		PLP-dependent transferases	13.7703	11.2297
	Flavodoxin-like	48	42		Flavodoxin-like	49.5732	40.4268
	OB-fold	24	17		OB-fold	22.5833	18.4167
	ATPase domain of HSP90 chaperone/DNA topoisomerase II/histidine kinase-like	1	2		ATPase domain of HSP90 chaperone/DNA topoisomerase II/histidine kinase-like	1.65244	1.34756
	Long alpha-hairpin	7	5		Long alpha-hairpin	6.60976	5.39024
	C-terminal domain in some PLP-dependent transferases	14	11		C-terminal domain in some PLP-dependent transferases	13.7703	11.2297
	Alpha-lytic protease prodomain-like	8	7		Alpha-lytic protease prodomain-like	8.2622	6.7378
	IF3-like	3	3		IF3-like	3.30488	2.69512
	Cytidine deaminase-like	2	3		Cytidine deaminase-like	2.75407	2.24593
	Immunoglobulin-like beta-sandwich	8	6		Immunoglobulin-like beta-sandwich	7.71138	6.28862
	SH3	16	5		SH3-like barrel	11.5671	9.43293
	HUP domain-like	10	12		HUP domain-like	12.1179	9.88211
	cupredoxin-like				cupredoxin-like
	beta-lactamase/transpeptidase-like	2	3		beta-lactamase/transpeptidase-like	2.75407	2.24593
	Alpha-beta plaits	50	29		Alpha-beta plaits	43.5142	35.4858
	Rubredoxin	12	5		Rubredoxin	9.36382	7.63618
	cradle loop barrel	29	19		cradle loop barrel	26.439	21.561
Percent	FKBP-like	0.636364	0.363636
	Ferritin/Heme oxygenase/4-helical cytokines	0.5	0.5
	Anticodon-binding domain of a subclass of class I aminoacyl-tRNA synthetases	0.2	0.8
	Class II aaRS and biotin synthetases	0.5625	0.4375
	PRTase-like	0.285714	0.714286
	Rossmann-like	0.507812	0.492188
	Phosphorylase/hydrolase-like	0.3	0.7
	Periplasmic binding protein-like II	0.5	0.5
	Thioredoxin-like	0.5	0.5
	Periplasmic binding protein-like I	0.5	0.5
	Adenine nucleotide alpha hydrolase-like	#DIV/0!	#DIV/0!
	Ribonuclease H-like	0.642857	0.357143
	T-fold	0.375	0.625
	Thiamin diphosphate-binding fold (THDP-binding)	0.714286	0.285714
	TIM beta/alpha-barrel	0.515152	0.484848
	FAD-linked reductases, C-terminal domain-like	0.6	0.4
	Nucleotide-diphospho-sugar transferases	0.142857	0.857143
	The swivelling beta/beta/alpha domains	0.538462	0.461538
	Bacillus chorismate mutase-like	0.25	0.75
	P-loop domains-like	0.644444	0.355556
	Ferredoxin-lik	0.545455	0.454545
	Cupredoxin-like	1	0
	PLP-dependent transferases	0.56	0.44
	Flavodoxin-like	0.533333	0.466667
	OB-fold	0.585366	0.414634
	ATPase domain of HSP90 chaperone/DNA topoisomerase II/histidine kinase-like	0.333333	0.666667
	Long alpha-hairpin	0.583333	0.416667
	C-terminal domain in some PLP-dependent transferases	0.56	0.44
	Alpha-lytic protease prodomain-like	0.533333	0.466667
	IF3-like	0.5	0.5
	Cytidine deaminase-like	0.4	0.6
	Immunoglobulin-like beta-sandwich	0.571429	0.428571
	SH3-like barrel	0.761905	0.238095
	HUP domain-like	0.454545	0.545455
	cupredoxin-like	#DIV/0!	#DIV/0!
	beta-lactamase/transpeptidase-like	0.4	0.6
	Alpha-beta plaits	0.632911	0.367089
	Rubredoxin	0.705882	0.294118
	cradle loop barrel	0.604167	0.395833
