# Supplementary material for: Chaperone dependency during biogenesis does not correlate with chaperone dependency during refolding
Source: Mol Syst Biol. 2025 Oct 28;22(1):139–64. doi: 10.1038/s44320-025-00166-6 (PMC12759075; doi:10.1038/s44320-025-00166-6)
Supplement: Supplementary file 5 — Source data Fig. 3 [file 44320_2025_166_MOESM5_ESM.zip]

Archive with 9 entries (6 files):
- Figure 3/
- Figure 3/.DS_Store
- __MACOSX/Figure 3/._.DS_Store
- Figure 3/Panel B-E/
- Figure 3/Panel F-G/
- Figure 3/Panel B-E/PgK_ActivityAssay_Data.xlsx
- __MACOSX/Figure 3/Panel B-E/._PgK_ActivityAssay_Data.xlsx
- Figure 3/Panel F-G/PgK_CD_Data.xlsx
- __MACOSX/Figure 3/Panel F-G/._PgK_CD_Data.xlsx
