# Supplementary material for: Chaperone dependency during biogenesis does not correlate with chaperone dependency during refolding
Source: Mol Syst Biol. 2025 Oct 28;22(1):139–64. doi: 10.1038/s44320-025-00166-6 (PMC12759075; doi:10.1038/s44320-025-00166-6)
Supplement: Supplementary file 5 — Source data Fig. 3 [file 44320_2025_166_MOESM5_ESM.zip › Figure 3/Panel B-E/PgK_ActivityAssay_Data.xlsx]

## Sheet: PgK_Michaelis_Menten_Parameters
WT	slope(A340nm/min)			Slope_A340nm/slope(NADH_curve)
conc [3-PG]/mM	Replicate 1	Replicate 2	Replicate 3	Replicate 1	Replicate 2	Replicate 3
0	0	0	0	0	0	0
0.1	0.01445	0.0136	0.01422	0.00465303	0.00437933	0.00457897		Vmax(mM/min)	0.02087	0.02119	0.0224
0.25	0.02784	0.02546	0.02735	0.00896474	0.00819836	0.00880696		Km	0.3368	0.4052	0.3688
0.5	0.03979	0.03681	0.04017	0.0128128	0.0118532	0.0129351		kcat(sec-1)	34.7833	35.3167	37.3333
0.75	0.0414	0.0408	0.04634	0.0133312	0.013138	0.0149219
1	0.04893	0.04625	0.05076	0.0157559	0.0148929	0.0163452
1.25	0.04995	0.04801	0.05252	0.0160844	0.0154597	0.0169119
1.5	0.05728	0.05474	0.05693	0.0184447	0.0176268	0.018332
2	0.05479	0.05579	0.06547	0.0176429	0.0179649	0.021082
3	0.05948	0.05714	0.058	0.0191531	0.0183996	0.0186765
4	0.06101	0.06105	0.06106	0.0196458	0.0196587	0.0196619
5	0.05758	0.05949	0.06567	0.0185413	0.0191563	0.0211464
DeltaTig_PgK
0	0	0	0	0	0	0
0.1	0.0117	0.01178	0.01261	0.00376751	0.00379327	0.00406054
0.25	0.0219	0.0221	0.02249	0.007052	0.00711641	0.00724199		Vmax(mM/min)	0.02053	0.0256	0.02353
0.5	0.03182	0.03219	0.03284	0.0102463	0.0103655	0.0105748		Km	0.4552	0.7569	0.5962
0.75	0.03996	0.04103	0.04278	0.0128675	0.013212	0.0137756		Kact(sec-1)	34.2167	42.6667	39.2167
1	0.04434	0.04423	0.0452	0.0142779	0.0142425	0.0145548
1.25	0.04776	0.04898	0.05039	0.0153792	0.015772	0.0162261
1.5	0.04931	0.0498	0.0495	0.0158783	0.0160361	0.0159395
2	0.0524	0.05479	0.05307	0.0168733	0.0176429	0.017089
3	0.05793	0.06327	0.06033	0.018654	0.0203735	0.0194268
4	0.05479	0.06775	0.06214	0.0176429	0.0218161	0.0200097
5	0.0573	0.07206	0.07028	0.0184511	0.023204	0.0226308
DeltaDnaKJ_PgK
0	0	0	0	0	0	0
0.1	0.01279	0.01138	0.01194	0.0041185	0.00366447	0.00384479		Vmax(mM/min)	0.02072	0.01877	0.02273
0.25	0.02475	0.02178	0.02224	0.00796973	0.00701336	0.00716149		Km	0.3785	0.403	0.5763
0.5	0.03165	0.03125	0.03303	0.0101916	0.0100628	0.010636		Kcat(sec-1)	34.5333	31.2833	37.8833
0.75	0.04594	0.03941	0.0412	0.0147931	0.0126904	0.0132668
1	0.04553	0.04547	0.04405	0.0146611	0.0146418	0.0141845
1.25	0.05393	0.04694	0.04947	0.017366	0.0151151	0.0159298
1.5	0.05615	0.04418	0.0499	0.0180808	0.0142264	0.0160683
2	0.05439	0.0442	0.05002	0.0175141	0.0142328	0.0161069
3	0.05431	0.04491	0.05933	0.0174883	0.0144614	0.0191048
4	0.05442	0.04702	0.05777	0.0175237	0.0151409	0.0186025
5	0.06095	0.06586	0.07022	0.0196265	0.0212075	0.0226115

## Sheet: NADH_std_Curve
stock 5mM
NADH (ul/well)	A340nm(1)	A340nm(2)	average	mM of NADH	A340nm
0	0.128711	0.129107	0.128909	0	0.128909	0
4	0.573872	0.430197	0.502034	0.1	0.502034	0.373125
8	0.87838	0.760752	0.819566	0.2	0.819566	0.690657
12	1.17137	1.14008	1.15573	0.3	1.15573	1.02682
16	1.46988	1.40948	1.43968	0.4	1.43968	1.31077
20	1.6917	1.65417	1.67294	0.5	1.67294	1.54403
