# Supplementary material for: Chaperone dependency during biogenesis does not correlate with chaperone dependency during refolding
Source: Mol Syst Biol. 2025 Oct 28;22(1):139–64. doi: 10.1038/s44320-025-00166-6 (PMC12759075; doi:10.1038/s44320-025-00166-6)
Supplement: Supplementary file 5 — Source data Fig. 3 [file 44320_2025_166_MOESM5_ESM.zip › Figure 3/Panel F-G/PgK_CD_Data.xlsx]

## Sheet: DeltadnaKJ_PgK_CD_scan_refined
Wavelength(nm)	Signal_1	Signal_2	Signal_3	Signal_4	Signal_5	Signal_6	Signal_7	Signal_8	Signal_9	Signal_10	Average	MRE
250	0.576	0.787	0.694	0.743	0.67	0.536	0.539	0.309	0.483	0.527	0.5864	866.686
249	0.558	0.627	0.734	0.524	0.593	0.605	0.588	0.491	0.869	0.295	0.5884	869.642
248	0.538	0.636	0.632	0.779	0.39	0.539	0.506	0.885	0.6	0.24	0.5745	849.098
247	0.732	0.354	0.309	0.624	0.612	0.436	0.548	0.682	0.668	0.417	0.5382	795.448
246	0.375	0.379	0.573	0.384	0.638	0.481	0.601	0.704	0.471	0.488	0.5094	752.882
245	0.336	0.572	0.618	0.256	0.52	0.308	0.269	0.278	0.695	0.022	0.3874	572.569
244	0.489	0.306	0.548	0.334	0.211	0.259	0.459	0.166	0.103	0.235	0.311	459.651
243	0.371	0.153	0.245	0.62	0.267	0.078	0.355	0.341	0.347	0.053	0.283	418.268
242	0.367	-0.045	0.19	0.083	0.116	-0.033	0.024	0.07	0.428	0.141	0.1341	198.197
241	-0.025	0.082	-0.188	0.067	0.139	-0.021	0.023	0.186	0.143	0.003	0.0409	60.4493
240	-0.016	-0.107	-0.318	0.013	0.035	-0.16	0.003	0.078	0.031	-0.1	-0.0541	-79.9586
239	-0.226	-0.392	-0.374	-0.03	-0.359	-0.242	-0.544	-0.413	-0.273	-0.428	-0.3281	-484.925
238	-0.254	-0.482	-0.349	-0.584	-0.542	-0.608	-0.545	-0.51	-0.438	-0.817	-0.5129	-758.055
237	-0.595	-0.903	-0.878	-0.654	-0.928	-0.771	-0.666	-0.81	-0.632	-0.8	-0.7637	-1128.73
236	-0.949	-1.23	-1.438	-1.365	-1.412	-1.176	-1.247	-0.929	-0.987	-1.127	-1.186	-1752.88
235	-1.56	-1.616	-1.519	-1.689	-1.328	-1.646	-1.527	-1.492	-1.47	-1.297	-1.5144	-2238.25
234	-1.84	-2.055	-1.701	-2.008	-1.926	-2.09	-1.849	-1.96	-1.893	-1.756	-1.9078	-2819.69
233	-2.168	-2.106	-2.255	-2.414	-2.065	-2.329	-2.444	-2.248	-2.406	-2.032	-2.2467	-3320.57
232	-2.479	-2.294	-2.434	-2.576	-2.668	-2.559	-2.59	-2.609	-2.921	-2.917	-2.6047	-3849.69
231	-2.776	-3.031	-3.207	-3.168	-3.027	-3.066	-2.963	-2.995	-2.82	-3.185	-3.0238	-4469.11
230	-3.292	-3.56	-3.328	-3.67	-3.33	-3.568	-3.496	-3.426	-3.598	-3.616	-3.4884	-5155.78
229	-4	-3.897	-4.012	-3.754	-3.975	-3.992	-4.046	-4.201	-4.102	-4.213	-4.0192	-5940.29
228	-4.322	-4.441	-4.657	-4.242	-4.517	-4.373	-4.477	-4.614	-4.368	-4.803	-4.4814	-6623.41
227	-5.225	-4.711	-5.238	-5.152	-5.096	-4.744	-5.167	-5.054	-4.649	-4.975	-5.0011	-7391.52
226	-5.16	-5.464	-5.474	-5.168	-5.059	-4.989	-5.35	-4.951	-5.326	-5.3	-5.2241	-7721.11
225	-5.509	-5.73	-5.739	-5.614	-5.567	-5.44	-5.584	-5.72	-5.597	-5.686	-5.6186	-8304.17
224	-6.011	-5.547	-5.677	-5.965	-5.853	-5.941	-5.978	-5.853	-5.855	-5.79	-5.847	-8641.74
223	-6.001	-5.839	-5.91	-5.897	-6.049	-6.355	-5.782	-6.043	-5.914	-6.006	-5.9796	-8837.72
222	-6.257	-6.069	-6.009	-6.181	-6.16	-6.321	-5.934	-6.067	-6.365	-6.035	-6.1398	-9074.49
221	-5.961	-5.948	-6.015	-5.877	-6.092	-6.255	-6.153	-6.265	-6.285	-6.215	-6.1066	-9025.42
220	-6.331	-6.415	-6.406	-6.213	-6.339	-6.088	-6.202	-6.052	-6.38	-6.289	-6.2715	-9269.14
219	-5.928	-5.812	-6.34	-6.098	-6.132	-6.373	-6.376	-6.286	-6.272	-6.312	-6.1929	-9152.97
218	-6.029	-6.075	-6.228	-5.935	-6.15	-6.592	-5.944	-6.42	-6.16	-6.203	-6.1736	-9124.45
217	-5.962	-5.913	-6.085	-6.119	-6.1	-6.057	-6.002	-6.203	-6.235	-6.249	-6.0925	-9004.58
216	-5.582	-5.944	-5.767	-5.83	-6.192	-5.993	-5.715	-5.985	-5.788	-6.029	-5.8825	-8694.21
215	-6.187	-5.564	-5.726	-5.694	-5.731	-5.678	-6.093	-6.03	-5.621	-6.404	-5.8728	-8679.87
214	-5.975	-5.597	-5.842	-5.927	-6.116	-5.945	-6.132	-5.925	-5.895	-5.734	-5.9088	-8733.08
213	-5.621	-5.406	-5.912	-5.812	-5.986	-5.734	-5.988	-5.624	-6.08	-6.063	-5.8226	-8605.68
212	-5.776	-6.064	-5.927	-6.124	-5.602	-5.777	-5.585	-5.84	-5.99	-5.927	-5.8612	-8662.73
211	-5.877	-6.451	-5.964	-5.639	-5.888	-6.29	-5.933	-5.942	-5.415	-6.023	-5.9422	-8782.44
210	-5.851	-5.839	-6.056	-6.076	-6.354	-6.22	-5.905	-6.348	-6.232	-6.452	-6.1333	-9064.88
209	-5.934	-6.508	-6.415	-6.405	-6.547	-6.64	-6.003	-6.582	-6.083	-6.554	-6.3671	-9410.43
208	-6.074	-5.879	-6.615	-6.397	-6.378	-5.931	-5.933	-6.586	-6.436	-6.687	-6.2916	-9298.85
207	-6.145	-5.653	-6.024	-5.968	-5.952	-6.55	-6.268	-5.278	-6.146	-6.075	-6.0059	-8876.59
206	-5.187	-5.117	-4.954	-5.082	-5.157	-5.032	-5.242	-4.787	-5.692	-5.147	-5.1397	-7596.36
205	-3.901	-3.858	-3.883	-4.395	-4.741	-4.399	-4.206	-4.236	-3.935	-4.624	-4.2178	-6233.82
204	-2.919	-3.694	-3.365	-3.332	-3.927	-2.989	-3.08	-3.09	-3.364	-3.574	-3.3334	-4926.69
203	-1.614	-1.831	-1.394	-2.274	-1.792	-1.854	-1.708	-1.284	-1.929	-2.201	-1.7881	-2642.77
202	-0.56	-0.65	-1.168	-0.629	-0.545	-1.05	-0.756	-0.508	-0.625	-0.15	-0.6641	-981.525
201	0.552	0.925	0.842	0.647	1.204	0.868	0.945	1.647	0.829	1.003	0.9462	1398.46
200	2.989	3.068	2.418	2.798	2.588	2.46	3.172	3.161	3.275	2.873	2.8802	4256.87
199	4.724	4.697	4.467	4.816	4.74	5.55	5.457	5.126	4.566	5.201	4.9344	7292.94
198	7.058	8.415	7.199	6.012	7.589	6.294	7.04	7.452	7.241	6.817	7.1117	10510.9
197	8.17	9.444	10.19	8.567	8.628	8.843	9.083	9.439	9.676	9.387	9.1427	13512.7
196	11.19	11.501	11.124	10.015	9.626	11.034	10.546	10.674	9.598	11.734	10.7042	15820.6
195	11.911	11.009	10.387	10.953	10.845	12.164	10.629	12.058	10.906	11.477	11.2339	16603.5

## Sheet: WT_PgK_CD_scan_refined
Wavelength(nm)	Signal	Signal	Signal	Signal	Signal	Signal	Signal	AVERAGE	MRE
250	0.292	0.452	0.308	0.29	0.31	0.174	0.283	0.301286	461.585
249	0.182	0.141	0.294	0.204	0.314	0.271	0.132	0.219714	336.613
248	0.146	0.266	0.204	0.182	0.067	0.051	0.543	0.208429	319.323
247	0.259	0.029	0.173	0.178	0.259	0.448	0.113	0.208429	319.323
246	-0.023	0.146	0.326	0.145	0.299	-0.177	0.122	0.119714	183.408
245	0.311	0.215	0.383	0.086	0.052	-0.059	0.112	0.157143	240.751
244	0.164	-0.003	0.032	0.018	0.208	-0.058	-0.169	0.0274286	42.022
243	-0.092	-0.091	-0.011	0.046	0.037	-0.143	-0.004	-0.0368571	-56.467
242	-0.228	-0.06	-0.095	-0.026	-0.183	0.06	-0.1	-0.0902857	-138.322
241	-0.114	-0.326	-0.044	-0.286	-0.248	-0.072	-0.18	-0.181429	-277.958
240	-0.715	-0.407	-0.362	-0.406	-0.297	-0.332	-0.318	-0.405286	-620.918
239	-0.607	-0.734	-0.553	-0.343	-0.333	-0.417	-0.432	-0.488429	-748.297
238	-0.662	-0.487	-0.752	-0.747	-0.578	-0.463	-0.636	-0.617857	-946.588
237	-0.886	-0.785	-1.006	-0.716	-0.857	-0.897	-0.976	-0.874714	-1340.11
236	-0.794	-1.162	-1.114	-1.192	-1.223	-1.144	-1.049	-1.09686	-1680.44
235	-1.234	-1.412	-1.494	-1.114	-1.608	-1.319	-1.497	-1.38257	-2118.17
234	-1.38	-1.732	-1.74	-1.425	-1.503	-1.606	-1.487	-1.55329	-2379.71
233	-1.881	-1.947	-1.508	-1.949	-1.929	-1.896	-2.047	-1.87957	-2879.6
232	-2.035	-2.093	-2.188	-2.123	-2.244	-2.204	-2.461	-2.19257	-3359.13
231	-2.695	-2.677	-2.591	-2.687	-2.518	-2.614	-2.484	-2.60943	-3997.78
230	-2.718	-3.012	-3.238	-3.237	-2.919	-2.946	-2.918	-2.99829	-4593.53
229	-3.481	-3.113	-3.501	-3.43	-3.323	-3.443	-3.484	-3.39643	-5203.5
228	-3.986	-3.487	-3.961	-3.808	-4.03	-4.182	-3.979	-3.919	-6004.11
227	-4.46	-4.129	-4.134	-4.445	-4.214	-4.351	-4.301	-4.29057	-6573.37
226	-4.657	-4.592	-4.557	-4.491	-4.679	-4.287	-4.6	-4.55186	-6973.67
225	-4.394	-4.673	-4.929	-4.42	-4.931	-4.627	-4.89	-4.69486	-7192.76
224	-4.814	-5.229	-4.742	-4.972	-5.048	-4.824	-4.888	-4.931	-7554.54
223	-5.113	-4.955	-5.202	-4.967	-5.425	-5.238	-5.267	-5.16671	-7915.67
222	-5.285	-5.432	-5.047	-5.324	-5.395	-5.315	-4.975	-5.25329	-8048.3
221	-5.419	-5.52	-5.509	-5.181	-5.075	-5.606	-5.549	-5.40843	-8285.99
220	-5.396	-5.299	-5.348	-5.206	-5.473	-5.469	-5.171	-5.33743	-8177.21
219	-5.544	-5.322	-5.527	-5.108	-5.283	-5.427	-5.603	-5.402	-8276.14
218	-5.256	-5.467	-5.357	-5.59	-5.224	-5.433	-5.392	-5.38843	-8255.34
217	-5.14	-5.05	-5.126	-5.237	-5.174	-5.288	-5.209	-5.17486	-7928.14
216	-5.182	-5.187	-5.27	-5.138	-5.081	-5.297	-5.324	-5.21129	-7983.95
215	-4.926	-5.408	-4.965	-4.699	-4.896	-5.329	-5.431	-5.09343	-7803.39
214	-5.224	-4.908	-5.063	-5.369	-5.535	-5.231	-5.66	-5.28429	-8095.79
213	-5.415	-5.684	-5.461	-5.002	-5.064	-5.206	-5.335	-5.30957	-8134.53
212	-5.211	-5.36	-5.45	-5.556	-5.353	-5.268	-5.449	-5.37814	-8239.59
211	-5.335	-5.818	-5.114	-5.722	-5.487	-5.148	-5.43	-5.43629	-8328.66
210	-5.719	-5.41	-5.643	-5.789	-5.438	-5.325	-5.553	-5.55386	-8508.79
209	-5.351	-5.599	-5.761	-5.664	-5.748	-6.212	-6.038	-5.76757	-8836.21
208	-5.596	-5.562	-5.604	-5.874	-5.568	-5.541	-5.798	-5.649	-8654.55
207	-4.835	-5.541	-5.568	-5.117	-5.002	-5.505	-5.455	-5.289	-8103.02
206	-5.051	-5.194	-4.767	-4.753	-4.788	-4.76	-4.935	-4.89257	-7495.67
205	-4.013	-4.354	-4.12	-4.181	-4.311	-3.985	-4.393	-4.19386	-6425.2
204	-3.31	-3.472	-3.141	-3.384	-3.473	-2.815	-3.122	-3.24529	-4971.94
203	-2.261	-2.28	-2.216	-1.745	-2.225	-1.873	-1.926	-2.07514	-3179.22
202	-1.07	-0.928	-1.216	-1.02	-1.396	-1.284	-0.77	-1.09771	-1681.75
201	0.099	0.48	0.298	0.095	0.612	0.623	0.608	0.402143	616.103
200	1.497	2.167	1.673	1.397	1.183	1.135	1.902	1.56486	2397.44
199	3.43	3.952	3.628	3.292	3.549	3.537	3.169	3.50814	5374.65
198	5.297	4.457	5.48	5.073	4.779	5.359	4.7	5.02071	7691.99
197	6.229	6.5	6.792	5.866	6.443	5.518	5.944	6.18457	9475.08
196	7.532	7.387	7.333	9.073	7.066	7.547	6.958	7.55657	11577
195	8.391	8.672	8.06	7.499	8.865	9.074	9.38	8.563	13118.9

## Sheet: Deltatig_PgK_CD_scan_refined
Wavelength(nm)	Signal_1	Signal_2	Signal_3	Signal_4	Signal_5	Signal_6	Signal_7	Signal_8	Signal_9	Signal_10	Average	MRE
250	0.81	0.862	0.962	0.618	0.702	0.694	0.875	0.657	0.858	1.06	0.8098	1017.34
249	0.832	0.837	0.767	0.793	0.821	0.788	0.714	0.62	0.884	0.865	0.7921	995.101
248	0.903	0.816	0.722	0.598	0.672	0.731	0.939	0.692	0.614	0.537	0.7224	907.538
247	0.992	0.82	0.799	0.693	0.651	0.648	0.582	0.681	0.747	0.694	0.7307	917.965
246	0.574	0.484	0.551	0.645	0.679	0.412	0.453	0.677	0.514	0.576	0.5565	699.121
245	0.745	0.466	0.627	0.611	0.57	0.604	0.49	0.615	0.493	0.349	0.557	699.749
244	0.724	0.513	0.463	0.505	0.23	0.503	0.611	0.292	0.368	0.349	0.4558	572.613
243	0.359	0.259	0.349	0.539	0.54	0.468	0.416	0.425	0.301	0.661	0.4317	542.337
242	0.282	0.225	0.348	0.311	0.402	0.274	0.366	0.162	0.127	0.469	0.2966	372.613
241	0.14	-0.029	0.053	0.034	0.284	0.063	0.214	0.183	-0.077	0.071	0.0936	117.588
240	-0.07	-0.056	-0.016	-0.26	-0.142	-0.325	0.172	-0.36	-0.294	-0.276	-0.1627	-204.397
239	-0.183	-0.12	-0.446	-0.191	-0.306	-0.497	-0.527	-0.334	-0.355	-0.237	-0.3196	-401.508
238	-0.675	-0.801	-0.677	-0.593	-0.617	-0.606	-0.701	-0.765	-0.734	-0.542	-0.6711	-843.09
237	-0.787	-1.059	-0.945	-1.006	-0.934	-1.053	-0.678	-0.863	-0.886	-1.006	-0.9217	-1157.91
236	-1.222	-1.369	-1.416	-1.142	-1.226	-1.36	-1.308	-1.306	-1.601	-1.205	-1.3155	-1652.64
235	-1.698	-1.622	-1.611	-1.886	-1.766	-1.737	-2.13	-1.491	-1.981	-1.689	-1.7611	-2212.44
234	-2.049	-2.233	-1.951	-2.347	-2.14	-2.021	-2.141	-2.061	-2.157	-2.073	-2.1173	-2659.92
233	-2.602	-2.772	-2.626	-2.703	-2.462	-2.39	-2.609	-2.487	-2.569	-2.491	-2.5711	-3230.03
232	-3.032	-2.854	-2.881	-2.871	-3.141	-2.849	-3.117	-3.174	-3.016	-2.842	-2.9777	-3740.83
231	-3.601	-3.432	-3.529	-3.496	-3.71	-3.417	-3.562	-3.461	-3.718	-3.597	-3.5523	-4462.69
230	-4.071	-4.278	-3.995	-4.343	-3.921	-3.995	-3.72	-4.124	-4.239	-4.002	-4.0688	-5111.56
229	-4.601	-4.697	-4.714	-4.769	-4.893	-4.649	-4.47	-4.63	-4.725	-4.304	-4.6452	-5835.68
228	-5.186	-5.26	-5.075	-5.101	-5.336	-5.279	-5.041	-5.061	-5.174	-5.033	-5.1546	-6475.63
227	-5.752	-5.488	-5.685	-5.614	-5.715	-5.634	-5.573	-5.689	-5.536	-6.03	-5.6716	-7125.13
226	-5.772	-5.878	-6.014	-6.399	-6.178	-6.21	-6.115	-5.888	-5.952	-6.16	-6.0566	-7608.79
225	-6.321	-6.461	-6.433	-6.312	-6.611	-6.402	-6.19	-6.276	-6.672	-6.47	-6.4148	-8058.79
224	-6.641	-6.51	-6.98	-6.679	-6.759	-7.183	-6.814	-6.434	-6.661	-7.001	-6.7662	-8500.25
223	-6.869	-7.116	-7.076	-7.219	-6.664	-6.85	-6.795	-6.911	-6.888	-6.822	-6.921	-8694.72
222	-7.092	-7.342	-7.271	-7.311	-7.158	-6.929	-6.973	-7.036	-7.049	-6.886	-7.1047	-8925.5
221	-7.238	-7.18	-7.435	-7.486	-7.245	-7.083	-7.149	-7.465	-7.09	-7.06	-7.2431	-9099.37
220	-7.043	-7.357	-7.226	-7.225	-7.199	-7.247	-6.917	-7.186	-7.034	-7.126	-7.156	-8989.95
219	-7.226	-7.033	-7.393	-7.486	-6.891	-6.985	-7.104	-7.034	-7.315	-7.105	-7.1572	-8991.46
218	-6.891	-7.303	-6.98	-7.164	-6.972	-7.272	-6.95	-7.426	-6.853	-7.322	-7.1133	-8936.31
217	-6.755	-6.858	-6.975	-6.785	-7.073	-7.063	-6.86	-6.777	-7.265	-6.901	-6.9312	-8707.54
216	-6.944	-7.012	-6.91	-6.802	-6.68	-6.684	-6.816	-6.937	-6.75	-6.751	-6.8286	-8578.64
215	-6.752	-6.56	-6.751	-6.693	-6.866	-6.44	-6.69	-6.576	-6.714	-6.572	-6.6614	-8368.59
214	-6.811	-6.884	-6.747	-6.385	-6.658	-6.613	-6.595	-6.665	-6.302	-6.574	-6.6234	-8320.85
213	-6.867	-6.463	-6.629	-6.839	-6.628	-7.093	-6.589	-6.592	-6.441	-6.665	-6.6806	-8392.71
212	-6.664	-6.778	-6.519	-6.624	-6.93	-6.542	-6.425	-6.712	-6.553	-6.696	-6.6443	-8347.11
211	-7.152	-6.855	-6.851	-6.65	-6.888	-6.488	-6.577	-6.941	-6.719	-6.795	-6.7916	-8532.16
210	-6.936	-7.419	-7.108	-6.544	-6.974	-6.899	-7.026	-6.846	-7.118	-6.863	-6.9733	-8760.43
209	-7.02	-7.033	-6.85	-7.098	-6.808	-6.751	-7.034	-6.909	-7.019	-7.309	-6.9831	-8772.74
208	-6.795	-6.686	-7.014	-6.983	-6.747	-7.36	-7.143	-6.754	-7.006	-6.855	-6.9343	-8711.43
207	-6.429	-6.636	-6.885	-6.568	-5.97	-6.629	-6.146	-6.618	-6.464	-6.631	-6.4976	-8162.81
206	-5.354	-5.375	-5.681	-5.455	-6.008	-5.807	-5.308	-5.928	-5.415	-5.614	-5.5945	-7028.27
205	-4.084	-4.165	-4.562	-4.905	-5.082	-4.522	-4.308	-4.414	-4.911	-4.199	-4.5152	-5672.36
204	-3.351	-3.373	-3.138	-3.035	-3.505	-3.006	-3.888	-3.628	-3.183	-3.361	-3.3468	-4204.52
203	-1.427	-1.937	-1.068	-1.906	-1.556	-1.347	-2.389	-2.265	-1.945	-1.885	-1.7725	-2226.76
202	0.193	-0.092	0.39	-0.656	0.033	-0.211	0.332	-0.14	0.206	0.054	0.0109	13.6935
201	2.192	1.472	1.815	2.493	2.341	2.169	1.368	2.125	1.725	2.258	1.9958	2507.29
200	4.848	4.141	4.383	4.294	4.226	4.253	4.39	4.405	3.524	4.872	4.3336	5444.22
199	6.524	6.582	6.986	6.004	6.815	7.044	6.272	5.698	5.906	6.319	6.415	8059.05
198	8.864	8.069	8.807	9.206	8.712	8.726	9.079	9.279	9.828	8.895	8.9465	11239.3
197	11.535	11.339	11.773	11.252	11.491	11.507	11.39	11.515	10.331	11.468	11.3601	14271.5
196	12.842	12.197	12.484	13.153	13.278	13.558	13.102	13.481	12.636	12.618	12.9349	16249.9
195	13.612	13.189	13.223	13.497	14.469	13.113	13.526	13.144	12.639	12.786	13.3198	16733.4

## Sheet: Tmelt
XCD	DeltaTig_MRE	DeltaDnaKJ_MRE	wt_MRE
24.987	-9173.37	-9358.56	-9442.67
26.994	-9144.47	-9287.61	-9714.48
28.989	-8974.87	-8881.17	-9479.21
30.994	-9541.46	-9142.77	-9412.97
32.984	-9172.11	-9200.41	-9543.17
34.989	-9239.95	-9145.73	-9524.9
36.984	-9061.56	-8782.15	-9597.99
38.99	-9131.91	-8980.2	-9506.62
40.994	-9092.96	-8900.38	-8656.92
42.985	-8902.01	-8856.04	-9559.16
45.016	-9094.22	-8913.69	-9447.24
46.997	-8757.54	-8629.91	-9335.31
48.997	-8863.07	-8777.71	-9266.79
51.001	-8812.81	-8332.84	-8896.76
53.001	-8471.11	-8588.53	-9022.38
55	-8396.98	-8461.42	-8679.76
57.01	-8273.87	-8232.34	-8556.42
59.029	-8120.6	-7608.63	-8195.52
61.018	-7364.32	-7181.5	-7679.31
63.017	-6831.66	-6197.16	-7069.44
65.018	-5608.04	-5543.9	-5876.88
67.01	-5652.01	-5645.88	-5650.24
68.992	-6131.91	-5804.02	-5801.03
70.994	-5809.05	-5762.64	-5768.32
72.992	-6301.51	-5846.88	-5843.91
75.001	-6021.36	-5908.96	-5905.21
76.996	-6066.58	-6031.63	-6035.18
79.004	-6064.07	-5968.08	-5964.78
81.032	-5819.1	-5795.15	-5691.12
82.99	-5752.51	-5446.35	-5643.23
84.999	-5742.46	-5449.31	-5648.72
87.018	-5528.89	-5042.86	-5245.64
88.998	-5618.09	-5031.04	-5132.41
91.039	-5620.6	-5066.51	-5164.13
93.001	-5548.99	-5252.73	-5054.12
95.006	-5395.73	-4731.01	-4735.88
