# Supplementary material for: Chaperone dependency during biogenesis does not correlate with chaperone dependency during refolding
Source: Mol Syst Biol. 2025 Oct 28;22(1):139–64. doi: 10.1038/s44320-025-00166-6 (PMC12759075; doi:10.1038/s44320-025-00166-6)
Supplement: Supplementary file 6 — Source data Fig. 4 [file 44320_2025_166_MOESM6_ESM.zip]

Archive with 6 entries (4 files):
- Figure 4/
- Figure 4/.DS_Store
- __MACOSX/Figure 4/._.DS_Store
- Figure 4/Panel B/
- Figure 4/Panel B/KatG Activity Assay.xlsx
- __MACOSX/Figure 4/Panel B/._KatG Activity Assay.xlsx
