# Supplementary material for: Chaperone dependency during biogenesis does not correlate with chaperone dependency during refolding
Source: Mol Syst Biol. 2025 Oct 28;22(1):139–64. doi: 10.1038/s44320-025-00166-6 (PMC12759075; doi:10.1038/s44320-025-00166-6)
Supplement: Supplementary file 7 — Source data Fig. 5 [file 44320_2025_166_MOESM7_ESM.zip]

Archive with 21 entries (14 files):
- Figure 5/
- Figure 5/.DS_Store
- __MACOSX/Figure 5/._.DS_Store
- Figure 5/Panel B-C/
- Figure 5/Panel E/
- Figure 5/Panel H-I/
- Figure 5/Panel F-G/
- Figure 5/Panel A/
- Figure 5/Overall/
- Figure 5/Panel B-C/DnaKJ dependent and refolders venn diagrams data.xlsx
- __MACOSX/Figure 5/Panel B-C/._DnaKJ dependent and refolders venn diagrams data.xlsx
- Figure 5/Panel E/DnaKJ Versus GroEL_ES combiner file.xlsx
- __MACOSX/Figure 5/Panel E/._DnaKJ Versus GroEL_ES combiner file.xlsx
- Figure 5/Panel H-I/Tig dependent and chaperone non refolders venn diagram data.xlsx
- __MACOSX/Figure 5/Panel H-I/._Tig dependent and chaperone non refolders venn diagram data.xlsx
- Figure 5/Panel F-G/DnaKJ dependent and chaperone non refolders venn diagrams data.xlsx
- __MACOSX/Figure 5/Panel F-G/._DnaKJ dependent and chaperone non refolders venn diagrams data.xlsx
- Figure 5/Panel A/Cytoserum versus Cytoserum supplemented with DnaKJ Combiner file.xlsx
- __MACOSX/Figure 5/Panel A/._Cytoserum versus Cytoserum supplemented with DnaKJ Combiner file.xlsx
- Figure 5/Overall/To et al_Refolding_Reanalysis_Flippr_ProteinSummary.xlsx
- __MACOSX/Figure 5/Overall/._To et al_Refolding_Reanalysis_Flippr_ProteinSummary.xlsx
