# Supplementary material for: Chaperone dependency during biogenesis does not correlate with chaperone dependency during refolding
Source: Mol Syst Biol. 2025 Oct 28;22(1):139–64. doi: 10.1038/s44320-025-00166-6 (PMC12759075; doi:10.1038/s44320-025-00166-6)
Supplement: Supplementary file 7 — Source data Fig. 5 [file 44320_2025_166_MOESM7_ESM.zip › Figure 5/Panel H-I/Tig dependent and chaperone non refolders venn diagram data.xlsx]

## Sheet: readme
Overlap 30C : list of genes which are overlapping between proteins perturbed at 30C in DeltaTig and chaperone non refolders from To et al PNAS 2022
Overlap 37C : list of genes which are overlapping between proteins perturbed at 37C in DeltaTig and chaperone non refolders from To et al PNAS 2022
DeltaTig dependent 37C : list of genes perturbed in DeltaTig at 37C
DeltaTig dependent 30C : list of genes perturbed in DeltaTig at 30C
Chaperone non refolder To et al PNAS 2022 : Chaperone non refolders from To et al PNAS 2022

## Sheet: DeltaTig perturbed 30C
Gene
tig
tnaA
flu
dhaM
hslU
tdcB
htpG
glnH
garR
yggE
aspA
glpA
degP
yceI
yncE
rbsB
uxaC
dnaK
clpX
lon
potD
malG
acnA
glpB
gudD
cpdB
carA
murC
ybaB
ybaK
sdhA
sucA
dmsA
pflB
uspE
pps
hisH
yeiT
folC
yfcZ
purL
cysG
garL
ansB
raiA

## Sheet: DeltaTig perturbed 37C
Gene
tig
flu
htpG
rbsB
yggE
degP
kdsC
dnaK
ydfZ
dsdA
rhlB
yrdA
deaD
groEL
murE
dps
groES
ihfB
rne
cysK
malM
tolB
efeB
yceI
dhaL
uspE
pfkB
yebV
yebC
yfbQ
ispG
ibpB
yibT
kdgK
prlC
tufA
ygiW
dsbC
mprA
grpE
talB
yaiL
ybdZ
sdhA
sucD
ybiB
glnH
rpsA
ompF
efeO
rpmF
yncE
fumA
mqo
rcsB
pta
cysM
tktB
purC
rpoE
sthA
hslV
hslU
engB
yifE
atpF
glmS
pstS
ibpA
yhiR
rpoA
rimN
rplM
murA
yggG
gcvH
malE
uvrA
hflK
cpdB
fecA

## Sheet: Chaperone non refolders
Gene
gnd
pyrG
gapA
trxB
pfkB
htpG
talB
apt
speD
accD
fabD
accC
ribB
gltI
mhpD
hslO
rpoA
udp
pflB
tusA
lolA
icd
rpoB
accA
fabI
nfsB
ahpC
cysK
fimC
eda
pta
nusA
tktA
alaS
ompC
pheT
oppA
fabG
pyrC
ndk
rplL
trpS
rpoC
ppiB
aspC
groEL
aroA
glyA
eno
ppa
tpiA
fkpB
iscS
ychN
mtnN
cysM
prfC
livJ
fabB
gltD
moaC
ydhR
panD
ybeD
iadA
rpsF
rpiA
bipA
gpmI
deoB
serS
yggE
dppA
hldD
manA
fusA
tpx
guaB
ackA
pgk
sodB
glmM
gltB
dapA
kdsC
pykF
pgm
fabZ
tsaC
tsf
secB
proQ
hfq
tufA
ribE

## Sheet: Overlap 30C
Gene
htpG
pflB
yggE

## Sheet: Overlap 37C
Gene
pfkB
htpG
talB
rpoA
cysK
pta
groEL
cysM
yggE
kdsC
tsaC
tufA
