# Supplementary material for: Chaperone dependency during biogenesis does not correlate with chaperone dependency during refolding
Source: Mol Syst Biol. 2025 Oct 28;22(1):139–64. doi: 10.1038/s44320-025-00166-6 (PMC12759075; doi:10.1038/s44320-025-00166-6)
Supplement: Supplementary file 7 — Source data Fig. 5 [file 44320_2025_166_MOESM7_ESM.zip › Figure 5/Panel F-G/DnaKJ dependent and chaperone non refolders venn diagrams data.xlsx]

## Sheet: readme
Overlap 30C : list of genes which are overlapping between proteins perturbed at 30C in DeltaDnaKJ and chaperone non refolders from To et al PNAS 2022
Overlap 37C : list of genes which are overlapping between proteins perturbed at 37C in DeltaDnaKJ and chaperone non refolders from To et al PNAS 2022
DnaKJ dependent 37C : list of genes perturbed in DeltaDnaKJ at 37C
DnaKJ dependent 30C : list of genes perturbed in DeltaDnaKJ at 30C
Chaperone non refolder To et al PNAS 2022 : Chaperone non refolders from To et al PNAS 2022

## Sheet: DnaKJ dependent 37C
Gene
groEL
dnaK
clpB
yjhC
gadA
putA
gltB
nanM
htpG
hslU
groES
grpE
prlC
hslV
srlD
lon
ileS
acnB
nanE
srlB
proB
clpP
ydbK
cspA
murC
hslO
thrA
mukB
nanA
serA
metH
ybaS
ybeY
ycaC
wrbA
acnA
minC
hdeA
malE
murE
frr
entF
glpA
tktB
yfiD
glgP
yhcH
gltD
deaD
prfC
murD
speE
bamA
rnk
lipA
mfd
cysP
rpoD
hsdS
deoB
dnaJ
gmhB
ybbN
ybeD
nagB
fumC
argH
yhiQ
folP
gsp
yjjG
bolA
fepB
entC
ybeZ
pgm
pgl
dps
poxB
yciT
ycjX
osmC
ydfZ
flu
bglX
talA
metE
glmS
tdcB
recA
treB
yjhS
surA
hepA
proA
tesA
purK
ybdZ
ybeL
ybjN
artI
ltaE
cspD
mukF
treA
ynaE
ldhA
aldA
yncB
sufA
pfkB
katE
yebC
rfbA
fbaB
yiiS
yiiD
ibpA
mutM
hdeB
rpoH
gntY
nanK
mug
ygiW
ygiS
trmB
metK
fucO
mprA
nrdE
gabD
malM
yjbJ
treC
rraB
fecB
fecA
mrr
deoD
yjjK
ytjC
yaaA
talB
imp
yacG
guaC
yacL
hpt
panC
sfsA
yaeH
lpxA
accA
proS
yafP
frsA
sbcD
queA
nfsB
fes
entA
rna
miaB
nagD
ybgI
ybgS
ybhB
ybiC
glnH
rimO
rarA
serC
aroA
ihfB
asnC
appA
grxB
hinT
nagZ
ycgN
dhaM
yciI
uspF
fumA
rsxC
sufC
rfbD
udk
yegQ
mrp
metG
dld
mglB
yeiN
nrdB
dsdA
ypfH
purC
glnB
trxC
ppc
katG
yiiM
yihW
engB
ppiC
atpF
ibpB
yibT
bisC
eptB
yhiR
ftsE
malT
degQ
agaV
tolC
dkgA
gcvT
gcvH
ptrA
chpA
mazG
cysN
aidB
pyrI
uxuB
deoA
serB
creA

## Sheet: DnaKJ dependent 30C
Gene
dnaK
tnaA
clpB
groEL
pflB
rbsB
htpG
nirB
hslU
gadA
sucA
putA
prlC
malE
glpA
gltB
narG
raiA
lon
udp
srlB
tdcB
hepA
ompA
aldA
gcvT
srlD
asnC
yfiD
malP
nanE
yjhC
ybbN
serC
glpK
hslO
gcvP
hslV
narH
mukB
wrbA
ydbK
garR
proA
glpQ
glpB
garD
ansB
yggE
ppc
hdeA
gltD
sdhA
dps
pspE
ydfG
fumA
gatB
glpC
glgP
garL
serA
grpE
metH
ddl
bamA
accA
ybaS
lipA
pps
metE
proS
galT
ltaE
adhE
malG
ldhA
katE
rfbB
yegD
glmS
ibpA
cspA
ghrB
hdeB
glgC
nirD
rpoD
cysN
proX
malM
hsdR
yjjG
prfC
frr
bolA
ybeZ
gltA
grxB
icd
minC
oppA
uspE
osmC
fumC
selD
yeaD
yegQ
bglX
nrdA
talA
tktB
katG
polA
yhhX
malQ
ygiW
gcvH
aspA
deoC
ytjC
thrA
yaaA
ileS
surA
rpsB
proB
copA
ybeD
gltI
sucC
aroA
mukF
agp
hinT
ycfP
potD
trpA
uspF
ydeN
ydgH
pfkB
pykA
yeeX
yeiT
nuoE
cysK
ucpA
murQ
sthA
rbsK
mutM
glpR
yheO
bfr
rpsC
yrdA
deaD
yghZ
ptsP
ptrA
cysI
hypB
recA
mprA
yjbJ
aphA
frdA
hflX
dnaJ
ispH
fruR
murE
speE
folK
yafO
yafP
hemB
clpP
hupB
ushA
nfsB
dsbG
ybeL
rihA
fur
moaC
ompF
ycbX
yccU
solA
mfd
pepT
minD
dadX
ycjX
ydfZ
ydhF
sufC
nadE
hisH
gatA
yehS
nuoB
pta
dsdA
yfdZ
purM
glyA
glnA
phoU
yidA
yibF
malT
rpsN
rpsM
mdh
nanA
greA
uxaC
metK
fucO
eno
cysJ
lysC
lexA
groES
frdB
aidB
rpsF
cpdB
pyrB
rraB
yjgB
mcrB
hsdS
yjiA
thrB
thrC
fkpB
carA
imp
secA
guaC
nadC
fhuA
hemL
btuF
yaeH
tsf
dxr
lpxB
yaeB
yaiL
yajO
yajG
clpX
allR
rnk
rna
miaB
asnB
pgm
sdhB
sucB
galM
rhlE
ybiU
grxA
ybjN
poxB
lrp
ftsK
dmsA
pepN
mgsA
hspQ
cbpA
yccJ
yceH
fadR
ychF
yciI
acnA
yciT
tyrR
ydbC
yddE
yneH
cspI
ynfK
rsxG
ynhG
ydiA
manX
cspC
cmoA
yecM
argS
fliY
mtfA
sbmC
hisB
rfbC
rfbA
udk
gatD
fbaB
metG
yeiA
yejK
ompC
yfaQ
yfaY
argT
yfcZ
yfeX
ypfJ
yfgJ
sseA
hscB
era
srmB
murI
yiiM
sodA
hemD
rhlB
ilvC
ilvA
rbsD
mioC
ibpB
eptB
dppA
yhiQ
livJ
glpD
gntY
pck
yheV
yhdE
tldD
nanK
elbB
rpoN
truB
tdcE
yqjC
rpsU
ygjD
ribB
yqhD
trmB
gshB
speA
epd
pepP
tas
gudD
cysD
mutS
gabT
coaA
pepE
uvrA
ssb
yjdM
rnr
pyrI
fecB
yjjI
creA

## Sheet: Chaperone non refolders
Gene
gnd
pyrG
gapA
trxB
pfkB
htpG
talB
apt
speD
accD
fabD
accC
ribB
gltI
mhpD
hslO
rpoA
udp
pflB
tusA
lolA
icd
rpoB
accA
fabI
nfsB
ahpC
cysK
fimC
eda
pta
nusA
tktA
alaS
ompC
pheT
oppA
fabG
pyrC
ndk
rplL
trpS
rpoC
ppiB
aspC
groEL
aroA
glyA
eno
ppa
tpiA
fkpB
iscS
ychN
mtnN
cysM
prfC
livJ
fabB
gltD
moaC
ydhR
panD
ybeD
iadA
rpsF
rpiA
bipA
gpmI
deoB
serS
yggE
dppA
hldD
manA
fusA
tpx
guaB
ackA
pgk
sodB
glmM
gltB
dapA
kdsC
pykF
pgm
fabZ
tsaC
tsf
secB
proQ
hfq
tufA
ribE

## Sheet: Overlap 30C
Gene
pfkB
htpG
ribB
gltI
hslO
udp
pflB
icd
accA
nfsB
cysK
pta
ompC
oppA
groEL
aroA
glyA
eno
fkpB
prfC
livJ
gltD
moaC
ybeD
rpsF
yggE
dppA
gltB
pgm
tsf

## Sheet: Overlap 37C
Gene
pfkB
htpG
talB
hslO
accA
nfsB
groEL
aroA
prfC
gltD
ybeD
deoB
gltB
pgm
