# Supplementary material for: Chaperone dependency during biogenesis does not correlate with chaperone dependency during refolding
Source: Mol Syst Biol. 2025 Oct 28;22(1):139–64. doi: 10.1038/s44320-025-00166-6 (PMC12759075; doi:10.1038/s44320-025-00166-6)
Supplement: Supplementary file 7 — Source data Fig. 5 [file 44320_2025_166_MOESM7_ESM.zip › Figure 5/Overall/To et al_Refolding_Reanalysis_Flippr_ProteinSummary.xlsx]

## Sheet: Legend
Column	Description
A	UniProt Accession Code
B	Gene Name
C	Length(aa), sequence length (Biopython)
D	Isoelectric Point at pH = 7.0 (Biopython)
E	Molecular Weight
F	Instability Index
G	Total Percent Disorder (Metapredict)
H	Disordered Domain Ranges (Metapredict)
I	Ordered Domain Ranges (Metapredict)
J	Number of Domains (calculated by DomainMapper, based off ECOD)
K	Domain Ranges (DomainMapper)
L	Domain Topological Properties (CON = contiguous, NC = non-contiguos, IS = insertional, CP = circularly permuted) (DomainMapper)
M	Domain Architecture (ECOD, DomainMapper)
N	Domain X-group (ECOD, DomainMapper)
O	Domain T-group (ECOD, DomainMapper)
P	Domain F-group (ECOD, DomainMapper)
Q	Number of Modified Peptide Sequences with P-Values < 1
R	Number of Modified Peptide Sequences with |Normalized Log2 FC| > 1 and -Log10 P-Values ≥ 2 (Relaxed to 1.8 for AON)
S	Number of Modified Peptide Sequences with |Normalized Log2 FC| > 1 and -Log10 FDR-corrected P-Values ≥ 1.3
T	Number of Peptide Sequences with P-Values < 1
U	Number of Peptide Sequences with |Normalized Log2 FC| > 1 and -Log10 P-Values ≥ 2 (Relaxed to 1.8 for AON)
V	Number of Peptide Sequences with |Normalized Log2 FC| > 1 and -Log10 FDR-corrected P-Values ≥ 1.3
W	Number of Cut Sites with P-Values < 1
X	Number of Cut Sites with |Normalized Log2 FC| > 1 and -Log10 P-Values ≥ 2 (Relaxed to 1.8 for AON)
Y	Number of Cut Sites with |Normalized Log2 FC| > 1 and -Log10 FDR-corrected P-Values ≥ 1.3

## Sheet: To et al PNAS 2022 Cytoserum
Protein ID	Gene	Sequence Length	pI	MW (Da)	Instability Index	Percent Disorder	Disorder Regions	Folded Regions	Number of domains	Domain Range	Domain Properties	Domain Architecture	X-group	T-group	F-group	No. of Valid Modified Peptides	No. of Significant Modified Peptides (P-value)	No. of Significant Modified Peptides (Adj. P-value)	No. of Valid Peptides	No. of Significant Peptides (P-value)	No. of Significant Peptides (Adj. P-value)	No. of Valid Cut Sites	No. of Significant Cut Sites (P-value)	No. of Significant Cut Sites (Adj. P-value)
P00350	gnd	468	5.05466	51480.7	35.978	0	[]	[[0, 468]]	2	['4-174', '177-466']	['CON', 'CON']	['a/b three-layered sandwiches', 'alpha arrays']	['Rossmann-like', '6-phosphogluconate dehydrogenase C-terminal domain-like']	['NAD(P)-binding Rossmann-fold domains', '6-phosphogluconate dehydrogenase C-terminal domain-like']	['NAD_binding_2', '6PGD']	161	30	24	89	24	20	78	21	17
P00363	frdA	602	5.86296	65970.9	24.5249	2.492	[[586, 602]]	[[0, 586]]	4	['6-85,116-233,367-385', '227-358', '341-396', '443-556']	['NC', 'IS', 'IS', 'CON']	['a/b barrels', 'a+b complex topology', 'a/b three-layered sandwiches', 'alpha bundles']	['TIM beta/alpha-barrel', 'Succinate dehydrogenase/fumarate reductase flavoprotein, catalytic domain', 'Rossmann-like', 'Spectrin repeat-like']	['TIM barrels', 'Succinate dehydrogenase/fumarate reductase flavoprotein, catalytic domain', 'NAD(P)-binding Rossmann-fold domains', 'Succinate dehydrogenase/fumarate reductase flavoprotein C-terminal domain']	['FAD_binding_3_1st', 'FAD_binding_2', 'Pyr_redox_2', 'Succ_DH_flav_C']	2	0	2	1	1	1	1	1	1
P04079	guaA	525	5.23899	58678.5	37.3314	4.762	[[344, 369]]	[[0, 344], [369, 525]]	3	['9-203', '211-404', '405-525']	['CON', 'CON', 'CON']	['a/b three-layered sandwiches', 'a/b three-layered sandwiches', 'a+b two layers']	['Flavodoxin-like', 'HUP domain-like', 'Alpha-lytic protease prodomain-like']	['Class I glutamine amidotransferase-like', 'HUP domains', 'GMP synthetase C-terminal dimerisation domain']	['GATase', 'NAD_synthase', 'GMP_synt_C']	102	17	11	57	14	10	51	14	10
P06987	hisB	355	5.7635	40277.5	24.8823	0	[]	[[0, 355]]	3	['4-152', '168-251', '252-342']	['CON', 'CON', 'CON']	['a/b three-layered sandwiches', 'a+b two layers', 'a+b two layers']	['HAD domain-like', 'Ribosomal protein S5 domain 2-like', 'Ribosomal protein S5 domain 2-like']	['HAD-like', 'Ribosomal protein S5 domain 2-like', 'Ribosomal protein S5 domain 2-like']	['PNK3P', 'IGPD_N', 'IGPD_C']	3	1	1	2	1	1	2	1	1
P07648	recC	1122	4.87522	128846	56.3596	0	[]	[[0, 1122]]	3	['3-342', '374-509,550-752', '833-1117']	['CON', 'NC', 'CON']	['a/b three-layered sandwiches', 'alpha complex topology', 'a/b three-layered sandwiches']	['P-loop domains-like', 'PSPTO4464 C-terminal domain-like', 'Restriction endonuclease-like']	['P-loop containing nucleoside triphosphate hydrolases', 'PSPTO4464 C-terminal domain-like', 'Restriction endonuclease-like']	['Exonuc_V_gamma', 'UvrD_C', 'recC']	1	0	0	1	0	0	1	0	0
P0A6K3	def	169	5.22881	19328.2	30.9793	0	[]	[[0, 169]]	1	['3-161']	['CON']	['a+b complex topology']	['Peptide deformylase']	['Peptide deformylase']	['Pep_deformylase']	13	1	1	6	1	1	6	1	1
P0A705	infB	890	5.8022	97348.7	41.1776	29.438	[[44, 306]]	[[0, 44], [306, 890]]	5	['2-44', '392-548', '564-648', '689-784', '788-887']	['CON', 'CON', 'CON', 'CON', 'CON']	['alpha arrays', 'a/b three-layered sandwiches', 'beta barrels', 'a/b three-layered sandwiches', 'beta barrels']	['HTH', 'P-loop domains-like', 'cradle loop barrel', 'Initiation factor IF2/eIF5b, domain 3', 'cradle loop barrel']	['Putative DNA-binding domain', 'P-loop containing nucleoside triphosphate hydrolases', 'Alanine racemase-C', 'Initiation factor IF2/eIF5b, domain 3', 'Alanine racemase-C']	['IF2_N', 'MnmE_helical_2nd', 'GTP_EFTU_D2', 'IF-2', 'GTP_EFTU_D2_3']	123	12	6	83	9	5	71	8	4
P0A707	infC	180	9.53966	20563.7	39.1889	7.222	[[0, 13]]	[[13, 180]]	2	['20-76', '91-178']	['CON', 'CON']	['a+b two layers', 'a+b two layers']	['beta-Grasp', 'IF3-like']	['IF3-N', 'Translation initiation factor IF3, C-terminal domain']	['IF3_N', 'IF3_C']	32	2	0	23	1	0	20	1	0
P0A7E5	pyrG	545	5.63328	60373.4	38.2877	0	[]	[[0, 545]]	2	['4-266', '302-394,429-537']	['CON', 'NC']	['a/b three-layered sandwiches', 'a/b three-layered sandwiches']	['P-loop domains-like', 'Flavodoxin-like']	['P-loop containing nucleoside triphosphate hydrolases', 'Class I glutamine amidotransferase-like']	['CTP_synth_N', 'GATase']	70	4	3	40	4	3	38	4	3
P0A972	cspE	69	8.08745	7463.35	8.48261	0	[]	[[0, 69]]	1	['5-66']	['CON']	['beta barrels']	['OB-fold']	['Nucleic acid-binding proteins']	['CSD']	4	0	0	2	0	0	2	0	0
P0A9B2	gapA	331	6.60875	35532.1	20.665	0	[]	[[0, 331]]	2	['3-165', '150-312']	['CON', 'CON']	['a/b three-layered sandwiches', 'a+b two layers']	['Rossmann-like', 'FwdE/GAPDH domain-like']	['NAD(P)-binding Rossmann-fold domains', 'Glyceraldehyde-3-phosphate dehydrogenase-like, C-terminal domain']	['Gp_dh_N_2', 'Gp_dh_C']	214	45	41	104	37	37	80	30	30
P0A9P4	trxB	321	5.29543	34622.6	33.891	0	[]	[[0, 321]]	2	['8-118', '146-302']	['CON', 'CON']	['a/b three-layered sandwiches', 'a/b three-layered sandwiches']	['Rossmann-like', 'Rossmann-like']	['NAD(P)-binding Rossmann-fold domains', 'NAD(P)-binding Rossmann-fold domains']	['Pyr_redox_2', 'Pyr_redox_2']	61	20	28	40	15	19	36	16	18
P0AB71	fbaA	359	5.52386	39146.8	34.8164	0	[]	[[0, 359]]	1	['18-355']	['CON']	['a/b barrels']	['TIM beta/alpha-barrel']	['TIM barrels']	['F_bP_aldolase']	95	13	13	58	13	13	50	13	13
P0ABU2	ychF	363	4.87033	39666.9	23.7017	0	[]	[[0, 363]]	2	['4-161,219-247', '279-362']	['NC', 'CON']	['a/b three-layered sandwiches', 'a+b two layers']	['P-loop domains-like', 'beta-Grasp']	['P-loop containing nucleoside triphosphate hydrolases', 'Ubiquitin-like']	['MnmE_helical_2nd', 'YchF-GTPase_C']	67	11	10	41	8	8	38	7	7
P0ACC7	glmU	456	6.08691	49189.5	26.2971	0	[]	[[0, 456]]	3	['6-235', '263-327', '324-439']	['CON', 'CON', 'CON']	['a/b three-layered sandwiches', 'beta duplicates or obligate multimers', 'beta duplicates or obligate multimers']	['Nucleotide-diphospho-sugar transferases', 'Single-stranded left-handed beta-helix', 'Single-stranded left-handed beta-helix']	['Nucleotide-diphospho-sugar transferases', 'Trimeric LpxA-like enzymes', 'Trimeric LpxA-like enzymes']	['NTP_transferase_1', 'Hexapep_2_1', 'Hexapep_2_1']	45	5	4	25	5	5	24	5	5
P0ADY1	ppiD	623	4.93893	68149	28.0547	8.026	[[0, 47], [396, 411]]	[[47, 396], [411, 623]]	2	['42-124,185-231,237-291', '266-353']	['NC', 'CON']	['alpha arrays', 'a+b two layers']	['Triger factor/SurA peptide-binding domain-like', 'FKBP-like']	['Porin chaperone SurA, peptide-binding domain', 'FKBP-like']	['SurA_N_3', 'Rotamase_3']	11	0	0	9	0	0	9	0	0
P0AES2	gudD	446	5.68642	49140.4	28.5078	0	[]	[[0, 446]]	2	['37-137', '183-410']	['CON', 'CON']	['a+b two layers', 'a/b barrels']	['Enolase-N/ribosomal protein', 'TIM beta/alpha-barrel']	['Enolase N-terminal domain-like', 'TIM barrels']	['MR_MLE_N', 'MR_MLE_C_1']	1	0	0	1	0	0	1	0	0
P0AEX9	malE	396	5.53432	43387.1	18.2331	5.808	[[0, 24]]	[[24, 396]]	2	['32-134', '141-361']	['CON', 'CON']	['a/b three-layered sandwiches', 'a/b three-layered sandwiches']	['Periplasmic binding protein-like II', 'Periplasmic binding protein-like II']	['Periplasmic binding protein-like II', 'Periplasmic binding protein-like II']	['SBP_bac_1_N_2', 'SBP_bac_1_C']	3	1	1	2	0	0	2	0	0
P0AEY5	mdaB	193	5.84529	21890.6	31.4565	0	[]	[[0, 193]]	1	['23-87']	['CON']	['a/b three-layered sandwiches']	['Flavodoxin-like']	['Flavoproteins']	['FMN_red']	16	1	0	10	0	0	10	0	0
P16700	cysP	338	7.77806	37614.1	30.5722	7.101	[[0, 24]]	[[24, 338]]	3	['28-135,265-286', '242-283', '264-313']	['NC', 'IS', 'CON']	['a/b three-layered sandwiches', 'a/b three-layered sandwiches', 'alpha arrays']	['Periplasmic binding protein-like II', 'Periplasmic binding protein-like II', 'HTH']	['Periplasmic binding protein-like II', 'Periplasmic binding protein-like II', 'winged']	['SBP_bac_11', 'PBP_like_2_2nd_1', 'KOG2045_3rd']	6	2	3	5	1	2	5	1	2
P21499	rnr	813	8.77739	92108.1	45.1197	12.177	[[725, 813]]	[[0, 725]]	3	['85-126', '238-640', '642-724']	['CON', 'CON', 'CON']	['beta barrels', 'beta barrels', 'beta barrels']	['OB-fold', 'OB-fold', 'OB-fold']	['Nucleic acid-binding proteins', 'RNB domain-like', 'Nucleic acid-binding proteins']	['OB_RNB', 'RNB', 'S1_1']	15	1	0	10	1	0	10	1	0
P34209	ydcF	266	5.50113	29705.4	43.6492	0	[]	[[0, 266]]	1	['17-180']	['CON']	['a/b three-layered sandwiches']	['HUP domain-like']	['YdcF']	['DUF218']	3	1	1	2	1	1	2	1	1
P37128	nudK	191	4.87851	21748.4	42.2937	0	[]	[[0, 191]]	1	['47-174']	['CON']	['a+b two layers']	['beta-Grasp']	['Nudix']	['NUDIX_1']	4	1	0	4	1	0	4	1	0
P37313	dppF	334	9.0283	37560	42.7913	0.299	[]	[[0, 334]]	1	['17-253']	['CON']	['a/b three-layered sandwiches']	['P-loop domains-like']	['P-loop containing nucleoside triphosphate hydrolases']	['ABC_tran']	4	0	0	3	0	0	3	0	0
P46853	yhhX	345	6.06605	38764.5	38.9415	0	[]	[[0, 345]]	3	['4-93', '51-152', '130-253']	['CON', 'CON', 'CON']	['a/b three-layered sandwiches', 'a/b three-layered sandwiches', 'a+b two layers']	['Rossmann-like', 'Rossmann-like', 'FwdE/GAPDH domain-like']	['NAD(P)-binding Rossmann-fold domains', 'NAD(P)-binding Rossmann-fold domains', 'Glyceraldehyde-3-phosphate dehydrogenase-like, C-terminal domain']	['CoA_binding_1', 'GFO_IDH_MocA', 'GFO_IDH_MocA_C']	13	1	1	8	1	1	7	1	1
P60560	guaC	347	6.10294	37383.3	39.1966	0	[]	[[0, 347]]	1	['7-337']	['CON']	['a/b barrels']	['TIM beta/alpha-barrel']	['TIM barrels']	['IMPDH_1st']	13	2	2	9	2	2	9	2	2
P69228	baeR	240	5.52222	27655.6	47.8021	0	[]	[[0, 240]]	2	['12-126', '142-233']	['CON', 'CON']	['a/b three-layered sandwiches', 'alpha arrays']	['Flavodoxin-like', 'HTH']	['CheY-like', 'winged']	['Response_reg', 'Trans_reg_C']	2	1	1	1	0	0	1	0	0
P69776	lpp	78	9.3001	8323.39	14.1128	30.769	[[0, 24]]	[[24, 78]]	1	['9-74']	['CON']	['alpha bundles']	['Bacterial hemolysins-like']	['Bacterial hemolysins']	['HlyE']	8	0	0	4	0	0	4	0	0
P75691	yahK	349	5.80112	37978	33.8158	0	[]	[[0, 349]]	2	['4-156', '151-309']	['CON', 'CON']	['beta barrels', 'a/b three-layered sandwiches']	['GroES-like', 'Rossmann-like']	['Alcohol dehydrogenase-like, N-terminal domain', 'NAD(P)-binding Rossmann-fold domains']	['ADH_N', 'ADH_zinc_N']	5	0	0	2	0	0	2	0	0
P75864	rlmL	702	8.96434	78853.2	28.0321	0	[]	[[0, 702]]	4	['4-58', '71-153', '172-377', '533-657']	['CON', 'CON', 'CON', 'CON']	['a+b two layers', 'a+b two layers', 'a/b three-layered sandwiches', 'a/b three-layered sandwiches']	['Alpha-beta plaits', 'THUMP domain-like', 'Rossmann-like', 'Rossmann-like']	['Ferredoxin-like domain in ThiI', 'THUMP domain-like', 'S-adenosyl-L-methionine-dependent methyltransferases', 'S-adenosyl-L-methionine-dependent methyltransferases']	['RlmL_1st', 'RlmL_2nd', 'UPF0020', 'Methyltransf_11_4']	26	2	2	17	2	2	17	2	2
P00968	carB	1073	5.22114	117840	36.187	0	[]	[[0, 1073]]	6	['8-128', '128-313', '433-553', '560-674', '674-874', '944-1057']	['CON', 'CON', 'CON', 'CON', 'CON', 'CON']	['a/b three-layered sandwiches', 'a+b complex topology', 'alpha arrays', 'a/b three-layered sandwiches', 'a+b complex topology', 'a/b three-layered sandwiches']	['Rossmann-like', 'Protein kinase/SAICAR synthase/ATP-grasp', 'HTH', 'Rossmann-like', 'Protein kinase/SAICAR synthase/ATP-grasp', 'Methylglyoxal synthase-like']	['PreATP-grasp domain', 'ATP-grasp', 'winged', 'PreATP-grasp domain', 'ATP-grasp', 'Methylglyoxal synthase-like']	['carB', 'ATP-grasp', 'CPSase_L_D3', 'carB', 'ATP-grasp', 'MGS']	18	5	5	16	4	4	16	4	4
P04994	xseA	456	9.99249	51831.6	47.58	4.605	[[438, 456]]	[[0, 438]]	0							1	0	0	1	0	0	1	0	0
P05458	ptrA	962	5.78157	107707	35.2531	2.391	[[0, 24]]	[[24, 962]]	4	['43-259', '278-476', '531-723', '767-914']	['CON', 'CON', 'CON', 'CON']	['a+b two layers', 'a+b two layers', 'alpha complex topology', 'a+b two layers']	['LuxS, MPP, ThrRS/AlaRS common domain', 'LuxS, MPP, ThrRS/AlaRS common domain', 'PSPTO4464 C-terminal domain-like', 'LuxS, MPP, ThrRS/AlaRS common domain']	['LuxS/MPP-like metallohydrolase', 'LuxS/MPP-like metallohydrolase', 'PSPTO4464 C-terminal domain-like', 'LuxS/MPP-like metallohydrolase']	['Peptidase_M16', 'Peptidase_M16_M_N', 'Peptidase_M16_M_C', 'Peptidase_M16_C_2']	4	1	3	3	1	2	3	1	2
P06999	pfkB	309	5.25166	32455.6	35.3311	0	[]	[[0, 309]]	1	['7-294']	['CON']	['a/b three-layered sandwiches']	['Rossmann-like']	['Ribokinase-like']	['PfkB']	16	3	4	14	3	3	12	3	3
P08192	folC	422	5.50215	45405.1	29.7147	0	[]	[[0, 422]]	2	['50-283', '287-412']	['CON', 'CON']	['a/b three-layered sandwiches', 'a/b three-layered sandwiches']	['P-loop domains-like', 'Flavodoxin-like']	['P-loop containing nucleoside triphosphate hydrolases', 'CheY-like']	['Mur_ligase_M', 'Mur_ligase_C']	3	0	0	2	0	0	2	0	0
P08201	nirB	847	5.78987	93120.3	32.8131	4.368	[[810, 847]]	[[0, 810]]	5	['5-116', '146-309', '423-471', '561-627', '636-767']	['CON', 'CON', 'CON', 'CON', 'CON']	['a/b three-layered sandwiches', 'a/b three-layered sandwiches', 'alpha arrays', 'a+b two layers', 'a+b three layers']	['Rossmann-like', 'Rossmann-like', 'HTH', 'Alpha-beta plaits', 'Sulfite reductase hemoprotein (SiRHP), domains 2 and 4']	['NAD(P)-binding Rossmann-fold domains', 'NAD(P)-binding Rossmann-fold domains', 'bacterioferritin-associated ferredoxin', 'Sulfite reductase, domains 1 and 3', 'Sulfite reductase hemoprotein (SiRHP), domains 2 and 4']	['Pyr_redox_2', 'Pyr_redox_2', 'Fer2_BFD', 'NIR_SIR_ferr', 'NIR_SIR']	1	1	1	1	1	1	1	1	1
P0A6E4	argG	447	5.23035	49897.8	39.619	2.461	[]	[[0, 447]]	2	['12-180', '191-417']	['CON', 'CON']	['a/b three-layered sandwiches', 'a+b complex topology']	['HUP domain-like', 'Argininosuccinate synthetase-C']	['HUP domains', 'Argininosuccinate synthetase-C']	['Arginosuc_synth_N', 'Arginosuc_synth_C']	4	0	0	4	0	0	4	0	0
P0A6W5	greA	158	4.71169	17640.7	28.281	0	[]	[[0, 158]]	2	['4-76', '85-157']	['CON', 'CON']	['alpha bundles', 'a+b two layers']	['Long alpha-hairpin', 'FKBP-like']	['GreA transcript cleavage protein, N-terminal domain', 'FKBP-like']	['GreA_GreB_N', 'GreA_GreB']	44	0	0	23	0	0	21	0	0
P0A832	smpB	160	9.89572	18268.9	30.93	8.125	[[0, 13]]	[[13, 160]]	1	['14-132']	['CON']	['beta barrels']	['OB-fold']	['Small protein B (SmpB)']	['SmpB']	5	0	0	3	0	0	3	0	0
P0A8D0	nrdR	149	7.66357	17228.7	63.302	0	[]	[[0, 149]]	0							1	0	0	1	0	0	1	0	0
P0A905	slyB	155	9.3558	15601.5	24.3755	69.677	[[0, 108]]	[[108, 155]]	0							1	0	0	1	0	0	1	0	0
P0A9M5	gpt	152	5.5204	16970.4	30.4145	0	[]	[[0, 152]]	1	['4-118']	['CON']	['a/b three-layered sandwiches']	['PRTase-like']	['PRTase-like']	['Pribosyltran']	23	5	6	14	4	5	13	4	5
P0A9Y6	cspC	69	6.53895	7402.27	8.38696	0	[]	[[0, 69]]	1	['5-67']	['CON']	['beta barrels']	['OB-fold']	['Nucleic acid-binding proteins']	['CSD']	44	2	2	28	1	1	22	1	1
P0ACF0	hupA	90	9.57241	9534.86	15.88	0	[]	[[0, 90]]	1	['1-90']	['CON']	['alpha arrays']	['HTH']	['IHF-like DNA-binding proteins']	['Bac_DNA_binding']	59	1	0	31	1	0	24	0	0
P0ACL9	pdhR	254	6.03587	29425.1	73.4354	1.969	[]	[[0, 254]]	2	['10-78', '98-234']	['CON', 'CON']	['alpha arrays', 'alpha bundles']	['HTH', 'Fatty acid responsive transcription factor FadR, C-terminal domain']	['winged', 'Fatty acid responsive transcription factor FadR, C-terminal domain']	['GntR', 'FCD']	1	0	0	1	0	0	1	0	0
P0AED7	dapE	375	5.30657	41268.5	31.9133	0	[]	[[0, 375]]	2	['6-189', '179-286']	['CON', 'CON']	['a/b three-layered sandwiches', 'a+b two layers']	['Phosphorylase/hydrolase-like', 'Alpha-beta plaits']	['Zn-dependent exopeptidases', 'Bacterial exopeptidase dimerisation domain']	['Peptidase_M20_1st', 'M20_dimer_1']	21	6	7	12	4	5	12	4	5
P0AFG8	aceE	887	5.45679	99667.3	38.1527	0.564	[]	[[0, 887]]	3	['78-294,362-456', '493-694', '703-854']	['NC', 'CON', 'CON']	['a/b three-layered sandwiches', 'a/b three-layered sandwiches', 'a/b three-layered sandwiches']	['Thiamin diphosphate-binding fold (THDP-binding)', 'Thiamin diphosphate-binding fold (THDP-binding)', 'TK C-terminal domain-like']	['Thiamin diphosphate-binding fold (THDP-binding)', 'Thiamin diphosphate-binding fold (THDP-binding)', 'TK C-terminal domain-like']	['Transketolase_N', 'aceE', 'Transketolase_C_1']	191	11	1	110	10	1	93	9	1
P11349	narH	512	6.36195	58065.8	39.4633	0.781	[]	[[0, 512]]	3	['4-218', '186-243', '241-412']	['CON', 'CON', 'CON']	['a+b two layers', 'a+b two layers', 'a+b two layers']	['4Fe-4S ferredoxin', '4Fe-4S ferredoxin', '4Fe-4S ferredoxin']	['4Fe-4S ferredoxin', '4Fe-4S ferredoxin', '4Fe-4S ferredoxin']	['Nitr_red_bet_C', 'Fer4_11', 'Nitr_red_bet_C']	1	0	0	1	0	0	1	0	0
P23721	serC	362	5.36875	39782.8	33.4484	0	[]	[[0, 362]]	1	['263-361']	['CON']	['a+b two layers']	['C-terminal domain in some PLP-dependent transferases']	['C-terminal domain in some PLP-dependent transferases']	['Aminotran_5_C_1']	63	12	9	37	12	9	36	12	10
P25665	metE	753	5.60941	84672.5	38.4328	0	[]	[[0, 753]]	2	['17-325', '400-751']	['CON', 'CON']	['a/b barrels', 'a/b barrels']	['TIM beta/alpha-barrel', 'TIM beta/alpha-barrel']	['TIM barrels', 'TIM barrels']	['Meth_synt_2', 'Meth_synt_2']	11	2	3	7	3	3	7	3	3
P36659	cbpA	306	6.32666	34454.6	44.0908	13.725	[[73, 115]]	[[0, 73], [115, 306]]	3	['4-68', '119-200', '204-290']	['CON', 'CON', 'CON']	['alpha bundles', 'beta sandwiches', 'beta sandwiches']	['Chaperone J-domain', 'HSP40/DnaJ peptide-binding domain', 'HSP40/DnaJ peptide-binding domain']	['Chaperone J-domain', 'HSP40/DnaJ peptide-binding domain', 'HSP40/DnaJ peptide-binding domain']	['DnaJ', 'DnaJ_C_N', 'DnaJ_C_C']	6	0	0	3	0	0	3	0	0
P36683	acnB	865	5.23927	93497	32.7963	0	[]	[[0, 865]]	3	['2-153', '165-352', '370-847']	['CON', 'CON', 'CON']	['alpha superhelices', 'a/b three-layered sandwiches', 'a/b three-layered sandwiches']	['Repetitive alpha hairpins', 'The swivelling beta/beta/alpha domains', 'Aconitase iron-sulfur domain']	['ARM repeat', 'The swivelling beta/beta/alpha domain', 'Aconitase iron-sulfur domain']	['Aconitase_B_N', 'Aconitase_2_N', 'Aconitase']	173	22	14	107	19	12	99	17	12
P45470	yhbO	172	5.26957	18858.2	30.5437	0	[]	[[0, 172]]	1	['3-171']	['CON']	['a/b three-layered sandwiches']	['Flavodoxin-like']	['Class I glutamine amidotransferase-like']	['DJ-1_PfpI']	2	0	0	2	0	0	2	0	0
P64540	yfcL	92	4.25993	9999.93	30.5011	0	[]	[[0, 92]]	0							12	3	3	9	3	3	9	3	3
P75736	ybfF	254	5.86063	28436.9	36.1492	0	[]	[[0, 254]]	1	['7-253']	['CON']	['a/b three-layered sandwiches']	['alpha/beta-Hydrolases']	['alpha/beta-Hydrolases']	['Hydrolase_4_1']	2	1	2	2	1	2	2	1	2
P03018	uvrD	720	5.85722	81988.9	43.6456	0	[]	[[0, 720]]	3	['20-76,165-271', '316-638', '673-715']	['NC', 'CON', 'CON']	['a/b three-layered sandwiches', 'alpha complex topology', 'beta barrels']	['P-loop domains-like', 'PSPTO4464 C-terminal domain-like', 'SH3']	['P-loop containing nucleoside triphosphate hydrolases', 'PSPTO4464 C-terminal domain-like', 'SH3']	['UvrD-helicase', 'UvrD_C', 'pcrA']	9	0	0	7	0	0	7	0	0
P0A6T1	pgi	549	5.85347	61529	27.3552	0	[]	[[0, 549]]	2	['7-284', '286-546']	['CON', 'CON']	['a/b three-layered sandwiches', 'a/b three-layered sandwiches']	['Flavodoxin-like', 'Flavodoxin-like']	['Ribosomal protein S2/SIS domain', 'Ribosomal protein S2/SIS domain']	['PGI_N', 'PGI_C']	105	22	20	57	15	14	50	15	14
P0A6Z3	htpG	624	5.08592	71421.6	35.3295	0.801	[]	[[0, 624]]	4	['26-181', '242-375', '381-485', '494-622']	['CON', 'CON', 'CON', 'CON']	['a+b two layers', 'a+b two layers', 'a/b three-layered sandwiches', 'mixed a+b and a/b']	['ATPase domain of HSP90 chaperone/DNA topoisomerase II/histidine kinase-like', 'Ribosomal protein S5 domain 2-like', 'HSP90 C-terminal a/b domain', 'Zincin-like']	['ATPase domain of HSP90 chaperone/DNA topoisomerase II/histidine kinase', 'Ribosomal protein S5 domain 2-like', 'HSP90 C-terminal a/b domain', 'HSP90 C-terminal domain (C-terminal part of Pfam 00183)']	['HATPase_c', 'HSP90_1st', 'HSP90_2nd', 'HSP90_3rd']	85	6	0	59	6	0	56	6	0
P0A7V8	rpsD	206	10.052	23468.8	27.0908	0	[]	[[0, 206]]	1	['47-206']	['CON']	['a+b two layers']	['beta-Grasp']	['Alpha-L RNA-binding motif']	['S4']	64	0	0	31	0	0	27	0	0
P0A855	tolB	430	6.97888	45955	38.3128	4.651	[[0, 21]]	[[21, 430]]	2	['35-158', '163-428']	['CON', 'CON']	['a/b three-layered sandwiches', 'beta duplicates or obligate multimers']	['TolB, N-terminal domain', 'beta-propeller-like']	['TolB, N-terminal domain', '5-bladed']	['TolB_N', 'DPPIV_N_1']	46	1	0	28	1	0	28	1	0
P0A870	talB	317	5.1057	35218.8	31.7095	0	[]	[[0, 317]]	1	['12-313']	['CON']	['a/b barrels']	['TIM beta/alpha-barrel']	['TIM barrels']	['TAL_FSA']	122	27	31	73	19	22	65	17	20
P0A8K5	yaeP	66	4.5364	7214.15	24.0152	0	[]	[[0, 66]]	0							5	0	0	5	0	0	5	0	0
P0A991	fbaB	350	6.24799	38108.8	30.7466	0	[]	[[0, 350]]	1	['61-344']	['CON']	['a/b barrels']	['TIM beta/alpha-barrel']	['TIM barrels']	['DeoC']	5	1	1	3	1	1	3	1	1
P0A9H3	cadA	715	5.91401	81259.2	40.7438	0	[]	[[0, 715]]	4	['1-126', '130-412', '420-561', '566-710']	['CON', 'CON', 'CON', 'CON']	['a/b three-layered sandwiches', 'a/b three-layered sandwiches', 'a+b two layers', 'a+b two layers']	['Flavodoxin-like', 'PLP-dependent transferases', 'C-terminal domain in some PLP-dependent transferases', 'MoeA-I/Ornithine decarboxylase-C/Reverse ferredoxin-like domain in RNA-polymerase']	['CheY-like', 'PLP-dependent transferases', 'C-terminal domain in some PLP-dependent transferases', 'MoeA-I/Ornithine decarboxylase-C/Reverse ferredoxin-like domain in RNA-polymerase']	['OKR_DC_1_N', 'OKR_DC_1_N2', 'OKR_DC_1_3rd', 'OKR_DC_1_C']	2	0	0	2	0	0	2	0	0
P0A9Q7	adhE	891	6.32404	96126.1	29.2971	2.357	[[869, 891]]	[[0, 869]]	4	['4-204', '215-445', '455-639', '643-858']	['CON', 'CON', 'CON', 'CON']	['a/b three-layered sandwiches', 'a/b three-layered sandwiches', 'a/b three-layered sandwiches', 'alpha bundles']	['ALDH-like', 'ALDH-like', 'Flavodoxin-like', 'alpha-helical domain in dehydroquinate synthase-like enzymes']	['ALDH-like', 'ALDH-like', 'Rossmann-like domain in dehydroquinate synthase-like enzymes', 'alpha-helical domain in dehydroquinate synthase-like enzymes']	['Aldedh_1st_1', 'Aldedh_2nd', 'Fe-ADH_N', 'Fe-ADH_C']	28	1	0	18	1	0	18	1	0
P0ABF1	pcnB	465	9.66924	53870.3	45.3389	14.624	[[0, 31], [428, 465]]	[[31, 428]]	2	['42-189', '203-342']	['CON', 'CON']	['a+b three layers', 'alpha complex topology']	['Nucleotidyltransferase-like', 'PDEase-like']	['Nucleotidyltransferase', 'Poly A polymerase C-terminal region-like']	['PolyA_pol', 'PolyA_pol_RNAbd']	17	0	0	10	0	0	10	0	0
P0AC88	gmd	373	5.78157	42046.3	40.1253	0	[]	[[0, 373]]	1	['4-353']	['CON']	['a/b three-layered sandwiches']	['Rossmann-like']	['NAD(P)-binding Rossmann-fold domains']	['GDP_Man_Dehyd']	1	0	0	1	0	0	1	0	0
P0AFG0	nusG	181	6.33911	20531.3	43.3735	0	[]	[[0, 181]]	2	['7-116', '127-180']	['CON', 'CON']	['a+b two layers', 'beta barrels']	['Alpha-beta plaits', 'SH3']	['N-utilization substance G protein NusG, N-terminal domain', 'SH3']	['NusG', 'KOW']	30	3	2	19	3	2	17	3	2
P0AGK8	iscR	162	6.824	17336.4	23.9383	0	[]	[[0, 162]]	1	['2-132']	['CON']	['alpha arrays']	['HTH']	['winged']	['Rrf2']	12	0	0	8	0	0	8	0	0
P31455	yidR	415	5.81687	46186	43.7386	0	[]	[[0, 415]]	2	['27-163', '299-404']	['CON', 'CON']	['beta duplicates or obligate multimers', 'beta duplicates or obligate multimers']	['beta-propeller-like', 'beta-propeller-like']	['6-bladed', '6-bladed']	['DPPIV_N', 'DPPIV_N']	2	0	0	2	0	0	2	0	0
P32151	yiiG	351	5.00526	39293.9	46.4932	19.373	[[0, 67]]	[[67, 351]]	0							1	0	1	1	0	1	1	0	1
P33355	yehS	156	9.19559	17972.6	51.0724	0	[]	[[0, 156]]	0							2	1	1	2	1	1	2	1	1
P37613	panZ	127	6.58539	14505.4	45.8764	0	[]	[[0, 127]]	2	['13-87', '36-126']	['CON', 'CON']	['a+b three layers', 'a+b three layers']	['Nat/Ivy', 'Nat/Ivy']	['Acyl-CoA N-acyltransferases (Nat)', 'Acyl-CoA N-acyltransferases (Nat)']	['Acetyltransf_10', 'DUF3749']	3	0	0	2	0	0	2	0	0
P37692	rfaF	348	7.14804	39041.7	48.3966	0	[]	[[0, 348]]	2	['1-147', '180-343']	['CON', 'CON']	['a/b three-layered sandwiches', 'a/b three-layered sandwiches']	['UDP-Glycosyltransferase/glycogen phosphorylase', 'UDP-Glycosyltransferase/glycogen phosphorylase']	['UDP-Glycosyltransferase/glycogen phosphorylase', 'UDP-Glycosyltransferase/glycogen phosphorylase']	['Glyco_transf_9_N', 'Glyco_transf_9_C']	3	0	0	2	0	0	2	0	0
P37903	uspF	144	5.60276	16016.3	39.8569	0	[]	[[0, 144]]	1	['1-144']	['CON']	['a/b three-layered sandwiches']	['HUP domain-like']	['HUP domains']	['Usp']	1	0	0	1	0	0	1	0	0
P39408	yjjV	259	6.14256	28908.7	47.0135	0	[]	[[0, 259]]	1	['5-173']	['CON']	['a/b barrels']	['TIM beta/alpha-barrel']	['TIM barrels']	['Amidohydro_1_N']	2	0	0	2	0	0	2	0	0
P69503	apt	183	5.25763	19858.6	24.7295	0	[]	[[0, 183]]	1	['28-159']	['CON']	['a/b three-layered sandwiches']	['PRTase-like']	['PRTase-like']	['Pribosyltran']	38	12	15	25	10	11	21	9	10
P76187	ydhF	298	5.76503	33675.2	47.0631	0	[]	[[0, 298]]	1	['5-292']	['CON']	['a/b barrels']	['TIM beta/alpha-barrel']	['TIM barrels']	['Aldo_ket_red']	2	1	2	2	1	2	2	1	2
P06715	gor	450	5.63925	48771.9	26.4304	0	[]	[[0, 450]]	3	['87-153', '168-327', '336-449']	['CON', 'CON', 'CON']	['a/b three-layered sandwiches', 'a/b three-layered sandwiches', 'a+b two layers']	['Rossmann-like', 'Rossmann-like', 'FAD-linked reductases, C-terminal domain-like']	['NAD(P)-binding Rossmann-fold domains', 'NAD(P)-binding Rossmann-fold domains', 'FAD/NAD-linked reduatases, dimerisation (C-terminal) domain']	['Pyr_redox_2', 'Pyr_redox_2', 'Pyr_redox_dim']	14	5	5	13	5	5	13	5	5
P0A7F6	speD	264	5.1901	30384.3	48.1341	0	[]	[[0, 264]]	1	['40-84,103-160']	['NC']	['a+b two layers']	['TBP-like']	['Bacterial S-adenosylmethionine decarboxylase']	['AdoMet_dc']	27	7	8	19	5	5	16	5	5
P0A7L0	rplA	234	9.64423	24729.3	2.03974	5.128	[]	[[0, 234]]	2	['69-154', '160-223']	['CON', 'CON']	['a/b three-layered sandwiches', 'a+b two layers']	['Flavodoxin-like', 'a+b domain in Ribosomal protein L1']	['Rossmann-like domain in Ribosomal protein L1', 'a+b domain in Ribosomal protein L1']	['Ribosomal_L1_1st', 'Ribosomal_L1_2nd_1']	83	4	3	43	5	3	39	5	3
P0A7S3	rpsL	124	10.876	13736.9	33.9347	11.29	[[0, 15]]	[[15, 124]]	1	['29-123']	['CON']	['beta barrels']	['OB-fold']	['Nucleic acid-binding proteins']	['Ribosom_S12_S23']	27	1	0	15	1	0	13	1	0
P0A7X3	rpsI	130	10.9435	14856	39.4469	16.923	[]	[[0, 130]]	1	['3-130']	['CON']	['a+b two layers']	['Ribosomal protein S5 domain 2-like']	['Ribosomal protein S5 domain 2-like']	['Ribosomal_S9']	36	1	0	17	0	0	14	1	0
P0A823	sfsA	234	6.53452	26228.5	42.0774	0	[]	[[0, 234]]	2	['6-79', '84-232']	['CON', 'CON']	['beta barrels', 'a/b three-layered sandwiches']	['OB-fold', 'Restriction endonuclease-like']	['Nucleic acid-binding proteins', 'Restriction endonuclease-like']	['SfsA_N', 'SfsA_C']	1	0	0	1	0	0	1	0	0
P0A944	rimI	148	4.87607	16609.5	38.2777	4.054	[]	[[0, 148]]	1	['3-143']	['CON']	['a+b three layers']	['Nat/Ivy']	['Acyl-CoA N-acyltransferases (Nat)']	['Acetyltransf_10_5']	3	0	0	3	0	0	3	0	0
P0A962	ansA	338	5.51755	37126.8	43.3793	0	[]	[[0, 338]]	2	['4-189', '212-335']	['CON', 'CON']	['a/b three-layered sandwiches', 'a/b three-layered sandwiches']	['Glutaminase/Asparaginase N-terminal domain', 'Glutaminase/Asparaginase C-terminal domain']	['Glutaminase/Asparaginase N-terminal domain', 'Glutaminase/Asparaginase C-terminal domain']	['Asparaginase', 'PRK04183']	9	2	1	7	2	1	7	2	1
P0A9B6	epd	339	6.26379	37298.9	23.2858	0	[]	[[0, 339]]	2	['3-170', '155-315']	['CON', 'CON']	['a/b three-layered sandwiches', 'a+b two layers']	['Rossmann-like', 'FwdE/GAPDH domain-like']	['NAD(P)-binding Rossmann-fold domains', 'Glyceraldehyde-3-phosphate dehydrogenase-like, C-terminal domain']	['Gp_dh_N_2', 'Gp_dh_C']	2	2	2	1	1	1	1	1	1
P0A9F1	mntR	155	6.31859	17640	41.1761	8.387	[[0, 13]]	[[13, 155]]	2	['38-94', '95-149']	['CON', 'CON']	['alpha arrays', 'alpha duplicates or obligate multimers']	['HTH', 'Iron-dependent repressor protein, dimerization domain']	['winged', 'Iron-dependent repressor protein, dimerization domain']	['Fe_dep_repress', 'Fe_dep_repr_C']	2	0	0	0	0	0	0	0	0
P0A9Q5	accD	304	7.57768	33321.6	42.4615	6.908	[[283, 304]]	[[0, 283]]	1	['55-274']	['CON']	['a/b three-layered sandwiches']	['ClpP/crotonase']	['ClpP/crotonase']	['Carboxyl_trans_N']	31	4	2	17	5	4	17	5	4
P0AAI9	fabD	309	4.94695	32416.8	31.266	0	[]	[[0, 309]]	2	['5-169', '185-294']	['CON', 'CON']	['a/b three-layered sandwiches', 'a/b three-layered sandwiches']	['Flavodoxin-like', 'Flavodoxin-like']	['FabD/lysophospholipase-like', 'FabD/lysophospholipase-like']	['Acyl_transf_1_1st', 'Acyl_transf_1_1st']	81	25	28	52	22	23	45	18	18
P0ABA6	atpG	287	8.83895	31577.1	29.2491	0.348	[]	[[0, 287]]	1	['3-286']	['CON']	['a/b three-layered sandwiches']	['ATP synthase (F1-ATPase), gamma subunit']	['ATP synthase (F1-ATPase), gamma subunit']	['ATP-synt']	9	3	3	8	3	3	8	3	3
P0AF50	yjbR	118	6.05599	13519.3	55.6941	0	[]	[[0, 118]]	1	['3-115']	['CON']	['a+b two layers']	['Type III secretory system chaperone-like']	['YjbR-like']	['YjbR']	3	0	0	2	0	0	2	0	0
P0AG48	rplU	103	9.84589	11564.2	34.0592	0	[]	[[0, 103]]	1	['1-102']	['CON']	['beta barrels']	['Ribosomal protein L21p']	['Ribosomal protein L21p']	['Ribosomal_L21p']	27	0	0	12	0	0	11	0	0
P21169	speC	711	5.66323	79415.2	43.9563	0	[]	[[0, 711]]	3	['101-400', '408-559', '563-700']	['CON', 'CON', 'CON']	['a/b three-layered sandwiches', 'a+b two layers', 'a+b two layers']	['PLP-dependent transferases', 'C-terminal domain in some PLP-dependent transferases', 'MoeA-I/Ornithine decarboxylase-C/Reverse ferredoxin-like domain in RNA-polymerase']	['PLP-dependent transferases', 'C-terminal domain in some PLP-dependent transferases', 'MoeA-I/Ornithine decarboxylase-C/Reverse ferredoxin-like domain in RNA-polymerase']	['OKR_DC_1_N2', 'OKR_DC_1_3rd', 'OKR_DC_1_C']	7	1	0	6	1	0	6	1	0
P23331	tdk	205	5.97971	23456.3	34.5093	0	[]	[[0, 205]]	2	['4-139', '146-187']	['CON', 'CON']	['a/b three-layered sandwiches', 'few secondary structure elements']	['P-loop domains-like', 'Glucocorticoid receptor-like']	['P-loop containing nucleoside triphosphate hydrolases', 'LIM domain-like']	['TK_N', 'TK_C']	4	0	0	4	0	0	4	0	0
P24182	accC	449	6.65462	49320.2	36.9742	0	[]	[[0, 449]]	3	['1-114', '115-322', '331-443']	['CON', 'CON', 'CON']	['a/b three-layered sandwiches', 'a+b complex topology', 'a+b complex topology']	['Rossmann-like', 'Protein kinase/SAICAR synthase/ATP-grasp', 'alpha/beta-Hammerhead/Barrel-sandwich hybrid']	['PreATP-grasp domain', 'ATP-grasp', 'CO dehydrogenase molybdoprotein N-domain-like']	['Biotin_carb_N', 'ATP-grasp', 'Biotin_carb_C']	60	10	11	40	11	11	37	10	10
P24255	rpoN	477	4.62717	53989.1	44.0604	11.111	[[43, 95]]	[[0, 43], [95, 477]]	4	['16-116', '119-262', '274-403', '416-465']	['CON', 'CON', 'CON', 'CON']	['extended segments', 'alpha arrays', 'alpha arrays', 'alpha arrays']	['RNA polymerase sigma-54 factor N-terminal region', 'HTH', 'HTH', 'HTH']	['RNA polymerase sigma-54 factor N-terminal region', 'Sigma54 core-binding domain', 'tri-helical', 'tri-helical']	['Sigma54_AID', 'Sigma54_CBD', 'Sigma54_DBD_N', 'Sigma54_DBD_C']	3	0	0	2	0	0	2	0	0
P25745	mnmA	368	4.93552	40958.9	38.3821	0	[]	[[0, 368]]	3	['4-194', '206-277', '284-362']	['CON', 'CON', 'CON']	['a/b three-layered sandwiches', 'beta barrels', 'beta barrels']	['HUP domain-like', 'SH3', 'cradle loop barrel']	['HUP domains', 'PRC-barrel domain', 'Aminomethyltransferase beta-barrel domain']	['NAD_synthase', 'tRNA_Me_trans_2nd', 'tRNA_Me_trans_3rd']	31	6	6	21	4	4	20	5	5
P27434	rodZ	337	5.58479	36191.2	46.9439	41.543	[[0, 16], [85, 106], [145, 248]]	[[16, 85], [106, 145], [248, 337]]	1	['14-86']	['CON']	['alpha arrays']	['HTH']	['tetra-helical, lambda repressor-like']	['HTH_25']	7	0	0	5	0	0	4	0	0
P28635	metQ	271	5.12656	29431.3	21.6328	9.963	[[0, 27]]	[[27, 271]]	2	['32-132', '113-227']	['CON', 'CON']	['a/b three-layered sandwiches', 'a/b three-layered sandwiches']	['Periplasmic binding protein-like II', 'Periplasmic binding protein-like II']	['Periplasmic binding protein-like II', 'Periplasmic binding protein-like II']	['Lipoprotein_9_1st', 'Lipoprotein_9_2nd']	8	0	0	5	0	0	5	0	0
P31658	hchA	283	5.62828	31190.1	38.1742	5.654	[[0, 16]]	[[16, 283]]	1	['50-273']	['CON']	['a/b three-layered sandwiches']	['Flavodoxin-like']	['Class I glutamine amidotransferase-like']	['DJ-1_PfpI']	2	0	0	2	0	0	2	0	0
P39337	yjgM	167	5.225	18622.2	41.4467	4.79	[]	[[0, 167]]	1	['11-148']	['CON']	['a+b three layers']	['Nat/Ivy']	['Acyl-CoA N-acyltransferases (Nat)']	['Acetyltransf_1']	4	0	0	3	0	0	3	0	0
P51020	mhpE	337	5.6659	36470	29.5059	0	[]	[[0, 337]]	2	['4-272', '288-335']	['CON', 'CON']	['a/b barrels', 'alpha arrays']	['TIM beta/alpha-barrel', 'RuvA-C']	['TIM barrels', 'post-HMGL domain-like']	['HMGL-like_1', 'DmpG_comm']	34	7	7	24	8	8	24	8	8
P51025	frmB	277	5.81101	31424.1	49.2806	0	[]	[[0, 277]]	1	['29-174,210-222']	['NC']	['a/b three-layered sandwiches']	['alpha/beta-Hydrolases']	['alpha/beta-Hydrolases']	['Hydrolase_4']	1	0	0	1	0	0	1	0	0
P62399	rplE	179	9.49086	20301.3	13.0408	0	[]	[[0, 179]]	1	['25-177']	['CON']	['a+b two layers']	['Ribosomal protein L5']	['Ribosomal protein L5']	['Ribosomal_L5_C']	78	3	0	39	1	0	33	1	0
P62620	ispG	372	5.87087	40683.1	29.5043	2.151	[]	[[0, 372]]	2	['15-258', '267-349']	['CON', 'CON']	['a/b barrels', 'a+b three layers']	['TIM beta/alpha-barrel', 'Sulfite reductase hemoprotein (SiRHP), domains 2 and 4']	['TIM barrels', 'Sulfite reductase hemoprotein (SiRHP), domains 2 and 4']	['GcpE_N', 'GcpE_C']	47	5	2	28	3	2	27	3	2
P63224	gmhA	192	5.96596	20814.5	35.7042	0	[]	[[0, 192]]	1	['6-164']	['CON']	['a/b three-layered sandwiches']	['Flavodoxin-like']	['Ribosomal protein S2/SIS domain']	['SIS']	34	11	13	19	8	9	17	7	9
P63417	yhbS	167	4.56618	18533.6	31.5389	0	[]	[[0, 167]]	1	['2-125']	['CON']	['a+b three layers']	['Nat/Ivy']	['Acyl-CoA N-acyltransferases (Nat)']	['Acetyltransf_10_2']	9	1	3	6	2	2	5	1	1
P68688	grxA	85	4.80815	9684.74	25.2918	0	[]	[[0, 85]]	1	['2-81']	['CON']	['a+b three layers']	['Thioredoxin-like']	['Thioredoxin-like']	['Glutaredoxin']	19	0	0	9	0	0	9	0	0
P76170	ynfB	113	9.15008	12908.5	55.3805	34.513	[[0, 39]]	[[39, 113]]	0							5	0	0	2	0	0	2	0	0
P76658	hldE	477	5.29406	51050	30.3692	0	[]	[[0, 477]]	2	['13-303', '341-475']	['CON', 'CON']	['a/b three-layered sandwiches', 'a/b three-layered sandwiches']	['Rossmann-like', 'HUP domain-like']	['Ribokinase-like', 'HUP domains']	['PfkB', 'CTP_transf_like_1']	38	2	0	25	1	0	24	1	0
P77737	oppF	334	7.64708	37197.1	33.8856	0	[]	[[0, 334]]	1	['17-256']	['CON']	['a/b three-layered sandwiches']	['P-loop domains-like']	['P-loop containing nucleoside triphosphate hydrolases']	['ABC_tran']	1	0	0	1	0	0	1	0	0
Q46845	yghU	288	6.20724	32391.2	39.4014	11.806	[[257, 288]]	[[0, 257]]	2	['45-130', '134-254']	['CON', 'CON']	['a+b three layers', 'alpha superhelices']	['Thioredoxin-like', 'Repetitive alpha hairpins']	['Thioredoxin-like', 'Glutathione S-transferase (GST)-C']	['GST_N', 'GST_C_3']	3	0	0	2	0	0	2	0	0
P04982	rbsD	139	5.92924	15292.3	44.6655	0	[]	[[0, 139]]	1	['5-139']	['CON']	['a+b three layers']	['Bacillus chorismate mutase-like']	['L30e-like']	['RbsD_FucU']	6	2	3	4	1	1	4	1	1
P08189	fimF	176	6.80933	18715.1	31.4501	7.386	[[0, 13]]	[[13, 176]]	1	['36-176']	['CON']	['beta sandwiches']	['Immunoglobulin-like beta-sandwich']	['Common fold of diphtheria toxin/transcription factors/cytochrome f']	['Fimbrial_1']	5	0	0	4	0	0	4	0	0
P08191	fimH	300	7.58769	31473.1	27.0227	7	[[0, 21]]	[[21, 300]]	2	['22-179', '197-300']	['CON', 'CON']	['beta sandwiches', 'beta sandwiches']	['Immunoglobulin-like beta-sandwich', 'Immunoglobulin-like beta-sandwich']	['Common fold of diphtheria toxin/transcription factors/cytochrome f', 'Common fold of diphtheria toxin/transcription factors/cytochrome f']	['FimH_man-bind', 'Fimbrial_1']	1	0	0	1	0	0	1	0	0
P0A6E6	atpC	139	5.45526	15068.1	31.1403	0	[]	[[0, 139]]	2	['7-85', '88-135']	['CON', 'CON']	['beta sandwiches', 'alpha bundles']	['Epsilon subunit of F1F0-ATP synthase-N', 'Long alpha-hairpin']	['Epsilon subunit of F1F0-ATP synthase-N', 'Epsilon subunit of F1F0-ATP synthase C-terminal domain']	['ATP-synt_DE_N', 'ATP-synt_DE']	14	0	0	9	1	0	7	1	0
P0A6L9	hscB	171	5.04784	20137.5	42.7433	0	[]	[[0, 171]]	3	['2-70', '53-111', '87-169']	['CON', 'CON', 'CON']	['alpha bundles', 'alpha arrays', 'alpha bundles']	['Chaperone J-domain', 'YfbU-like, C-terminal subdomain', 'YvfG-like']	['Chaperone J-domain', 'YfbU-like, C-terminal subdomain', 'HSC20 (HSCB), C-terminal oligomerisation domain']	['DnaJ', 'YfbU_C', 'HSCB_C']	10	0	0	6	0	0	6	0	0
P0A6U5	rsmG	207	6.06167	23430.8	56.3609	0	[]	[[0, 207]]	1	['10-205']	['CON']	['a/b three-layered sandwiches']	['Rossmann-like']	['S-adenosyl-L-methionine-dependent methyltransferases']	['GidB']	1	0	0	1	0	0	1	0	0
P0A7D7	purC	237	5.07188	26994.7	37.6211	0	[]	[[0, 237]]	1	['7-233']	['CON']	['a+b complex topology']	['Protein kinase/SAICAR synthase/ATP-grasp']	['SAICAR synthase']	['SAICAR_synt']	6	1	1	4	1	1	4	1	1
P0A7J0	ribB	217	4.89784	23353.2	33.3853	0	[]	[[0, 217]]	1	['13-210']	['CON']	['a+b complex topology']	['YrdC/RibB']	['YrdC/RibB']	['DHBP_synthase']	18	2	0	11	1	1	9	1	1
P0A7V3	rpsC	233	10.2734	25982.9	25.7369	11.159	[[211, 233]]	[[0, 211]]	2	['5-106', '108-206']	['CON', 'CON']	['a+b two layers', 'a+b two layers']	['Alpha-lytic protease prodomain-like', 'T-fold']	['Prokaryotic type KH domain (KH-domain type II)', 'Ribosomal protein S3-C']	['KH_2_1', 'Ribosomal_S3_C']	100	2	0	54	2	0	44	3	0
P0A8E5	yacL	120	4.44909	13941.4	36.9542	0	[]	[[0, 120]]	0							8	0	0	6	0	0	6	0	0
P0A8W8	yfbU	164	6.06525	19536	37.5488	0	[]	[[0, 164]]	2	['2-49', '56-163']	['CON', 'CON']	['alpha duplicates or obligate multimers', 'alpha arrays']	['YfbU-like, N-terminal subdomain', 'YfbU-like, C-terminal subdomain']	['YfbU-like, N-terminal subdomain', 'YfbU-like, C-terminal subdomain']	['YfbU_N', 'YfbU_C']	4	1	1	3	1	1	3	1	1
P0A912	pal	173	6.29216	18824	46.4179	30.636	[[0, 53]]	[[53, 173]]	1	['69-172']	['CON']	['a+b two layers']	['Pili subunits']	['Pili subunits']	['OmpA']	15	0	0	7	0	0	7	0	0
P0AC92	gnsA	57	5.392	6575.54	48.8035	0	[]	[[0, 57]]	1	['2-57']	['CON']	['a+b duplicates or obligate multimers']	['GnsA']	['GnsA']	['GnsAB_toxin']	6	0	0	5	0	0	5	0	0
P0ACP7	purR	341	6.27925	38174.4	47.405	2.639	[]	[[0, 341]]	3	['2-53', '60-177', '163-292']	['CON', 'CON', 'CON']	['alpha arrays', 'a/b three-layered sandwiches', 'a/b three-layered sandwiches']	['HTH', 'Flavodoxin-like', 'Flavodoxin-like']	['tetra-helical, lambda repressor-like', 'Periplasmic binding protein-like I', 'Periplasmic binding protein-like I']	['LacI', 'Peripla_BP_1_1st_1', 'Peripla_BP_3']	31	0	0	14	1	0	14	1	0
P0AE52	bcp	156	5.03175	17633.7	19.0462	5.769	[]	[[0, 156]]	1	['6-154']	['CON']	['a+b three layers']	['Thioredoxin-like']	['Thioredoxin-like']	['AhpC-TSA']	30	0	0	18	1	0	18	1	0
P0AEN1	fre	233	5.29105	26241.7	33.5635	0	[]	[[0, 233]]	2	['5-95', '100-215']	['CON', 'CON']	['beta barrels', 'a/b three-layered sandwiches']	['cradle loop barrel', 'Ferredoxin reductase-like, C-terminal NADP-linked domain']	['Alanine racemase-C', 'Ferredoxin reductase-like, C-terminal NADP-linked domain']	['FAD_binding_6', 'NAD_binding_1']	9	3	3	6	3	3	6	3	3
P0AEZ3	minD	270	5.24586	29613.7	38.9426	0	[]	[[0, 270]]	1	['3-247']	['CON']	['a/b three-layered sandwiches']	['P-loop domains-like']	['P-loop containing nucleoside triphosphate hydrolases']	['AAA_31']	11	0	0	8	1	0	8	1	0
P0AGB6	rpoE	191	5.3816	21695.5	53.1503	5.759	[]	[[0, 191]]	2	['7-86', '122-181']	['CON', 'CON']	['alpha complex topology', 'alpha arrays']	['Sigma2 domain-like', 'HTH']	['Sigma2 domain of RNA polymerase sigma factors', 'tri-helical']	['Sigma70_r2', 'Sigma70_r4_2']	1	0	0	1	0	0	1	0	0
P19624	pdxA	329	5.8691	35113.4	34.8602	0	[]	[[0, 329]]	1	['5-325']	['CON']	['a/b three-layered sandwiches']	['Isocitrate/Isopropylmalate dehydrogenase-like']	['Isocitrate/Isopropylmalate dehydrogenase-like']	['PdxA']	4	1	1	3	1	1	3	1	1
P22939	ispA	299	5.27292	32159.3	44.2301	0	[]	[[0, 299]]	1	['12-293']	['CON']	['alpha bundles']	['Terpenoid synthases']	['Terpenoid synthases']	['polyprenyl_synt']	13	1	0	10	2	1	10	2	1
P30958	mfd	1148	5.78663	129981	39.9899	0	[]	[[0, 1148]]	7	['14-128,213-341', '129-214', '372-450', '473-535', '598-776', '798-908', '1002-1145']	['NC', 'IS', 'CON', 'CON', 'CON', 'CON', 'CON']	['a/b three-layered sandwiches', 'beta meanders', 'a/b three-layered sandwiches', 'beta barrels', 'a/b three-layered sandwiches', 'a/b three-layered sandwiches', 'a+b two layers']	['P-loop domains-like', 'Colicin E3 ribonuclease domain-like', 'P-loop domains-like', 'SH3', 'P-loop domains-like', 'P-loop domains-like', 'TRCF domain']	['P-loop containing nucleoside triphosphate hydrolases', 'UvrB interaction domain', 'P-loop containing nucleoside triphosphate hydrolases', 'SH3', 'P-loop containing nucleoside triphosphate hydrolases', 'P-loop containing nucleoside triphosphate hydrolases', 'TRCF domain']	['ResIII', 'UB2H_1', 'PRK10689', 'CarD_CdnL_TRCF', 'DEAD', 'Helicase_C_6', 'TRCF']	18	1	1	16	1	1	16	1	1
P32177	fdhD	277	6.00745	30559.7	53.8809	1.083	[]	[[0, 277]]	2	['23-93', '145-275']	['CON', 'CON']	['a+b two layers', 'a+b three layers']	['beta-Grasp', 'Cytidine deaminase-like']	['FdhD/NarQ beta-grasp fold domain', 'Cytidine deaminase-like']	['FdhD-NarQ_N', 'FdhD-NarQ_C']	3	1	1	2	1	1	2	1	1
P33136	mdoG	511	6.69958	57911.8	28.1249	4.305	[[0, 22]]	[[22, 511]]	2	['23-395', '399-508']	['CON', 'CON']	['beta sandwiches', 'beta sandwiches']	['Glycosyl hydrolase domain-like', 'Immunoglobulin-like beta-sandwich']	['supersandwich', 'Immunoglobulin/Fibronectin type III/E set domains/PapD-like']	['MdoG_N', 'MdoG_C']	50	12	20	35	11	14	31	11	14
P37747	glf	367	6.61523	42965.3	32.4837	0	[]	[[0, 367]]	2	['4-210', '245-311']	['CON', 'CON']	['a/b three-layered sandwiches', 'a+b two layers']	['Rossmann-like', 'FAD-linked reductases, C-terminal domain-like']	['FAD/NAD(P)-binding domain', 'FAD-linked reductases-C']	['Amino_oxidase_1st', 'GLF']	47	5	5	30	5	5	29	5	5
P37902	gltI	302	8.60977	33419.8	22.3341	9.934	[[0, 31]]	[[31, 302]]	2	['40-132,233-271', '137-228']	['NC', 'IS']	['a/b three-layered sandwiches', 'a/b three-layered sandwiches']	['Periplasmic binding protein-like II', 'Periplasmic binding protein-like II']	['Periplasmic binding protein-like II', 'Periplasmic binding protein-like II']	['SBP_bac_3_1st', 'SBP_bac_3_2nd']	27	2	2	16	1	1	16	1	1
P39173	yeaD	294	5.89002	32665.7	32.0694	0	[]	[[0, 294]]	1	['21-275']	['CON']	['beta sandwiches']	['Glycosyl hydrolase domain-like']	['supersandwich']	['Aldose_epim']	17	4	5	10	3	3	10	3	3
P45565	ais	200	9.17567	22256.3	29.398	17	[[0, 33]]	[[33, 200]]	1	['56-167']	['CON']	['a/b three-layered sandwiches']	['Phosphoglycerate mutase-like']	['Phosphoglycerate mutase-like']	['His_Phos_1']	17	2	2	11	2	2	11	2	2
P51024	yaiL	179	7.83383	19922.5	25.4156	0	[]	[[0, 179]]	0							10	0	0	7	0	0	7	0	0
P52643	ldhA	329	5.28508	36534.4	29.4891	0	[]	[[0, 329]]	2	['1-119', '103-297']	['CON', 'CON']	['a/b three-layered sandwiches', 'a/b three-layered sandwiches']	['Rossmann-like', 'Rossmann-like']	['Formate/glycerate dehydrogenase catalytic domain-like', 'NAD(P)-binding Rossmann-fold domains']	['2-Hacid_dh', '2-Hacid_dh_C']	12	0	0	10	0	0	10	0	0
P60422	rplB	273	10.9307	29860.1	41.7491	23.443	[[217, 273]]	[[0, 217]]	2	['12-125', '127-270']	['CON', 'CON']	['beta barrels', 'beta barrels']	['OB-fold', 'SH3']	['Nucleic acid-binding proteins', 'SH3']	['Ribosomal_L2_1', 'Ribosomal_L2_C']	60	6	0	34	5	0	30	4	1
P76112	mnaT	172	5.86075	19247.5	33.1715	0	[]	[[0, 172]]	1	['2-146']	['CON']	['a+b three layers']	['Nat/Ivy']	['Acyl-CoA N-acyltransferases (Nat)']	['Acetyltransf_10_4']	1	0	0	1	0	0	1	0	0
P77044	mhpC	288	6.24424	31937.1	29.9767	3.125	[]	[[0, 288]]	1	['15-286']	['CON']	['a/b three-layered sandwiches']	['alpha/beta-Hydrolases']	['alpha/beta-Hydrolases']	['Hydrolase_4_2']	20	1	0	11	0	0	11	0	0
P77608	mhpD	269	5.16601	28889.5	42.9442	0	[]	[[0, 269]]	1	['60-258']	['CON']	['beta sandwiches']	['Immunoglobulin-like beta-sandwich']	['FAH']	['FAA_hydrolase']	71	18	17	48	14	12	36	12	11
P09372	grpE	197	4.68134	21797.6	40.598	19.797	[[0, 39]]	[[39, 197]]	1	['139-194']	['CON']	['beta complex topology']	['Head domain of nucleotide exchange factor GrpE']	['Head domain of nucleotide exchange factor GrpE']	['GrpE']	39	1	0	25	1	0	23	1	0
P09551	argT	260	5.61537	27991.3	36.0658	8.077	[[0, 21]]	[[21, 260]]	2	['27-111,216-253', '115-207']	['NC', 'IS']	['a/b three-layered sandwiches', 'a/b three-layered sandwiches']	['Periplasmic binding protein-like II', 'Periplasmic binding protein-like II']	['Periplasmic binding protein-like II', 'Periplasmic binding protein-like II']	['SBP_bac_3_1st', 'SBP_bac_3_2nd']	5	0	0	2	0	0	2	0	0
P0A6Y5	hslO	292	4.3544	32534.1	44.9295	0	[]	[[0, 292]]	2	['5-226', '231-281']	['CON', 'CON']	['a+b complex topology', 'few secondary structure elements']	['Hsp33 domain', 'HSP33 redox switch-like']	['Hsp33 domain', 'HSP33 redox switch-like']	['HSP33_N', 'HSP33_C']	31	5	5	20	5	5	18	4	4
P0A7J3	rplJ	165	9.03784	17711.4	29.3679	0	[]	[[0, 165]]	1	['6-128']	['CON']	['a+b two layers']	['Alpha-beta plaits']	['Ribosomal protein L10-like']	['Ribosomal_L10']	44	3	0	26	2	0	23	1	0
P0A7U7	rpsT	87	11.1824	9684.28	59.7172	19.54	[[0, 17]]	[[17, 87]]	1	['5-86']	['CON']	['alpha bundles']	['Spectrin repeat-like']	['Ribosomal protein S20']	['Ribosomal_S20p']	31	0	0	13	0	0	12	0	0
P0A7V0	rpsB	241	6.6125	26743.3	29.9925	4.979	[]	[[0, 241]]	1	['6-225']	['CON']	['a/b three-layered sandwiches']	['Flavodoxin-like']	['Ribosomal protein S2/SIS domain']	['Ribosomal_S2']	85	9	6	53	7	2	46	7	1
P0A7Z4	rpoA	329	4.98207	36511.3	41.5888	0	[]	[[0, 329]]	3	['14-51,99-100,165-231', '53-177', '255-311']	['NC', 'IS', 'CON']	['a+b two layers', 'a+b complex topology', 'alpha arrays']	['DCoH-like', 'Ribosomal protein TL5/L25 C-terminal domain-like', 'HhH/H2TH']	['RBP11-like subunits of RNA polymerase', 'Insert subdomain of RNA polymerase alpha subunit', 'SAM domain-like']	['RNA_pol_L', 'RNA_pol_A_bac', 'RNA_pol_A_CTD']	117	22	20	57	14	13	54	14	14
P0ACJ8	crp	210	8.3762	23640.2	29.9433	0	[]	[[0, 210]]	2	['9-132', '139-208']	['CON', 'CON']	['beta sandwiches', 'alpha arrays']	['jelly-roll', 'HTH']	['Double-stranded beta-helix', 'winged']	['cNMP_binding', 'Crp']	4	0	0	2	0	0	2	0	0
P0ADF6	edd	603	5.9306	64638.3	36.1662	0	[]	[[0, 603]]	2	['91-381', '419-591']	['CON', 'CON']	['alpha arrays', 'a/b three-layered sandwiches']	['lvD/EDD N-terminal domain-like', 'Flavodoxin-like']	['lvD/EDD N-terminal domain-like', 'Dehydratase-like']	['ILVD_EDD_1st', 'ILVD_EDD_2nd']	68	13	13	46	11	11	39	8	8
P0AEW4	cpdA	275	5.54285	30937.6	33.4924	0	[]	[[0, 275]]	1	['15-250']	['CON']	['a+b four layers']	['Carbon-nitrogen hydrolase-like']	['Metallo-dependent phosphatases']	['PhoD_1']	3	2	2	2	2	2	2	2	2
P0AF36	zapB	81	4.68952	9634.7	50.758	0	[]	[[0, 81]]	1	['11-63']	['CON']	['alpha bundles']	['STAT-like']	['t-snare proteins']	['PI3K_P85_iSH2']	57	4	0	28	2	0	20	2	0
P0AGF2	csdE	147	6.11385	15940.1	41.298	6.803	[]	[[0, 147]]	1	['17-145']	['CON']	['a+b two layers']	['FAD-linked reductases, C-terminal domain-like']	['SufE/NifU']	['SufE']	4	1	1	3	1	1	3	1	1
P0C079	relB	79	4.80593	9071.37	42.5342	0	[]	[[0, 79]]	1	['2-75']	['CON']	['alpha arrays']	['HTH']	['Ribbon-helix-helix']	['RelB']	3	0	0	2	0	0	2	0	0
P10902	nadB	540	5.88985	60336.7	38.3626	0	[]	[[0, 540]]	3	['8-88,120-244,362-392', '238-353', '431-521']	['NC', 'IS', 'CON']	['a/b barrels', 'a+b complex topology', 'alpha bundles']	['TIM beta/alpha-barrel', 'Succinate dehydrogenase/fumarate reductase flavoprotein, catalytic domain', 'Spectrin repeat-like']	['TIM barrels', 'Succinate dehydrogenase/fumarate reductase flavoprotein, catalytic domain', 'Succinate dehydrogenase/fumarate reductase flavoprotein C-terminal domain']	['FAD_binding_3_1st', 'FAD_binding_2', 'Succ_DH_flav_C']	19	1	1	13	0	0	13	0	0
P12758	udp	253	5.81289	27158.8	28.3546	0	[]	[[0, 253]]	1	['8-251']	['CON']	['a/b three-layered sandwiches']	['Phosphorylase/hydrolase-like']	['Peptidyl-tRNA hydrolase-like']	['PNP_UDP_1']	23	7	7	15	5	5	14	5	5
P28903	nrdD	712	6.37616	80021.6	37.0313	1.545	[]	[[0, 712]]	2	['4-93', '121-685']	['CON', 'CON']	['alpha arrays', 'a/b barrels']	['RuvA-C', 'Ten stranded beta/alpha barrel']	['ATP cone', 'Ten stranded beta/alpha barrel']	['ATP-cone', 'NRDD']	1	0	0	1	0	0	1	0	0
P30860	artJ	243	6.8336	26829.1	22.358	8.23	[[0, 21]]	[[21, 243]]	2	['22-117', '109-193']	['CON', 'CON']	['a/b three-layered sandwiches', 'a/b three-layered sandwiches']	['Periplasmic binding protein-like II', 'Periplasmic binding protein-like II']	['Periplasmic binding protein-like II', 'Periplasmic binding protein-like II']	['SBP_bac_3_1st', 'SBP_bac_3_2nd']	4	1	1	3	1	1	3	1	1
P32144	csqR	261	5.60145	28507	45.7123	0	[]	[[0, 261]]	3	['12-64', '28-83', '79-128']	['CON', 'CON', 'CON']	['alpha arrays', 'alpha arrays', 'a/b three-layered sandwiches']	['HTH', 'HTH', 'Rossmann-like']	['winged', 'winged', 'NagB/RpiA/CoA transferase-like']	['MarR', 'GntR', 'AcetylCoA_hyd_C']	1	0	0	1	0	0	1	0	0
P39199	prmB	310	4.62336	35001.3	44.802	0	[]	[[0, 310]]	1	['125-265']	['CON']	['a/b three-layered sandwiches']	['Rossmann-like']	['S-adenosyl-L-methionine-dependent methyltransferases']	['Methyltransf_11_2']	13	0	0	7	0	0	6	0	0
P39325	ytfQ	318	6.67519	34344.3	33.1862	9.434	[[0, 30]]	[[30, 318]]	2	['37-147', '151-266']	['CON', 'CON']	['a/b barrels', 'a/b three-layered sandwiches']	['TIM beta/alpha-barrel', 'Flavodoxin-like']	['TIM barrels', 'Periplasmic binding protein-like I']	['Peripla_BP_1_1st', 'Peripla_BP_4_C']	1	0	0	1	0	0	1	0	0
P55135	rlmD	433	8.74399	48051.7	45.1758	1.848	[]	[[0, 433]]	2	['15-69', '272-345']	['CON', 'CON']	['beta barrels', 'a/b three-layered sandwiches']	['OB-fold', 'Rossmann-like']	['Nucleic acid-binding proteins', 'S-adenosyl-L-methionine-dependent methyltransferases']	['TRAM', 'Methyltransf_11_4']	2	0	0	1	0	0	1	0	0
P63883	amiC	417	9.58911	45633.9	40.7369	14.388	[[0, 38], [168, 189]]	[[38, 168], [189, 417]]	2	['35-154', '188-284,325-408']	['CON', 'NC']	['beta sandwiches', 'a/b three-layered sandwiches']	['HSP20-like', 'Phosphorylase/hydrolase-like']	['B2 domain of PilQ', 'Zn-dependent exopeptidases']	['AMIN', 'Amidase_3']	1	0	0	1	0	0	1	0	0
P64476	ydiH	62	5.18766	7266.25	65.0548	0	[]	[[0, 62]]	0							1	0	0	1	0	0	1	0	0
P64490	yoaC	99	4.90199	10835.3	42.7061	0	[]	[[0, 99]]	1	['4-99']	['CON']	['alpha arrays']	['YoaC-like']	['YoaC-like']	['DUF1889']	1	0	0	1	0	0	1	0	0
P76008	ldcA	304	6.09799	33567.1	29.8046	0	[]	[[0, 304]]	2	['5-149', '158-290']	['CON', 'CON']	['a/b three-layered sandwiches', 'a/b three-layered sandwiches']	['Flavodoxin-like', 'The swivelling beta/beta/alpha domains']	['Class I glutamine amidotransferase-like', 'The swivelling beta/beta/alpha domain']	['Peptidase_S66_N', 'Peptidase_S66_C']	6	1	3	5	2	2	4	2	2
P77454	glsA1	310	4.81406	32902.9	34.7229	0	[]	[[0, 310]]	2	['6-84,188-308', '64-197']	['NC', 'IS']	['a+b three layers', 'alpha complex topology']	['Profilin-like', 'alpha-helical domain in beta-lactamase/transpeptidase-like proteins']	['a+b domain in beta-lactamase/transpeptidase-like proteins', 'alpha-helical domain in beta-lactamase/transpeptidase-like proteins']	['Glutaminase_1st', 'Glutaminase_2nd']	2	0	0	2	0	0	2	0	0
P00961	glyS	689	5.29099	76812	34.0623	0	[]	[[0, 689]]	1	['582-677']	['CON']	['N/A']	['N/A']	['N/A']	['DALR_1']	122	17	9	77	18	11	70	16	11
P00963	asnA	330	5.45264	36650.1	34.2124	0	[]	[[0, 330]]	1	['11-316']	['CON']	['a+b three layers']	['Class II aaRS and biotin synthetases']	['Class II aaRS and biotin synthetases']	['AsnA']	27	5	1	20	4	1	18	4	1
P03004	dnaA	467	8.77158	52550.2	47.2051	10.921	[[77, 128]]	[[0, 77], [128, 467]]	4	['4-92', '137-294', '297-365', '374-465']	['CON', 'CON', 'CON', 'CON']	['a+b two layers', 'a/b three-layered sandwiches', 'alpha arrays', 'alpha arrays']	['Alpha-lytic protease prodomain-like', 'P-loop domains-like', 'Histone-like', 'HTH']	['Ribosome-binding factor A (RbfA)-related', 'P-loop containing nucleoside triphosphate hydrolases', 'AAA+ ATPase lid domain', 'TrpR']	['DnaA_N', 'Bac_DnaA_N', 'Bac_DnaA_lid', 'Bac_DnaA_C']	1	0	0	1	0	0	1	0	0
P07014	sdhB	238	6.3141	26769.6	36.408	0	[]	[[0, 238]]	2	['3-106', '140-234']	['CON', 'CON']	['a+b two layers', 'alpha arrays']	['beta-Grasp', 'alpha-helical ferredoxin-like']	['Ubiquitin-like', 'alpha-helical ferredoxin']	['Fer2_3', 'Fer4_8']	3	0	0	3	0	0	3	0	0
P09373	pflB	760	5.6904	85356.2	29.9211	0	[]	[[0, 760]]	1	['76-757']	['CON']	['a/b barrels']	['Ten stranded beta/alpha barrel']	['Ten stranded beta/alpha barrel']	['PFL-like']	213	36	21	110	25	19	96	24	18
P0A6F3	glpK	502	5.36483	56230.1	28.7934	0	[]	[[0, 502]]	2	['5-254', '256-493']	['CON', 'CON']	['mixed a+b and a/b', 'mixed a+b and a/b']	['Ribonuclease H-like', 'Ribonuclease H-like']	['Ribonuclease H-like', 'Ribonuclease H-like']	['FGGY_N', 'FGGY_C']	43	9	13	30	8	12	29	9	12
P0A720	tmk	213	5.32646	23782.8	22.8662	0	[]	[[0, 213]]	1	['2-208']	['CON']	['a/b three-layered sandwiches']	['P-loop domains-like']	['P-loop containing nucleoside triphosphate hydrolases']	['Thymidylate_kin']	14	2	1	10	2	1	10	2	1
P0A890	tusA	81	5.18061	9094.46	34.2284	4.938	[]	[[0, 81]]	1	['7-80']	['CON']	['a+b two layers']	['IF3-like']	['SirA-like']	['TusA']	13	1	3	7	2	2	7	2	2
P0A8H8	yacG	65	4.48718	7306.1	70.7292	33.846	[[43, 65]]	[[0, 43]]	1	['7-43']	['CON']	['few secondary structure elements']	['Glucocorticoid receptor-like']	['LIM domain-like']	['YacG']	7	0	0	4	0	0	4	0	0
P0ABA4	atpH	177	4.94473	19332	37.1186	0	[]	[[0, 177]]	1	['5-154']	['CON']	['alpha bundles']	['ATPD N-terminal domain-like']	['N-terminal domain of the delta subunit of the F1F0-ATP synthase']	['OSCP']	26	1	1	16	1	1	15	1	1
P0AC41	sdhA	588	5.8491	64421.1	40.3342	0	[]	[[0, 588]]	3	['7-56,88-242,375-424', '236-355', '448-559']	['NC', 'IS', 'CON']	['a/b barrels', 'a+b complex topology', 'alpha bundles']	['TIM beta/alpha-barrel', 'Succinate dehydrogenase/fumarate reductase flavoprotein, catalytic domain', 'Spectrin repeat-like']	['TIM barrels', 'Succinate dehydrogenase/fumarate reductase flavoprotein, catalytic domain', 'Succinate dehydrogenase/fumarate reductase flavoprotein C-terminal domain']	['FAD_binding_3_1st', 'FAD_binding_2', 'Succ_DH_flav_C']	19	3	3	14	3	3	14	3	3
P0ACA3	sspA	212	5.22142	24304.6	49.9443	4.245	[]	[[0, 212]]	2	['11-84', '123-201']	['CON', 'CON']	['a+b three layers', 'alpha superhelices']	['Thioredoxin-like', 'Repetitive alpha hairpins']	['Thioredoxin-like', 'Glutathione S-transferase (GST)-C']	['GST_N', 'GST_C_3']	31	4	4	16	2	2	16	2	2
P0ACB0	dnaB	471	4.94581	52389.5	53.6455	5.096	[[0, 24]]	[[24, 471]]	2	['27-168', '199-462']	['CON', 'CON']	['alpha arrays', 'a/b three-layered sandwiches']	['DnaB helicase N-terminal domain-related', 'P-loop domains-like']	['DnaB helicase N-terminal domain-related', 'P-loop containing nucleoside triphosphate hydrolases']	['DnaB_1st', 'DnaB_C']	12	1	1	8	1	1	8	1	1
P0ADG4	suhB	267	6.44818	29171.8	21.624	0	[]	[[0, 267]]	2	['4-137', '143-258']	['CON', 'CON']	['a+b two layers', 'a/b three-layered sandwiches']	['a+b domain in carbohydrate phosphatases', 'Rossmann-like domain in carbohydrate phosphatases']	['a+b domain in carbohydrate phosphatases', 'Rossmann-like domain in carbohydrate phosphatases']	['Inositol_P_N', 'Inositol_P_C']	5	0	0	2	0	0	2	0	0
P0ADY7	rplP	136	11.2249	15281	32.111	11.029	[[0, 17]]	[[17, 136]]	1	['29-134']	['CON']	['a+b complex topology']	['alpha/beta-Hammerhead/Barrel-sandwich hybrid']	['Ribosomal protein L10e']	['Ribosomal_L16']	12	0	0	9	0	0	9	0	0
P0AES6	gyrB	804	5.72365	89948.8	36.5196	0.249	[]	[[0, 804]]	5	['15-220', '221-382', '405-547,736-796', '534-592', '563-729']	['CON', 'CON', 'NC', 'IS', 'IS']	['a+b two layers', 'a+b two layers', 'a/b three-layered sandwiches', 'a+b two layers', 'a+b complex topology']	['ATPase domain of HSP90 chaperone/DNA topoisomerase II/histidine kinase-like', 'Ribosomal protein S5 domain 2-like', 'HAD domain-like', 'SSHS domain', 'DNA gyrase subunit B insertion domain']	['ATPase domain of HSP90 chaperone/DNA topoisomerase II/histidine kinase', 'Ribosomal protein S5 domain 2-like', 'Toprim domain', 'SSHS domain in type II DNA topoisomerase', 'DNA gyrase subunit B insertion domain']	['HATPase_c_1', 'DNA_gyraseB', 'DNA_gyraseB_C', 'gyrB_1st', 'gyrB_2nd']	42	7	7	31	6	6	31	6	6
P22523	mukB	1486	5.23694	170228	44.7832	1.211	[[1468, 1486]]	[[0, 1468]]	3	['7-344', '651-795', '1210-1384']	['CON', 'CON', 'CON']	['a/b three-layered sandwiches', 'a+b duplicates or obligate multimers', 'a/b three-layered sandwiches']	['P-loop domains-like', 'Smc hinge domain', 'P-loop domains-like']	['P-loop containing nucleoside triphosphate hydrolases', 'Smc hinge domain', 'P-loop containing nucleoside triphosphate hydrolases']	['MukB', 'MukB_hinge', 'MukB']	66	2	0	42	2	0	41	2	0
P37773	mpl	457	5.53091	49873.6	39.3389	0	[]	[[0, 457]]	3	['1-89', '104-308', '312-445']	['CON', 'CON', 'CON']	['a/b three-layered sandwiches', 'a/b three-layered sandwiches', 'a/b three-layered sandwiches']	['Rossmann-like', 'P-loop domains-like', 'Flavodoxin-like']	['MurCD/PglD N-terminal domain-like', 'P-loop containing nucleoside triphosphate hydrolases', 'CheY-like']	['Mur_ligase', 'Mur_ligase_M', 'Mur_ligase_C']	23	3	4	16	2	3	16	2	3
P39177	uspG	142	6.02757	15935	43.4317	0	[]	[[0, 142]]	1	['1-142']	['CON']	['a/b three-layered sandwiches']	['HUP domain-like']	['HUP domains']	['Usp']	13	0	0	12	0	0	12	0	0
P45531	tusC	119	4.69998	13044.9	34.4185	0	[]	[[0, 119]]	1	['2-119']	['CON']	['a/b three-layered sandwiches']	['YchN-like']	['YchN-like']	['DrsE']	4	1	1	3	1	1	3	1	1
P45578	luxS	171	5.18084	19416	46.9726	0	[]	[[0, 171]]	1	['5-154']	['CON']	['a+b two layers']	['LuxS, MPP, ThrRS/AlaRS common domain']	['LuxS/MPP-like metallohydrolase']	['LuxS']	33	5	6	19	4	5	19	4	5
P61316	lolA	203	6.27823	22496.8	29.5488	26.108	[[0, 20], [171, 203]]	[[20, 171]]	1	['23-201']	['CON']	['beta meanders']	['Lipoprotein localization factors LolAB']	['Lipoprotein localization factors LolAB']	['LolA']	18	1	1	10	0	0	8	0	0
Q46948	yajL	196	5.24461	20776.8	27	1.02	[]	[[0, 196]]	1	['5-173']	['CON']	['a/b three-layered sandwiches']	['Flavodoxin-like']	['Class I glutamine amidotransferase-like']	['DJ-1_PfpI']	6	1	1	4	0	0	4	0	0
P08200	icd	416	5.15162	45756.2	34.7291	0	[]	[[0, 416]]	1	['27-416']	['CON']	['a/b three-layered sandwiches']	['Isocitrate/Isopropylmalate dehydrogenase-like']	['Isocitrate/Isopropylmalate dehydrogenase-like']	['Iso_dh']	174	19	1	90	15	4	74	13	5
P08622	dnaJ	376	7.97688	41099.9	32.8032	16.223	[[70, 110], [345, 376]]	[[0, 70], [110, 345]]	4	['3-70', '142-206', '209-251', '256-344']	['CON', 'CON', 'CON', 'CON']	['alpha bundles', 'few secondary structure elements', 'beta sandwiches', 'beta sandwiches']	['Chaperone J-domain', 'DnaJ/Hsp40 cysteine-rich domain', 'HSP40/DnaJ peptide-binding domain', 'HSP40/DnaJ peptide-binding domain']	['Chaperone J-domain', 'DnaJ/Hsp40 cysteine-rich domain', 'HSP40/DnaJ peptide-binding domain', 'HSP40/DnaJ peptide-binding domain']	['DnaJ', 'DnaJ_CXXCXGXG', 'DnaJ_C_N', 'DnaJ_C_C']	1	0	0	1	0	0	1	0	0
P0A6A6	leuC	466	5.89832	49881.3	27.591	0	[]	[[0, 466]]	1	['4-464']	['CON']	['a/b three-layered sandwiches']	['Aconitase iron-sulfur domain']	['Aconitase iron-sulfur domain']	['Aconitase']	1	0	0	1	0	0	1	0	0
P0A6Z1	hscA	616	4.98344	65651.6	35.3021	3.247	[[0, 17]]	[[17, 616]]	4	['22-196', '205-371', '387-497', '504-598']	['CON', 'CON', 'CON', 'CON']	['mixed a+b and a/b', 'mixed a+b and a/b', 'beta sandwiches', 'alpha bundles']	['Ribonuclease H-like', 'Ribonuclease H-like', 'Heat shock protein 70kD (HSP70), peptide-binding domain', 'immunoglobulin/albumin-binding domain-like']	['Ribonuclease H-like', 'Ribonuclease H-like', 'Heat shock protein 70kD (HSP70), peptide-binding domain', 'Heat shock protein 70kD (HSP70), C-terminal subdomain']	['HSP70_1st', 'MreB_Mbl_C', 'HSP70_2nd', 'HSP70_3rd']	38	2	0	26	1	0	26	1	0
P0A722	lpxA	262	6.63052	28079.7	27.4382	0	[]	[[0, 262]]	2	['6-103', '109-195']	['CON', 'CON']	['beta duplicates or obligate multimers', 'beta duplicates or obligate multimers']	['Single-stranded left-handed beta-helix', 'Single-stranded left-handed beta-helix']	['Trimeric LpxA-like enzymes', 'Trimeric LpxA-like enzymes']	['Hexapep_2_1', 'Hexapep_2_1']	5	0	0	4	0	0	4	0	0
P0A7G2	rbfA	133	5.93197	15154.3	50.1948	13.534	[[116, 133]]	[[0, 116]]	1	['7-107']	['CON']	['a+b two layers']	['Alpha-lytic protease prodomain-like']	['Ribosome-binding factor A (RbfA)-related']	['RBFA']	7	0	0	5	0	0	3	0	0
P0A8V2	rpoB	1342	5.14799	150631	41.279	0	[]	[[0, 1342]]	9	['30-161,435-576', '227-338', '333-451', '586-712', '717-790', '829-939,1039-1059', '941-1037', '1037-1235', '1247-1340']	['NC', 'IS', 'IS', 'CON', 'CON', 'NC', 'IS', 'CON', 'CON']	['a+b complex topology', 'a+b two layers', 'a+b complex topology', 'a+b complex topology', 'a+b complex topology', 'a+b complex topology', 'a+b complex topology', 'beta barrels', 'a+b complex topology']	['N-terminal domain in beta subunit of DNA dependent RNA-polymerase', 'MoeA-I/Ornithine decarboxylase-C/Reverse ferredoxin-like domain in RNA-polymerase', 'insertion domain in beta subunit of DNA dependent RNA-polymerase', 'barrel domain in beta subunit of DNA dependent RNA-polymerase', 'alpha/beta-Hammerhead/Barrel-sandwich hybrid', 'alpha/beta-Hammerhead/Barrel-sandwich hybrid', 'Helical hairpi…	['N-terminal domain in beta subunit of DNA dependent RNA-polymerase', 'MoeA-I/Ornithine decarboxylase-C/Reverse ferredoxin-like domain in RNA-polymerase', 'insertion domain in beta subunit of DNA dependent RNA-polymerase', 'barrel domain in beta subunit of DNA dependent RNA-polymerase', 'Single hybrid motif', 'Single hybrid motif', 'Helical hairpin insertion in E. coli DNA-directed RNA polymerase…	['RNA_pol_Rpb2_3', 'PRK09603', 'RNA_pol_Rpb2_1', 'RNA_pol_Rpb2_45', 'RNA_pol_Rpb2_6_1st', 'RNA_pol_Rpb2_6_2nd', 'RNA_pol_Rpb2_6_2nd_2', 'RNA_pol_Rpb2_6_3rd', 'RNA_pol_Rpb2_7']	360	48	19	195	46	34	166	41	31
P0A8Z3	ybgC	134	6.90977	15561.8	34.4665	0	[]	[[0, 134]]	1	['6-132']	['CON']	['a+b two layers']	['Thioesterase/thiol ester dehydrase-isomerase-like']	['Thioesterase/thiol ester dehydrase-isomerase']	['4HBT_2']	2	0	0	2	0	0	2	0	0
P0A9X9	cspA	70	5.57809	7403.19	13.4229	0	[]	[[0, 70]]	1	['5-68']	['CON']	['beta barrels']	['OB-fold']	['Nucleic acid-binding proteins']	['CSD']	68	8	0	41	6	1	25	3	0
P0AAB4	ubiD	497	5.30952	55603.1	36.5606	0	[]	[[0, 497]]	3	['6-103', '124-325', '326-489']	['CON', 'CON', 'CON']	['a+b two layers', 'beta barrels', 'a+b two layers']	['N-terminal subdomain in UbiD middle domain', 'cradle loop barrel', 'Alpha-lytic protease prodomain-like']	['N-terminal subdomain in UbiD middle domain', 'FMN-binding split barrel', 'UbiD C-terminal domain-like']	['UbiD_1st', 'UbiD_2nd', 'UbiD_3rd']	11	0	0	5	0	0	5	0	0
P0ABD5	accA	319	5.76242	35241.1	41.5044	0	[]	[[0, 319]]	1	['8-307']	['CON']	['a/b three-layered sandwiches']	['ClpP/crotonase']	['ClpP/crotonase']	['ACCA']	41	6	6	24	7	7	23	6	6
P0ACE7	hinT	119	5.73144	13241.1	53.6487	0	[]	[[0, 119]]	1	['3-106']	['CON']	['a+b three layers']	['HIT-like']	['HIT-related']	['HIT']	15	1	1	9	1	1	6	1	1
P0ACK2	agaR	269	5.37199	29572.2	43.5971	6.691	[[0, 18]]	[[18, 269]]	3	['17-62', '31-82', '91-230']	['CON', 'CON', 'CON']	['alpha arrays', 'alpha arrays', 'a/b three-layered sandwiches']	['HTH', 'HTH', 'Rossmann-like']	['winged', 'winged', 'NagB/RpiA/CoA transferase-like']	['HTH_5_1', 'GntR', 'Rib_5-P_isom_A_N']	4	1	1	3	1	1	3	1	1
P0ACV8	ymjA	81	4.23402	9321.21	43.2272	0	[]	[[0, 81]]	0							2	0	0	2	0	0	2	0	0
P0AD33	yfcZ	94	4.25039	10317.6	52.2191	11.702	[]	[[0, 94]]	1	['19-94']	['CON']	['a+b two layers']	['Uncharacterized protein VC_A0919']	['Uncharacterized protein VC_A0919']	['DUF406']	14	1	1	9	1	1	9	1	1
P0C0L2	osmC	143	5.57036	15088	18.4259	11.189	[[0, 16]]	[[16, 143]]	1	['6-138']	['CON']	['a+b two layers']	['OsmC-like']	['OsmC-like']	['OsmC']	2	0	0	2	0	0	2	0	0
P12995	bioA	429	5.52807	47335.1	48.0084	0	[]	[[0, 429]]	2	['8-328', '331-423']	['CON', 'CON']	['a/b three-layered sandwiches', 'a+b two layers']	['PLP-dependent transferases', 'C-terminal domain in some PLP-dependent transferases']	['PLP-dependent transferases', 'C-terminal domain in some PLP-dependent transferases']	['Aminotran_3_N', 'Aminotran_3_C_1']	7	2	3	5	3	3	5	3	3
P16926	mreC	367	8.51487	39529.9	46.86	31.063	[[0, 67], [296, 367]]	[[67, 296]]	1	['119-269']	['CON']	['beta barrels']	['cradle loop barrel']	['FMN-binding split barrel']	['MreC']	4	0	0	1	0	0	1	0	0
P26602	ubiC	165	7.75985	18776.7	61.2109	0	[]	[[0, 165]]	1	['28-161']	['CON']	['a+b two layers']	['Chorismate lyase']	['Chorismate lyase']	['Chor_lyase']	1	0	0	1	0	0	1	0	0
P52007	yecM	188	5.32538	21204.8	55.2367	0	[]	[[0, 188]]	2	['9-103', '111-184']	['CON', 'CON']	['a+b two layers', 'a+b two layers']	['Glyoxalase/Bleomycin resistance protein/Dihydroxybiphenyl dioxygenase', 'Glyoxalase/Bleomycin resistance protein/Dihydroxybiphenyl dioxygenase']	['Glyoxalase/Bleomycin resistance protein/Dihydroxybiphenyl dioxygenase', 'Glyoxalase/Bleomycin resistance protein/Dihydroxybiphenyl dioxygenase']	['YecM_N', 'YecM_C']	1	0	0	1	0	0	1	0	0
P61175	rplV	110	10.2328	12226.1	26.2964	2.727	[]	[[0, 110]]	1	['1-109']	['CON']	['a+b two layers']	['Enolase-N/ribosomal protein']	['Ribosomal protein L22']	['Ribosomal_L22']	30	1	0	24	1	0	20	1	0
P61949	fldA	176	4.21304	19736.7	30.633	0	[]	[[0, 176]]	1	['5-166']	['CON']	['alpha bundles']	['Four-helical up-and-down bundle']	['Cytochromes']	['Flavodoxin_1']	43	1	1	26	2	1	22	3	1
P63020	nfuA	191	4.52412	20997.5	34.5372	0	[]	[[0, 191]]	2	['1-97', '109-183']	['CON', 'CON']	['beta complex topology', 'a+b two layers']	['HesB-like domain', 'Alpha-lytic protease prodomain-like']	['HesB-like domain', 'Fe-S cluster assembly (FSCA) domain-like']	['Fe-S_biosyn', 'NifU']	50	7	2	28	6	3	26	5	2
P65556	yfcD	180	4.69822	20375.6	54.3517	3.889	[]	[[0, 180]]	1	['38-154']	['CON']	['a+b two layers']	['beta-Grasp']	['Nudix']	['NUDIX_1']	21	3	3	14	2	2	12	2	2
P75791	ybiU	421	5.56263	47328.9	44.2777	0	[]	[[0, 421]]	1	['9-419']	['CON']	['beta sandwiches']	['jelly-roll']	['Double-stranded beta-helix']	['DUF1479']	1	0	0	1	0	0	1	0	0
P00561	thrA	820	5.46504	89119.2	34.6597	0	[]	[[0, 820]]	5	['3-60,112-295', '314-378', '396-460', '466-617', '614-798']	['NC', 'CON', 'CON', 'CON', 'CON']	['a/b three-layered sandwiches', 'a+b two layers', 'a+b two layers', 'a/b three-layered sandwiches', 'a+b two layers']	['Carbamate kinase-like', 'Alpha-beta plaits', 'Alpha-beta plaits', 'Rossmann-like', 'FwdE/GAPDH domain-like']	['Carbamate kinase-like', 'ACT-like', 'ACT-like', 'NAD(P)-binding Rossmann-fold domains', 'Glyceraldehyde-3-phosphate dehydrogenase-like, C-terminal domain']	['AA_kinase', 'ACT_7_1', 'ACT_7_1', 'NAD_binding_3', 'Homoserine_dh']	27	2	0	13	1	0	13	1	0
P00934	thrC	428	5.23751	47113.3	35.9136	0	[]	[[0, 428]]	1	['1-426']	['CON']	['a/b three-layered sandwiches']	['Rossmann-like']	['Tryptophan synthase beta subunit-like PLP-dependent enzymes']	['Thr_synth_N']	36	3	2	29	3	2	29	3	2
P07024	ushA	550	5.47458	60823.2	21.1956	4	[[0, 22]]	[[22, 550]]	2	['34-305', '363-539']	['CON', 'CON']	['a+b four layers', 'a+b complex topology']	['Carbon-nitrogen hydrolase-like', "5'-nucleotidase (syn. UDP-sugar hydrolase), C-terminal domain"]	['Metallo-dependent phosphatases', "5'-nucleotidase (syn. UDP-sugar hydrolase), C-terminal domain"]	['Metallophos_2_1', '5_nucleotid_C']	11	2	2	8	1	1	8	1	1
P0A752	nadD	213	5.45696	24527.6	48.9174	0	[]	[[0, 213]]	1	['6-134,173-213']	['NC']	['a/b three-layered sandwiches']	['HUP domain-like']	['HUP domains']	['CTP_transf_like']	3	3	3	2	2	2	2	2	2
P0A7I0	prfA	360	5.14588	40516.8	50.905	5	[[290, 308]]	[[0, 290], [308, 360]]	4	['7-101', '107-208', '216-288', '305-349']	['CON', 'CON', 'CON', 'CON']	['alpha bundles', 'a+b two layers', 'a+b two layers', 'a+b two layers']	['Release factor (Pfam 00472) N-terminal alpha helical domain', 'Alpha-beta plaits', 'dsRBD-like', 'dsRBD-like']	['Release factor (Pfam 00472) N-terminal alpha helical domain', 'Ferredoxin-like domain in release factor', 'Peptidyl-tRNA hydrolase domain-like', 'Peptidyl-tRNA hydrolase domain-like']	['PCRF_N', 'PCRF_C', 'RF-1_N', 'RF-1_C']	23	1	1	18	1	1	15	1	1
P0A7Y0	rnc	226	6.40413	25549.7	44.2058	0	[]	[[0, 226]]	2	['7-145', '154-224']	['CON', 'CON']	['alpha arrays', 'a+b two layers']	['RNase III catalytic domain-like', 'dsRBD-like']	['RNase III catalytic domain-like', 'dsRNA-binding domain-like']	['Ribonucleas_3_3', 'dsrm']	19	1	1	9	1	1	9	1	1
P0A840	surE	253	5.40558	26900.1	24.4601	0	[]	[[0, 253]]	1	['1-243']	['CON']	['a/b three-layered sandwiches']	['SurE-like/CoA-transferase family III (CaiB/BaiF)']	['SurE-like/CoA-transferase family III (CaiB/BaiF)']	['SurE']	7	2	3	4	3	3	4	3	3
P0A884	thyA	264	5.61958	30479.3	41.6716	0	[]	[[0, 264]]	1	['1-261']	['CON']	['a+b two layers']	['Thymidylate synthase/dCMP hydroxymethylase']	['Thymidylate synthase/dCMP hydroxymethylase']	['Thymidylat_synt']	2	0	0	2	0	0	2	0	0
P0A8B5	ybaB	109	5.01197	12014.7	59.9972	19.266	[[91, 109]]	[[0, 91]]	1	['9-95']	['CON']	['a+b two layers']	['Ribonuclease PH domain 2-like']	['YbaB']	['YbaB_DNA_bd']	15	4	5	9	5	5	8	4	4
P0ABD3	bfr	158	4.69021	18494.8	49.0601	0	[]	[[0, 158]]	1	['5-147']	['CON']	['alpha bundles']	['Ferritin/Heme oxygenase/4-helical cytokines']	['Ferritin']	['Ferritin']	3	1	1	2	1	1	2	1	1
P0AC16	folB	122	4.67821	13619.4	32.2992	0	[]	[[0, 122]]	1	['1-114']	['CON']	['a+b two layers']	['T-fold']	['Tetrahydrobiopterin biosynthesis enzymes-like']	['FolB']	8	0	0	5	0	0	5	0	0
P0ACQ4	oxyR	305	5.95948	34275.6	42.2115	0	[]	[[0, 305]]	3	['1-79', '81-164', '170-291']	['CON', 'CON', 'CON']	['alpha arrays', 'a/b three-layered sandwiches', 'a/b three-layered sandwiches']	['HTH', 'Periplasmic binding protein-like II', 'Periplasmic binding protein-like II']	['winged', 'Periplasmic binding protein-like II', 'Periplasmic binding protein-like II']	['HTH_1', 'LysR_substrate_1', 'LysR_substrate_1']	4	0	0	3	0	0	3	0	0
P0AEK4	fabI	262	5.57701	27863.6	21.1366	0	[]	[[0, 262]]	1	['4-251']	['CON']	['a/b three-layered sandwiches']	['Rossmann-like']	['NAD(P)-binding Rossmann-fold domains']	['adh_short_C2_1']	116	25	30	60	16	17	47	11	11
P0AEP3	galU	302	5.10803	32941.9	32.6411	2.649	[]	[[0, 302]]	1	['10-276']	['CON']	['a/b three-layered sandwiches']	['Nucleotide-diphospho-sugar transferases']	['Nucleotide-diphospho-sugar transferases']	['NTP_transferase']	45	6	4	24	5	5	21	6	5
P0AFM6	pspA	222	5.38535	25492.6	43.114	0	[]	[[0, 222]]	1	['4-139']	['CON']	['alpha bundles']	['Charged multivesicular body protein 3 (CHMP3)-related']	['Charged multivesicular body protein 3 (CHMP3)-related']	['PspA_IM30']	9	1	1	6	1	0	6	1	0
P0AG40	ribF	313	9.3362	34733.8	38.9262	0	[]	[[0, 313]]	2	['15-186', '190-307']	['CON', 'CON']	['a/b three-layered sandwiches', 'beta barrels']	['HUP domain-like', 'cradle loop barrel']	['HUP domains', 'Alanine racemase-C']	['FAD_syn', 'Flavokinase']	5	0	0	5	0	0	4	0	0
P0AGE0	ssb	178	5.44105	18974.8	63.7781	38.202	[[110, 178]]	[[0, 110]]	1	['6-105']	['CON']	['beta barrels']	['OB-fold']	['Nucleic acid-binding proteins']	['SSB']	8	2	2	6	1	1	6	1	1
P21507	srmB	444	9.27334	49913.5	37.6559	14.865	[[378, 444]]	[[0, 378]]	2	['6-210', '243-390']	['CON', 'CON']	['a/b three-layered sandwiches', 'a/b three-layered sandwiches']	['P-loop domains-like', 'P-loop domains-like']	['P-loop containing nucleoside triphosphate hydrolases', 'P-loop containing nucleoside triphosphate hydrolases']	['DEAD', 'Helicase_C_1']	14	0	0	8	0	0	8	0	0
P21645	lpxD	341	6.07287	36038.1	28.6821	0	[]	[[0, 341]]	3	['4-91', '99-179', '176-291']	['CON', 'CON', 'CON']	['a/b three-layered sandwiches', 'beta duplicates or obligate multimers', 'beta duplicates or obligate multimers']	['MurF and HprK N-domain-like', 'Single-stranded left-handed beta-helix', 'Single-stranded left-handed beta-helix']	['MurF and HprK N-domain-like', 'Trimeric LpxA-like enzymes', 'Trimeric LpxA-like enzymes']	['LpxD', 'Hexapep_2_1', 'Hexapep']	21	3	3	16	3	2	15	3	2
P30748	moaD	81	4.3814	8757.83	30.5975	0	[]	[[0, 81]]	1	['1-81']	['CON']	['a+b two layers']	['beta-Grasp']	['Ubiquitin-like']	['ThiS']	6	0	1	5	0	1	5	0	1
P33643	rluD	326	6.31375	37121.2	37.7758	0	[]	[[0, 326]]	2	['18-68', '89-307']	['CON', 'CON']	['a+b two layers', 'a+b two layers']	['beta-Grasp', 'Alpha-beta plaits']	['Alpha-L RNA-binding motif', 'Pseudouridine synthase']	['S4_1', 'PseudoU_synth_2']	4	0	0	4	0	0	3	0	0
P37188	gatB	94	5.83955	10221.9	66.966	0	[]	[[0, 94]]	1	['4-93']	['CON']	['a/b three-layered sandwiches']	['Flavodoxin-like']	['Phosphotyrosine protein phosphatases I-like']	['PTS_IIB_1']	6	1	1	6	1	1	6	1	1
P38489	nfsB	217	5.80209	23904.9	37.3724	0	[]	[[0, 217]]	1	['1-93,132-210']	['NC']	['a+b two layers']	['Alpha-beta plaits']	['FMN-dependent nitroreductase-like']	['Nitroreductase']	56	10	10	32	7	8	28	7	7
P39831	ydfG	248	5.65175	27248.6	45.8133	0	[]	[[0, 248]]	1	['2-223']	['CON']	['a/b three-layered sandwiches']	['Rossmann-like']	['NAD(P)-binding Rossmann-fold domains']	['adh_short_C2_1']	9	0	0	6	0	0	6	0	0
P40874	solA	372	5.1423	40901.5	36.4578	0	[]	[[0, 372]]	3	['6-230,327-357', '213-313', '305-359']	['NC', 'IS', 'IS']	['a/b three-layered sandwiches', 'a+b two layers', 'a+b two layers']	['Rossmann-like', 'FAD-linked reductases, C-terminal domain-like', 'FAD-linked reductases, C-terminal domain-like']	['FAD/NAD(P)-binding domain', 'FAD-linked reductases-C', 'FAD-linked reductases-C']	['DAO_1st', 'solA', 'DAO_3rd']	15	3	4	10	3	4	10	3	4
P52697	pgl	331	5.06028	36307.2	40.197	0	[]	[[0, 331]]	1	['2-328']	['CON']	['beta duplicates or obligate multimers']	['beta-propeller-like']	['7-bladed']	['Lactonase']	27	5	5	17	5	5	15	5	5
P61889	mdh	312	5.60673	32336.9	30.5782	0	[]	[[0, 312]]	2	['1-145', '147-309']	['CON', 'CON']	['a/b three-layered sandwiches', 'a+b complex topology']	['Rossmann-like', 'LDH C-terminal domain-like']	['NAD(P)-binding Rossmann-fold domains', 'LDH C-terminal domain-like']	['Ldh_1_N', 'Ldh_1_C_1']	66	22	31	40	18	22	38	20	23
P64463	ydfZ	67	7.94143	7276.27	28.5284	0	[]	[[0, 67]]	0							12	1	0	7	0	0	6	0	0
P64467	cnu	71	6.24884	8416.47	41.3324	0	[]	[[0, 71]]	1	['2-58']	['CON']	['alpha arrays']	['HHA-like']	['Hemolysin expression modulating protein HHA']	['HHA']	2	0	0	2	0	0	2	0	0
P66817	diaA	196	5.30367	21105.8	34.1383	0	[]	[[0, 196]]	1	['9-171']	['CON']	['a/b three-layered sandwiches']	['Flavodoxin-like']	['Ribosomal protein S2/SIS domain']	['SIS']	2	1	1	2	1	1	2	1	1
Q46829	bglA	479	5.57718	55360.1	33.1664	0	[]	[[0, 479]]	1	['8-472']	['CON']	['a/b barrels']	['TIM beta/alpha-barrel']	['TIM barrels']	['Glyco_hydro_1']	12	1	0	7	1	0	7	1	0
Q46925	csdA	401	5.29804	43233.7	32.6003	0	[]	[[0, 401]]	2	['19-289', '329-397']	['CON', 'CON']	['a/b three-layered sandwiches', 'a+b two layers']	['PLP-dependent transferases', 'C-terminal domain in some PLP-dependent transferases']	['PLP-dependent transferases', 'C-terminal domain in some PLP-dependent transferases']	['Aminotran_5_N', 'Aminotran_5_C']	1	0	0	1	0	0	1	0	0
Q57261	truD	349	6.15296	39091	33.9327	0	[]	[[0, 349]]	2	['25-175,313-338', '154-292']	['NC', 'IS']	['a+b two layers', 'a+b two layers']	['Alpha-beta plaits', 'tRNA pseudouridine synthase TruD insertion domain']	['Pseudouridine synthase', 'tRNA pseudouridine synthase TruD insertion domain']	['TruD_1st', 'TruD_2nd']	30	8	9	17	5	6	17	5	6
P00811	ampC	377	8.80794	41555.1	35.956	5.305	[[0, 20]]	[[20, 377]]	2	['23-76,211-375', '78-222']	['NC', 'IS']	['a+b three layers', 'alpha complex topology']	['Profilin-like', 'alpha-helical domain in beta-lactamase/transpeptidase-like proteins']	['a+b domain in beta-lactamase/transpeptidase-like proteins', 'alpha-helical domain in beta-lactamase/transpeptidase-like proteins']	['Beta-lactamase_2nd', 'Beta-lactamase_1st']	5	2	2	3	2	2	3	2	2
P05042	fumC	467	6.12243	50488.3	38.1407	2.998	[[0, 14]]	[[14, 467]]	3	['26-138', '139-392', '394-461']	['CON', 'CON', 'CON']	['alpha arrays', 'alpha arrays', 'alpha arrays']	['L-aspartase N-terminal domain-like', 'L-aspartase middle domain-like', 'L-aspartase C-terminal domain-like']	['L-aspartase N-terminal domain-like', 'L-aspartase middle domain-like', 'L-aspartase C-terminal domain-like']	['Lyase_1_N', 'Lyase_1_C', 'FumaraseC_C']	14	1	0	7	0	0	7	0	0
P08373	murB	342	5.7789	37850.6	29.1877	0	[]	[[0, 342]]	2	['14-172', '203-330']	['CON', 'CON']	['a+b complex topology', 'a+b complex topology']	['FAD-binding domain-like', 'Uridine diphospho-N-Acetylenolpyruvylglucosamine reductase, MurB, C-terminal domain']	['FAD-binding domain', 'Uridine diphospho-N-Acetylenolpyruvylglucosamine reductase, MurB, C-terminal domain']	['FAD_binding_4', 'MurB_C']	5	1	0	4	1	0	4	1	0
P0A6E9	bioD2	231	6.10703	24980.7	42.2069	0	[]	[[0, 231]]	1	['3-208']	['CON']	['a/b three-layered sandwiches']	['P-loop domains-like']	['P-loop containing nucleoside triphosphate hydrolases']	['AAA_26']	1	0	0	1	0	0	1	0	0
P0A7D4	purA	432	5.31561	47344.4	26.6861	0	[]	[[0, 432]]	1	['4-425']	['CON']	['a/b three-layered sandwiches']	['P-loop domains-like']	['P-loop containing nucleoside triphosphate hydrolases']	['Adenylsucc_synt']	97	14	14	57	14	14	51	11	11
P0A9C5	glnA	469	5.26365	51903.2	45.0977	0	[]	[[0, 469]]	2	['4-95', '104-384']	['CON', 'CON']	['beta barrels', 'a+b two layers']	['Ribosomal protein L25-like', 'Glutamine synthetase-like']	['Glutamine synthetase, N-terminal domain', 'Glutamine synthetase/guanido kinase']	['Gln-synt_N', 'Gln-synt_C']	28	7	14	18	7	12	17	8	12
P0A9C9	glpX	336	5.3251	35851.9	31.8202	0	[]	[[0, 336]]	2	['3-128,263-323', '114-273']	['NC', 'IS']	['a+b two layers', 'a/b three-layered sandwiches']	['a+b domain in carbohydrate phosphatases', 'Rossmann-like domain in carbohydrate phosphatases']	['a+b domain in carbohydrate phosphatases', 'Rossmann-like domain in glpX-like bacterial fructose-1,6-bisphosphatase']	['FBPase_glpX_1st', 'FBPase_glpX_2nd']	7	0	0	4	0	0	4	0	0
P0A9D8	dapD	274	5.56257	29891.7	34.3186	0	[]	[[0, 274]]	2	['2-84', '102-260']	['CON', 'CON']	['alpha arrays', 'beta duplicates or obligate multimers']	['Tetrahydrodipicolinate-N-succinlytransferase, N-terminal 3-helical domain', 'Single-stranded left-handed beta-helix']	['Tetrahydrodipicolinate-N-succinlytransferase, N-terminal 3-helical domain', 'Trimeric LpxA-like enzymes']	['THDPS_N_2', 'Hexapep_2_1']	51	4	4	31	4	4	31	4	4
P0AA25	trxA	109	4.67395	11806.5	8.15138	0	[]	[[0, 109]]	1	['5-106']	['CON']	['a+b three layers']	['Thioredoxin-like']	['Thioredoxin-like']	['Thioredoxin']	40	9	8	19	5	4	16	5	4
P0AAG0	dppD	327	6.15296	35844	36.9609	0	[]	[[0, 327]]	1	['4-245']	['CON']	['a/b three-layered sandwiches']	['P-loop domains-like']	['P-loop containing nucleoside triphosphate hydrolases']	['ABC_tran']	42	4	0	25	4	2	24	5	3
P0ABA0	atpF	156	5.9908	17263.7	52.7782	0	[]	[[0, 156]]	1	['12-136']	['CON']	['extended segments']	['F-type ATP synthase subunit b']	['F-type ATP synthase subunit b']	['ATP-synt_B']	5	0	0	4	0	0	4	0	0
P0ABY4	fldB	173	4.08737	19700	25.485	0	[]	[[0, 173]]	1	['2-166']	['CON']	['alpha bundles']	['Four-helical up-and-down bundle']	['Cytochromes']	['Flavodoxin_1']	8	3	3	5	2	2	5	2	2
P0ACY9	yebG	96	4.35236	10716.9	55.3719	21.875	[[75, 96]]	[[0, 75]]	1	['22-68']	['CON']	['alpha bundles']	['uncharacterized conserved protein']	['uncharacterized conserved protein']	['YebG']	9	0	0	7	0	0	7	0	0
P0ADP9	yihD	89	5.17908	10272.8	48.6854	0	[]	[[0, 89]]	1	['2-82']	['CON']	['alpha arrays']	['Uncharacterized protein yihD']	['Uncharacterized protein yihD']	['DUF1040']	13	0	0	8	0	0	8	0	0
P0AEM9	tcyJ	266	6.21559	29038.8	13.762	8.271	[[0, 23]]	[[23, 266]]	3	['41-145', '130-219', '181-261']	['CON', 'CON', 'CON']	['a/b three-layered sandwiches', 'a/b three-layered sandwiches', 'a/b three-layered sandwiches']	['Periplasmic binding protein-like II', 'Periplasmic binding protein-like II', 'Periplasmic binding protein-like II']	['Periplasmic binding protein-like II', 'Periplasmic binding protein-like II', 'Periplasmic binding protein-like II']	['SBP_bac_3_1st', 'SBP_bac_3_2nd', 'SBP_bac_3_1st']	43	1	0	23	1	0	23	1	0
P0AG55	rplF	177	9.7096	18903.5	19.4763	0	[]	[[0, 177]]	2	['6-82', '83-175']	['CON', 'CON']	['a+b two layers', 'a+b two layers']	['Ribosomal protein L6', 'Ribosomal protein L6']	['Ribosomal protein L6', 'Ribosomal protein L6']	['Ribosomal_L6', 'Ribosomal_L6_1']	42	0	0	27	2	0	27	2	0
P11875	argS	577	5.32106	64682.2	30.0541	0	[]	[[0, 577]]	3	['1-92', '111-442', '442-577']	['CON', 'CON', 'CON']	['a+b two layers', 'a/b three-layered sandwiches', 'N/A']	['RRF/tRNA synthetase additional domain-like', 'HUP domain-like', 'N/A']	["Arginyl-tRNA synthetase (ArgRS), N-terminal 'additional' domain", 'HUP domains', 'N/A']	['Arg_tRNA_synt_N', 'tRNA-synt_1d', 'DALR_1']	57	8	10	33	10	10	32	9	9
P12998	bioF	384	6.63666	41593.8	44.5016	0	[]	[[0, 384]]	2	['40-283', '290-381']	['CON', 'CON']	['a/b three-layered sandwiches', 'a+b two layers']	['PLP-dependent transferases', 'C-terminal domain in some PLP-dependent transferases']	['PLP-dependent transferases', 'C-terminal domain in some PLP-dependent transferases']	['Aminotran_5_N', 'Aminotran_1_2_C_10']	3	0	0	1	0	0	1	0	0
P19926	agp	413	5.48396	45682.4	43.2925	6.538	[[0, 27]]	[[27, 413]]	1	['28-412']	['CON']	['a/b three-layered sandwiches']	['Phosphoglycerate mutase-like']	['Phosphoglycerate mutase-like']	['His_Phos_2']	4	0	0	4	0	0	4	0	0
P25437	frmA	369	5.8491	39358.6	29.2236	0	[]	[[0, 369]]	2	['4-169', '161-332']	['CON', 'CON']	['beta barrels', 'a/b three-layered sandwiches']	['GroES-like', 'Rossmann-like']	['Alcohol dehydrogenase-like, N-terminal domain', 'NAD(P)-binding Rossmann-fold domains']	['ADH_N', 'ADH_zinc_N']	32	6	6	21	4	4	21	4	4
P31825	yfiC	245	4.92995	27269.6	46.9474	0	[]	[[0, 245]]	1	['37-123']	['CON']	['a/b three-layered sandwiches']	['Rossmann-like']	['S-adenosyl-L-methionine-dependent methyltransferases']	['Methyltransf_11_4']	1	0	0	1	0	0	1	0	0
P37744	rfbA	293	5.38586	32693.2	39.5263	0	[]	[[0, 293]]	1	['5-241']	['CON']	['a/b three-layered sandwiches']	['Nucleotide-diphospho-sugar transferases']	['Nucleotide-diphospho-sugar transferases']	['NTP_transferase']	47	4	0	29	5	2	27	5	2
P37749	wbbI	330	5.84677	37756.8	38.0724	0	[]	[[0, 330]]	0							1	0	0	1	0	0	1	0	0
P45799	nudE	186	4.84725	21152.9	39.5392	3.226	[]	[[0, 186]]	1	['48-165']	['CON']	['a+b two layers']	['beta-Grasp']	['Nudix']	['NUDIX_1']	19	4	4	10	2	2	10	2	2
P64588	yqjI	207	6.26635	23401	43.9362	28.502	[[0, 59]]	[[59, 207]]	1	['61-150']	['CON']	['alpha arrays']	['HTH']	['winged']	['PadR']	4	0	0	3	0	0	3	0	0
P67603	yqfB	103	4.68157	11905.3	37.0156	0	[]	[[0, 103]]	1	['3-102']	['CON']	['beta barrels']	['cradle loop barrel']	['PUA domain']	['ASCH']	22	2	2	9	2	2	8	2	2
P69829	ptsN	163	5.56797	17959.4	44.784	11.656	[[0, 13]]	[[13, 163]]	1	['9-154']	['CON']	['a+b three layers']	['Phoshotransferase/anion transport protein']	['Phoshotransferase/anion transport protein']	['PTS_EIIA_2']	11	2	2	6	1	1	6	1	1
P76491	yfbR	199	5.51903	22707.8	50.4824	0	[]	[[0, 199]]	1	['3-184']	['CON']	['alpha complex topology']	['PDEase-like']	['HD-domain/PDEase-like']	['HD_3']	2	0	0	2	0	0	2	0	0
P76502	sixA	161	4.45427	17207.6	39.0584	0	[]	[[0, 161]]	1	['1-68']	['CON']	['a/b three-layered sandwiches']	['Phosphoglycerate mutase-like']	['Phosphoglycerate mutase-like']	['His_Phos_1']	3	0	0	1	0	0	1	0	0
P77552	ydhQ	418	4.42278	42875.5	24.3309	1.675	[]	[[0, 418]]	2	['2-100', '124-346']	['CON', 'CON']	['beta duplicates or obligate multimers', 'beta duplicates or obligate multimers']	['Single-stranded right-handed beta-helix', 'Single-stranded right-handed beta-helix']	['Pectin lyase-like', 'Pectin lyase-like']	['AIDA', 'AIDA']	3	0	0	3	0	0	3	0	0
P00956	ileS	938	5.65709	104296	33.1966	0	[]	[[0, 938]]	6	['49-180,421-476,526-633', '226-350', '472-519', '652-822', '807-882', '898-925']	['NC', 'IS', 'IS', 'CON', 'CON', 'CON']	['alpha bundles', 'beta barrels', 'few secondary structure elements', 'alpha bundles', 'a+b three layers', 'few secondary structure elements']	['Anticodon-binding domain of a subclass of class I aminoacyl-tRNA synthetases', 'cradle loop barrel', 'Rubredoxin-like', 'Anticodon-binding domain of a subclass of class I aminoacyl-tRNA synthetases', 'A subdomain in the anticodon-binding domain of a subclass of class I aminoacyl-tRNA synthetases', 'Glucocorticoid receptor-like']	['Anticodon-binding domain of a subclass of class I aminoacyl-tRNA synthetases', 'acid protease', 'Rubredoxin-related', 'Anticodon-binding domain of a subclass of class I aminoacyl-tRNA synthetases', 'A subdomain in the anticodon-binding domain of a subclass of class I aminoacyl-tRNA synthetases', 'Zinc-binding subdomain in the anticodon-binding domain of a subclass of class I aminoacyl-tRNA synt…	['tRNA-synt_1g', 'tRNA-synt_1_2nd', 'ileS_1st_1', 'Anticodon_1', 'ileS_2nd', 'zf-FPG_IleRS_1']	103	27	32	58	20	26	57	21	27
P07003	poxB	572	5.86086	62010.7	36.2486	0	[]	[[0, 572]]	3	['4-170', '186-331', '356-529']	['CON', 'CON', 'CON']	['a/b three-layered sandwiches', 'a/b three-layered sandwiches', 'a/b three-layered sandwiches']	['Thiamin diphosphate-binding fold (THDP-binding)', 'Rossmann-like', 'Thiamin diphosphate-binding fold (THDP-binding)']	['Thiamin diphosphate-binding fold (THDP-binding)', 'DHS-like NAD/FAD-binding domain', 'Thiamin diphosphate-binding fold (THDP-binding)']	['TPP_enzyme_N', 'TPP_enzyme_M', 'TPP_enzyme_C']	2	0	0	2	0	0	2	0	0
P09127	hemX	393	4.67577	42962.5	42.3532	19.084	[[0, 35], [364, 393]]	[[35, 364]]	1	['51-131']	['CON']	['a/b three-layered sandwiches']	['The swivelling beta/beta/alpha domains']	['The swivelling beta/beta/alpha domain']	['CPSase_sm_chain']	1	0	0	1	0	0	1	0	0
P0A6H5	hslU	443	5.23899	49593.2	56.4869	0.903	[]	[[0, 443]]	2	['15-77,209-210,243-326', '335-426']	['NC', 'CON']	['a/b three-layered sandwiches', 'alpha arrays']	['P-loop domains-like', 'Histone-like']	['P-loop containing nucleoside triphosphate hydrolases', 'AAA+ ATPase lid domain']	['Sigma54_activat', 'ClpB_D2-small']	86	6	5	54	6	3	46	5	2
P0A6P5	der	490	5.59611	55035.2	39.6549	22.041	[[0, 71], [166, 200], [464, 490]]	[[71, 166], [200, 464]]	3	['3-158', '204-370', '366-459']	['CON', 'CON', 'CON']	['a/b three-layered sandwiches', 'a/b three-layered sandwiches', 'a+b two layers']	['P-loop domains-like', 'P-loop domains-like', 'Alpha-lytic protease prodomain-like']	['P-loop containing nucleoside triphosphate hydrolases', 'P-loop containing nucleoside triphosphate hydrolases', 'Probable GTPase Der, C-terminal domain']	['MnmE_helical_2nd', 'MnmE_helical_2nd', 'KH_dom-like']	19	6	9	14	5	6	14	5	6
P0AAR3	ybaK	159	9.02398	17092.7	24.2579	0	[]	[[0, 159]]	1	['4-155']	['CON']	['a+b complex topology']	['YbaK/ProRS associated domain']	['YbaK/ProRS associated domain']	['tRNA_edit']	3	0	0	2	0	0	2	0	0
P0AAV6	ybgS	126	4.61398	12871.9	8.11032	100	[[0, 126]]	[]	0							3	0	0	3	0	0	3	0	0
P0ACP5	gntR	331	6.40924	36421.6	41.2314	0.604	[]	[[0, 331]]	3	['8-54', '66-182', '163-290']	['CON', 'CON', 'CON']	['alpha arrays', 'a/b three-layered sandwiches', 'a/b three-layered sandwiches']	['HTH', 'Flavodoxin-like', 'Flavodoxin-like']	['tetra-helical, lambda repressor-like', 'Periplasmic binding protein-like I', 'Periplasmic binding protein-like I']	['LacI', 'Peripla_BP_1_1st_1', 'Peripla_BP_3']	3	0	0	1	0	0	1	0	0
P0AD57	ispB	323	4.69345	35216.6	31.2176	0	[]	[[0, 323]]	1	['12-311']	['CON']	['alpha bundles']	['Terpenoid synthases']	['Terpenoid synthases']	['polyprenyl_synt']	19	4	0	14	4	0	11	4	0
P0AE08	ahpC	187	5.02664	20761.2	33.3124	0	[]	[[0, 187]]	1	['4-174']	['CON']	['a+b three layers']	['Thioredoxin-like']	['Thioredoxin-like']	['AhpC-TSA_1']	142	18	10	73	9	9	58	8	8
P0AED9	dcm	472	8.71105	53464.1	38.7254	2.966	[]	[[0, 472]]	2	['16-74', '87-452']	['CON', 'CON']	['alpha arrays', 'a/b three-layered sandwiches']	['HTH', 'Rossmann-like']	['tetra-helical, lambda repressor-like', 'S-adenosyl-L-methionine-dependent methyltransferases']	['PRK10458', 'DNA_methylase']	2	2	2	2	2	2	2	2	2
P0AFI5	pbpG	310	9.94059	33887	31.209	17.097	[[0, 38], [296, 310]]	[[38, 296]]	2	['65-168', '170-276']	['CON', 'CON']	['alpha complex topology', 'a+b three layers']	['alpha-helical domain in beta-lactamase/transpeptidase-like proteins', 'Profilin-like']	['alpha-helical domain in beta-lactamase/transpeptidase-like proteins', 'a+b domain in beta-lactamase/transpeptidase-like proteins']	['Peptidase_S11_1st', 'Peptidase_S11_2nd']	2	0	0	2	0	0	2	0	0
P0AFZ3	sspB	165	4.37702	18262.2	35.5946	37.576	[[104, 165]]	[[0, 104]]	1	['8-107']	['CON']	['beta barrels']	['SH3']	['Stringent starvation protein B, SspB']	['SspB']	12	0	0	9	0	0	9	0	0
P12295	ung	229	6.66735	25692.9	36.438	0	[]	[[0, 229]]	1	['18-219']	['CON']	['a/b three-layered sandwiches']	['Uracil-DNA glycosylase-like']	['Uracil-DNA glycosylase-like']	['UDG']	3	0	0	3	0	0	3	0	0
P14294	topB	653	8.44576	73216	39.8905	6.279	[[612, 653]]	[[0, 612]]	5	['2-150', '164-223,480-607', '217-310', '291-413', '386-485']	['CON', 'NC', 'IS', 'IS', 'IS']	['a/b three-layered sandwiches', 'alpha arrays', 'beta barrels', 'alpha arrays', 'beta barrels']	['HAD domain-like', 'HTH', 'LigT-like', 'HTH', 'LigT-like']	['Toprim domain', 'winged', 'Prokaryotic type I DNA topoisomerase beta-barrel domain', 'winged', 'Prokaryotic type I DNA topoisomerase beta-barrel domain']	['Toprim', 'Topoisom_bac_3rd', 'Topoisom_bac_2nd', 'Topoisom_bac_1st_1', 'Topoisom_bac_2nd']	1	0	1	1	0	1	1	0	1
P22634	murI	285	5.2416	31001.6	47.9881	5.965	[[0, 17]]	[[17, 285]]	2	['23-121', '128-257']	['CON', 'CON']	['a/b three-layered sandwiches', 'a/b three-layered sandwiches']	['Flavodoxin-like', 'Flavodoxin-like']	['ATC-like', 'ATC-like']	['Asp_Glu_race_N', 'Asp_Glu_race_C']	4	0	0	3	0	0	3	0	0
P28629	adiA	755	5.12338	84424.3	31.6831	0	[]	[[0, 755]]	4	['14-137', '140-434', '442-606', '610-754']	['CON', 'CON', 'CON', 'CON']	['a/b three-layered sandwiches', 'a/b three-layered sandwiches', 'a+b two layers', 'a+b two layers']	['Flavodoxin-like', 'PLP-dependent transferases', 'C-terminal domain in some PLP-dependent transferases', 'MoeA-I/Ornithine decarboxylase-C/Reverse ferredoxin-like domain in RNA-polymerase']	['CheY-like', 'PLP-dependent transferases', 'C-terminal domain in some PLP-dependent transferases', 'MoeA-I/Ornithine decarboxylase-C/Reverse ferredoxin-like domain in RNA-polymerase']	['OKR_DC_1_N', 'OKR_DC_1_N2', 'OKR_DC_1_3rd', 'OKR_DC_1_C']	21	0	0	14	0	0	14	0	0
P30177	ybiB	320	6.37736	35048.2	32.8607	0	[]	[[0, 320]]	2	['1-72', '82-319']	['CON', 'CON']	['alpha arrays', 'a/b three-layered sandwiches']	['Nucleoside phosphorylase/phosphoribosyltransferase-N', 'Nucleoside phosphorylase/phosphoribosyltransferase catalytic domain']	['Nucleoside phosphorylase/phosphoribosyltransferase-N', 'Nucleoside phosphorylase/phosphoribosyltransferase catalytic domain']	['Glycos_trans_3N', 'Glycos_transf_3']	8	3	6	7	3	5	7	3	5
P31133	potF	370	5.83761	40839.2	25.033	6.757	[[0, 25]]	[[25, 370]]	2	['30-137,277-369', '137-274']	['NC', 'IS']	['a/b three-layered sandwiches', 'a/b three-layered sandwiches']	['Periplasmic binding protein-like II', 'Periplasmic binding protein-like II']	['Periplasmic binding protein-like II', 'Periplasmic binding protein-like II']	['SBP_bac_1_N_1', 'SBP_bac_6_1']	11	2	5	9	1	4	9	1	4
P37052	ychJ	152	6.91932	16990.2	37.7461	0	[]	[[0, 152]]	2	['27-128', '139-151']	['CON', 'CON']	['a+b two layers', 'few secondary structure elements']	['Cystatin-like', 'Sec-C motif']	['NTF2-like', 'Sec-C motif']	['YchJ', 'SEC-C']	2	0	0	2	0	0	2	0	0
P45955	cpoB	263	8.5814	28231.1	31.8198	31.939	[[0, 38], [98, 145]]	[[38, 98], [145, 263]]	2	['51-81', '145-259']	['CON', 'CON']	['alpha bundles', 'alpha superhelices']	['Long alpha-hairpin', 'Repetitive alpha hairpins']	['HR1 repeat', 'ARM repeat']	['HR1', 'YfiO']	48	2	0	31	2	1	29	2	1
P60624	rplX	104	10.2108	11316.1	10.2077	0	[]	[[0, 104]]	1	['4-103']	['CON']	['beta barrels']	['SH3']	['SH3']	['ribosomal_L24_1']	42	1	1	24	0	0	22	0	0
P60757	hisG	299	5.47123	33366.4	39.3528	0	[]	[[0, 299]]	3	['7-110', '104-190', '226-294']	['CON', 'CON', 'CON']	['a/b three-layered sandwiches', 'a/b three-layered sandwiches', 'a+b two layers']	['Periplasmic binding protein-like II', 'Periplasmic binding protein-like II', 'Alpha-beta plaits']	['Periplasmic binding protein-like II', 'Periplasmic binding protein-like II', 'GlnB-like']	['HisG_N1', 'HisG_N2', 'HisG_C']	11	1	6	9	2	5	9	2	5
P76001	ycgJ	122	5.44486	13414.3	50.9853	24.59	[[0, 30]]	[[30, 122]]	0							3	1	3	2	1	2	2	1	2
P76256	tsaB	231	5.01612	25180.5	18.5675	0	[]	[[0, 231]]	2	['1-103', '108-218']	['CON', 'CON']	['mixed a+b and a/b', 'mixed a+b and a/b']	['Ribonuclease H-like', 'Ribonuclease H-like']	['Ribonuclease H-like', 'Ribonuclease H-like']	['Peptidase_M22_N_1', 'TsaB']	6	0	0	4	0	0	4	0	0
P07639	aroB	362	5.72109	38880.5	26.4025	0	[]	[[0, 362]]	2	['3-173', '174-357']	['CON', 'CON']	['a/b three-layered sandwiches', 'alpha bundles']	['Flavodoxin-like', 'alpha-helical domain in dehydroquinate synthase-like enzymes']	['Rossmann-like domain in dehydroquinate synthase-like enzymes', 'alpha-helical domain in dehydroquinate synthase-like enzymes']	['DHQ_synthase_N', 'DHQ_synthase_C']	10	1	1	7	1	1	7	1	1
P08245	yciH	108	9.37533	11396.1	27.5528	19.444	[[0, 21]]	[[21, 108]]	1	['30-106']	['CON']	['a+b two layers']	['Glucose permease domain IIB-like']	['eIF1-like']	['SUI1']	1	0	0	1	0	0	1	0	0
P0A6R0	fabH	317	5.07751	33514.7	25.5009	0	[]	[[0, 317]]	2	['3-171', '176-316']	['CON', 'CON']	['a/b three-layered sandwiches', 'a/b three-layered sandwiches']	['Thiolase-like', 'Thiolase-like']	['Thiolase-like', 'Thiolase-like']	['ACP_syn_III', 'ACP_syn_III_C']	30	3	0	21	4	1	21	4	1
P0A867	talA	316	5.88866	35658.4	46.0842	0	[]	[[0, 316]]	1	['11-312']	['CON']	['a/b barrels']	['TIM beta/alpha-barrel']	['TIM barrels']	['TAL_FSA']	3	0	0	3	0	0	3	0	0
P0AA95	yacC	115	5.28667	12853.6	31.5374	21.739	[[0, 25]]	[[25, 115]]	1	['28-110']	['CON']	['alpha arrays']	['Bacterial chaperone lipoprotein (PulS_OutS)']	['Bacterial chaperone lipoprotein (PulS_OutS)']	['T2SS_PulS_OutS']	1	0	1	1	0	1	1	0	1
P0AB43	ycgL	108	9.16207	12414.4	55.8509	15.741	[]	[[0, 108]]	1	['13-85']	['CON']	['a+b two layers']	['YcgL/NE1680-like']	['YcgL/NE1680-like']	['YcgL']	14	0	0	11	0	0	11	0	0
P0ABK5	cysK	323	5.82915	34489.2	35.3703	0	[]	[[0, 323]]	1	['9-311']	['CON']	['a/b three-layered sandwiches']	['Rossmann-like']	['Tryptophan synthase beta subunit-like PLP-dependent enzymes']	['PALP']	81	22	21	50	19	19	41	17	18
P0ABS1	dksA	151	5.06284	17527.6	44.6636	17.881	[[0, 28]]	[[28, 151]]	2	['33-108', '97-149']	['CON', 'CON']	['alpha bundles', 'few secondary structure elements']	['Long alpha-hairpin', 'Glucocorticoid receptor-like']	['DnaK suppressor protein DksA, alpha-hairpin domain', 'LIM domain-like']	['dksA', 'zf-dskA_traR']	26	2	0	15	2	0	14	2	0
P0AEH3	elaA	153	4.71999	17419.5	51.7955	0	[]	[[0, 153]]	1	['3-148']	['CON']	['a+b three layers']	['Nat/Ivy']	['Acyl-CoA N-acyltransferases (Nat)']	['Acetyltransf_10_7']	2	0	0	2	0	0	2	0	0
P0AGE6	chrR	188	5.00646	20375.3	35.4335	0	[]	[[0, 188]]	1	['6-185']	['CON']	['a/b three-layered sandwiches']	['Flavodoxin-like']	['Flavoproteins']	['FMN_red']	7	2	2	5	2	2	5	2	2
P14081	selB	614	6.10726	68866.6	33.9645	0	[]	[[0, 614]]	7	['2-162', '172-257', '266-338', '349-398', '414-483', '487-546', '549-606']	['CON', 'CON', 'CON', 'CON', 'CON', 'CON', 'CON']	['a/b three-layered sandwiches', 'beta barrels', 'beta barrels', 'alpha arrays', 'alpha arrays', 'alpha arrays', 'alpha arrays']	['P-loop domains-like', 'cradle loop barrel', 'cradle loop barrel', 'HTH', 'HTH', 'HTH', 'HTH']	['P-loop containing nucleoside triphosphate hydrolases', 'Alanine racemase-C', 'Aminomethyltransferase beta-barrel domain', 'winged', 'winged', 'winged', 'winged']	['MnmE_helical_2nd', 'GTP_EFTU_D2_1', 'eSelB_III', 'PRK10512_1st', 'SelB-wing_2', 'PRK10512_2nd', 'SelB-wing_3']	3	0	0	2	0	0	2	0	0
P15254	purL	1295	5.22864	141401	33.927	0	[]	[[0, 1295]]	7	['2-148', '167-218', '236-424', '430-591', '647-809', '857-971', '1040-1292']	['CON', 'CON', 'CON', 'CON', 'CON', 'CON', 'CON']	['a+b two layers', 'alpha arrays', 'a+b three layers', 'a+b two layers', 'a+b three layers', 'a+b two layers', 'a/b three-layered sandwiches']	['Alpha-beta plaits', 'RuvA-C', 'Bacillus chorismate mutase-like', 'Alpha-beta plaits', 'Bacillus chorismate mutase-like', 'Alpha-beta plaits', 'Flavodoxin-like']	['PurS-like', 'FGAM synthase PurL, linker domain', 'PurM N-terminal domain-like', 'PurM C-terminal domain-like', 'PurM N-terminal domain-like', 'PurM C-terminal domain-like', 'Class I glutamine amidotransferase-like']	['PRK05297_1st', 'PRK05297_2nd', 'AIRS', 'AIRS_C', 'AIRS_1', 'AIRS_C', 'GATase_5']	38	9	11	27	7	7	27	7	7
P18133	pncB	400	6.20798	45896.7	39.549	0	[]	[[0, 400]]	2	['12-135', '149-392']	['CON', 'CON']	['a+b complex topology', 'a/b barrels']	['alpha/beta-Hammerhead/Barrel-sandwich hybrid', 'TIM beta/alpha-barrel']	['Nicotinate/Quinolinate PRTase N-terminal domain-like', 'TIM barrels']	['NAPRTase_A', 'NAPRTase']	30	1	0	16	1	0	16	1	0
P24224	acpS	126	9.29629	14052.1	39.8214	0	[]	[[0, 126]]	1	['3-125']	['CON']	['a+b three layers']	['Bacillus chorismate mutase-like']	["4'-phosphopantetheinyl transferase"]	['ACPS_1']	1	0	0	1	0	0	1	0	0
P27298	prlC	680	5.15066	77166.3	39.4884	0	[]	[[0, 680]]	1	['12-677']	['CON']	['mixed a+b and a/b']	['Zincin-like']	['Metalloproteases (zincins) catalytic domain']	['Peptidase_M3']	53	3	3	36	2	2	36	2	2
P27833	wecE	376	5.75889	41900.6	42.837	0	[]	[[0, 376]]	2	['32-209', '251-374']	['CON', 'CON']	['a/b three-layered sandwiches', 'a+b two layers']	['PLP-dependent transferases', 'C-terminal domain in some PLP-dependent transferases']	['PLP-dependent transferases', 'C-terminal domain in some PLP-dependent transferases']	['Aminotran_5_N', 'DegT_DnrJ_EryC1']	10	0	0	9	0	0	9	0	0
P30125	leuB	363	5.1377	39516.6	41.5011	0	[]	[[0, 363]]	1	['4-357']	['CON']	['a/b three-layered sandwiches']	['Isocitrate/Isopropylmalate dehydrogenase-like']	['Isocitrate/Isopropylmalate dehydrogenase-like']	['Iso_dh']	6	2	5	6	2	5	6	2	5
P31697	fimC	241	9.35902	26688.6	37.8618	7.054	[]	[[0, 241]]	2	['38-147', '160-233']	['CON', 'CON']	['beta sandwiches', 'beta sandwiches']	['Immunoglobulin-like beta-sandwich', 'Immunoglobulin-like beta-sandwich']	['Immunoglobulin/Fibronectin type III/E set domains/PapD-like', 'Immunoglobulin/Fibronectin type III/E set domains/PapD-like']	['PapD_N', 'PapD_C']	44	7	7	23	7	7	19	6	6
P31992	pptA	77	4.88408	8672.86	51.4208	0	[]	[[0, 77]]	1	['4-53']	['CON']	['a+b two layers']	['Tautomerase/MIF-like']	['Tautomerase/MIF']	['Tautomerase_2']	4	0	0	3	0	0	3	0	0
P32157	yiiM	224	5.70876	25342.4	40.4692	0	[]	[[0, 224]]	1	['33-198']	['CON']	['beta barrels']	['cradle loop barrel']	['PK beta-barrel domain-like']	['MOSC']	2	0	0	2	0	0	2	0	0
P33644	yfiH	243	6.21576	26338.6	37.5395	3.292	[]	[[0, 243]]	1	['14-242']	['CON']	['a+b four layers']	['CNF1/YfiH-like putative cysteine hydrolases']	['CNF1/YfiH-like putative cysteine hydrolases']	['Cu-oxidase_4']	1	0	0	1	0	0	1	0	0
P46852	yhhW	231	5.20619	26279.1	45.6771	0	[]	[[0, 231]]	2	['16-136', '140-230']	['CON', 'CON']	['beta sandwiches', 'beta sandwiches']	['jelly-roll', 'jelly-roll']	['Double-stranded beta-helix', 'Double-stranded beta-helix']	['Pirin', 'YhaK']	2	0	0	1	0	0	1	0	0
P60906	hisS	424	5.64681	47028.9	29.1498	0	[]	[[0, 424]]	2	['5-318', '334-422']	['CON', 'CON']	['a+b three layers', 'a/b three-layered sandwiches']	['Class II aaRS and biotin synthetases', 'Anticodon-binding domain of Class II aaRS']	['Class II aaRS and biotin synthetases', 'Anticodon-binding domain of Class II aaRS']	['tRNA-synt_His', 'HGTP_anticodon']	65	10	10	38	8	8	36	8	8
P69910	gadB	466	5.28758	52667.5	37.4032	0	[]	[[0, 466]]	2	['55-305', '338-455']	['CON', 'CON']	['a/b three-layered sandwiches', 'a+b two layers']	['PLP-dependent transferases', 'C-terminal domain in some PLP-dependent transferases']	['PLP-dependent transferases', 'C-terminal domain in some PLP-dependent transferases']	['Aminotran_5_N', 'KOG1383']	14	2	2	11	2	2	11	2	2
P76344	zinT	216	5.91452	24761.6	47.8259	19.444	[[0, 43]]	[[43, 216]]	1	['53-214']	['CON']	['beta barrels']	['Lipocalins/Streptavidin']	['Lipocalins']	['ZinT']	26	0	0	23	0	0	21	0	0
P0A6I0	cmk	227	5.55927	24746	41.6286	0	[]	[[0, 227]]	1	['6-221']	['CON']	['a/b three-layered sandwiches']	['P-loop domains-like']	['P-loop containing nucleoside triphosphate hydrolases']	['Cytidylate_kin_1']	12	2	5	11	2	5	11	2	5
P0A6R3	fis	98	9.34452	11239.8	12.9612	22.449	[[0, 22]]	[[22, 98]]	1	['29-97']	['CON']	['alpha arrays']	['HTH']	['tri-helical']	['HTH_8']	18	0	0	11	0	0	8	0	0
P0A6X7	ihfA	99	9.34219	11353.8	44.0556	44.444	[[51, 99]]	[[0, 51]]	1	['4-91']	['CON']	['alpha arrays']	['HTH']	['IHF-like DNA-binding proteins']	['Bac_DNA_binding']	22	0	0	12	1	0	12	1	0
P0A7M9	rpmE	70	9.46101	7870.99	48.6729	0	[]	[[0, 70]]	1	['1-62']	['CON']	['few secondary structure elements']	['Ribosomal protein L31p']	['Ribosomal protein L31p']	['Ribosomal_L31']	17	3	4	6	1	1	6	1	1
P0A850	tig	432	4.8252	48192.1	37.2047	0	[]	[[0, 432]]	3	['1-117', '150-228', '250-416']	['CON', 'CON', 'CON']	['a+b two layers', 'a+b two layers', 'alpha arrays']	['Glucose permease domain IIB-like', 'FKBP-like', 'Triger factor/SurA peptide-binding domain-like']	['Trigger factor ribosome-binding domain', 'FKBP-like', 'TF C-terminus (Pfam 05698)']	['Trigger_N', 'FKBP_C', 'Trigger_C']	197	26	24	104	24	21	91	20	17
P0A894	rapZ	284	6.72356	32491.9	49.5356	4.93	[[270, 284]]	[[0, 270]]	1	['81-148']	['CON']	['a/b three-layered sandwiches']	['P-loop domains-like']	['P-loop containing nucleoside triphosphate hydrolases']	['SKI']	2	1	1	1	0	0	1	0	0
P0A8A2	yeeN	238	4.71345	25866.8	36.0361	0	[]	[[0, 238]]	4	['20-74', '83-163', '131-201', '199-235']	['CON', 'CON', 'CON', 'CON']	['alpha arrays', 'a+b two layers', 'a+b two layers', 'a+b two layers']	['Helical bundle domain in YebC-like proteins', 'a+b domain in YebC-like proteins', 'Alpha-beta plaits', 'a+b domain in YebC-like proteins']	['Helical bundle domain in YebC-like proteins', 'a+b domain in YebC-like proteins', 'Ferredoxin-like domain in YebC', 'a+b domain in YebC-like proteins']	['Transcrip_reg_1st', 'Transcrip_reg_2nd', 'Transcrip_reg_3rd', 'Transcrip_reg_2nd']	26	2	1	18	2	1	15	2	1
P0A8F8	uvrB	673	5.13963	76225.1	42.3183	6.686	[[584, 627]]	[[0, 584], [627, 673]]	4	['16-159,245-413', '159-245', '454-575', '630-667']	['NC', 'IS', 'CON', 'CON']	['a/b three-layered sandwiches', 'beta meanders', 'a/b three-layered sandwiches', 'alpha bundles']	['P-loop domains-like', 'Colicin E3 ribonuclease domain-like', 'P-loop domains-like', 'Long alpha-hairpin']	['P-loop containing nucleoside triphosphate hydrolases', 'UvrB interaction domain', 'P-loop containing nucleoside triphosphate hydrolases', 'C-terminal UvrC-binding domain of UvrB']	['ResIII', 'UB2H_1', 'Helicase_C_8', 'UVR']	1	0	0	1	0	0	1	0	0
P0A8N5	lysU	505	5.10377	57825.9	41.4967	1.98	[]	[[0, 505]]	2	['42-149', '162-501']	['CON', 'CON']	['beta barrels', 'a+b three layers']	['OB-fold', 'Class II aaRS and biotin synthetases']	['Nucleic acid-binding proteins', 'Class II aaRS and biotin synthetases']	['tRNA_anti-codon', 'tRNA-synt_2']	21	1	1	12	0	0	12	0	0
P0A955	eda	213	5.56877	22283.8	30.1648	0	[]	[[0, 213]]	1	['12-209']	['CON']	['a/b barrels']	['TIM beta/alpha-barrel']	['TIM barrels']	['Aldolase']	76	12	11	43	11	9	36	12	9
P0A978	cspG	70	5.63646	7780.63	29.2829	0	[]	[[0, 70]]	1	['5-68']	['CON']	['beta barrels']	['OB-fold']	['Nucleic acid-binding proteins']	['CSD']	4	0	0	3	0	0	3	0	0
P0ACA7	gstB	208	5.05022	23712.9	41.2106	0	[]	[[0, 208]]	2	['1-80', '88-203']	['CON', 'CON']	['a+b three layers', 'alpha superhelices']	['Thioredoxin-like', 'Repetitive alpha hairpins']	['Thioredoxin-like', 'Glutathione S-transferase (GST)-C']	['GST_N', 'GST_C_3']	4	1	1	3	1	1	3	1	1
P0ADC1	lptE	193	8.73039	21356.3	31.0959	15.026	[[164, 193]]	[[0, 164]]	1	['33-164']	['CON']	['a/b three-layered sandwiches']	['TolB, N-terminal domain']	['TolB, N-terminal domain']	['LptE']	1	0	0	1	0	0	1	0	0
P0AFG3	sucA	933	6.03752	105060	42.4314	1.179	[]	[[0, 933]]	3	['148-530', '584-783', '802-930']	['CON', 'CON', 'CON']	['a/b three-layered sandwiches', 'a/b three-layered sandwiches', 'a/b three-layered sandwiches']	['Thiamin diphosphate-binding fold (THDP-binding)', 'Thiamin diphosphate-binding fold (THDP-binding)', 'TK C-terminal domain-like']	['Thiamin diphosphate-binding fold (THDP-binding)', 'Thiamin diphosphate-binding fold (THDP-binding)', 'TK C-terminal domain-like']	['E1_dh', 'Transket_pyr', 'OxoGdeHyase_C']	82	6	1	58	7	0	51	6	0
P0AFR4	yciO	206	5.96874	23211.5	36.8602	0	[]	[[0, 206]]	1	['6-201']	['CON']	['a+b complex topology']	['YrdC/RibB']	['YrdC/RibB']	['Sua5_yciO_yrdC']	12	0	0	11	0	0	11	0	0
P0AGJ2	trmH	229	6.7064	25342.8	32.8354	0	[]	[[0, 229]]	1	['20-165']	['CON']	['a/b three-layered sandwiches']	['alpha/beta knot']	['alpha/beta knot']	['SpoU_methylase']	2	0	0	1	0	0	1	0	0
P0AGJ5	yfiF	345	8.93591	37783.9	42.8128	27.826	[[0, 96]]	[[96, 345]]	2	['110-177', '199-343']	['CON', 'CON']	['a+b three layers', 'a/b three-layered sandwiches']	['Bacillus chorismate mutase-like', 'alpha/beta knot']	['L30e-like', 'alpha/beta knot']	['SpoU_sub_bind', 'SpoU_methylase']	26	5	5	14	4	4	14	4	4
P10908	ugpQ	247	6.09049	27409.3	30.934	0	[]	[[0, 247]]	1	['7-239']	['CON']	['a/b barrels']	['TIM beta/alpha-barrel']	['TIM barrels']	['GDPD']	1	0	0	1	0	0	1	0	0
P18843	nadE	275	5.41337	30636.5	45.0429	0	[]	[[0, 275]]	1	['20-212']	['CON']	['a/b three-layered sandwiches']	['HUP domain-like']	['HUP domains']	['NAD_synthase']	29	8	8	19	7	8	17	8	8
P21829	ybhA	272	5.5055	30201	26.0048	0	[]	[[0, 272]]	1	['4-269']	['CON']	['a+b two layers']	['Cof C2 cap domain']	['Cof C2 cap domain']	['Hydrolase_3']	1	0	0	1	0	0	1	0	0
P22255	cysQ	246	5.59127	27175.5	29.774	0	[]	[[0, 246]]	2	['2-131', '149-241']	['CON', 'CON']	['a+b two layers', 'a/b three-layered sandwiches']	['a+b domain in carbohydrate phosphatases', 'Rossmann-like domain in carbohydrate phosphatases']	['a+b domain in carbohydrate phosphatases', 'Rossmann-like domain in carbohydrate phosphatases']	['Inositol_P_N', 'Inositol_P_C']	2	0	0	1	0	0	1	0	0
P24186	folD	288	5.74247	31043.4	32.9903	0	[]	[[0, 288]]	2	['3-122', '123-279']	['CON', 'CON']	['a/b three-layered sandwiches', 'a/b three-layered sandwiches']	['Flavodoxin-like', 'Rossmann-like']	['Aminoacid dehydrogenase-like, N-terminal domain', 'NAD(P)-binding Rossmann-fold domains']	['THF_DHG_CYH', 'THF_DHG_CYH_C']	13	2	4	8	2	3	8	2	3
P25740	rfaG	374	7.21664	42283.6	41.1778	0	[]	[[0, 374]]	2	['1-167', '181-353']	['CON', 'CON']	['a/b three-layered sandwiches', 'a/b three-layered sandwiches']	['UDP-Glycosyltransferase/glycogen phosphorylase', 'UDP-Glycosyltransferase/glycogen phosphorylase']	['UDP-Glycosyltransferase/glycogen phosphorylase', 'UDP-Glycosyltransferase/glycogen phosphorylase']	['Glyco_trans_4_4', 'Glycos_transf_1']	1	0	0	1	0	0	1	0	0
P27431	roxA	373	4.69379	42578.4	43.3158	0	[]	[[0, 373]]	2	['8-271', '289-372']	['CON', 'CON']	['beta sandwiches', 'alpha arrays']	['jelly-roll', 'HTH']	['Double-stranded beta-helix', 'winged']	['Cupin_4', 'RoxA']	18	5	8	13	4	6	13	4	6
P37769	kduD	253	5.23757	27069.7	40.3688	0	[]	[[0, 253]]	1	['8-250']	['CON']	['a/b three-layered sandwiches']	['Rossmann-like']	['NAD(P)-binding Rossmann-fold domains']	['adh_short_C2']	1	0	0	1	0	0	1	0	0
P68767	pepA	503	6.81542	54879.2	40.5109	2.386	[]	[[0, 503]]	2	['1-177', '181-494']	['CON', 'CON']	['a/b three-layered sandwiches', 'a/b three-layered sandwiches']	['Macro domain-like', 'Phosphorylase/hydrolase-like']	['Macro domain-like', 'Zn-dependent exopeptidases']	['Peptidase_M17_N', 'Peptidase_M17']	2	0	0	2	0	0	2	0	0
P69924	nrdB	376	4.69072	43516.8	43.0543	3.723	[[0, 13]]	[[13, 376]]	1	['6-340']	['CON']	['alpha bundles']	['Ferritin/Heme oxygenase/4-helical cytokines']	['Heme oxygenase/Ribonucleotide reductase']	['Ribonuc_red_sm']	25	3	2	18	3	2	18	3	2
P76015	dhaK	356	4.81542	38214.8	34.2135	0	[]	[[0, 356]]	2	['11-181', '186-354']	['CON', 'CON']	['a/b three-layered sandwiches', 'a+b three layers']	['EDD domain', 'Bacillus chorismate mutase-like']	['EDD domain', 'DAK1/DegV C-terminal domain']	['Dak1_N', 'Dak1_C']	2	0	0	2	0	0	2	0	0
P76104	rlhA	653	6.68923	72700.9	34.8055	0	[]	[[0, 653]]	1	['47-182']	['CON']	['a/b barrels']	['TIM beta/alpha-barrel']	['TIM barrels']	['Peptidase_U32']	2	0	1	1	0	1	1	0	1
P77781	menI	136	6.957	14945.1	41.0765	0	[]	[[0, 136]]	1	['17-135']	['CON']	['a+b two layers']	['Thioesterase/thiol ester dehydrase-isomerase-like']	['Thioesterase/thiol ester dehydrase-isomerase']	['4HBT']	2	2	2	2	2	2	2	2	2
Q46868	ubiK	96	5.89536	11275.8	54.8312	16.667	[[80, 96]]	[[0, 80]]	0							7	0	0	4	0	0	4	0	0
Q46919	yqcC	109	4.86902	12786.4	43.1284	0	[]	[[0, 109]]	1	['4-104']	['CON']	['alpha bundles']	['Bromodomain-like']	['YqcC-like']	['DUF446']	4	0	0	1	0	0	1	0	0
P00562	metL	810	5.34283	88886.6	38.5333	1.111	[]	[[0, 810]]	3	['14-68,115-298', '458-609', '608-791']	['NC', 'CON', 'CON']	['a/b three-layered sandwiches', 'a/b three-layered sandwiches', 'a+b two layers']	['Carbamate kinase-like', 'Rossmann-like', 'FwdE/GAPDH domain-like']	['Carbamate kinase-like', 'NAD(P)-binding Rossmann-fold domains', 'Glyceraldehyde-3-phosphate dehydrogenase-like, C-terminal domain']	['AA_kinase', 'NAD_binding_3', 'Homoserine_dh']	9	0	0	6	0	0	6	0	0
P05852	tsaD	337	5.91526	36008	28.9232	0	[]	[[0, 337]]	2	['1-123', '128-313']	['CON', 'CON']	['mixed a+b and a/b', 'mixed a+b and a/b']	['Ribonuclease H-like', 'Ribonuclease H-like']	['Ribonuclease H-like', 'Ribonuclease H-like']	['Peptidase_M22_N', 'Peptidase_M22_C']	11	3	3	10	3	3	10	3	3
P09424	mtlD	382	5.35693	41138.5	21.8859	0	[]	[[0, 382]]	2	['2-87,94-203', '207-381']	['NC', 'CON']	['a/b three-layered sandwiches', 'alpha arrays']	['Rossmann-like', '6-phosphogluconate dehydrogenase C-terminal domain-like']	['NAD(P)-binding Rossmann-fold domains', '6-phosphogluconate dehydrogenase C-terminal domain-like']	['Mannitol_dh', 'Mannitol_dh_C']	24	9	11	18	9	10	18	9	10
P0A6D7	aroK	173	5.26269	19537.8	43.8977	0	[]	[[0, 173]]	1	['5-170']	['CON']	['a/b three-layered sandwiches']	['P-loop domains-like']	['P-loop containing nucleoside triphosphate hydrolases']	['SKI']	27	1	0	15	2	0	11	1	0
P0A7B8	hslV	176	5.95686	19092.6	20.1699	0	[]	[[0, 176]]	1	['2-170']	['CON']	['a+b four layers']	['Ntn/PP2C']	['Proteasome subunits']	['Proteasome']	12	0	0	8	0	0	6	0	0
P0A7K6	rplS	115	10.6192	13133.1	44.6678	0	[]	[[0, 115]]	1	['3-109']	['CON']	['beta barrels']	['SH3']	['SH3']	['Ribosomal_L19']	21	2	0	14	2	0	14	2	0
P0A7N9	rpmG	55	10.2483	6371.5	22.3511	20	[[0, 13]]	[[13, 55]]	1	['6-53']	['CON']	['few secondary structure elements']	['Rubredoxin-like']	['Rubredoxin-related']	['Ribosomal_L33']	5	0	0	4	0	0	4	0	0
P0A7R5	rpsJ	103	9.68104	11735.4	18.0553	0	[]	[[0, 103]]	1	['4-101']	['CON']	['a+b two layers']	['Alpha-beta plaits']	['Ribosomal protein S10']	['Ribosomal_S10']	31	5	1	19	3	1	17	3	1
P0A7T7	rpsR	75	10.5954	8986.32	44.7413	10.667	[]	[[0, 75]]	1	['6-74']	['CON']	['alpha arrays']	['HTH']	['tri-helical']	['Ribosomal_S18']	28	8	8	16	5	5	11	3	3
P0A959	alaA	405	5.84739	45516.8	37.3232	0.494	[]	[[0, 405]]	2	['22-290', '304-404']	['CON', 'CON']	['a/b three-layered sandwiches', 'a+b two layers']	['PLP-dependent transferases', 'C-terminal domain in some PLP-dependent transferases']	['PLP-dependent transferases', 'C-terminal domain in some PLP-dependent transferases']	['Aminotran_1_2_N', 'Aminotran_1_2_C_11']	34	2	2	19	3	2	19	3	2
P0A968	cspD	74	5.80749	7968.88	24.4649	0	[]	[[0, 74]]	1	['1-64']	['CON']	['beta barrels']	['OB-fold']	['Nucleic acid-binding proteins']	['CSD']	4	0	0	3	0	0	3	0	0
P0A9M8	pta	714	5.28395	77171.2	38.4805	2.381	[[42, 59]]	[[0, 42], [59, 714]]	3	['8-141', '234-343', '395-710']	['CON', 'CON', 'CON']	['a/b three-layered sandwiches', 'a/b three-layered sandwiches', 'a/b three-layered sandwiches']	['P-loop domains-like', 'MurF and HprK N-domain-like', 'Isocitrate/Isopropylmalate dehydrogenase-like']	['P-loop containing nucleoside triphosphate hydrolases', 'MurF and HprK N-domain-like', 'Isocitrate/Isopropylmalate dehydrogenase-like']	['AAA_26', 'DRTGG', 'PTA_PTB']	124	12	0	71	11	2	62	11	2
P0A9P0	lpdA	474	5.78942	50687.9	18.8388	0	[]	[[0, 474]]	3	['7-45', '176-338', '346-456']	['CON', 'CON', 'CON']	['a/b three-layered sandwiches', 'a/b three-layered sandwiches', 'a+b two layers']	['Rossmann-like', 'Rossmann-like', 'FAD-linked reductases, C-terminal domain-like']	['FAD/NAD(P)-binding domain', 'NAD(P)-binding Rossmann-fold domains', 'FAD/NAD-linked reduatases, dimerisation (C-terminal) domain']	['Amino_oxidase_1st', 'Pyr_redox_2', 'Pyr_redox_dim']	73	10	4	45	11	5	44	12	5
P0AC53	zwf	491	5.55842	55703.8	35.3106	0	[]	[[0, 491]]	2	['12-184', '181-479']	['CON', 'CON']	['a/b three-layered sandwiches', 'a+b two layers']	['Rossmann-like', 'FwdE/GAPDH domain-like']	['NAD(P)-binding Rossmann-fold domains', 'Glyceraldehyde-3-phosphate dehydrogenase-like, C-terminal domain']	['G6PD_N', 'G6PD_C']	44	4	3	28	4	3	28	4	3
P0AC59	grxB	215	7.72433	24349.9	40.6814	0	[]	[[0, 215]]	2	['1-71', '84-208']	['CON', 'CON']	['a+b three layers', 'alpha superhelices']	['Thioredoxin-like', 'Repetitive alpha hairpins']	['Thioredoxin-like', 'Glutathione S-transferase (GST)-C']	['GST_N', 'Glutaredoxin2_C']	5	0	0	3	0	0	3	0	0
P0ACC3	erpA	114	4.10863	12100.4	27.5702	0	[]	[[0, 114]]	1	['9-103']	['CON']	['beta complex topology']	['HesB-like domain']	['HesB-like domain']	['Fe-S_biosyn']	29	0	0	14	1	0	13	1	0
P0AFF6	nusA	495	4.52662	54870.3	35.1481	0	[]	[[0, 495]]	6	['1-123', '111-198', '201-277', '280-339', '357-415', '430-491']	['CON', 'CON', 'CON', 'CON', 'CON', 'CON']	['a+b complex topology', 'beta barrels', 'a+b two layers', 'a+b two layers', 'alpha arrays', 'alpha arrays']	['Transcription factor NusA, N-terminal domain', 'OB-fold', 'Alpha-lytic protease prodomain-like', 'Alpha-lytic protease prodomain-like', 'HhH/H2TH', 'HhH/H2TH']	['Transcription factor NusA, N-terminal domain', 'Nucleic acid-binding proteins', 'Prokaryotic type KH domain (KH-domain type II)', 'Prokaryotic type KH domain (KH-domain type II)', 'SAM domain-like', 'SAM domain-like']	['NusA_N', 'S1_3', 'KH_5', 'nusA', 'HHH_5', 'HHH_5']	121	12	6	66	10	4	57	9	3
P0AFK0	pmbA	450	5.40126	48369.1	32.9836	0	[]	[[0, 450]]	3	['18-106', '133-234', '242-448']	['CON', 'CON', 'CON']	['a+b two layers', 'a+b two layers', 'beta barrels']	['a+b domain in putative modulator of DNA gyrase, PmbA/TldD (Pfam 01523)', 'a+b domain in putative modulator of DNA gyrase, PmbA/TldD (Pfam 01523)', 'barrel domain in putative modulator of DNA gyrase, PmbA/TldD']	['a+b domain in putative modulator of DNA gyrase, PmbA/TldD (Pfam 01523)', 'a+b domain in putative modulator of DNA gyrase, PmbA/TldD (Pfam 01523)', 'barrel domain in putative modulator of DNA gyrase, PmbA/TldD']	['PmbA_TldD_1st', 'PmbA_TldD_2nd', 'PmbA_TldD_3rd']	28	5	1	20	4	2	20	4	2
P0AG51	rpmD	59	10.9565	6541.72	40.3271	0	[]	[[0, 59]]	1	['3-59']	['CON']	['a+b two layers']	['Ribosomal protein L30p/L7e']	['Ribosomal protein L30p/L7e']	['Ribosomal_L30']	5	0	0	3	0	0	3	0	0
P22259	pckA	540	5.45901	59642.7	21.1887	0	[]	[[0, 540]]	2	['11-227', '229-539']	['CON', 'CON']	['a/b three-layered sandwiches', 'a/b three-layered sandwiches']	['P-loop domains-like', 'P-loop domains-like']	['PEP carboxykinase N-terminal domain', 'PEP carboxykinase catalytic C-terminal domain']	['PEPCK_ATP_N', 'PEPCK_ATP_C']	40	7	5	27	5	5	26	5	5
P27302	tktA	663	5.42883	72210.9	34.5483	0	[]	[[0, 663]]	3	['5-331', '349-523', '531-661']	['CON', 'CON', 'CON']	['a/b three-layered sandwiches', 'a/b three-layered sandwiches', 'a/b three-layered sandwiches']	['Thiamin diphosphate-binding fold (THDP-binding)', 'Thiamin diphosphate-binding fold (THDP-binding)', 'TK C-terminal domain-like']	['Thiamin diphosphate-binding fold (THDP-binding)', 'Thiamin diphosphate-binding fold (THDP-binding)', 'TK C-terminal domain-like']	['Transketolase_N', 'Transket_pyr', 'Transketolase_C_1']	134	29	33	74	23	25	64	22	23
P37745	rfbC	185	5.47646	21269.8	40.9444	0	[]	[[0, 185]]	1	['1-177']	['CON']	['beta sandwiches']	['jelly-roll']	['Double-stranded beta-helix']	['dTDP_sugar_isom']	9	0	0	3	0	0	3	0	0
P38038	cysJ	599	4.91972	66269	38.2362	5.175	[[210, 230]]	[[0, 210], [230, 599]]	3	['64-203', '227-283,381-444', '447-599']	['CON', 'NC', 'CON']	['alpha bundles', 'beta barrels', 'a/b three-layered sandwiches']	['Four-helical up-and-down bundle', 'cradle loop barrel', 'Ferredoxin reductase-like, C-terminal NADP-linked domain']	['Cytochromes', 'Alanine racemase-C', 'Ferredoxin reductase-like, C-terminal NADP-linked domain']	['Flavodoxin_1', 'FAD_binding_1_1st', 'NAD_binding_1']	1	0	1	1	0	1	1	0	1
P39265	alsB	311	6.45256	32909.5	21.0167	6.752	[[0, 20]]	[[20, 311]]	2	['26-146', '157-270']	['CON', 'CON']	['a/b three-layered sandwiches', 'a/b three-layered sandwiches']	['Flavodoxin-like', 'Flavodoxin-like']	['Periplasmic binding protein-like I', 'Periplasmic binding protein-like I']	['Peripla_BP_4_N', 'Peripla_BP_4_C']	1	0	1	1	0	1	1	0	1
P46889	ftsK	1329	4.91648	146661	57.7149	51.166	[[204, 849], [1241, 1264], [1308, 1329]]	[[0, 204], [849, 1241], [1264, 1308]]	3	['861-943', '946-1231', '1266-1323']	['CON', 'CON', 'CON']	['a+b two layers', 'a/b three-layered sandwiches', 'alpha arrays']	['Alpha-beta plaits', 'P-loop domains-like', 'HTH']	['DNA translocase FtsK N-terminal domain', 'P-loop containing nucleoside triphosphate hydrolases', 'winged']	['PRK10263', 'FtsK_SpoIIIE', 'Ftsk_gamma']	6	0	0	5	0	0	5	0	0
P64503	yebV	78	4.46541	8752.71	21.3128	8.974	[]	[[0, 78]]	0							7	0	0	7	0	0	7	0	0
P69783	crr	169	4.73357	18250.8	25.9166	0	[]	[[0, 169]]	1	['21-167']	['CON']	['a+b complex topology']	['alpha/beta-Hammerhead/Barrel-sandwich hybrid']	['Duplicated hybrid motif']	['PTS_EIIA_1']	65	4	2	35	2	0	29	3	0
P75914	ycdX	245	5.53381	26890.2	36.3037	0	[]	[[0, 245]]	1	['4-221']	['CON']	['a/b barrels']	['TIM beta/alpha-barrel']	['TIM barrels']	['PHP']	9	0	0	6	0	0	6	0	0
Q46927	tcdA	268	8.80852	28561.7	23.4791	0	[]	[[0, 268]]	1	['13-265']	['CON']	['a/b three-layered sandwiches']	['Rossmann-like']	['Activating enzymes of the ubiquitin-like proteins']	['ThiF_2']	5	1	2	3	1	2	3	1	2
Q47146	fadE	814	8.22135	89223.4	41.1209	1.474	[]	[[0, 814]]	3	['122-232', '237-329', '361-506']	['CON', 'CON', 'CON']	['alpha arrays', 'beta complex topology', 'alpha bundles']	['Acyl-CoA dehydrogenase N-terminal domain-like', 'Acyl-CoA dehydrogenase middle domain-like', 'Bromodomain-like']	['Acyl-CoA dehydrogenase N-terminal domain-like', 'Acyl-CoA dehydrogenase middle domain-like', 'Acyl-CoA dehydrogenase C-terminal domain-like']	['Acyl-CoA_dh_N', 'Acyl-CoA_dh_M', 'Acyl-CoA_dh_1']	2	0	0	2	0	0	2	0	0
P00957	alaS	876	5.5333	96031.3	33.1627	1.941	[[432, 450]]	[[0, 432], [450, 876]]	4	['5-255', '256-437', '487-550', '557-700']	['CON', 'CON', 'CON', 'CON']	['a+b three layers', 'alpha complex topology', 'beta barrels', 'a+b two layers']	['Class II aaRS and biotin synthetases', 'Putative anticodon-binding domain of alanyl-tRNA synthetase (AlaRS)', 'cradle loop barrel', 'LuxS, MPP, ThrRS/AlaRS common domain']	['Class II aaRS and biotin synthetases', 'Putative anticodon-binding domain of alanyl-tRNA synthetase (AlaRS)', 'Alanine racemase-C', 'ThrRS/AlaRS editing domain']	['tRNA-synt_2c_1st', 'tRNA-synt_2c_2nd', 'tRNA-synt_2c_3rd', 'tRNA_SAD']	169	18	3	90	11	3	87	11	4
P02930	tolC	493	5.46054	53740	34.5241	21.095	[[0, 24], [274, 300], [439, 493]]	[[24, 274], [300, 439]]	1	['24-429']	['CON']	['a+b duplicates or obligate multimers']	['Outer membrane efflux proteins (OEP)']	['Outer membrane efflux proteins (OEP)']	['OEP']	12	1	0	9	1	0	9	1	0
P05793	ilvC	491	5.20375	54068.4	30.2947	0	[]	[[0, 491]]	3	['31-209', '210-342', '351-484']	['CON', 'CON', 'CON']	['a/b three-layered sandwiches', 'alpha arrays', 'alpha arrays']	['Rossmann-like', '6-phosphogluconate dehydrogenase C-terminal domain-like', '6-phosphogluconate dehydrogenase C-terminal domain-like']	['NAD(P)-binding Rossmann-fold domains', '6-phosphogluconate dehydrogenase C-terminal domain-like', '6-phosphogluconate dehydrogenase C-terminal domain-like']	['IlvN', 'IlvC', 'IlvC']	17	4	5	13	4	4	13	4	4
P06996	ompC	367	4.5809	40367.6	12.8619	5.722	[[0, 21]]	[[21, 367]]	1	['22-367']	['CON']	['beta barrels']	['Outer membrane meander beta-barrels']	['Porin']	['Porin_1']	24	1	1	13	1	1	13	1	1
P07395	pheT	795	5.16896	87377.1	35.6536	0	[]	[[0, 795]]	6	['1-64,146-182', '43-142', '198-388', '404-472', '497-687', '698-794']	['NC', 'IS', 'CON', 'CON', 'CON', 'CON']	['alpha arrays', 'beta barrels', 'beta complex topology', 'alpha arrays', 'a+b three layers', 'a+b two layers']	['HTH', 'OB-fold', 'PheT/TilS domain', 'HTH', 'Class II aaRS and biotin synthetases', 'Alpha-beta plaits']	['Putative DNA-binding domain', 'Nucleic acid-binding proteins', 'PheT/TilS domain', 'Putative DNA-binding domain', 'Class II aaRS and biotin synthetases', 'Anticodon-binding domain of PheRS']	['pheT', 'tRNA_bind_1', 'B3_4', 'B5', 'tRNA-synt_2d_1', 'FDX-ACB']	109	17	15	74	15	13	70	14	12
P09147	galE	338	5.88695	37264.7	34.8612	0	[]	[[0, 338]]	1	['1-336']	['CON']	['a/b three-layered sandwiches']	['Rossmann-like']	['NAD(P)-binding Rossmann-fold domains']	['GDP_Man_Dehyd']	14	4	4	12	4	4	10	4	4
P0A6I9	coaE	206	5.77452	22621.4	29.6961	0	[]	[[0, 206]]	1	['3-193']	['CON']	['a/b three-layered sandwiches']	['P-loop domains-like']	['P-loop containing nucleoside triphosphate hydrolases']	['CoaE']	1	0	0	1	0	0	1	0	0
P0A6V8	glk	321	6.06133	34722.7	26.5165	0	[]	[[0, 321]]	2	['4-112', '120-299']	['CON', 'CON']	['mixed a+b and a/b', 'mixed a+b and a/b']	['Ribonuclease H-like', 'Ribonuclease H-like']	['Ribonuclease H-like', 'Ribonuclease H-like']	['Glucokinase_N', 'Glucokinase_C']	9	1	2	7	1	1	7	1	1
P0A717	prs	315	5.23035	34217.9	34.8063	0	[]	[[0, 315]]	2	['4-156', '163-310']	['CON', 'CON']	['a/b three-layered sandwiches', 'a/b three-layered sandwiches']	['PRTase-like', 'PRTase-like']	['PRTase-like', 'PRTase-like']	['Pribosyltran_N', 'Pribosyl_synth']	72	14	15	40	10	10	36	10	10
P0A7U3	rpsS	92	10.5238	10430.2	36.7196	3.261	[]	[[0, 92]]	1	['10-77']	['CON']	['a+b two layers']	['Ribosomal protein S19']	['Ribosomal protein S19']	['Ribosomal_S19']	38	2	0	17	1	0	13	1	0
P0A877	trpA	268	5.31435	28723.8	37.2094	0	[]	[[0, 268]]	1	['7-264']	['CON']	['a/b barrels']	['TIM beta/alpha-barrel']	['TIM barrels']	['Trp_syntA']	4	1	1	4	1	1	4	1	1
P0A8H6	yihI	169	6.36951	19059	53.4331	68.639	[[0, 96], [146, 169]]	[[96, 146]]	0							4	0	0	3	0	0	3	0	0
P0A9W3	ettA	555	5.43087	62442.1	34.1915	0	[]	[[0, 555]]	2	['9-251', '324-524']	['CON', 'CON']	['a/b three-layered sandwiches', 'a/b three-layered sandwiches']	['P-loop domains-like', 'P-loop domains-like']	['P-loop containing nucleoside triphosphate hydrolases', 'P-loop containing nucleoside triphosphate hydrolases']	['ABC_tran', 'ABC_tran']	43	10	11	28	9	9	27	9	9
P0AA10	rplM	142	9.90533	16018.3	35.9359	0	[]	[[0, 142]]	1	['11-141']	['CON']	['a/b three-layered sandwiches']	['Ribosomal protein L13/L15p/L18e/L32e']	['Ribosomal protein L13 and L16-A']	['Ribosomal_L13']	38	2	1	24	3	1	22	3	1
P0AA16	ompR	239	6.03757	27353.3	41.3159	0	[]	[[0, 239]]	2	['6-121', '138-232']	['CON', 'CON']	['a/b three-layered sandwiches', 'alpha arrays']	['Flavodoxin-like', 'HTH']	['CheY-like', 'winged']	['Response_reg', 'Trans_reg_C']	6	0	0	5	0	0	5	0	0
P0AB28	yceD	173	4.44648	19314.7	44.2017	44.509	[[96, 173]]	[[0, 96]]	0							22	0	0	14	0	0	14	0	0
P0AC33	fumA	548	6.11436	60297.9	37.321	0	[]	[[0, 548]]	3	['21-186', '208-330', '362-535']	['CON', 'CON', 'CON']	['a+b three layers', 'a+b three layers', 'a/b three-layered sandwiches']	['Thioredoxin-like', 'Thioredoxin-like', 'The swivelling beta/beta/alpha domains']	['Fumarate hydratase N-terminal domain', 'Fumarate hydratase N-terminal domain', 'FumA C-terminal domain-like']	['Fumerase', 'Fumerase', 'Fumerase_C']	31	2	1	18	2	0	18	2	0
P11458	nadA	347	5.19323	38240.4	41.017	2.882	[]	[[0, 347]]	3	['31-108', '123-191', '208-282']	['CON', 'CON', 'CON']	['a/b three-layered sandwiches', 'a/b three-layered sandwiches', 'a/b three-layered sandwiches']	['NadA-like/4-hydroxy-3-methylbut-2-enyl diphosphate reductase', 'NadA-like/4-hydroxy-3-methylbut-2-enyl diphosphate reductase', 'NadA-like/4-hydroxy-3-methylbut-2-enyl diphosphate reductase']	['NadA-like/4-hydroxy-3-methylbut-2-enyl diphosphate reductase', 'NadA-like/4-hydroxy-3-methylbut-2-enyl diphosphate reductase', 'NadA-like/4-hydroxy-3-methylbut-2-enyl diphosphate reductase']	['NadA', 'NadA', 'NadA']	30	4	1	17	3	2	16	3	2
P21369	pncA	213	4.60284	23361.8	36.2221	0	[]	[[0, 213]]	1	['4-208']	['CON']	['a/b three-layered sandwiches']	['Isochorismatase-like hydrolases']	['Isochorismatase-like hydrolases']	['Isochorismatase']	8	1	1	7	0	0	7	0	0
P22106	asnB	554	5.55029	62658.3	44.5531	0	[]	[[0, 554]]	1	['211-499']	['CON']	['a/b three-layered sandwiches']	['HUP domain-like']	['HUP domains']	['Asn_synthase']	28	2	0	15	2	0	14	2	0
P23843	oppA	543	6.05355	60898.2	36.9728	5.525	[[0, 29]]	[[29, 543]]	3	['72-186', '171-305', '298-510']	['CON', 'CON', 'CON']	['a+b two layers', 'a/b three-layered sandwiches', 'a/b three-layered sandwiches']	['Alpha-beta plaits', 'Periplasmic binding protein-like II', 'Periplasmic binding protein-like II']	['Oligo-peptide binding protein (OPPA) insertion domain', 'Periplasmic binding protein-like II', 'Periplasmic binding protein-like II']	['SBP_bac_5_1st', 'SBP_bac_5_2nd', 'SBP_bac_5_3rd']	239	48	45	133	44	41	105	40	37
P23857	pspE	104	7.86406	11475.2	29.7442	18.269	[[0, 18]]	[[18, 104]]	1	['24-92']	['CON']	['a/b three-layered sandwiches']	['Flavodoxin-like']	['Rhodanese/Cell cycle control phosphatase']	['Rhodanese']	7	0	0	5	0	0	5	0	0
P25516	acnA	891	5.59343	97676.1	36.2824	1.01	[]	[[0, 891]]	2	['36-614', '658-884']	['CON', 'CON']	['a/b three-layered sandwiches', 'a/b three-layered sandwiches']	['Aconitase iron-sulfur domain', 'The swivelling beta/beta/alpha domains']	['Aconitase iron-sulfur domain', 'The swivelling beta/beta/alpha domain']	['Aconitase', 'Aconitase_C']	6	1	2	6	1	2	6	1	2
P26365	amiB	445	9.31428	47984.6	42.9492	25.618	[[0, 26], [130, 191], [417, 445]]	[[26, 130], [191, 417]]	2	['25-119', '192-288,334-416']	['CON', 'NC']	['beta sandwiches', 'a/b three-layered sandwiches']	['HSP20-like', 'Phosphorylase/hydrolase-like']	['B2 domain of PilQ', 'Zn-dependent exopeptidases']	['AMIN', 'Amidase_3']	4	0	0	3	0	0	3	0	0
P37005	lasT	228	5.57706	25258.7	45.7807	0	[]	[[0, 228]]	1	['3-156']	['CON']	['a/b three-layered sandwiches']	['alpha/beta knot']	['alpha/beta knot']	['SpoU_methylase']	6	0	0	2	0	0	2	0	0
P37665	yiaD	219	9.80972	22197	27.5123	44.749	[[0, 99]]	[[99, 219]]	1	['109-216']	['CON']	['a+b two layers']	['Pili subunits']	['Pili subunits']	['OmpA']	1	0	0	1	0	0	1	0	0
P39356	yjhU	328	6.32563	36111.2	36.3195	3.659	[]	[[0, 328]]	2	['22-55', '74-322']	['CON', 'CON']	['alpha arrays', 'a/b three-layered sandwiches']	['HTH', 'Rossmann-like']	['tri-helical', 'NagB/RpiA/CoA transferase-like']	['HTH_Crp_2_1', 'Sugar-bind']	1	0	0	1	0	0	1	0	0
P43672	uup	635	5.35545	72066	39.3545	0	[]	[[0, 635]]	2	['4-244', '321-514']	['CON', 'CON']	['a/b three-layered sandwiches', 'a/b three-layered sandwiches']	['P-loop domains-like', 'P-loop domains-like']	['P-loop containing nucleoside triphosphate hydrolases', 'P-loop containing nucleoside triphosphate hydrolases']	['ABC_tran', 'ABC_tran']	17	0	0	10	0	0	10	0	0
P62672	apaG	125	4.71641	13866.6	38.2448	0	[]	[[0, 125]]	1	['6-121']	['CON']	['beta sandwiches']	['Immunoglobulin-like beta-sandwich']	['Immunoglobulin/Fibronectin type III/E set domains/PapD-like']	['DUF525']	1	1	1	1	1	1	1	1	1
P68398	tadA	167	7.13201	18717.3	39.9467	0	[]	[[0, 167]]	1	['8-121']	['CON']	['a+b three layers']	['Cytidine deaminase-like']	['Cytidine deaminase-like']	['dCMP_cyt_deam_1']	1	1	1	1	1	1	1	1	1
P76291	cmoB	323	6.13295	37006.1	33.9784	0	[]	[[0, 323]]	1	['119-278']	['CON']	['a/b three-layered sandwiches']	['Rossmann-like']	['S-adenosyl-L-methionine-dependent methyltransferases']	['Methyltransf_11_1']	10	0	0	5	0	0	5	0	0
P03817	mioC	147	4.30234	15807.5	32.3586	0	[]	[[0, 147]]	1	['4-143']	['CON']	['alpha bundles']	['Four-helical up-and-down bundle']	['Cytochromes']	['Flavodoxin_1']	19	2	2	12	1	1	12	1	1
P04995	sbcB	475	5.44565	54500.2	44.963	1.684	[]	[[0, 475]]	1	['9-199']	['CON']	['mixed a+b and a/b']	['Ribonuclease H-like']	['Ribonuclease H-like']	['RNase_T']	4	0	0	3	0	0	3	0	0
P07623	metAS	309	5.05608	35726.8	42.2531	0	[]	[[0, 309]]	1	['34-294']	['CON']	['a/b three-layered sandwiches']	['Flavodoxin-like']	['Class I glutamine amidotransferase-like']	['HTS']	1	1	1	1	1	1	1	1	1
P0A7E9	pyrH	241	6.851	25970	29.644	0	[]	[[0, 241]]	1	['10-240']	['CON']	['a/b three-layered sandwiches']	['Carbamate kinase-like']	['Carbamate kinase-like']	['AA_kinase']	13	7	10	10	6	8	10	6	8
P0A800	rpoZ	91	4.87016	10236.5	62.5308	0	[]	[[0, 91]]	1	['6-85']	['CON']	['alpha arrays']	['RPB6/omega subunit-like']	['RPB6']	['RNA_pol_Rpb6']	45	1	0	23	0	0	19	0	0
P0A8G6	wrbA	198	5.59395	20845.3	35.8843	0	[]	[[0, 198]]	1	['3-194']	['CON']	['a/b three-layered sandwiches']	['Flavodoxin-like']	['Flavoproteins']	['FMN_red']	11	4	4	9	3	3	9	3	3
P0A9R4	fdx	111	4.49144	12330.7	68.0865	0	[]	[[0, 111]]	1	['17-102']	['CON']	['a+b two layers']	['beta-Grasp']	['Ubiquitin-like']	['Fer2']	30	3	0	17	1	1	15	1	1
P0ADR8	ppnN	454	6.04565	50971.3	43.5053	0	[]	[[0, 454]]	2	['2-107', '151-329']	['CON', 'CON']	['a+b two layers', 'a/b three-layered sandwiches']	['Uncharacterized protein VC_0899', 'MCP/YpsA-related']	['Uncharacterized protein VC_0899', 'MCP/YpsA-related']	['DUF4478', 'Lysine_decarbox']	12	2	2	10	2	2	10	2	2
P0AE12	amn	484	5.89735	53994.2	39.4275	1.653	[]	[[0, 484]]	1	['264-434']	['CON']	['a/b three-layered sandwiches']	['Phosphorylase/hydrolase-like']	['Peptidyl-tRNA hydrolase-like']	['PNP_UDP_1']	4	3	4	3	2	3	3	2	3
P0AE48	ytfP	113	6.39145	12866.3	27.4044	0	[]	[[0, 113]]	1	['1-110']	['CON']	['a+b two layers']	['BtrG-like (Pfam 03674)']	['BtrG-like (Pfam 03674)']	['GGACT']	4	0	0	2	0	0	2	0	0
P0AEK2	fabG	244	6.76335	25560	18.6684	0	[]	[[0, 244]]	1	['3-241']	['CON']	['a/b three-layered sandwiches']	['Rossmann-like']	['NAD(P)-binding Rossmann-fold domains']	['adh_short_C2_1']	60	13	14	31	9	10	30	9	10
P0AFD1	nuoE	166	5.40155	18589.8	47.2898	7.831	[[0, 13]]	[[13, 166]]	2	['19-83', '84-166']	['CON', 'CON']	['alpha bundles', 'a+b three layers']	['NQO2 helical bundle domain', 'Thioredoxin-like']	['NQO2 helical bundle domain', 'Thioredoxin-like']	['2Fe-2S_thioredx_N', '2Fe-2S_thioredx_C']	25	0	0	16	0	0	16	0	0
P0AFI7	pdxH	218	9.18251	25544.8	50.2945	0	[]	[[0, 218]]	1	['42-139,172-192']	['NC']	['beta barrels']	['cradle loop barrel']	['FMN-binding split barrel']	['Putative_PNPOx']	9	2	2	6	1	1	6	1	1
P0AGG4	trxC	139	5.00362	15554.6	27.7173	0	[]	[[0, 139]]	2	['1-32', '37-137']	['CON', 'CON']	['few secondary structure elements', 'a+b three layers']	['Rubredoxin-like', 'Thioredoxin-like']	['Rubredoxin-related', 'Thioredoxin-like']	['zinc_ribbon_4_1', 'Thioredoxin']	8	2	2	6	2	2	6	2	2
P13029	katG	726	5.13861	80022.8	26.9972	4.132	[[0, 30]]	[[30, 726]]	2	['61-197,229-280,314-427', '452-722']	['NC', 'CON']	['alpha complex topology', 'alpha complex topology']	['Heme-dependent peroxidases', 'Heme-dependent peroxidases']	['Heme-dependent peroxidases', 'Heme-dependent peroxidases']	['peroxidase', 'peroxidase']	41	5	3	29	5	3	29	5	3
P21338	rna	268	8.86307	29617.3	42.3537	6.716	[[0, 18]]	[[18, 268]]	1	['34-260']	['CON']	['a+b two layers']	['Ribonuclease Rh-like']	['Ribonuclease Rh-like']	['Ribonuclease_T2']	2	1	1	2	1	1	2	1	1
P23909	mutS	853	5.39387	95245.8	45.7377	4.22	[[796, 853]]	[[0, 796]]	4	['9-116', '126-263', '275-562', '567-798']	['CON', 'CON', 'CON', 'CON']	['a+b two layers', 'mixed a+b and a/b', 'alpha bundles', 'a/b three-layered sandwiches']	['Homing endonucleases-like', 'Ribonuclease H-like', 'Four-helical up-and-down bundle', 'P-loop domains-like']	['DNA repair protein MutS, domain I', 'Ribonuclease H-like', 'DNA repair protein MutS, domain III', 'P-loop containing nucleoside triphosphate hydrolases']	['MutS_I', 'MutS_II', 'MutS_III', 'MutS_V']	8	2	3	7	2	2	7	2	2
P30178	hcxB	361	5.95521	38896.7	39.3341	0	[]	[[0, 361]]	1	['6-342']	['CON']	['a+b three layers']	['L-sulfolactate dehydrogenase-like']	['L-sulfolactate dehydrogenase-like']	['Ldh_2']	6	1	2	6	1	2	6	1	2
P31057	panB	264	5.14844	28237.1	40.6269	0	[]	[[0, 264]]	1	['5-263']	['CON']	['a/b barrels']	['TIM beta/alpha-barrel']	['TIM barrels']	['Pantoate_transf']	53	9	6	29	9	6	27	9	6
P32695	dusA	345	6.11556	38467.5	32.9261	5.217	[[0, 18]]	[[18, 345]]	1	['77-238']	['CON']	['a/b barrels']	['TIM beta/alpha-barrel']	['TIM barrels']	['DHO_dh']	5	0	1	3	0	0	3	0	0
P75809	ybjI	271	4.83532	30195.8	24.2007	0	[]	[[0, 271]]	1	['3-263']	['CON']	['a+b two layers']	['Cof C2 cap domain']	['Cof C2 cap domain']	['Hydrolase_3']	1	0	0	1	0	0	1	0	0
P77690	arnB	385	6.39572	42237	32.1587	0.779	[]	[[0, 385]]	2	['39-211', '262-381']	['CON', 'CON']	['a/b three-layered sandwiches', 'a+b two layers']	['PLP-dependent transferases', 'C-terminal domain in some PLP-dependent transferases']	['PLP-dependent transferases', 'C-terminal domain in some PLP-dependent transferases']	['Aminotran_5_N', 'DegT_DnrJ_EryC1']	38	5	3	22	5	5	21	4	4
Q93K97	nudF	209	4.98111	23666.5	45.1933	0	[]	[[0, 209]]	1	['58-197']	['CON']	['a+b two layers']	['beta-Grasp']	['Nudix']	['NUDIX_1']	4	0	0	2	0	0	2	0	0
P05020	pyrC	348	5.77111	38826.9	46.1676	0	[]	[[0, 348]]	1	['15-306']	['CON']	['a/b barrels']	['TIM beta/alpha-barrel']	['TIM barrels']	['Amidohydro_1_N']	27	7	10	20	7	10	18	7	10
P08506	dacC	400	7.73769	43608.4	17.8673	7.25	[[0, 29]]	[[29, 400]]	3	['64-178', '165-282', '285-371']	['CON', 'CON', 'CON']	['alpha complex topology', 'a+b three layers', 'beta sandwiches']	['alpha-helical domain in beta-lactamase/transpeptidase-like proteins', 'Profilin-like', 'Penicillin-binding protein associated domain']	['alpha-helical domain in beta-lactamase/transpeptidase-like proteins', 'a+b domain in beta-lactamase/transpeptidase-like proteins', 'Penicillin-binding protein associated domain']	['Peptidase_S11_1st', 'Peptidase_S11_2nd', 'PBP5_C']	1	0	0	1	0	0	1	0	0
P09053	avtA	417	5.64953	46710.7	46.6159	0	[]	[[0, 417]]	2	['23-294', '306-411']	['CON', 'CON']	['a/b three-layered sandwiches', 'a+b two layers']	['PLP-dependent transferases', 'C-terminal domain in some PLP-dependent transferases']	['PLP-dependent transferases', 'C-terminal domain in some PLP-dependent transferases']	['Aminotran_1_2_N', 'Aminotran_1_2_C_13']	7	0	0	7	0	0	7	0	0
P0A6A8	acpP	78	4.05003	8639.42	46.8551	0	[]	[[0, 78]]	1	['1-75']	['CON']	['alpha bundles']	['ACP-like']	['Acyl-carrier protein (ACP)']	['PP-binding']	71	4	1	42	3	2	28	0	0
P0A6Q3	fabA	172	6.12556	18968.8	21.4855	1.744	[]	[[0, 172]]	1	['29-163']	['CON']	['a+b two layers']	['Thioesterase/thiol ester dehydrase-isomerase-like']	['Thioesterase/thiol ester dehydrase-isomerase']	['FabA']	21	4	0	13	6	3	13	6	3
P0A763	ndk	143	5.54018	15463.3	25.0672	0	[]	[[0, 143]]	1	['3-139']	['CON']	['a+b two layers']	['Alpha-beta plaits']	['Nucleoside diphosphate kinases']	['NDK']	43	5	6	23	9	9	18	8	8
P0A7K2	rplL	121	4.6025	12295.1	33.4653	16.529	[[0, 53]]	[[53, 121]]	2	['3-51', '54-121']	['CON', 'CON']	['alpha duplicates or obligate multimers', 'a+b two layers']	['Ribosomal protein L7/12, oligomerisation (N-terminal) domain', 'ClpS-like']	['Ribosomal protein L7/12, oligomerisation (N-terminal) domain', 'ClpS-related']	['Ribosomal_L12_N', 'Ribosomal_L12']	116	16	11	56	14	7	39	8	7
P0A7N1	ykgM	87	9.29965	9920.06	18.5139	0	[]	[[0, 87]]	1	['1-74']	['CON']	['few secondary structure elements']	['Ribosomal protein L31p']	['Ribosomal protein L31p']	['Ribosomal_L31']	5	0	0	5	0	0	5	0	0
P0A7W1	rpsE	167	10.109	17603.2	32.0713	0	[]	[[0, 167]]	2	['10-72', '79-159']	['CON', 'CON']	['a+b two layers', 'a+b two layers']	['dsRBD-like', 'Ribosomal protein S5 domain 2-like']	['dsRNA-binding domain-like', 'Ribosomal protein S5 domain 2-like']	['Ribosomal_S5', 'Ribosomal_S5_C']	72	5	1	29	1	1	23	1	1
P0A805	frr	185	6.43613	20638.3	41.5411	0	[]	[[0, 185]]	1	['3-183']	['CON']	['a+b two layers']	['RRF/tRNA synthetase additional domain-like']	['Ribosome recycling factor, RRF']	['RRF']	48	7	3	26	4	2	22	1	0
P0A821	selA	463	6.04576	50606.6	37.8503	0	[]	[[0, 463]]	2	['103-338', '362-455']	['CON', 'CON']	['a/b three-layered sandwiches', 'a+b two layers']	['PLP-dependent transferases', 'C-terminal domain in some PLP-dependent transferases']	['PLP-dependent transferases', 'C-terminal domain in some PLP-dependent transferases']	['SelA_N', 'SelA_C']	2	0	0	2	0	0	2	0	0
P0A887	ubiE	251	7.77133	28072.9	31.3355	3.984	[]	[[0, 251]]	1	['61-238']	['CON']	['a/b three-layered sandwiches']	['Rossmann-like']	['S-adenosyl-L-methionine-dependent methyltransferases']	['Methyltransf_11_1']	4	1	1	3	1	1	3	1	1
P0A8I5	trmB	239	6.41686	27307	61.9762	3.766	[]	[[0, 239]]	1	['45-237']	['CON']	['a/b three-layered sandwiches']	['Rossmann-like']	['S-adenosyl-L-methionine-dependent methyltransferases']	['Methyltransf_4']	19	4	5	14	3	3	13	2	2
P0A9V1	lptB	241	5.63976	26800.3	52.2976	0	[]	[[0, 241]]	1	['4-228']	['CON']	['a/b three-layered sandwiches']	['P-loop domains-like']	['P-loop containing nucleoside triphosphate hydrolases']	['ABC_tran']	3	0	0	3	0	0	2	0	0
P0AA39	rluC	319	9.84988	36026.1	42.0263	0	[]	[[0, 319]]	2	['20-68', '98-309']	['CON', 'CON']	['a+b two layers', 'a+b two layers']	['beta-Grasp', 'Alpha-beta plaits']	['Alpha-L RNA-binding motif', 'Pseudouridine synthase']	['S4_1', 'PseudoU_synth_2']	12	0	0	8	0	0	8	0	0
P0AB55	yciI	98	5.18596	10601.9	23.501	0	[]	[[0, 98]]	1	['1-97']	['CON']	['a+b two layers']	['Alpha-beta plaits']	['Dimeric alpha+beta barrel']	['YCII']	4	1	1	4	1	1	4	1	1
P0ABQ0	coaBC	406	7.05647	43437.6	37.5424	0	[]	[[0, 406]]	2	['6-175', '185-397']	['CON', 'CON']	['a/b three-layered sandwiches', 'a/b three-layered sandwiches']	['Homo-oligomeric flavin-containing Cys decarboxylases, HFCD', 'Rossmann-like']	['Homo-oligomeric flavin-containing Cys decarboxylases, HFCD', 'NAD(P)-binding Rossmann-fold domains']	['Flavoprotein', 'DFP']	4	0	0	3	0	0	3	0	0
P0ACM2	rspR	228	5.91128	26564.8	53.8053	3.509	[]	[[0, 228]]	2	['10-84', '89-214']	['CON', 'CON']	['alpha arrays', 'alpha bundles']	['HTH', 'Fatty acid responsive transcription factor FadR, C-terminal domain']	['winged', 'Fatty acid responsive transcription factor FadR, C-terminal domain']	['GntR', 'FCD']	3	1	1	3	1	1	3	1	1
P0AEU0	hisJ	260	5.46509	28483	38.2254	9.615	[[0, 25]]	[[25, 260]]	2	['27-126', '115-207']	['CON', 'CON']	['a/b three-layered sandwiches', 'a/b three-layered sandwiches']	['Periplasmic binding protein-like II', 'Periplasmic binding protein-like II']	['Periplasmic binding protein-like II', 'Periplasmic binding protein-like II']	['SBP_bac_3_1st', 'SBP_bac_3_2nd']	21	0	0	11	0	0	11	0	0
P0AGJ9	tyrS	424	5.58968	47526.4	42.3156	0	[]	[[0, 424]]	2	['9-317', '334-423']	['CON', 'CON']	['a/b three-layered sandwiches', 'a+b two layers']	['HUP domain-like', 'beta-Grasp']	['HUP domains', 'Alpha-L RNA-binding motif']	['tRNA-synt_1b_1', 'S4_3']	80	20	30	56	16	23	42	13	18
P0CG19	rph	228	5.3704	24424.6	28.8224	5.702	[]	[[0, 228]]	2	['11-140', '159-225']	['CON', 'CON']	['a+b two layers', 'a+b two layers']	['Ribosomal protein S5 domain 2-like', 'Ribonuclease PH domain 2-like']	['Ribosomal protein S5 domain 2-like', 'Ribonuclease PH domain 2']	['RNase_PH', 'RNase_PH_C_4']	9	4	4	6	3	3	6	3	3
P11447	argH	457	5.10843	50317.6	38.9591	0	[]	[[0, 457]]	2	['108-350', '355-433']	['CON', 'CON']	['alpha arrays', 'alpha arrays']	['L-aspartase middle domain-like', 'L-aspartase C-terminal domain-like']	['L-aspartase middle domain-like', 'L-aspartase C-terminal domain-like']	['Lyase_1_C', 'ASL_C2']	3	1	1	2	1	1	2	1	1
P12008	aroC	361	5.8105	39137	33.2283	0	[]	[[0, 361]]	1	['9-352']	['CON']	['a+b two layers']	['Chorismate synthase, AroC']	['Chorismate synthase, AroC']	['Chorismate_synt']	10	3	5	6	3	4	6	3	4
P14900	murD	438	5.15339	46973.1	24.0345	0	[]	[[0, 438]]	3	['7-94', '104-297', '301-416']	['CON', 'CON', 'CON']	['a/b three-layered sandwiches', 'a/b three-layered sandwiches', 'a/b three-layered sandwiches']	['Rossmann-like', 'P-loop domains-like', 'Flavodoxin-like']	['MurCD/PglD N-terminal domain-like', 'P-loop containing nucleoside triphosphate hydrolases', 'CheY-like']	['NAD_binding_8_1', 'Mur_ligase_M', 'Mur_ligase_C']	20	5	9	14	6	7	14	6	7
P15288	pepD	485	5.20414	52914.8	34.2744	0	[]	[[0, 485]]	3	['10-194,397-479', '200-259,356-398', '240-283']	['NC', 'NC IS', 'IS']	['a/b three-layered sandwiches', 'a+b two layers', 'a+b two layers']	['Phosphorylase/hydrolase-like', 'Alpha-beta plaits', 'Alpha-beta plaits']	['Zn-dependent exopeptidases', 'Bacterial exopeptidase dimerisation domain', 'Bacterial exopeptidase dimerisation domain']	['Peptidase_M20_1st', 'Peptidase_M20_2nd', 'M20_dimer_2']	105	24	32	60	18	19	52	17	18
P24188	trhO	350	6.03172	39780.9	45.0537	9.714	[[315, 350]]	[[0, 315]]	2	['26-114', '136-235']	['CON', 'CON']	['a+b two layers', 'a/b three-layered sandwiches']	['Alpha-beta plaits', 'Flavodoxin-like']	['Acylphosphatase-like', 'Rhodanese/Cell cycle control phosphatase']	['PRK05320', 'Rhodanese']	6	0	0	5	0	0	5	0	0
P39160	uxuB	486	5.30037	53579.6	30.6704	1.235	[]	[[0, 486]]	2	['23-281', '284-483']	['CON', 'CON']	['a/b three-layered sandwiches', 'alpha arrays']	['Rossmann-like', '6-phosphogluconate dehydrogenase C-terminal domain-like']	['NAD(P)-binding Rossmann-fold domains', '6-phosphogluconate dehydrogenase C-terminal domain-like']	['Mannitol_dh', 'Mannitol_dh_C']	3	0	0	3	0	0	3	0	0
P65870	queD	121	6.03661	13772.7	18.5702	0	[]	[[0, 121]]	1	['5-120']	['CON']	['a+b two layers']	['T-fold']	['Tetrahydrobiopterin biosynthesis enzymes-like']	['PTPS']	5	0	0	4	0	0	4	0	0
P77739	yniA	286	4.97912	32458.2	49.7591	0	[]	[[0, 286]]	1	['4-262']	['CON']	['a+b complex topology']	['Protein kinase/SAICAR synthase/ATP-grasp']	['Protein kinase']	['Fructosamin_kin']	1	0	0	1	0	0	1	0	0
P00722	lacZ	1024	5.27678	116481	43.2667	0	[]	[[0, 1024]]	5	['85-190', '222-334', '336-589', '627-724', '743-1021']	['CON', 'CON', 'CON', 'CON', 'CON']	['beta sandwiches', 'beta sandwiches', 'a/b barrels', 'beta sandwiches', 'beta sandwiches']	['jelly-roll', 'Immunoglobulin-like beta-sandwich', 'TIM beta/alpha-barrel', 'Immunoglobulin-like beta-sandwich', 'Glycosyl hydrolase domain-like']	['Galactose-binding domain-like', 'Immunoglobulin/Fibronectin type III/E set domains/PapD-like', 'TIM barrels', 'Immunoglobulin/Fibronectin type III/E set domains/PapD-like', 'supersandwich']	['Glyco_hydro_2_N', 'Glyco_hydro_2', 'Glyco_hydro_2_C', 'DUF4981', 'Bgal_small_N']	1	0	0	1	0	0	1	0	0
P00864	ppc	883	5.51682	99061.4	46.727	0	[]	[[0, 883]]	1	['7-883']	['CON']	['a/b barrels']	['TIM beta/alpha-barrel']	['TIM barrels']	['PEPcase']	69	11	9	44	12	11	44	12	11
P00954	trpS	334	6.26658	37437.4	36.8257	0	[]	[[0, 334]]	1	['6-324']	['CON']	['a/b three-layered sandwiches']	['HUP domain-like']	['HUP domains']	['tRNA-synt_1b']	51	13	20	33	12	13	29	11	12
P07118	valS	951	5.19891	108191	30.4932	0	[]	[[0, 951]]	4	['34-168,382-437,468-573,611-636', '210-239,241-293', '643-813', '792-882']	['NC', 'NC IS', 'CON', 'CON']	['alpha bundles', 'beta barrels', 'alpha bundles', 'a+b three layers']	['Anticodon-binding domain of a subclass of class I aminoacyl-tRNA synthetases', 'cradle loop barrel', 'Anticodon-binding domain of a subclass of class I aminoacyl-tRNA synthetases', 'A subdomain in the anticodon-binding domain of a subclass of class I aminoacyl-tRNA synthetases']	['Anticodon-binding domain of a subclass of class I aminoacyl-tRNA synthetases', 'acid protease', 'Anticodon-binding domain of a subclass of class I aminoacyl-tRNA synthetases', 'A subdomain in the anticodon-binding domain of a subclass of class I aminoacyl-tRNA synthetases']	['tRNA-synt_1g', 'tRNA-synt_1_2', 'Anticodon_1', 'valS']	142	18	3	77	14	5	71	14	7
P09148	galT	348	6.00677	39645.2	31.3719	2.586	[]	[[0, 348]]	2	['66-174', '181-343']	['CON', 'CON']	['a+b three layers', 'a+b three layers']	['HIT-like', 'HIT-like']	['HIT-related', 'HIT-related']	['GalP_UDP_transf', 'GalP_UDP_tr_C']	2	0	0	2	0	0	2	0	0
P0A6G3	pncC	165	5.06119	17581.5	39.5788	0	[]	[[0, 165]]	1	['8-160']	['CON']	['a/b three-layered sandwiches']	['CinA-like']	['CinA-like']	['CinA_N']	10	5	6	8	4	4	8	4	4
P0A6T3	galK	382	5.2769	41441.6	32.9644	0	[]	[[0, 382]]	2	['22-182', '205-379']	['CON', 'CON']	['a+b two layers', 'a+b two layers']	['Ribosomal protein S5 domain 2-like', 'Alpha-beta plaits']	['Ribosomal protein S5 domain 2-like', 'GHMP Kinase, C-terminal domain']	['GHMP_kinases_N', 'GHMP_kinases_C']	6	2	3	5	2	2	5	2	2
P0A6W9	gshA	518	5.27252	58268.6	45.5149	0	[]	[[0, 518]]	1	['7-482']	['CON']	['alpha duplicates or obligate multimers']	['N-terminal domain of Phi ETA orf 56-like protein']	['N-terminal domain of Phi ETA orf 56-like protein']	['Glu_cys_ligase']	29	6	6	21	5	6	21	5	6
P0A6Z6	nikR	133	5.77054	15093.6	36.6992	0	[]	[[0, 133]]	2	['9-40', '52-128']	['CON', 'CON']	['alpha arrays', 'a+b two layers']	['HTH', 'Alpha-beta plaits']	['Ribbon-helix-helix', 'ACT-like']	['RHH_1_1', 'NikR_C']	1	0	0	1	0	0	1	0	0
P0A794	pdxJ	243	5.60986	26384	46.3218	0	[]	[[0, 243]]	1	['5-239']	['CON']	['a/b barrels']	['TIM beta/alpha-barrel']	['TIM barrels']	['PdxJ']	17	4	4	12	4	4	11	4	4
P0A8M3	thrS	642	5.80243	74013.5	46.6857	0	[]	[[0, 642]]	4	['4-61', '71-202', '243-422,457-529', '536-631']	['CON', 'CON', 'NC', 'CON']	['a+b two layers', 'a+b two layers', 'a+b three layers', 'a/b three-layered sandwiches']	['beta-Grasp', 'LuxS, MPP, ThrRS/AlaRS common domain', 'Class II aaRS and biotin synthetases', 'Anticodon-binding domain of Class II aaRS']	['Ubiquitin-like', 'ThrRS/AlaRS editing domain', 'Class II aaRS and biotin synthetases', 'Anticodon-binding domain of Class II aaRS']	['TGS', 'tRNA_SAD', 'tRNA-synt_2b', 'HGTP_anticodon']	107	13	5	59	11	6	53	10	6
P0A8T7	rpoC	1407	6.66724	155158	37.3004	2.559	[[1373, 1407]]	[[0, 1373]]	10	['16-152,155-334', '336-379,418-498', '378-416', '499-636', '639-810', '818-886', '912-953,1130-1153,1215-1263,1304-1366', '947-1021', '1031-1126', '1154-1210']	['NC', 'NC', 'CON', 'CON', 'CON', 'CON', 'NC', 'IS', 'IS', 'IS']	['a+b complex topology', 'beta barrels', 'alpha arrays', 'a+b complex topology', 'a+b complex topology', 'a+b two layers', 'a+b complex topology', 'a+b complex topology', 'a+b complex topology', 'a+b complex topology']	['N-terminal domain in RNA-polymerase beta-prime subunit', 'cradle loop barrel', 'inserted helical subdomain in bacterial RNA-polymerase beta-prime subunit', 'first helical domain in RNA-polymerase beta-prime subunit', 'second helical domain in RNA-polymerase beta-prime subunit', 'MoeA-I/Ornithine decarboxylase-C/Reverse ferredoxin-like domain in RNA-polymerase', 'central helical domain in RNA-po…	['N-terminal domain in RNA-polymerase beta-prime subunit', 'double psi', 'inserted helical subdomain in bacterial RNA-polymerase beta-prime subunit', 'first helical domain in RNA-polymerase beta-prime subunit', 'second helical domain in RNA-polymerase beta-prime subunit', 'MoeA-I/Ornithine decarboxylase-C/Reverse ferredoxin-like domain in RNA-polymerase', 'central helical domain in RNA-polymerase…	['RNA_pol_Rpb1_1', 'RNA_pol_Rpb1_2', 'PRK00566_1st', 'RNA_pol_Rpb1_3', 'RNA_pol_Rpb1_4', 'PRK00566_2nd', 'RNA_pol_Rpb1_5_3rd', 'RNA_pol_Rpb1_5_1st', 'PRK14844', 'PRK00566_3rd']	327	44	16	175	27	13	153	26	12
P0A998	ftnA	165	4.76785	19423.6	36.3564	0	[]	[[0, 165]]	1	['4-159']	['CON']	['alpha bundles']	['Ferritin/Heme oxygenase/4-helical cytokines']	['Ferritin']	['Ferritin']	24	4	5	14	3	3	12	3	3
P0A9M2	hpt	178	5.09092	20115	28.2382	0	[]	[[0, 178]]	1	['7-170']	['CON']	['a/b three-layered sandwiches']	['PRTase-like']	['PRTase-like']	['Pribosyltran']	46	11	11	29	10	9	26	10	9
P0AAN9	iraP	86	4.81804	9937.37	19.1163	0	[]	[[0, 86]]	1	['17-60']	['CON']	['a+b two layers']	['IF3-like']	['SepF C-terminal domain']	['SepF']	3	0	0	3	0	0	3	0	0
P0AB61	yciN	83	5.47385	9385.52	17.4181	7.229	[]	[[0, 83]]	0							20	2	0	14	2	1	14	2	1
P0ABQ4	folA	159	4.83918	17999.2	42.6025	0	[]	[[0, 159]]	1	['1-158']	['CON']	['a/b three-layered sandwiches']	['Dihydrofolate reductases']	['Dihydrofolate reductases']	['DHFR_1']	14	1	0	8	1	1	8	1	1
P0ACL0	glpR	252	5.82056	28047.5	40.4103	0	[]	[[0, 252]]	3	['2-43', '21-78', '73-125']	['CON', 'CON', 'CON']	['alpha arrays', 'alpha arrays', 'a/b three-layered sandwiches']	['HTH', 'HTH', 'Rossmann-like']	['winged', 'winged', 'NagB/RpiA/CoA transferase-like']	['HTH_DeoR', 'GntR', 'AcetylCoA_hyd_C']	3	0	0	2	0	0	2	0	0
P0ADI7	yecD	188	5.37176	20452	56.4649	0	[]	[[0, 188]]	1	['7-185']	['CON']	['a/b three-layered sandwiches']	['Isochorismatase-like hydrolases']	['Isochorismatase-like hydrolases']	['Isochorismatase']	10	3	5	7	2	5	7	2	5
P0ADP2	yigI	155	6.42328	17162.6	33.5574	0	[]	[[0, 155]]	1	['18-154']	['CON']	['a+b two layers']	['Thioesterase/thiol ester dehydrase-isomerase-like']	['Thioesterase/thiol ester dehydrase-isomerase']	['4HBT']	6	0	0	5	0	0	5	0	0
P0ADY3	rplN	123	10.4313	13540.9	36.6927	0	[]	[[0, 123]]	1	['4-120']	['CON']	['beta barrels']	['Ribosomal protein L14-like']	['Ribosomal protein L14-related']	['Ribosomal_L14']	11	0	0	8	0	0	8	0	0
P0AEI1	miaB	474	5.1971	53662.3	37.7502	1.055	[]	[[0, 474]]	2	['5-114', '145-367']	['CON', 'CON']	['a/b three-layered sandwiches', 'a/b barrels']	['Flavodoxin-like', 'TIM beta/alpha-barrel']	['CheY-like', 'TIM barrels']	['UPF0004', 'Radical_SAM']	41	3	1	27	3	1	26	3	1
P0AFW8	rof	84	4.62785	9479.54	29.7095	19.048	[[0, 15]]	[[15, 84]]	1	['7-79']	['CON']	['beta barrels']	['SH3']	['RNase P subunit p29']	['ROF']	5	1	1	5	1	1	3	0	0
P10408	secA	901	5.43133	102022	39.5301	4.218	[[854, 901]]	[[0, 854]]	5	['14-241', '229-362', '416-614', '620-831', '886-901']	['CON', 'CON', 'CON', 'CON', 'CON']	['a/b three-layered sandwiches', 'alpha arrays', 'a/b three-layered sandwiches', 'alpha complex topology', 'few secondary structure elements']	['P-loop domains-like', 'Pre-protein crosslinking domain of SecA', 'P-loop domains-like', 'Helical scaffold and wing domains of SecA', 'Sec-C motif']	['P-loop containing nucleoside triphosphate hydrolases', 'Pre-protein crosslinking domain of SecA', 'P-loop containing nucleoside triphosphate hydrolases', 'Helical scaffold and wing domains of SecA', 'Sec-C motif']	['SecA_DEAD', 'SecA_PP_bind', 'Helicase_C_10', 'SecA_SW', 'SEC-C']	61	5	1	43	4	1	43	4	1
P23869	ppiB	164	5.51397	18153.3	21.947	0	[]	[[0, 164]]	1	['2-162']	['CON']	['beta barrels']	['Cyclophilin-like']	['Cyclophilin-like']	['Pro_isomerase']	70	15	10	33	12	10	25	9	8
P23882	fmt	315	5.55905	34168.1	44.5911	0	[]	[[0, 315]]	2	['6-199', '209-302']	['CON', 'CON']	['a/b three-layered sandwiches', 'beta barrels']	['Formyltransferase', 'FMT C-terminal domain-like']	['Formyltransferase', 'FMT C-terminal domain-related']	['Formyl_trans_N', 'Formyl_trans_C']	36	8	13	24	6	10	22	6	10
P25888	rhlE	454	10.0573	49988.7	43.3271	16.96	[[377, 454]]	[[0, 377]]	2	['2-209', '234-366']	['CON', 'CON']	['a/b three-layered sandwiches', 'a/b three-layered sandwiches']	['P-loop domains-like', 'P-loop domains-like']	['P-loop containing nucleoside triphosphate hydrolases', 'P-loop containing nucleoside triphosphate hydrolases']	['DEAD', 'Helicase_C_1']	22	3	0	13	4	1	12	3	1
P26648	ftsP	470	5.93515	51857.5	46.3707	8.511	[[0, 39]]	[[39, 470]]	3	['31-166', '178-294', '355-466']	['CON', 'CON', 'CON']	['beta sandwiches', 'beta sandwiches', 'beta sandwiches']	['Cupredoxin-like', 'Cupredoxin-like', 'Cupredoxin-like']	['Cupredoxin-related', 'Cupredoxin-related', 'Cupredoxin-related']	['Cu-oxidase_3_1', 'Cu-oxidase', 'Cu-oxidase_2']	3	0	0	3	0	0	3	0	0
P30126	leuD	201	5.16066	22487.2	21.3617	0	[]	[[0, 201]]	1	['4-177']	['CON']	['a/b three-layered sandwiches']	['The swivelling beta/beta/alpha domains']	['The swivelling beta/beta/alpha domain']	['Aconitase_C']	1	0	0	1	0	0	1	0	0
P37440	ucpA	263	5.12576	27849.7	35.0821	0	[]	[[0, 263]]	1	['4-254']	['CON']	['a/b three-layered sandwiches']	['Rossmann-like']	['NAD(P)-binding Rossmann-fold domains']	['adh_short_C2']	4	0	0	4	0	0	4	0	0
P46837	yhgF	773	5.91764	85118.9	29.7488	6.986	[[719, 773]]	[[0, 719]]	7	['13-63', '65-108', '112-311', '327-460', '484-557', '565-625', '650-719']	['CON', 'CON', 'CON', 'CON', 'CON', 'CON', 'CON']	['alpha arrays', 'alpha bundles', 'alpha complex topology', 'mixed a+b and a/b', 'alpha arrays', 'alpha arrays', 'beta barrels']	['HTH', 'immunoglobulin/albumin-binding domain-like', 'Tex N-terminal region-like', 'Ribonuclease H-like', 'HhH/H2TH', 'HhH/H2TH', 'OB-fold']	['Tex N-terminal domain', 'Tex bundle domain-like', 'Tex N-terminal region-like', 'Ribonuclease H-like', 'SAM domain-like', 'SAM domain-like', 'Nucleic acid-binding proteins']	['Tex_N_1st', 'Tex_N_2nd', 'Tex_N_3rd', 'Tex_YqgF', 'HHH_3', 'DLD_1', 'S1']	46	4	0	32	5	2	32	5	2
P75874	yccU	137	6.72283	14701	21.1985	0	[]	[[0, 137]]	1	['9-129']	['CON']	['a/b three-layered sandwiches']	['Rossmann-like']	['NAD(P)-binding Rossmann-fold domains']	['CoA_binding_2']	7	0	0	3	0	0	3	0	0
P75959	nagK	303	5.26007	33042.3	36.397	0	[]	[[0, 303]]	2	['2-115', '125-300']	['CON', 'CON']	['mixed a+b and a/b', 'mixed a+b and a/b']	['Ribonuclease H-like', 'Ribonuclease H-like']	['Ribonuclease H-like', 'Ribonuclease H-like']	['ROK_N', 'ROK_C']	2	1	2	2	1	2	2	1	2
P76002	pliG	133	9.49801	14905.6	22.2903	18.045	[[0, 24]]	[[24, 133]]	1	['36-131']	['CON']	['beta sandwiches']	['jelly-roll']	['Galactose-binding domain-like']	['PPC']	2	2	2	2	2	2	2	2	2
P76290	cmoA	247	5.35659	27776.3	49.5725	1.619	[]	[[0, 247]]	1	['24-170,203-235']	['NC']	['a/b three-layered sandwiches']	['Rossmann-like']	['S-adenosyl-L-methionine-dependent methyltransferases']	['Methyltransf_11_2']	20	5	5	13	5	5	11	4	4
P00509	aspC	396	5.54381	43572.8	29.4957	0	[]	[[0, 396]]	2	['18-299', '307-395']	['CON', 'CON']	['a/b three-layered sandwiches', 'a+b two layers']	['PLP-dependent transferases', 'C-terminal domain in some PLP-dependent transferases']	['PLP-dependent transferases', 'C-terminal domain in some PLP-dependent transferases']	['Aminotran_1_2_N', 'Aminotran_1_2_C_5']	65	12	13	32	12	12	32	12	12
P05041	pabB	453	5.08194	50968.9	48.3821	0	[]	[[0, 453]]	1	['15-451']	['CON']	['a+b duplicates or obligate multimers']	['ADC synthase']	['ADC synthase']	['Chorismate_bind']	2	1	1	2	1	1	2	1	1
P05791	ilvD	616	5.5869	65530.9	30.4205	0.974	[]	[[0, 616]]	2	['60-357', '421-574']	['CON', 'CON']	['alpha arrays', 'a/b three-layered sandwiches']	['lvD/EDD N-terminal domain-like', 'Flavodoxin-like']	['lvD/EDD N-terminal domain-like', 'Dehydratase-like']	['ILVD_EDD_1st', 'ILVD_EDD_2nd']	7	0	0	4	0	0	4	0	0
P08390	usg	337	4.38077	36363.7	37.2528	0	[]	[[0, 337]]	2	['6-133', '134-315']	['CON', 'CON']	['a/b three-layered sandwiches', 'a+b two layers']	['Rossmann-like', 'FwdE/GAPDH domain-like']	['NAD(P)-binding Rossmann-fold domains', 'Glyceraldehyde-3-phosphate dehydrogenase-like, C-terminal domain']	['Semialdhyde_dh', 'Semialdhyde_dhC']	17	0	0	11	0	0	11	0	0
P08660	lysC	449	5.02499	48531.1	34.7846	0	[]	[[0, 449]]	3	['5-61,104-289', '299-356', '387-448']	['NC', 'CON', 'CON']	['a/b three-layered sandwiches', 'a+b two layers', 'a+b two layers']	['Carbamate kinase-like', 'Alpha-beta plaits', 'Alpha-beta plaits']	['Carbamate kinase-like', 'ACT-like', 'ACT-like']	['AA_kinase', 'ACT_2', 'ACT_7_1']	7	1	1	6	1	1	6	1	1
P0A6F1	carA	382	5.91338	41430.5	30.9152	0	[]	[[0, 382]]	2	['4-140', '197-375']	['CON', 'CON']	['a/b three-layered sandwiches', 'a/b three-layered sandwiches']	['The swivelling beta/beta/alpha domains', 'Flavodoxin-like']	['The swivelling beta/beta/alpha domain', 'Class I glutamine amidotransferase-like']	['CPSase_sm_chain', 'GATase']	11	4	6	7	4	5	7	4	5
P0A6F5	groEL	548	4.84549	57328.2	29.2965	3.832	[[527, 548]]	[[0, 527]]	3	['4-153', '137-188,316-409', '191-366']	['CON', 'NC', 'CON']	['alpha bundles', 'mixed a+b and a/b', 'a/b three-layered sandwiches']	['GroEL equatorial domain-like', 'Zincin-like', 'The swivelling beta/beta/alpha domains']	['GroEL equatorial domain-like', 'GroEL-intermediate domain like', 'The swivelling beta/beta/alpha domain']	['Cpn60_TCP1_1st', 'Cpn60_TCP1_3rd', 'Cpn60_TCP1_2nd_2']	257	38	18	126	29	12	100	24	13
P0A7R9	rpsK	129	11.3283	13844.8	30.3589	10.853	[[116, 129]]	[[0, 116]]	1	['13-127']	['CON']	['mixed a+b and a/b']	['Ribonuclease H-like']	['Ribonuclease H-like']	['Ribosomal_S11']	30	1	0	16	1	0	14	1	0
P0A903	bamC	344	5.33686	36842	26.5363	8.14	[[0, 29]]	[[29, 344]]	2	['89-211', '228-344']	['CON', 'CON']	['a+b two layers', 'a+b two layers']	['TBP-like', 'TBP-like']	['Bet v1-like', 'Bet v1-like']	['Lipoprotein_18_1', 'Lipoprotein_18']	1	1	1	1	1	1	1	1	1
P0A940	bamA	810	4.9295	90551.6	26.6467	2.469	[[0, 19]]	[[19, 810]]	6	['24-91', '92-172', '176-263', '266-346', '347-421', '427-807']	['CON', 'CON', 'CON', 'CON', 'CON', 'CON']	['a+b duplicates or obligate multimers', 'a+b duplicates or obligate multimers', 'a+b duplicates or obligate multimers', 'a+b duplicates or obligate multimers', 'a+b duplicates or obligate multimers', 'beta barrels']	['Polypeptide transport-associated (POTRA) domain', 'Polypeptide transport-associated (POTRA) domain', 'Polypeptide transport-associated (POTRA) domain', 'Polypeptide transport-associated (POTRA) domain', 'Polypeptide transport-associated (POTRA) domain', 'Outer membrane meander beta-barrels']	['Polypeptide transport-associated (POTRA) domain', 'Polypeptide transport-associated (POTRA) domain', 'Polypeptide transport-associated (POTRA) domain', 'Polypeptide transport-associated (POTRA) domain', 'Polypeptide transport-associated (POTRA) domain', 'Porin']	['POTRA_5', 'POTRA', 'POTRA_4', 'POTRA', 'POTRA_5', 'Bac_surface_Ag']	23	0	0	19	0	0	19	0	0
P0AAC8	iscA	107	4.74994	11555.9	18.4486	0	[]	[[0, 107]]	1	['3-96']	['CON']	['beta complex topology']	['HesB-like domain']	['HesB-like domain']	['Fe-S_biosyn']	24	2	2	15	1	1	13	1	1
P0AAI5	fabF	413	5.71393	43045.3	34.2208	0	[]	[[0, 413]]	2	['4-252', '220-411']	['CON', 'CON']	['a/b three-layered sandwiches', 'a/b three-layered sandwiches']	['Thiolase-like', 'Thiolase-like']	['Thiolase-like', 'Thiolase-like']	['ketoacyl-synt', 'Ketoacyl-synt_C_1']	112	33	36	68	23	23	57	20	20
P0AB91	aroG	350	6.13784	38009.1	30.3743	0	[]	[[0, 350]]	1	['44-349']	['CON']	['a/b barrels']	['TIM beta/alpha-barrel']	['TIM barrels']	['DAHP_synth_1']	40	2	0	22	2	1	22	2	1
P0ABF6	cdd	294	5.41951	31539.5	34.3231	0	[]	[[0, 294]]	2	['60-140', '189-289']	['CON', 'CON']	['a+b three layers', 'a+b three layers']	['Cytidine deaminase-like', 'Cytidine deaminase-like']	['Cytidine deaminase-like', 'Cytidine deaminase-like']	['dCMP_cyt_deam_1', 'dCMP_cyt_deam_2']	9	5	6	7	4	4	7	4	4
P0AFG6	sucB	405	5.57598	44010.9	44.7808	26.173	[[72, 178]]	[[0, 72], [178, 405]]	3	['17-76', '114-151', '177-402']	['CON', 'CON', 'CON']	['a+b complex topology', 'alpha arrays', 'a+b complex topology']	['alpha/beta-Hammerhead/Barrel-sandwich hybrid', 'Peripheral subunit-binding domain of 2-oxo acid dehydrogenase complex', 'CoA-dependent acyltransferases']	['Single hybrid motif', 'Peripheral subunit-binding domain of 2-oxo acid dehydrogenase complex', 'CoA-dependent acyltransferases']	['Biotin_lipoyl', 'E3_binding', '2-oxoacid_dh']	38	2	0	26	2	0	26	2	0
P11557	damX	428	5.68739	46161.3	57.0255	79.439	[[0, 355]]	[[355, 428]]	1	['346-422']	['CON']	['a+b two layers']	['Alpha-beta plaits']	['Sporulation related repeat (SPOR)']	['SPOR']	5	0	0	3	0	0	3	0	0
P13000	bioD1	225	5.56405	24139.3	44.1484	0	[]	[[0, 225]]	1	['3-211']	['CON']	['a/b three-layered sandwiches']	['P-loop domains-like']	['P-loop containing nucleoside triphosphate hydrolases']	['AAA_26']	3	0	0	2	0	0	2	0	0
P17445	betB	490	5.19033	52910.5	29.4022	0	[]	[[0, 490]]	2	['8-254', '255-481']	['CON', 'CON']	['a/b three-layered sandwiches', 'a/b three-layered sandwiches']	['ALDH-like', 'ALDH-like']	['ALDH-like', 'ALDH-like']	['Aldedh_1st_1', 'Aldedh_2nd']	2	0	0	2	0	0	2	0	0
P23003	trmA	366	5.70666	41966.5	41.8773	0	[]	[[0, 366]]	1	['198-271']	['CON']	['a/b three-layered sandwiches']	['Rossmann-like']	['S-adenosyl-L-methionine-dependent methyltransferases']	['Methyltransf_11_1']	18	3	3	13	3	3	13	3	3
P25539	ribD	367	7.21903	40337.9	33.5981	0	[]	[[0, 367]]	2	['2-117', '147-364']	['CON', 'CON']	['a+b three layers', 'a/b three-layered sandwiches']	['Cytidine deaminase-like', 'Dihydrofolate reductases']	['Cytidine deaminase-like', 'Dihydrofolate reductases']	['dCMP_cyt_deam_1', 'RibD_C']	5	0	0	3	0	0	3	0	0
P36979	rlmN	384	6.56208	43085.1	36.9651	3.646	[]	[[0, 384]]	2	['18-77', '108-342']	['CON', 'CON']	['alpha arrays', 'a/b barrels']	['HhH/H2TH', 'TIM beta/alpha-barrel']	['SAM domain-like', 'TIM barrels']	['PRK11194', 'Radical_SAM']	10	2	2	9	2	2	9	2	2
P76536	yfeX	299	5.33635	33051.9	42.2883	3.344	[]	[[0, 299]]	2	['4-132', '135-292']	['CON', 'CON']	['a+b two layers', 'a+b two layers']	['Alpha-beta plaits', 'Alpha-beta plaits']	['Dimeric alpha+beta barrel', 'Dimeric alpha+beta barrel']	['Dyp_perox_N_1', 'Dyp_perox_C']	22	2	1	15	2	1	15	2	1
P77808	yfaY	400	5.46316	44225.1	49.7597	0	[]	[[0, 400]]	1	['3-171']	['CON']	['a/b three-layered sandwiches']	['Molybdenum cofactor biosynthesis proteins']	['Molybdenum cofactor biosynthesis proteins']	['MoCF_biosynth']	5	0	0	3	0	0	2	0	0
P08190	fimG	167	5.47686	17317.2	20.1204	10.778	[[0, 18]]	[[18, 167]]	1	['37-166']	['CON']	['beta sandwiches']	['Immunoglobulin-like beta-sandwich']	['Common fold of diphtheria toxin/transcription factors/cytochrome f']	['Fimbrial_1']	1	0	0	1	0	0	1	0	0
P0A6D3	aroA	427	5.36636	46095.3	28.7799	0	[]	[[0, 427]]	2	['21-218', '236-423']	['CON', 'CON']	['a+b two layers', 'a+b two layers']	['IF3-like', 'IF3-like']	['EPT/RTPC-like', 'EPT/RTPC-like']	['EPSP_synthase_N_1', 'EPSP_synthase_C']	22	8	8	16	6	6	16	6	6
P0A6U3	mnmG	629	6.19542	69520.4	40.393	0	[]	[[0, 629]]	4	['7-159,275-276,356-394', '199-328', '437-556', '545-619']	['NC', 'IS', 'CON', 'CON']	['a/b barrels', 'a+b two layers', 'alpha arrays', 'alpha arrays']	['TIM beta/alpha-barrel', 'FAD-linked reductases, C-terminal domain-like', 'C-terminal helical domain in tRNA modifying enzyme GidA', 'HhH/H2TH']	['TIM barrels', 'FAD-linked reductases-C', 'C-terminal helical domain in tRNA modifying enzyme GidA', 'SAM domain-like']	['FAD_binding_3_1st', 'GIDA', 'GIDA_assoc_1st', 'GIDA_assoc_2nd']	24	4	4	15	5	5	15	5	5
P0A825	glyA	417	6.02848	45316.1	35.4681	0	[]	[[0, 417]]	2	['36-254', '282-416']	['CON', 'CON']	['a/b three-layered sandwiches', 'a+b two layers']	['PLP-dependent transferases', 'C-terminal domain in some PLP-dependent transferases']	['PLP-dependent transferases', 'C-terminal domain in some PLP-dependent transferases']	['Aminotran_5_N', 'SHMT']	73	21	29	44	18	20	36	15	16
P0A8E1	ycfP	180	6.13198	21225.9	38.7694	0	[]	[[0, 180]]	1	['2-176']	['CON']	['a/b three-layered sandwiches']	['alpha/beta-Hydrolases']	['alpha/beta-Hydrolases']	['UPF0227']	10	0	0	6	0	0	6	0	0
P0A8F0	upp	208	5.3168	22533	22.6014	0	[]	[[0, 208]]	1	['4-206']	['CON']	['a/b three-layered sandwiches']	['PRTase-like']	['PRTase-like']	['UPRTase']	45	6	6	26	8	7	20	7	6
P0A9C0	glpA	542	6.1957	58957.6	37.9434	1.292	[]	[[0, 542]]	3	['9-83,135-213,260-260', '228-318', '433-484']	['NC', 'CON', 'CON']	['a/b barrels', 'a+b two layers', 'alpha arrays']	['TIM beta/alpha-barrel', 'FAD-linked reductases, C-terminal domain-like', 'HTH']	['TIM barrels', 'FAD-linked reductases-C', 'bacterioferritin-associated ferredoxin']	['FAD_binding_3_1st', 'DAO_2nd_2', 'Fer2_BFD']	3	0	0	3	0	0	3	0	0
P0ABD8	accB	156	4.65752	16687	67.7103	40.385	[[0, 81]]	[[81, 156]]	1	['83-156']	['CON']	['a+b complex topology']	['alpha/beta-Hammerhead/Barrel-sandwich hybrid']	['Single hybrid motif']	['Biotin_lipoyl']	49	2	2	31	2	1	30	2	1
P0AD59	ivy	157	6.26686	16872.1	19.2439	18.471	[[0, 29]]	[[29, 157]]	1	['34-146']	['CON']	['a+b three layers']	['Nat/Ivy']	['Inhibitor of vertebrate lysozyme, Ivy']	['Ivy']	24	0	0	16	0	0	16	0	0
P0ADK8	yibL	120	9.48525	13695.9	27.68	0	[]	[[0, 120]]	1	['8-115']	['CON']	['a+b two layers']	['Uncharacterized protein yibL']	['Uncharacterized protein yibL']	['DUF2810']	10	0	0	7	0	0	7	0	0
P0ADV1	lptA	185	8.96157	20126.6	34.226	28.649	[[0, 34], [166, 185]]	[[34, 166]]	1	['35-169']	['CON']	['beta meanders']	['Periplasmic lipopolysaccharide transport protein LptA (YhbN)']	['Periplasmic lipopolysaccharide transport protein LptA (YhbN)']	['OstA']	9	0	0	5	0	0	5	0	0
P0AF24	nagD	250	5.17982	27162.8	40.1109	0	[]	[[0, 250]]	1	['17-71,174-247']	['NC']	['a/b three-layered sandwiches']	['HAD domain-like']	['HAD-like']	['HAD_2']	14	4	8	11	4	7	11	4	7
P0AFU8	ribC	213	5.64232	23444.6	19.3643	0	[]	[[0, 213]]	2	['1-92', '99-185']	['CON', 'CON']	['beta barrels', 'beta barrels']	['cradle loop barrel', 'cradle loop barrel']	['Alanine racemase-C', 'Alanine racemase-C']	['Lum_binding', 'Lum_binding']	15	4	5	9	1	1	9	1	1
P0C8J6	gatY	284	5.87411	30811.6	34.7155	0	[]	[[0, 284]]	1	['3-284']	['CON']	['a/b barrels']	['TIM beta/alpha-barrel']	['TIM barrels']	['F_bP_aldolase']	5	1	1	5	1	1	5	1	1
P0C8J8	gatZ	420	5.50494	47108.2	35.2867	0	[]	[[0, 420]]	1	['17-410']	['CON']	['a/b barrels']	['TIM beta/alpha-barrel']	['TIM barrels']	['Tagatose_6_P_K']	1	0	0	1	0	0	1	0	0
P0DMC7	rcsB	216	6.84986	23670.3	35.0574	0	[]	[[0, 216]]	2	['5-112', '150-205']	['CON', 'CON']	['a/b three-layered sandwiches', 'alpha arrays']	['Flavodoxin-like', 'HTH']	['CheY-like', 'tetra-helical, LuxR-like']	['Response_reg', 'GerE']	7	1	1	6	2	2	6	2	2
P10100	rlpA	362	5.51466	37527.6	41.9017	36.188	[[0, 32], [195, 294]]	[[32, 195], [294, 362]]	2	['88-166', '290-351']	['CON', 'CON']	['beta barrels', 'a+b two layers']	['cradle loop barrel', 'Alpha-beta plaits']	['double psi', 'Sporulation related repeat (SPOR)']	['DPBB_1', 'SPOR']	1	1	1	1	1	1	1	1	1
P12994	ybhB	158	5.26968	17084.9	29.3146	1.266	[]	[[0, 158]]	1	['6-149']	['CON']	['beta sandwiches']	['Immunoglobulin-like beta-sandwich']	['PEBP-like']	['PBP']	3	0	0	3	0	0	3	0	0
P23839	yicC	287	5.09973	33174.5	51.2547	0.348	[]	[[0, 287]]	0							31	4	6	17	4	4	15	4	4
P27830	rffG	355	5.62777	39753.4	34.9392	0	[]	[[0, 355]]	1	['3-335']	['CON']	['a/b three-layered sandwiches']	['Rossmann-like']	['NAD(P)-binding Rossmann-fold domains']	['GDP_Man_Dehyd']	11	3	7	6	3	4	6	3	4
P32680	yjaG	196	4.44568	22612.4	47.9291	0	[]	[[0, 196]]	1	['9-192']	['CON']	['alpha bundles']	['DUF416']	['DUF416']	['DUF416']	8	1	1	8	1	1	8	1	1
P33030	yeiR	328	6.00404	36112.8	40.8363	0	[]	[[0, 328]]	1	['5-189']	['CON']	['a/b three-layered sandwiches']	['P-loop domains-like']	['P-loop containing nucleoside triphosphate hydrolases']	['cobW']	5	0	0	3	0	0	3	0	0
P63228	gmhB	191	4.96752	21294	21.6445	0	[]	[[0, 191]]	1	['7-159']	['CON']	['a/b three-layered sandwiches']	['HAD domain-like']	['HAD-like']	['PNK3P']	13	2	0	8	3	1	6	3	1
P64602	mlaB	97	4.74966	10680.2	29.1505	0	[]	[[0, 97]]	1	['14-90']	['CON']	['a/b three-layered sandwiches']	['SpoIIaa-like']	['SpoIIaa-like']	['STAS']	1	0	1	1	0	1	1	0	1
P67080	yggS	234	6.09203	25787.1	38.3632	0	[]	[[0, 234]]	1	['3-232']	['CON']	['a/b barrels']	['TIM beta/alpha-barrel']	['TIM barrels']	['Ala_racemase_N']	12	1	1	8	1	1	8	1	1
P67338	yoaH	59	4.7047	6554.23	54.822	6.78	[]	[[0, 59]]	1	['12-31']	['CON']	['alpha arrays']	['HTH']	['winged']	['DDRGK']	1	0	0	1	0	0	1	0	0
P76268	kdgR	263	5.43463	30029	49.1049	3.802	[]	[[0, 263]]	2	['13-82', '90-258']	['CON', 'CON']	['alpha arrays', 'a+b three layers']	['HTH', 'Profilin-like']	['tri-helical', 'sensor domains']	['HTH_IclR', 'IclR']	9	2	2	7	2	2	7	2	2
P76561	ypfH	232	4.78064	24854.8	37.7892	0	[]	[[0, 232]]	1	['8-195']	['CON']	['a/b three-layered sandwiches']	['alpha/beta-Hydrolases']	['alpha/beta-Hydrolases']	['Hydrolase_4']	2	0	0	2	0	0	2	0	0
P00448	sodA	206	6.44431	23096.8	34.1451	0	[]	[[0, 206]]	2	['3-90', '93-203']	['CON', 'CON']	['alpha bundles', 'a+b three layers']	['Long alpha-hairpin', 'Fe,Mn superoxide dismutase (SOD)-C']	['Fe,Mn superoxide dismutase (SOD), N-terminal domain', 'Fe,Mn superoxide dismutase (SOD)-C']	['Sod_Fe_N', 'Sod_Fe_C']	45	6	2	27	4	1	25	4	1
P00960	glyQ	303	4.89466	34774	34.8795	0	[]	[[0, 303]]	1	['9-288']	['CON']	['a+b three layers']	['Class II aaRS and biotin synthetases']	['Class II aaRS and biotin synthetases']	['tRNA-synt_2e_1st']	37	3	1	23	3	1	22	3	1
P06986	hisC	356	5.01163	39359.7	41.7045	0	[]	[[0, 356]]	2	['49-258', '265-353']	['CON', 'CON']	['a/b three-layered sandwiches', 'a+b two layers']	['PLP-dependent transferases', 'C-terminal domain in some PLP-dependent transferases']	['PLP-dependent transferases', 'C-terminal domain in some PLP-dependent transferases']	['Aminotran_1_2_N', 'Aminotran_1_2_C_12']	10	3	4	6	3	3	6	3	3
P0A6P9	eno	432	5.32402	45654.4	25.6412	0	[]	[[0, 432]]	2	['4-136', '144-427']	['CON', 'CON']	['a+b two layers', 'a/b barrels']	['Enolase-N/ribosomal protein', 'TIM beta/alpha-barrel']	['Enolase N-terminal domain-like', 'TIM barrels']	['Enolase_N', 'Enolase_C']	205	30	15	118	25	17	101	24	16
P0A7A9	ppa	176	5.02658	19703.3	38.8319	0	[]	[[0, 176]]	1	['5-173']	['CON']	['beta barrels']	['OB-fold']	['Inorganic pyrophosphatase']	['Pyrophosphatase']	87	29	37	50	16	20	41	16	18
P0A7C6	pepE	229	5.67096	24570	33.2852	0	[]	[[0, 229]]	1	['1-229']	['CON']	['a/b three-layered sandwiches']	['Flavodoxin-like']	['Class I glutamine amidotransferase-like']	['Peptidase_S51']	1	0	0	1	0	0	1	0	0
P0A8E7	yajQ	163	5.95698	18343.6	38.0276	0	[]	[[0, 163]]	2	['10-74', '102-148']	['CON', 'CON']	['a+b two layers', 'a+b two layers']	['Alpha-beta plaits', 'Alpha-beta plaits']	['YajQ-like', 'YajQ-like']	['DUF520_N', 'DUF520_C']	40	0	0	24	1	0	22	1	0
P0AA31	yedF	77	4.83202	8638.9	47.987	0	[]	[[0, 77]]	1	['6-77']	['CON']	['a+b two layers']	['IF3-like']	['SirA-like']	['TusA']	4	0	0	2	0	0	2	0	0
P0ABH9	clpA	758	5.9106	84205.9	35.2938	4.485	[[138, 172]]	[[0, 138], [172, 758]]	5	['3-140', '185-346', '348-479', '460-611', '653-739']	['CON', 'CON', 'CON', 'CON', 'CON']	['alpha arrays', 'a/b three-layered sandwiches', 'alpha arrays', 'a/b three-layered sandwiches', 'alpha arrays']	['Histone-like', 'P-loop domains-like', 'Histone-like', 'P-loop domains-like', 'Histone-like']	['double Clp-N', 'P-loop containing nucleoside triphosphate hydrolases', 'AAA+ ATPase lid domain', 'P-loop containing nucleoside triphosphate hydrolases', 'AAA+ ATPase lid domain']	['Clp_N', 'Sigma54_activat', 'chaperone_ClpB', 'Sigma54_activat', 'ClpB_D2-small']	3	0	0	3	0	0	3	0	0
P0ACL2	exuR	258	5.39546	29835.3	32.7004	1.163	[]	[[0, 258]]	2	['5-84', '96-222']	['CON', 'CON']	['alpha arrays', 'alpha bundles']	['HTH', 'Fatty acid responsive transcription factor FadR, C-terminal domain']	['winged', 'Fatty acid responsive transcription factor FadR, C-terminal domain']	['GntR', 'FCD']	3	1	1	2	1	1	2	1	1
P0AF56	yjcO	229	4.76574	25078.9	27.2092	8.734	[[0, 20]]	[[20, 229]]	2	['26-75', '51-219']	['CON', 'CON']	['alpha superhelices', 'alpha superhelices']	['Repetitive alpha hairpins', 'Repetitive alpha hairpins']	['ARM repeat', 'ARM repeat']	['Sel1', 'Sel1']	1	0	0	1	0	0	1	0	0
P0AF96	tabA	150	5.3077	16865.2	51.5635	0	[]	[[0, 150]]	1	['1-146']	['CON']	['beta sandwiches']	['jelly-roll']	['Double-stranded beta-helix']	['DUF386']	6	1	3	4	1	3	4	1	3
P0AGK4	yhbY	97	9.41504	10783.6	20.5639	8.247	[]	[[0, 97]]	1	['3-87']	['CON']	['a+b two layers']	['IF3-like']	['YhbY-like']	['CRS1_YhbY']	7	0	0	3	0	0	3	0	0
P13009	metH	1227	4.97019	135995	35.702	0	[]	[[0, 1227]]	5	['14-324', '357-600', '657-737', '746-869', '931-1197']	['CON', 'CON', 'CON', 'CON', 'CON']	['a/b barrels', 'a/b barrels', 'alpha arrays', 'a/b three-layered sandwiches', 'a+b complex topology']	['TIM beta/alpha-barrel', 'TIM beta/alpha-barrel', 'Methionine synthase domain-like', 'Flavodoxin-like', 'Methionine synthase activation domain-like']	['TIM barrels', 'TIM barrels', 'Methionine synthase domain-like', 'CheY-like', 'Methionine synthase activation domain-like']	['S-methyl_trans', 'Pterin_bind', 'B12-binding_2', 'B12-binding', 'Met_synt_B12']	5	1	1	4	1	1	4	1	1
P15042	ligA	671	5.38552	73605.2	36.1267	0	[]	[[0, 671]]	4	['4-316', '317-398', '420-581', '597-661']	['CON', 'CON', 'CON', 'CON']	['a+b complex topology', 'beta barrels', 'alpha arrays', 'a/b three-layered sandwiches']	['Protein kinase/SAICAR synthase/ATP-grasp', 'OB-fold', 'HhH/H2TH', 'BRCT domain']	['ATP-grasp', 'Nucleic acid-binding proteins', 'SAM domain-like', 'BRCT domain']	['DNA_ligase_aden', 'DNA_ligase_OB', 'HHH_2', 'PTCB-BRCT']	41	2	0	28	2	0	27	2	0
P23305	yigA	235	6.05889	26728.5	54.2634	3.404	[]	[[0, 235]]	1	['82-228']	['CON']	['a+b three layers']	['Profilin-like']	['sensor domains']	['DUF484']	1	0	1	1	0	1	1	0	1
P33599	nuoC	596	5.97977	68235.3	39.1831	1.678	[]	[[0, 596]]	4	['35-182', '212-273', '253-321,490-564', '296-490']	['CON', 'CON', 'NC', 'IS']	['a+b two layers', 'a+b two layers', 'a+b two layers', 'alpha complex topology']	['Nqo5-like', 'FAD-linked reductases, C-terminal domain-like', 'FAD-linked reductases, C-terminal domain-like', 'alpha-helical domain in nickel-iron hydrogenase, large subunit']	['Nqo5-like', 'Ni-Fe binding domain in nickel-iron hydrogenase large subunit', 'Ni-Fe binding domain in nickel-iron hydrogenase large subunit', 'alpha-helical domain in nickel-iron hydrogenase, large subunit']	['Complex1_30kDa', 'NuoD', 'Complex1_49kDa_2nd', 'Complex1_49kDa_1st']	18	2	0	14	1	0	14	1	0
P33602	nuoG	908	5.84512	100298	36.8349	0	[]	[[0, 908]]	6	['1-77', '82-122', '140-209', '225-274', '278-356,538-638', '824-888']	['CON', 'CON', 'CON', 'CON', 'NC', 'CON']	['a+b two layers', 'extended segments', 'a+b two layers', 'a+b two layers', 'a/b three-layered sandwiches', 'beta barrels']	['beta-Grasp', 'iron-sulfur center-binding helical hairpin', '4Fe-4S ferredoxin', 'Formate dehydrogenase/DMSO reductase, domain 1', 'Rossmann-like', 'cradle loop barrel']	['Ubiquitin-like', 'iron-sulfur center-binding helical hairpin', '4Fe-4S ferredoxin', 'Formate dehydrogenase/DMSO reductase, domain 1', 'Formate dehydrogenase/DMSO reductase, domains 2 and 3', 'double psi']	['Fer2_4', 'NADH-G_4Fe-4S_3', 'PRK09129', 'Molybdop_Fe4S4', 'Molybdopterin_2nd', 'Molydop_binding']	56	1	0	34	1	0	34	1	0
P35340	ahpF	521	5.46856	56176.4	28.1058	0	[]	[[0, 521]]	3	['118-196', '215-330', '356-504']	['CON', 'CON', 'CON']	['a+b three layers', 'a/b three-layered sandwiches', 'a/b three-layered sandwiches']	['Thioredoxin-like', 'Rossmann-like', 'Rossmann-like']	['Thioredoxin-like', 'NAD(P)-binding Rossmann-fold domains', 'NAD(P)-binding Rossmann-fold domains']	['Thioredoxin_3', 'Pyr_redox_2', 'Pyr_redox_2']	114	21	24	70	16	17	65	15	16
P60651	speB	306	5.14219	33556.7	33.2915	0	[]	[[0, 306]]	1	['34-297']	['CON']	['a/b three-layered sandwiches']	['HAD domain-like']	['Arginase/deacetylase']	['Arginase']	29	12	16	17	11	12	16	10	11
P75876	rlmI	396	7.60156	44356.4	36.8086	0	[]	[[0, 396]]	3	['4-67', '215-299', '243-355']	['CON', 'CON', 'CON']	['beta barrels', 'a/b three-layered sandwiches', 'a/b three-layered sandwiches']	['cradle loop barrel', 'Rossmann-like', 'Rossmann-like']	['PUA domain', 'S-adenosyl-L-methionine-dependent methyltransferases', 'S-adenosyl-L-methionine-dependent methyltransferases']	['PUA_1', 'Methyltransf_11_1', 'Spermine_synth']	18	2	2	13	3	2	13	3	2
P04425	gshB	316	5.10905	35560.5	39.9225	0	[]	[[0, 316]]	2	['2-120', '135-310']	['CON', 'CON']	['a/b three-layered sandwiches', 'a+b complex topology']	['Rossmann-like', 'Protein kinase/SAICAR synthase/ATP-grasp']	['PreATP-grasp domain', 'ATP-grasp']	['GSH-S_N', 'RimK']	30	6	8	20	6	7	20	6	7
P04693	tyrB	397	5.31777	43537.3	26.9874	0	[]	[[0, 397]]	2	['12-300', '308-396']	['CON', 'CON']	['a/b three-layered sandwiches', 'a+b two layers']	['PLP-dependent transferases', 'C-terminal domain in some PLP-dependent transferases']	['PLP-dependent transferases', 'C-terminal domain in some PLP-dependent transferases']	['Aminotran_1_2_N', 'Aminotran_1_2_C_5']	10	4	6	7	3	4	7	3	4
P04816	livK	369	5.4938	39378.2	27.6648	5.691	[[0, 22]]	[[22, 369]]	2	['24-220', '255-359']	['CON', 'CON']	['a/b three-layered sandwiches', 'a/b three-layered sandwiches']	['Flavodoxin-like', 'Flavodoxin-like']	['Periplasmic binding protein-like I', 'Periplasmic binding protein-like I']	['Peripla_BP_5', 'Peripla_BP_5']	21	6	7	14	4	5	14	4	5
P04951	kdsB	248	5.14685	27614.1	29.1476	0	[]	[[0, 248]]	1	['3-245']	['CON']	['a/b three-layered sandwiches']	['Nucleotide-diphospho-sugar transferases']	['Nucleotide-diphospho-sugar transferases']	['CTP_transf_3']	16	3	3	11	3	3	11	3	3
P07012	prfB	365	4.64257	41250.2	47.3726	0	[]	[[0, 365]]	4	['16-120', '123-225', '229-307', '322-362']	['CON', 'CON', 'CON', 'CON']	['alpha bundles', 'a+b two layers', 'a+b two layers', 'a+b two layers']	['Release factor (Pfam 00472) N-terminal alpha helical domain', 'Alpha-beta plaits', 'dsRBD-like', 'dsRBD-like']	['Release factor (Pfam 00472) N-terminal alpha helical domain', 'Ferredoxin-like domain in release factor', 'Peptidyl-tRNA hydrolase domain-like', 'Peptidyl-tRNA hydrolase domain-like']	['PCRF_N_1', 'PCRF_C', 'RF-1_N', 'RF-1_C']	79	6	3	46	7	2	40	5	2
P07023	tyrA	373	5.68165	42042	43.0769	0	[]	[[0, 373]]	2	['5-87', '242-346']	['CON', 'CON']	['alpha bundles', 'alpha arrays']	['Chorismate mutase II', '6-phosphogluconate dehydrogenase C-terminal domain-like']	['Chorismate mutase II', '6-phosphogluconate dehydrogenase C-terminal domain-like']	['CM_2', 'PDH']	2	0	0	2	0	0	2	0	0
P0A6I6	coaD	159	6.48984	17836.4	31.7535	0	[]	[[0, 159]]	1	['3-155']	['CON']	['a/b three-layered sandwiches']	['HUP domain-like']	['HUP domains']	['CTP_transf_like_1']	2	1	1	1	0	0	1	0	0
P0A6N8	yeiP	190	4.92381	21532.4	39.8958	0	[]	[[0, 190]]	3	['1-63', '68-130', '132-189']	['CON', 'CON', 'CON']	['beta barrels', 'beta barrels', 'beta barrels']	['SH3', 'OB-fold', 'OB-fold']	['SH3', 'Nucleic acid-binding proteins', 'Nucleic acid-binding proteins']	['EFP_N', 'EFP', 'Elong-fact-P_C']	24	1	1	15	1	0	15	1	0
P0A749	murA	419	5.8088	44817.1	29.0229	0	[]	[[0, 419]]	2	['22-219', '213-416']	['CON', 'CON']	['a+b two layers', 'a+b two layers']	['IF3-like', 'IF3-like']	['EPT/RTPC-like', 'EPT/RTPC-like']	['EPSP_synthase_N', 'EPSP_synthase_C_1']	28	9	15	19	8	10	15	7	7
P0A7F3	pyrI	153	6.89545	17120.4	37.9144	0	[]	[[0, 153]]	2	['12-100', '101-150']	['CON', 'CON']	['a+b two layers', 'few secondary structure elements']	['Alpha-beta plaits', 'Rubredoxin-like']	['Aspartate carbamoyltransferase, Regulatory-chain, N-terminal domain', 'Aspartate carbamoyltransferase, Regulatory-chain, C-terminal domain']	['PyrI', 'PyrI_C']	2	0	0	2	0	0	2	0	0
P0A858	tpiA	255	5.63714	26971.5	26.5498	0	[]	[[0, 255]]	1	['1-248']	['CON']	['a/b barrels']	['TIM beta/alpha-barrel']	['TIM barrels']	['TIM']	77	18	20	43	16	16	38	15	15
P0A8I3	yaaA	258	6.8585	29585.5	32.0539	0	[]	[[0, 258]]	1	['1-232']	['CON']	['a/b three-layered sandwiches']	['UPF0246 protein YaaA']	['UPF0246 protein YaaA']	['H2O2_YaaD']	7	2	2	3	1	1	3	1	1
P0A9J4	panE	303	5.61776	33870.4	48.7825	0	[]	[[0, 303]]	2	['1-146', '168-289']	['CON', 'CON']	['a/b three-layered sandwiches', 'alpha arrays']	['Rossmann-like', '6-phosphogluconate dehydrogenase C-terminal domain-like']	['NAD(P)-binding Rossmann-fold domains', '6-phosphogluconate dehydrogenase C-terminal domain-like']	['ApbA', 'ApbA_C']	1	0	0	1	0	0	1	0	0
P0A9K3	ybeZ	346	5.71081	39038.2	53.5355	0	[]	[[0, 346]]	1	['124-300']	['CON']	['a/b three-layered sandwiches']	['P-loop domains-like']	['P-loop containing nucleoside triphosphate hydrolases']	['PhoH']	25	3	3	15	2	1	15	2	1
P0ABB4	atpD	460	4.9021	50324.8	38.9063	0	[]	[[0, 460]]	3	['1-75', '77-343', '353-458']	['CON', 'CON', 'CON']	['beta barrels', 'a/b three-layered sandwiches', 'alpha superhelices']	['cradle loop barrel', 'P-loop domains-like', 'C-terminal domain of alpha and beta subunits of F1 ATP synthase']	['Alanine racemase-C', 'P-loop containing nucleoside triphosphate hydrolases', 'C-terminal domain of alpha and beta subunits of F1 ATP synthase']	['ATP-synt_ab_N', 'ATP-synt_ab', 'ATP-synt_ab_C']	93	11	9	56	10	9	51	9	8
P0ABS5	dnaG	581	5.68495	65563.9	42.8568	0	[]	[[0, 581]]	5	['8-91', '113-239', '241-363', '367-430', '449-580']	['CON', 'CON', 'CON', 'CON', 'CON']	['few secondary structure elements', 'a+b two layers', 'a/b three-layered sandwiches', 'alpha bundles', 'alpha arrays']	['Rubredoxin-like', 'N-terminal a+b domain in DNA primase core', 'HAD domain-like', 'helical domain in DNA primase DnaG catalytic core', 'DnaB helicase N-terminal domain-related']	['Rubredoxin-related', 'N-terminal a+b domain in DNA primase core', 'Toprim domain', 'helical domain in DNA primase DnaG catalytic core', 'DnaB helicase N-terminal domain-related']	['zf-CHC2', 'Toprim_N', 'Toprim_2', 'DnaB_bind', 'DnaG_DnaB_bind']	1	0	1	1	0	1	1	0	1
P0ABV6	tolR	142	5.41007	15382.7	39.3282	26.056	[[0, 60]]	[[60, 142]]	1	['39-140']	['CON']	['mixed a+b and a/b']	['Ribonuclease H-like']	['Periplasmic domain of ExbD/TolR']	['ExbD']	1	0	0	1	0	0	1	0	0
P0ADU5	ygiW	130	5.0762	14010.6	29.7115	36.154	[[0, 47]]	[[47, 130]]	1	['47-128']	['CON']	['beta barrels']	['OB-fold']	['Nucleic acid-binding proteins']	['BOF']	25	1	0	14	1	0	13	1	0
P0ADZ0	rplW	100	9.93524	11199	21.455	0	[]	[[0, 100]]	1	['6-93']	['CON']	['a+b two layers']	['Alpha-beta plaits']	['Ribosomal proteins S24e, L23 and L15e']	['Ribosomal_L23_2']	11	0	0	8	0	0	8	0	0
P0AEM0	fkpB	149	4.29984	16080.8	41.3718	1.342	[]	[[0, 149]]	2	['3-77,127-143', '76-129']	['NC', 'IS']	['a+b two layers', 'a+b two layers']	['FKBP-like', 'FKBP-like']	['FKBP-like', 'Archaeal FKBP insertion domain']	['FKBP_C', 'PRK15095']	13	3	3	9	4	4	9	4	4
P25397	tehB	197	6.83633	22530.5	17.8721	0	[]	[[0, 197]]	1	['14-139']	['CON']	['a/b three-layered sandwiches']	['Rossmann-like']	['S-adenosyl-L-methionine-dependent methyltransferases']	['Methyltransf_11_3']	6	0	0	5	0	0	5	0	0
P27829	wecC	420	5.22307	45838.2	36.334	0	[]	[[0, 420]]	3	['5-136', '207-296', '315-419']	['CON', 'CON', 'CON']	['a/b three-layered sandwiches', 'alpha arrays', 'a/b three-layered sandwiches']	['Rossmann-like', '6-phosphogluconate dehydrogenase C-terminal domain-like', 'Rossmann-like']	['NAD(P)-binding Rossmann-fold domains', '6-phosphogluconate dehydrogenase C-terminal domain-like', 'UDPG/MGDP dehydrogenase C-terminal domain']	['NAD_binding_2', 'UDPG_MGDP_dh', 'UDPG_MGDP_dh_C']	29	8	9	20	8	8	20	8	8
P28861	fpr	248	6.17439	27750.6	31.0771	0	[]	[[0, 248]]	2	['4-98', '107-234']	['CON', 'CON']	['beta barrels', 'a/b three-layered sandwiches']	['cradle loop barrel', 'Ferredoxin reductase-like, C-terminal NADP-linked domain']	['Alanine racemase-C', 'Ferredoxin reductase-like, C-terminal NADP-linked domain']	['FAD_binding_6', 'NAD_binding_1']	5	0	0	5	0	0	5	0	0
P29745	pepT	408	5.36011	44922.9	29.8559	0	[]	[[0, 408]]	2	['2-222', '211-312']	['CON', 'CON']	['a/b three-layered sandwiches', 'a+b two layers']	['Phosphorylase/hydrolase-like', 'Alpha-beta plaits']	['Zn-dependent exopeptidases', 'Bacterial exopeptidase dimerisation domain']	['Peptidase_M20_1st', 'Peptidase_M20_2nd']	4	1	1	3	1	1	3	1	1
P33667	selU	364	5.92935	41110.3	44.2923	0	[]	[[0, 364]]	1	['15-127']	['CON']	['a/b three-layered sandwiches']	['Flavodoxin-like']	['Rhodanese/Cell cycle control phosphatase']	['Rhodanese']	7	0	0	6	0	0	6	0	0
P36767	rdgC	303	5.27298	33993	38.6013	0	[]	[[0, 303]]	1	['2-301']	['CON']	['a+b two layers']	['Recombination-associated protein rdgC']	['Recombination-associated protein rdgC']	['RdgC']	21	2	0	15	3	1	15	3	1
P37095	pepB	427	5.60168	46179.6	23.6066	0	[]	[[0, 427]]	1	['108-426']	['CON']	['a/b three-layered sandwiches']	['Phosphorylase/hydrolase-like']	['Zn-dependent exopeptidases']	['Peptidase_M17']	52	9	10	33	6	7	32	6	7
P37759	rfbB	361	5.47475	40557.8	38.1953	0	[]	[[0, 361]]	1	['1-338']	['CON']	['a/b three-layered sandwiches']	['Rossmann-like']	['NAD(P)-binding Rossmann-fold domains']	['GDP_Man_Dehyd']	66	18	22	46	19	21	45	18	20
P41407	azoR	201	5.06301	21657.4	28.8622	0	[]	[[0, 201]]	1	['16-191']	['CON']	['a/b three-layered sandwiches']	['Flavodoxin-like']	['Flavoproteins']	['FMN_red']	10	2	3	7	2	2	7	2	2
P45530	tusB	95	5.11468	10718.2	36.5242	0	[]	[[0, 95]]	1	['1-95']	['CON']	['a/b three-layered sandwiches']	['YchN-like']	['YchN-like']	['DsrH']	1	0	1	1	0	1	1	0	1
P68191	sra	45	11.0436	5095.76	48.3733	100	[[0, 45]]	[]	0							3	0	0	2	0	0	2	0	0
P68919	rplY	94	9.59897	10693.3	41.1373	0	[]	[[0, 94]]	1	['3-93']	['CON']	['beta barrels']	['Ribosomal protein L25-like']	['Ribosomal protein L25-like']	['Ribosomal_L25p']	47	5	4	19	3	2	16	3	3
P77202	dsbG	248	8.31773	27494.7	46.2431	7.258	[[0, 19]]	[[19, 248]]	2	['21-78', '111-156,195-228']	['CON', 'NC']	['a+b two layers', 'a+b three layers']	['Cystatin-like', 'Thioredoxin-like']	['DsbC/DsbG N-terminal domain-like', 'Thioredoxin-like']	['DsbC_N', 'DSBA_1']	2	0	0	2	0	0	2	0	0
P77625	hxpA	216	5.7386	23007.2	42.5829	0	[]	[[0, 216]]	1	['4-203']	['CON']	['a/b three-layered sandwiches']	['HAD domain-like']	['HAD-like']	['HAD_2']	1	0	0	1	0	0	1	0	0
P78067	ynjE	435	6.1924	48228	41.9557	9.425	[[0, 25], [419, 435]]	[[25, 419]]	3	['38-130', '145-270', '294-427']	['CON', 'CON', 'CON']	['a/b three-layered sandwiches', 'a/b three-layered sandwiches', 'a/b three-layered sandwiches']	['Flavodoxin-like', 'Flavodoxin-like', 'Flavodoxin-like']	['Rhodanese/Cell cycle control phosphatase', 'Rhodanese/Cell cycle control phosphatase', 'Rhodanese/Cell cycle control phosphatase']	['Rhodanese_1', 'Rhodanese', 'Rhodanese']	1	0	0	1	0	0	1	0	0
P02413	rplO	144	11.1849	14980.2	45.0236	35.417	[[0, 51]]	[[51, 144]]	1	['1-143']	['CON']	['a/b three-layered sandwiches']	['Ribosomal protein L13/L15p/L18e/L32e']	['Ribosomal proteins L15p and L18e']	['Ribosomal_L27A']	31	3	3	18	3	2	16	3	2
P04128	fimA	182	5.09501	18111	9.37637	13.736	[[0, 25]]	[[25, 182]]	1	['42-182']	['CON']	['beta sandwiches']	['Immunoglobulin-like beta-sandwich']	['Common fold of diphtheria toxin/transcription factors/cytochrome f']	['Fimbrial_1']	110	3	0	66	1	0	54	0	0
P08956	hsdR	1170	5.66016	134093	38.0714	0	[]	[[0, 1170]]	4	['121-248', '248-335', '445-579', '716-855']	['CON', 'CON', 'CON', 'CON']	['extended segments', 'a/b three-layered sandwiches', 'a/b three-layered sandwiches', 'a/b three-layered sandwiches']	['Mitoribosomal protein mS26', 'Restriction endonuclease-like', 'P-loop domains-like', 'P-loop domains-like']	['Mitoribosomal protein mS26', 'Restriction endonuclease-like', 'P-loop containing nucleoside triphosphate hydrolases', 'P-loop containing nucleoside triphosphate hydrolases']	['MRP-S26', 'HSDR_N_2', 'DEAD_3', 'Helicase_C_1']	8	1	1	8	1	1	8	1	1
P0A6B7	iscS	404	5.94299	45089	38.2825	0	[]	[[0, 404]]	2	['5-260', '266-381']	['CON', 'CON']	['a/b three-layered sandwiches', 'a+b two layers']	['PLP-dependent transferases', 'C-terminal domain in some PLP-dependent transferases']	['PLP-dependent transferases', 'C-terminal domain in some PLP-dependent transferases']	['Aminotran_5_N', 'Aminotran_5_C']	93	20	21	55	15	15	53	15	15
P0A6N4	efp	188	4.89693	20591.1	15.3053	0	[]	[[0, 188]]	3	['6-64', '67-129', '130-187']	['CON', 'CON', 'CON']	['beta barrels', 'beta barrels', 'beta barrels']	['SH3', 'OB-fold', 'OB-fold']	['SH3', 'Nucleic acid-binding proteins', 'Nucleic acid-binding proteins']	['EFP_N', 'EFP', 'Elong-fact-P_C']	26	6	5	15	4	4	13	3	3
P0A7M2	rpmB	78	11.4212	9006.38	40.8308	35.897	[[0, 28]]	[[28, 78]]	1	['3-62']	['CON']	['few secondary structure elements']	['Ribosomal protein bL28-related']	['Ribosomal protein L28']	['Ribosomal_L28']	3	0	0	2	0	0	2	0	0
P0A8N3	lysS	505	5.10559	57602.7	39.9578	1.782	[]	[[0, 505]]	2	['42-149', '162-501']	['CON', 'CON']	['beta barrels', 'a+b three layers']	['OB-fold', 'Class II aaRS and biotin synthetases']	['Nucleic acid-binding proteins', 'Class II aaRS and biotin synthetases']	['tRNA_anti-codon', 'tRNA-synt_2']	108	9	0	61	9	1	59	8	1
P0A8U6	metJ	105	5.39791	12140.6	34.5171	0	[]	[[0, 105]]	1	['7-93']	['CON']	['alpha arrays']	['HTH']	['Ribbon-helix-helix']	['MetJ']	16	1	0	10	2	1	8	2	2
P0A8W5	yqgE	187	5.34289	20685.7	44.246	0	[]	[[0, 187]]	1	['2-175']	['CON']	['beta barrels']	['VC0467-like']	['VC0467-like']	['DUF179']	8	0	0	5	0	0	5	0	0
P0A993	fbp	332	5.66505	36833.5	27.7334	0	[]	[[0, 332]]	2	['2-191', '196-327']	['CON', 'CON']	['a+b two layers', 'a/b three-layered sandwiches']	['a+b domain in carbohydrate phosphatases', 'Rossmann-like domain in carbohydrate phosphatases']	['a+b domain in carbohydrate phosphatases', 'Rossmann-like domain in carbohydrate phosphatases']	['FBPase_N', 'FBPase_C']	21	2	0	13	4	3	13	4	3
P0A9I8	nirD	108	5.07398	12283.9	48.2944	0	[]	[[0, 108]]	2	['3-49', '45-89']	['CON', 'CON']	['beta sandwiches', 'few secondary structure elements']	['ISP domain', 'Trm112p-like']	['ISP domain', 'Trm112p-like']	['Rieske_2_N', 'Rieske_2_C']	1	0	0	1	0	0	1	0	0
P0A9M0	lon	784	6.01222	87437.1	40.7476	0.638	[]	[[0, 784]]	5	['11-203', '333-489', '493-584', '590-694', '699-772']	['CON', 'CON', 'CON', 'CON', 'CON']	['beta barrels', 'a/b three-layered sandwiches', 'alpha arrays', 'a+b two layers', 'a/b three-layered sandwiches']	['cradle loop barrel', 'P-loop domains-like', 'Histone-like', 'Ribosomal protein S5 domain 2-like', 'C-terminal subdomain in Lon-related proteases catalytic domains']	['PUA domain', 'P-loop containing nucleoside triphosphate hydrolases', 'AAA+ ATPase lid domain', 'Ribosomal protein S5 domain 2-like', 'C-terminal subdomain in Lon-related proteases catalytic domains']	['LON_substr_bdg', 'Sigma54_activat', 'Lon', 'Lon_C_N', 'Lon_C_C']	66	10	8	46	8	7	43	8	7
P0A9U3	ybiT	530	4.98867	59857.3	36.087	0	[]	[[0, 530]]	2	['5-244', '320-526']	['CON', 'CON']	['a/b three-layered sandwiches', 'a/b three-layered sandwiches']	['P-loop domains-like', 'P-loop domains-like']	['P-loop containing nucleoside triphosphate hydrolases', 'P-loop containing nucleoside triphosphate hydrolases']	['ABC_tran', 'ABC_tran']	17	1	0	12	1	0	12	1	0
P0AAX8	ybiS	306	5.99239	33324.9	24.5507	8.17	[[0, 25]]	[[25, 306]]	3	['33-90', '99-233', '237-304']	['CON', 'CON', 'CON']	['alpha arrays', 'beta complex topology', 'a+b two layers']	['HTH', 'L,D-transpeptidase catalytic domain-like', 'L,D-transpeptidase C-terminal domain']	['LysM domain', 'L,D-transpeptidase catalytic domain-like', 'L,D-transpeptidase C-terminal domain']	['LysM_1', 'YkuD', 'PRK10190']	49	8	9	32	8	9	28	7	9
P0AC84	gloB	251	5.43429	28434	31.6582	0	[]	[[0, 251]]	1	['17-87']	['CON']	['a+b four layers']	['Metallo-hydrolase/oxidoreductase']	['Metallo-hydrolase/oxidoreductase']	['Lactamase_B_2']	1	1	1	1	1	1	1	1	1
P0ADA5	yajG	192	8.685	20949.8	35.7286	11.979	[[0, 23]]	[[23, 192]]	0							2	0	0	1	0	0	1	0	0
P0AEG6	dsbC	236	6.29591	25621.4	35.6712	9.322	[[0, 22]]	[[22, 236]]	2	['22-80', '101-145,180-226']	['CON', 'NC']	['a+b two layers', 'a+b three layers']	['Cystatin-like', 'Thioredoxin-like']	['DsbC/DsbG N-terminal domain-like', 'Thioredoxin-like']	['DsbC_N', 'DSBA_1']	27	2	0	16	1	0	16	1	0
P0AFD6	nuoI	180	5.39592	20537.5	42.4956	9.444	[[162, 180]]	[[0, 162]]	1	['57-120']	['CON']	['alpha arrays']	['alpha-helical ferredoxin-like']	['alpha-helical ferredoxin']	['Fer4_21_1']	1	0	0	1	0	0	1	0	0
P0AGG8	tldD	481	4.92973	51363.5	33.3996	0	[]	[[0, 481]]	2	['131-201', '246-451']	['CON', 'CON']	['a+b two layers', 'beta barrels']	['a+b domain in putative modulator of DNA gyrase, PmbA/TldD (Pfam 01523)', 'barrel domain in putative modulator of DNA gyrase, PmbA/TldD']	['a+b domain in putative modulator of DNA gyrase, PmbA/TldD (Pfam 01523)', 'barrel domain in putative modulator of DNA gyrase, PmbA/TldD']	['PmbA_TldD_2nd', 'PmbA_TldD_3rd']	20	3	2	14	2	2	14	2	2
P29217	yceH	215	5.02027	24177.1	48.2014	0	[]	[[0, 215]]	2	['5-84', '99-172']	['CON', 'CON']	['alpha arrays', 'alpha arrays']	['HTH', 'HTH']	['winged', 'winged']	['DUF480_N', 'DUF480_C']	8	2	3	6	2	2	6	2	2
P37051	purU	280	6.49638	31934.3	35.5407	0	[]	[[0, 280]]	2	['8-66', '86-270']	['CON', 'CON']	['a+b two layers', 'a/b three-layered sandwiches']	['Alpha-beta plaits', 'Formyltransferase']	['ACT-like', 'Formyltransferase']	['ACT_6', 'Formyl_trans_N']	32	3	3	14	1	1	14	1	1
P37634	rlmJ	280	8.58914	31941.3	47.8607	0	[]	[[0, 280]]	1	['3-262']	['CON']	['a/b three-layered sandwiches']	['Rossmann-like']	['S-adenosyl-L-methionine-dependent methyltransferases']	['RsmJ']	4	1	1	3	1	1	3	1	1
P39286	rsgA	350	5.59383	39192.8	39.5129	21.429	[[0, 38], [230, 256]]	[[38, 230], [256, 350]]	2	['40-102', '117-334']	['CON', 'CON']	['beta barrels', 'a/b three-layered sandwiches']	['OB-fold', 'P-loop domains-like']	['Nucleic acid-binding proteins', 'P-loop containing nucleoside triphosphate hydrolases']	['RsgA_N', 'RsgA_GTPase']	12	0	0	9	0	0	9	0	0
P52060	yggU	96	9.45405	10456	36.4792	0	[]	[[0, 96]]	1	['6-86']	['CON']	['a+b two layers']	['Glucose permease domain IIB-like']	['YggU-like']	['DUF167']	2	0	0	2	0	0	2	0	0
P60664	hisF	258	5.03403	28454.1	21.8741	0	[]	[[0, 258]]	1	['5-248']	['CON']	['a/b barrels']	['TIM beta/alpha-barrel']	['TIM barrels']	['His_biosynth']	2	2	2	2	2	2	2	2	2
P00547	thrB	310	5.45281	33623.3	39.8165	0	[]	[[0, 310]]	2	['1-157', '174-295']	['CON', 'CON']	['a+b two layers', 'a+b two layers']	['Ribosomal protein S5 domain 2-like', 'Alpha-beta plaits']	['Ribosomal protein S5 domain 2-like', 'GHMP Kinase, C-terminal domain']	['GHMP_kinases_N', 'GHMP_kinases_C']	6	0	0	2	0	0	2	0	0
P00893	ilvI	574	5.87939	62983.6	39.8556	0	[]	[[0, 574]]	3	['6-167', '193-342', '370-548']	['CON', 'CON', 'CON']	['a/b three-layered sandwiches', 'a/b three-layered sandwiches', 'a/b three-layered sandwiches']	['Thiamin diphosphate-binding fold (THDP-binding)', 'Rossmann-like', 'Thiamin diphosphate-binding fold (THDP-binding)']	['Thiamin diphosphate-binding fold (THDP-binding)', 'DHS-like NAD/FAD-binding domain', 'Thiamin diphosphate-binding fold (THDP-binding)']	['TPP_enzyme_N', 'TPP_enzyme_M', 'TPP_enzyme_C']	1	0	0	1	0	0	1	0	0
P04335	frsA	414	6.4654	47008.2	38.0159	1.449	[]	[[0, 414]]	1	['170-302,341-411']	['NC']	['a/b three-layered sandwiches']	['alpha/beta-Hydrolases']	['alpha/beta-Hydrolases']	['Hydrolase_4']	15	0	0	8	0	0	8	0	0
P07004	proA	417	5.41831	44629.5	29.4576	0	[]	[[0, 417]]	2	['6-212', '223-281,305-409']	['CON', 'NC']	['a/b three-layered sandwiches', 'a/b three-layered sandwiches']	['ALDH-like', 'ALDH-like']	['ALDH-like', 'ALDH-like']	['Aldedh_1st_1', 'Aldedh_2nd']	35	6	0	22	9	6	22	9	6
P0A780	nusB	139	6.60096	15688.9	43.1612	0	[]	[[0, 139]]	1	['5-131']	['CON']	['alpha complex topology']	['NusB-like']	['NusB-like']	['NusB']	9	0	0	5	0	0	5	0	0
P0A7C2	lexA	202	6.2285	22357.4	55.1317	0	[]	[[0, 202]]	2	['4-69', '76-197']	['CON', 'CON']	['alpha arrays', 'beta barrels']	['HTH', 'SH3']	['winged', 'LexA/Signal peptidase']	['LexA_DNA_bind', 'Peptidase_S24']	8	0	0	6	0	0	6	0	0
P0A7L8	rpmA	85	10.5849	9124.36	25.8318	24.706	[[0, 20]]	[[20, 85]]	1	['20-83']	['CON']	['a+b complex topology']	['alpha/beta-Hammerhead/Barrel-sandwich hybrid']	['Ribosomal L27 protein']	['Ribosomal_L27']	17	0	0	10	0	0	9	0	0
P0A9J6	rbsK	309	4.98662	32290.1	30.3074	0	[]	[[0, 309]]	1	['7-304']	['CON']	['a/b three-layered sandwiches']	['Rossmann-like']	['Ribokinase-like']	['PfkB']	8	2	3	6	2	3	6	2	3
P0AB52	ychN	117	5.01754	12692.6	33.6179	0	[]	[[0, 117]]	1	['3-117']	['CON']	['a/b three-layered sandwiches']	['YchN-like']	['YchN-like']	['DrsE']	7	5	6	4	3	4	4	3	4
P0AB89	purB	456	5.67523	51542.2	32.1482	0	[]	[[0, 456]]	3	['4-121', '122-344', '370-452']	['CON', 'CON', 'CON']	['alpha arrays', 'alpha arrays', 'alpha arrays']	['L-aspartase N-terminal domain-like', 'L-aspartase middle domain-like', 'L-aspartase C-terminal domain-like']	['L-aspartase N-terminal domain-like', 'L-aspartase middle domain-like', 'L-aspartase C-terminal domain-like']	['Lyase_1_N_1', 'Lyase_1_C', 'ASL_C']	30	1	0	20	1	0	20	1	0
P0ABP8	deoD	239	5.41803	25949.6	23.59	0	[]	[[0, 239]]	1	['5-233']	['CON']	['a/b three-layered sandwiches']	['Phosphorylase/hydrolase-like']	['Peptidyl-tRNA hydrolase-like']	['PNP_UDP_1']	33	11	14	19	10	10	19	10	10
P0ABZ6	surA	428	6.47774	47283.2	38.6621	5.607	[[0, 25]]	[[25, 428]]	3	['28-144', '173-270', '283-380']	['CON', 'CON', 'CON']	['alpha arrays', 'a+b two layers', 'a+b two layers']	['Triger factor/SurA peptide-binding domain-like', 'FKBP-like', 'FKBP-like']	['Porin chaperone SurA, peptide-binding domain', 'FKBP-like', 'FKBP-like']	['SurA_N_3', 'Rotamase_3', 'Rotamase_3']	47	3	4	31	2	3	28	1	2
P0ACN4	allR	271	5.77293	29269.3	41.6871	7.38	[[0, 20]]	[[20, 271]]	2	['22-91', '99-266']	['CON', 'CON']	['alpha arrays', 'a+b three layers']	['HTH', 'Profilin-like']	['tri-helical', 'sensor domains']	['HTH_IclR', 'IclR']	4	0	2	3	0	1	3	0	1
P0AD12	yeeZ	274	5.27747	29679.6	43.6723	0	[]	[[0, 274]]	1	['7-266']	['CON']	['a/b three-layered sandwiches']	['Rossmann-like']	['NAD(P)-binding Rossmann-fold domains']	['GDP_Man_Dehyd_1']	4	1	1	3	0	0	3	0	0
P0ADS9	yggN	239	8.96763	26428.9	37.295	7.531	[[0, 18]]	[[18, 239]]	1	['42-128']	['CON']	['mixed a+b and a/b']	['Ribonuclease H-like']	['Creatinase/prolidase N-terminal domain']	['Creatinase_N']	8	0	0	6	0	0	6	0	0
P0ADV7	mlaC	211	9.35444	23962.3	24.9474	11.374	[[0, 24]]	[[24, 211]]	1	['26-203']	['CON']	['a+b two layers']	['Cystatin-like']	['NTF2-like']	['MlaC']	18	1	0	11	1	0	11	1	0
P0AEQ3	glnH	248	8.4388	27189.8	13.4048	8.871	[[0, 22]]	[[22, 248]]	2	['26-125', '114-202']	['CON', 'CON']	['a/b three-layered sandwiches', 'a/b three-layered sandwiches']	['Periplasmic binding protein-like II', 'Periplasmic binding protein-like II']	['Periplasmic binding protein-like II', 'Periplasmic binding protein-like II']	['SBP_bac_3_1st', 'SBP_bac_3_2nd']	20	4	6	13	3	4	13	3	4
P0AF12	mtnN	232	5.09166	24353.7	22.0996	0	[]	[[0, 232]]	1	['2-226']	['CON']	['a/b three-layered sandwiches']	['Phosphorylase/hydrolase-like']	['Peptidyl-tRNA hydrolase-like']	['PNP_UDP_1']	33	10	13	20	8	10	19	8	9
P16703	cysM	303	5.41706	32663.8	27.6799	0	[]	[[0, 303]]	1	['4-289']	['CON']	['a/b three-layered sandwiches']	['Rossmann-like']	['Tryptophan synthase beta subunit-like PLP-dependent enzymes']	['PALP']	9	0	0	7	0	0	7	0	0
P31554	lptD	784	4.93649	89670	41.2831	3.699	[[0, 29]]	[[29, 784]]	2	['51-169', '226-782']	['CON', 'CON']	['beta meanders', 'beta barrels']	['Periplasmic lipopolysaccharide transport protein LptA (YhbN)', 'Outer membrane meander beta-barrels']	['Periplasmic lipopolysaccharide transport protein LptA (YhbN)', 'LPS-assembly protein LptD']	['OstA', 'OstA_C']	3	0	0	1	0	0	1	0	0
P33940	mqo	548	6.49996	60228.9	37.8717	8.942	[[0, 28], [522, 548]]	[[28, 522]]	1	['31-121,194-286']	['NC']	['a/b barrels']	['TIM beta/alpha-barrel']	['TIM barrels']	['FAD_binding_3_1st']	3	0	0	3	0	0	3	0	0
P36548	amiA	289	10.0983	31411.7	32.2952	17.301	[[0, 50]]	[[50, 289]]	1	['58-152,194-276']	['NC']	['a/b three-layered sandwiches']	['Phosphorylase/hydrolase-like']	['Zn-dependent exopeptidases']	['Amidase_3']	1	0	0	1	0	0	1	0	0
P63389	yheS	637	5.5001	71842.5	42.2826	5.338	[[520, 554]]	[[0, 520], [554, 637]]	2	['2-229', '313-508']	['CON', 'CON']	['a/b three-layered sandwiches', 'a/b three-layered sandwiches']	['P-loop domains-like', 'P-loop domains-like']	['P-loop containing nucleoside triphosphate hydrolases', 'P-loop containing nucleoside triphosphate hydrolases']	['ABC_tran', 'ABC_tran']	3	0	0	3	0	0	3	0	0
P69222	infA	72	9.22048	8249.49	37.35	12.5	[]	[[0, 72]]	1	['3-71']	['CON']	['beta barrels']	['OB-fold']	['Nucleic acid-binding proteins']	['eIF-1a']	21	0	0	11	0	0	11	0	0
P77554	yahJ	460	6.064	50548.2	43.4505	8.478	[[0, 39]]	[[39, 460]]	1	['119-382']	['CON']	['a/b barrels']	['TIM beta/alpha-barrel']	['TIM barrels']	['Amidohydro_1_N']	3	0	0	2	0	0	2	0	0
Q46920	queF	282	5.72593	32587.1	25.484	3.191	[]	[[0, 282]]	2	['55-142', '177-270']	['CON', 'CON']	['a+b two layers', 'a+b two layers']	['T-fold', 'T-fold']	['Tetrahydrobiopterin biosynthesis enzymes-like', 'Tetrahydrobiopterin biosynthesis enzymes-like']	['QueF_N', 'QueF']	13	0	0	8	0	0	8	0	0
P02359	rpsG	179	10.3646	20018.9	61.4631	13.408	[[161, 179]]	[[0, 161]]	1	['9-155']	['CON']	['alpha arrays']	['Ribosomal protein S7']	['Ribosomal protein S7']	['Ribosomal_S7_1']	69	5	2	42	4	3	31	4	3
P0A6V5	glpE	108	4.49292	12082.3	25.3917	0	[]	[[0, 108]]	1	['7-99']	['CON']	['a/b three-layered sandwiches']	['Flavodoxin-like']	['Rhodanese/Cell cycle control phosphatase']	['Rhodanese']	8	2	2	5	1	1	5	1	1
P0A786	pyrB	311	6.11641	34426.9	26.6319	0	[]	[[0, 311]]	2	['7-150', '153-305']	['CON', 'CON']	['a/b three-layered sandwiches', 'a/b three-layered sandwiches']	['Rossmann-like', 'Rossmann-like']	['Aspartate/ornithine carbamoyltransferase', 'Aspartate/ornithine carbamoyltransferase']	['OTCace_N', 'OTCace']	4	2	3	3	2	2	3	2	2
P0A7I4	prfC	529	5.65459	59573.4	23.5826	5.293	[[37, 65]]	[[0, 37], [65, 529]]	2	['16-155,224-274', '293-383']	['NC', 'CON']	['a/b three-layered sandwiches', 'beta barrels']	['P-loop domains-like', 'cradle loop barrel']	['P-loop containing nucleoside triphosphate hydrolases', 'Alanine racemase-C']	['MnmE_helical_2nd', 'GTP_EFTU_D2']	56	11	11	32	7	7	31	7	7
P0A7M6	rpmC	63	9.98378	7273.36	50.2619	0	[]	[[0, 63]]	1	['2-61']	['CON']	['alpha bundles']	['Long alpha-hairpin']	['Ribosomal protein L29 (L29p)']	['Ribosomal_L29']	13	4	4	7	2	2	7	2	2
P0A817	metK	384	5.0957	41951.1	33.2708	0	[]	[[0, 384]]	3	['4-101', '116-232', '233-374']	['CON', 'CON', 'CON']	['a+b two layers', 'a+b two layers', 'a+b two layers']	['Alpha-lytic protease prodomain-like', 'Alpha-lytic protease prodomain-like', 'Alpha-lytic protease prodomain-like']	['GMP synthetase C-terminal dimerisation domain', 'S-adenosylmethionine synthetase', 'S-adenosylmethionine synthetase']	['S-AdoMet_synt_N', 'S-AdoMet_synt_M', 'S-AdoMet_synt_C']	104	21	14	53	19	15	46	17	12
P0A8I8	rlmH	155	8.70924	17340.9	47.4329	0	[]	[[0, 155]]	1	['1-152']	['CON']	['a/b three-layered sandwiches']	['alpha/beta knot']	['alpha/beta knot']	['SPOUT_MTase']	4	0	0	3	0	0	3	0	0
P0A8M0	asnS	466	5.17231	52569.8	29.7582	0	[]	[[0, 466]]	2	['16-99', '125-460']	['CON', 'CON']	['beta barrels', 'a+b three layers']	['OB-fold', 'Class II aaRS and biotin synthetases']	['Nucleic acid-binding proteins', 'Class II aaRS and biotin synthetases']	['tRNA_anti-codon', 'tRNA-synt_2']	84	13	9	50	11	8	42	9	6
P0A8T1	prmA	293	4.31075	31876.7	29.8546	0	[]	[[0, 293]]	1	['158-231']	['CON']	['a/b three-layered sandwiches']	['Rossmann-like']	['S-adenosyl-L-methionine-dependent methyltransferases']	['Methyltransf_11_4']	10	1	0	8	1	0	8	1	0
P0A9H1	mug	168	9.16903	18673.2	30.4744	0	[]	[[0, 168]]	1	['8-148']	['CON']	['a/b three-layered sandwiches']	['Uracil-DNA glycosylase-like']	['Uracil-DNA glycosylase-like']	['UDG']	1	0	0	1	0	0	1	0	0
P0A9Q1	arcA	238	5.21244	27291.7	34.4227	0	[]	[[0, 238]]	2	['5-119', '137-232']	['CON', 'CON']	['a/b three-layered sandwiches', 'alpha arrays']	['Flavodoxin-like', 'HTH']	['CheY-like', 'winged']	['Response_reg', 'Trans_reg_C']	20	1	1	13	1	1	13	1	1
P0AB14	yccJ	75	4.70152	8524.39	42.1587	13.333	[]	[[0, 75]]	0							1	0	0	1	0	0	1	0	0
P0ABC7	hflK	419	6.18865	45544.3	29.111	33.652	[[0, 77], [355, 419]]	[[77, 355]]	1	['149-244']	['CON']	['a+b two layers']	['T-fold']	['Band 7/SPFH domain']	['Band_7']	2	0	0	1	0	0	1	0	0
P0ACF4	hupB	90	9.69406	9225.46	16.3956	0	[]	[[0, 90]]	1	['1-90']	['CON']	['alpha arrays']	['HTH']	['IHF-like DNA-binding proteins']	['Bac_DNA_binding']	31	0	0	18	0	0	16	0	0
P0ACG1	stpA	134	7.94968	15347.3	48.8701	15.672	[[74, 96]]	[[0, 74], [96, 134]]	2	['4-71', '92-134']	['CON', 'CON']	['alpha duplicates or obligate multimers', 'few secondary structure elements']	['H-NS histone-like proteins, N-terminal domain', 'H-NS histone-like proteins, C-terminal domain']	['H-NS histone-like proteins, N-terminal domain', 'H-NS histone-like proteins, C-terminal domain']	['PRK10947', 'Histone_HNS']	17	3	3	10	1	1	10	1	1
P0AD96	livJ	367	5.54023	39075.9	30.1591	5.995	[[0, 22]]	[[22, 367]]	3	['25-189', '162-241', '203-344']	['CON', 'CON', 'CON']	['a/b three-layered sandwiches', 'a/b three-layered sandwiches', 'a/b three-layered sandwiches']	['Flavodoxin-like', 'Flavodoxin-like', 'Flavodoxin-like']	['Periplasmic binding protein-like I', 'Periplasmic binding protein-like I', 'Periplasmic binding protein-like I']	['Peripla_BP_5', 'ANF_receptor_2nd', 'Peripla_BP_5']	28	6	8	19	8	8	19	8	8
P0AE88	cpxR	232	5.39268	26311.8	35.5707	0	[]	[[0, 232]]	2	['3-116', '134-228']	['CON', 'CON']	['a/b three-layered sandwiches', 'alpha arrays']	['Flavodoxin-like', 'HTH']	['CheY-like', 'winged']	['Response_reg', 'Trans_reg_C']	7	0	0	4	0	0	4	0	0
P0AET8	hdhA	255	5.21642	26778.3	45.7549	0	[]	[[0, 255]]	1	['8-249']	['CON']	['a/b three-layered sandwiches']	['Rossmann-like']	['NAD(P)-binding Rossmann-fold domains']	['adh_short_C2']	13	4	5	10	4	5	9	4	4
P0AFH8	osmY	201	6.31523	21073.5	16.393	36.318	[[0, 54], [182, 201]]	[[54, 182]]	2	['61-126', '155-200']	['CON', 'CON']	['a+b two layers', 'a+b two layers']	['amino-terminal domain of OmpATb', 'amino-terminal domain of OmpATb']	['amino-terminal domain of OmpATb', 'amino-terminal domain of OmpATb']	['BON', 'BON']	22	2	0	14	1	0	14	1	0
P0AFK9	potD	348	5.24206	38866.6	21.34	7.184	[[0, 25]]	[[25, 348]]	1	['42-299']	['CON']	['a/b three-layered sandwiches']	['Periplasmic binding protein-like II']	['Periplasmic binding protein-like II']	['SBP_bac_6']	58	14	16	32	11	12	31	10	11
P0AG16	purF	505	5.32481	56487.4	39.0313	3.168	[[489, 505]]	[[0, 489]]	2	['2-242', '271-425']	['CON', 'CON']	['a+b four layers', 'a/b three-layered sandwiches']	['Ntn/PP2C', 'PRTase-like']	['Class II glutamine amidotransferases', 'PRTase-like']	['GATase_2_1st', 'Pribosyltran']	5	1	1	4	1	1	4	1	1
P11880	murF	452	5.25342	47446.6	26.8967	0	[]	[[0, 452]]	3	['5-96', '101-310', '313-447']	['CON', 'CON', 'CON']	['a/b three-layered sandwiches', 'a/b three-layered sandwiches', 'a/b three-layered sandwiches']	['MurF and HprK N-domain-like', 'P-loop domains-like', 'Flavodoxin-like']	['MurF and HprK N-domain-like', 'P-loop containing nucleoside triphosphate hydrolases', 'CheY-like']	['Mur_ligase_1', 'Mur_ligase_M', 'Mur_ligase_C']	13	3	3	7	2	2	7	2	2
P13024	fdhE	309	5.03312	34746.3	41.5728	5.825	[[0, 18]]	[[18, 309]]	3	['32-170', '194-222', '240-290']	['CON', 'CON', 'CON']	['alpha bundles', 'few secondary structure elements', 'few secondary structure elements']	['FdhE-like', 'Rubredoxin-like', 'Rubredoxin-like']	['FdhE-like', 'Rubredoxin-related', 'Rubredoxin-related']	['FdhE_1st', 'FdhE_2nd', 'FdhE_3rd']	10	1	0	8	1	0	8	1	0
P22188	murE	495	5.42485	53343	27.4152	0	[]	[[0, 495]]	3	['18-103', '105-333', '341-472']	['CON', 'CON', 'CON']	['a/b three-layered sandwiches', 'a/b three-layered sandwiches', 'a/b three-layered sandwiches']	['MurF and HprK N-domain-like', 'P-loop domains-like', 'Flavodoxin-like']	['MurF and HprK N-domain-like', 'P-loop containing nucleoside triphosphate hydrolases', 'CheY-like']	['Mur_ligase_1', 'Mur_ligase_M', 'Mur_ligase_C']	30	0	0	19	0	0	19	0	0
P27848	yigL	266	5.22841	29707.4	21.6256	0	[]	[[0, 266]]	1	['1-263']	['CON']	['a+b two layers']	['Cof C2 cap domain']	['Cof C2 cap domain']	['Hydrolase_3']	6	0	0	6	0	0	6	0	0
P45532	tusD	128	4.91648	13641.1	30.5477	0	[]	[[0, 128]]	1	['1-128']	['CON']	['a/b three-layered sandwiches']	['YchN-like']	['YchN-like']	['DrsE']	3	2	2	3	2	2	3	2	2
P62617	ispF	159	6.04366	16897.3	21.1208	0	[]	[[0, 159]]	1	['1-156']	['CON']	['a+b three layers']	['Bacillus chorismate mutase-like']	['2C-methyl-D-erythritol 2,4-cyclodiphosphate synthase IspF']	['YgbB']	11	6	6	7	5	5	7	5	5
P65367	yqcA	149	4.05003	16274	40.253	0	[]	[[0, 149]]	1	['4-144']	['CON']	['alpha bundles']	['Four-helical up-and-down bundle']	['Cytochromes']	['Flavodoxin_1']	4	0	0	4	0	0	4	0	0
P76373	ugd	388	6.05855	43656.4	35.2113	0	[]	[[0, 388]]	3	['1-83', '191-284', '295-378']	['CON', 'CON', 'CON']	['a/b three-layered sandwiches', 'alpha arrays', 'a/b three-layered sandwiches']	['Rossmann-like', '6-phosphogluconate dehydrogenase C-terminal domain-like', 'Rossmann-like']	['NAD(P)-binding Rossmann-fold domains', '6-phosphogluconate dehydrogenase C-terminal domain-like', 'UDPG/MGDP dehydrogenase C-terminal domain']	['ApbA', 'UDPG_MGDP_dh', 'UDPG_MGDP_dh_C']	23	4	4	18	3	3	18	3	3
P76403	trhP	453	5.7972	51192.6	39.0314	0	[]	[[0, 453]]	1	['371-435']	['CON']	['beta barrels']	['cradle loop barrel']	['Alanine racemase-C']	['Peptidase_U32_C']	19	1	0	10	1	0	8	0	0
Q47537	tauA	320	6.85191	34265.7	32.4762	7.5	[[0, 23]]	[[23, 320]]	2	['24-113', '122-312']	['CON', 'CON']	['a/b three-layered sandwiches', 'a/b three-layered sandwiches']	['Periplasmic binding protein-like II', 'Periplasmic binding protein-like II']	['Periplasmic binding protein-like II', 'Periplasmic binding protein-like II']	['PBP2_SsuA', 'NMT1_2_1st_1']	1	0	0	1	0	0	1	0	0
P00634	phoA	471	5.74303	49438	31.7788	6.582	[[0, 31]]	[[31, 471]]	1	['97-470']	['CON']	['a/b three-layered sandwiches']	['Alkaline phosphatase-like']	['Alkaline phosphatase-like']	['Alk_phosphatase']	1	1	1	1	1	1	1	1	1
P00887	aroH	348	6.42283	38734.6	33.0776	0	[]	[[0, 348]]	1	['42-346']	['CON']	['a/b barrels']	['TIM beta/alpha-barrel']	['TIM barrels']	['DAHP_synth_1']	8	0	0	6	0	0	6	0	0
P02925	rbsB	296	6.84923	30950.1	15.8834	8.784	[[0, 26]]	[[26, 296]]	2	['28-144', '150-260']	['CON', 'CON']	['a/b three-layered sandwiches', 'a/b three-layered sandwiches']	['Flavodoxin-like', 'Flavodoxin-like']	['Periplasmic binding protein-like I', 'Periplasmic binding protein-like I']	['Peripla_BP_1_1st_1', 'Peripla_BP_4_C']	47	2	0	27	3	0	26	3	0
P07649	truA	270	8.68313	30399.3	36.4108	0	[]	[[0, 270]]	1	['11-255']	['CON']	['a+b two layers']	['Alpha-beta plaits']	['Pseudouridine synthase']	['PseudoU_synth_1']	14	3	3	11	3	3	11	3	3
P09394	glpQ	358	5.37676	40842.9	32.5355	7.263	[[0, 26]]	[[26, 358]]	1	['32-355']	['CON']	['a/b barrels']	['TIM beta/alpha-barrel']	['TIM barrels']	['GDPD']	12	1	0	12	1	0	12	1	0
P0A6G7	clpP	207	5.5225	23186.4	42.042	8.696	[[0, 17]]	[[17, 207]]	1	['19-204']	['CON']	['a/b three-layered sandwiches']	['ClpP/crotonase']	['ClpP/crotonase']	['CLP_protease']	33	8	5	20	7	5	18	7	5
P0A6P7	engB	210	6.85833	23560.6	34.1248	4.286	[]	[[0, 210]]	1	['28-194']	['CON']	['a/b three-layered sandwiches']	['P-loop domains-like']	['P-loop containing nucleoside triphosphate hydrolases']	['MnmE_helical_2nd']	3	1	1	3	1	1	3	1	1
P0A6Y1	ihfB	94	9.34381	10651	39.1926	0	[]	[[0, 94]]	1	['1-89']	['CON']	['alpha arrays']	['HTH']	['IHF-like DNA-binding proteins']	['Bac_DNA_binding']	19	3	2	11	3	2	10	3	2
P0A7L3	rplT	118	11.4712	13496.8	30.9441	0	[]	[[0, 118]]	1	['13-116']	['CON']	['alpha arrays']	['PABP domain-like']	['Ribosomal protein L20']	['Ribosomal_L20']	13	0	0	7	0	0	7	0	0
P0A8A0	yebC	246	4.71425	26422.3	18.2114	6.098	[[0, 15]]	[[15, 246]]	4	['21-76', '81-163', '134-202', '180-235']	['CON', 'CON', 'CON', 'CON']	['alpha arrays', 'a+b two layers', 'a+b two layers', 'a+b two layers']	['Helical bundle domain in YebC-like proteins', 'a+b domain in YebC-like proteins', 'Alpha-beta plaits', 'a+b domain in YebC-like proteins']	['Helical bundle domain in YebC-like proteins', 'a+b domain in YebC-like proteins', 'Ferredoxin-like domain in YebC', 'a+b domain in YebC-like proteins']	['Transcrip_reg_1st', 'Transcrip_reg_2nd', 'Transcrip_reg_3rd', 'Transcrip_reg_2nd']	37	1	0	23	1	0	19	1	0
P0A8J8	rhlB	421	7.28985	47125.4	44.2941	6.176	[[396, 421]]	[[0, 396]]	2	['10-220', '253-350']	['CON', 'CON']	['a/b three-layered sandwiches', 'a/b three-layered sandwiches']	['P-loop domains-like', 'P-loop domains-like']	['P-loop containing nucleoside triphosphate hydrolases', 'P-loop containing nucleoside triphosphate hydrolases']	['DEAD', 'Helicase_C_1']	12	0	0	8	0	0	8	0	0
P0A9I3	gcvR	190	5.38734	20768.4	60.3168	5.263	[]	[[0, 190]]	2	['10-54', '100-176']	['CON', 'CON']	['a+b two layers', 'a+b two layers']	['Alpha-beta plaits', 'Alpha-beta plaits']	['ACT-like', 'ACT-like']	['ACT_6', 'ACT_6']	3	0	0	2	0	0	2	0	0
P0AA57	yobA	124	9.47642	13410	36.5194	27.419	[[0, 35]]	[[35, 124]]	1	['29-124']	['CON']	['beta sandwiches']	['Immunoglobulin-like beta-sandwich']	['Immunoglobulin/Fibronectin type III/E set domains/PapD-like']	['CopC']	7	0	0	5	0	0	4	0	0
P0AAS7	ybcJ	70	7.83834	7389.45	12.0171	0	[]	[[0, 70]]	1	['11-69']	['CON']	['a+b two layers']	['beta-Grasp']	['Alpha-L RNA-binding motif']	['S4_2']	8	0	0	7	0	0	7	0	0
P0ACI0	rob	289	6.66451	33144.5	48.5516	0	[]	[[0, 289]]	3	['6-55', '57-105', '127-288']	['CON', 'CON', 'CON']	['alpha arrays', 'alpha arrays', 'a+b duplicates or obligate multimers']	['HTH', 'HTH', 'Probable bacterial effector-binding domain']	['tri-helical', 'tri-helical', 'Probable bacterial effector-binding domain']	['HTH_AraC_2', 'HTH_18_1', 'GyrI-like']	10	1	1	7	1	1	7	1	1
P15640	purD	429	4.95667	45939.8	24.9744	0	[]	[[0, 429]]	3	['1-103', '105-291', '329-424']	['CON', 'CON', 'CON']	['a/b three-layered sandwiches', 'a+b complex topology', 'a+b complex topology']	['Rossmann-like', 'Protein kinase/SAICAR synthase/ATP-grasp', 'alpha/beta-Hammerhead/Barrel-sandwich hybrid']	['PreATP-grasp domain', 'ATP-grasp', 'CO dehydrogenase molybdoprotein N-domain-like']	['GARS_N', 'ATP-grasp', 'GARS_C']	9	2	2	7	2	2	7	2	2
P27828	wecB	376	5.9202	42244.1	43.3753	0	[]	[[0, 376]]	2	['1-181', '202-371']	['CON', 'CON']	['a/b three-layered sandwiches', 'a/b three-layered sandwiches']	['UDP-Glycosyltransferase/glycogen phosphorylase', 'UDP-Glycosyltransferase/glycogen phosphorylase']	['UDP-Glycosyltransferase/glycogen phosphorylase', 'UDP-Glycosyltransferase/glycogen phosphorylase']	['Epimerase_2_N', 'Epimerase_2_C']	16	3	7	13	3	6	12	3	6
P30859	artI	243	5.79192	26929.2	20.5045	7.819	[[0, 19]]	[[19, 243]]	3	['22-115', '111-195', '147-242']	['CON', 'CON', 'CON']	['a/b three-layered sandwiches', 'a/b three-layered sandwiches', 'a/b three-layered sandwiches']	['Periplasmic binding protein-like II', 'Periplasmic binding protein-like II', 'Periplasmic binding protein-like II']	['Periplasmic binding protein-like II', 'Periplasmic binding protein-like II', 'Periplasmic binding protein-like II']	['SBP_bac_3_1st', 'SBP_bac_3_2nd', 'SBP_bac_3_1st']	25	1	0	15	0	0	13	0	0
P32662	gph	252	4.57789	27388.8	32.6349	4.762	[]	[[0, 252]]	1	['7-239']	['CON']	['a/b three-layered sandwiches']	['HAD domain-like']	['HAD-like']	['HAD_2']	11	4	4	9	3	3	9	3	3
P39187	ytfJ	184	7.8279	20420.3	26.2848	11.413	[[0, 21]]	[[21, 184]]	1	['50-177']	['CON']	['a+b three layers']	['Thioredoxin-like']	['Thioredoxin-like']	['AhpC-TSA_5']	2	0	0	2	0	0	2	0	0
P45523	fkpA	270	8.38626	28881.6	19.4707	22.222	[[0, 41], [251, 270]]	[[41, 251]]	2	['45-135', '147-248']	['CON', 'CON']	['alpha duplicates or obligate multimers', 'a+b two layers']	['FkpA dimerization domain-like', 'FKBP-like']	['FkpA dimerization domain-like', 'FKBP-like']	['FKBP_N', 'FKBP_C']	79	1	0	46	3	0	38	3	0
P63177	rlmB	243	6.17404	26556.3	42.7922	0	[]	[[0, 243]]	2	['2-76', '97-242']	['CON', 'CON']	['a+b three layers', 'a/b three-layered sandwiches']	['Bacillus chorismate mutase-like', 'alpha/beta knot']	['L30e-like', 'alpha/beta knot']	['SpoU_sub_bind', 'SpoU_methylase']	3	1	1	3	1	1	3	1	1
P66948	bepA	487	7.08443	53907.3	40.3362	9.24	[[0, 45]]	[[45, 487]]	2	['91-254', '308-428']	['CON', 'CON']	['mixed a+b and a/b', 'alpha superhelices']	['Zincin-like', 'Repetitive alpha hairpins']	['Metalloproteases (zincins) catalytic domain', 'Ankyrin repeat']	['Peptidase_M48', 'TPR_11_6']	1	1	1	1	1	1	1	1	1
P69913	csrA	61	8.16178	6855.81	39.5787	0	[]	[[0, 61]]	1	['1-51']	['CON']	['beta duplicates or obligate multimers']	['CsrA-like']	['CsrA-like']	['CsrA']	3	0	0	2	0	0	2	0	0
P76055	ttcA	311	5.95311	35560.5	52.0881	16.077	[[267, 311]]	[[0, 267]]	1	['41-200']	['CON']	['a/b three-layered sandwiches']	['HUP domain-like']	['HUP domains']	['tRNA_Me_trans_1st']	16	0	0	12	0	0	10	0	0
P77488	dxs	620	6.1641	67616.2	35.9221	0	[]	[[0, 620]]	3	['30-194,242-297', '321-480', '492-619']	['NC', 'CON', 'CON']	['a/b three-layered sandwiches', 'a/b three-layered sandwiches', 'a/b three-layered sandwiches']	['Thiamin diphosphate-binding fold (THDP-binding)', 'Thiamin diphosphate-binding fold (THDP-binding)', 'TK C-terminal domain-like']	['Thiamin diphosphate-binding fold (THDP-binding)', 'Thiamin diphosphate-binding fold (THDP-binding)', 'TK C-terminal domain-like']	['Transketolase_N', 'Transket_pyr', 'Transketolase_C']	7	0	0	4	0	0	4	0	0
P03007	dnaQ	243	5.53517	27098.6	27.5951	0	[]	[[0, 243]]	1	['8-179']	['CON']	['mixed a+b and a/b']	['Ribonuclease H-like']	['Ribonuclease H-like']	['RNase_T']	1	0	1	1	0	1	1	0	1
P06149	dld	571	6.19041	64611.6	31.9797	4.203	[[547, 571]]	[[0, 547]]	3	['12-190,224-224', '276-367', '332-538']	['NC', 'CON', 'CON']	['a+b complex topology', 'a+b two layers', 'a+b two layers']	['FAD-binding domain-like', 'Alpha-beta plaits', 'Alpha-beta plaits']	['FAD-binding domain', 'FAD-linked oxidases, C-terminal domain', 'FAD-linked oxidases, C-terminal domain']	['FAD_binding_4', 'Lact-deh-memb', 'Lact-deh-memb']	1	0	0	1	0	0	1	0	0
P07862	ddlB	306	4.7724	32839.3	39.0269	0	[]	[[0, 306]]	2	['4-44,53-95', '96-281']	['NC', 'CON']	['a/b three-layered sandwiches', 'a+b complex topology']	['Rossmann-like', 'Protein kinase/SAICAR synthase/ATP-grasp']	['PreATP-grasp domain', 'ATP-grasp']	['Dala_Dala_lig_N', 'ATP-grasp']	20	1	1	15	1	1	15	1	1
P0A6K1	dapF	274	5.85558	30208.2	32.8825	0	[]	[[0, 274]]	2	['1-125', '153-270']	['CON', 'CON']	['a+b complex topology', 'a+b complex topology']	['Diaminopimelate epimerase-like', 'Diaminopimelate epimerase-like']	['Diaminopimelate epimerase-like', 'Diaminopimelate epimerase-like']	['DAP_epimerase', 'DAP_epimerase']	3	2	2	3	2	2	3	2	2
P0A6T9	gcvH	129	4.05003	13811	38.0558	0	[]	[[0, 129]]	1	['4-127']	['CON']	['a+b complex topology']	['alpha/beta-Hammerhead/Barrel-sandwich hybrid']	['Single hybrid motif']	['GCV_H']	12	1	0	9	1	0	5	1	0
P0A7I7	ribA	196	5.59622	21835.7	33.1842	0	[]	[[0, 196]]	1	['3-172']	['CON']	['a/b three-layered sandwiches']	['RibA-like']	['RibA-like']	['GTP_cyclohydro2']	11	2	3	6	2	2	6	2	2
P0A953	fabB	406	5.34692	42612.9	34.5571	0	[]	[[0, 406]]	2	['3-251', '219-402']	['CON', 'CON']	['a/b three-layered sandwiches', 'a/b three-layered sandwiches']	['Thiolase-like', 'Thiolase-like']	['Thiolase-like', 'Thiolase-like']	['ketoacyl-synt', 'Ketoacyl-synt_C_1']	80	21	27	43	19	21	38	17	19
P0A9G6	aceA	434	5.16134	47521	36.5276	0	[]	[[0, 434]]	1	['50-383']	['CON']	['a/b barrels']	['TIM beta/alpha-barrel']	['TIM barrels']	['PEP_mutase']	4	0	0	3	0	0	3	0	0
P0AA43	rsuA	231	5.7465	25865	23.8403	0	[]	[[0, 231]]	2	['1-55', '62-198']	['CON', 'CON']	['a+b two layers', 'a+b two layers']	['beta-Grasp', 'Alpha-beta plaits']	['Alpha-L RNA-binding motif', 'Pseudouridine synthase']	['S4_1', 'PseudoU_synth_2']	28	3	3	16	3	2	16	3	2
P0AB40	bhsA	85	8.08719	8814.94	21.8494	56.471	[[0, 48]]	[[48, 85]]	1	['33-85']	['CON']	['a+b two layers']	['Dodecin subunit-like']	['YdgH-like']	['DUF1471']	3	0	0	2	0	0	2	0	0
P0AGE9	sucD	289	6.3183	29777.1	25.2211	0	[]	[[0, 289]]	2	['4-122', '123-287']	['CON', 'CON']	['a/b three-layered sandwiches', 'a/b three-layered sandwiches']	['Rossmann-like', 'Flavodoxin-like']	['NAD(P)-binding Rossmann-fold domains', 'Succinyl-CoA synthetase domains']	['CoA_binding', 'Succ_CoA_lig']	45	13	18	26	10	12	26	10	12
P0C0L9	iscX	66	4.05003	7731.48	42.7924	0	[]	[[0, 66]]	1	['3-65']	['CON']	['alpha arrays']	['HTH']	['IscX-like']	['Fe-S_assembly']	7	0	0	3	0	0	3	0	0
P21170	speA	658	4.83162	73897.6	54.0099	3.647	[[0, 24]]	[[24, 658]]	4	['95-369', '395-479', '473-585', '605-650']	['CON', 'CON', 'CON', 'CON']	['a/b barrels', 'alpha bundles', 'beta barrels', 'alpha bundles']	['TIM beta/alpha-barrel', 'Spectrin repeat-like', 'cradle loop barrel', 'Arginine decarboxylase C-terminal helical extension']	['TIM barrels', 'Helical bundle domain in arginine decarboxylase', 'Alanine racemase-C', 'Arginine decarboxylase C-terminal helical extension']	['Orn_DAP_Arg_deC_N', 'SpeA_1st', 'Orn_DAP_Arg_deC_C', 'SpeA_2nd']	36	3	0	22	2	1	21	2	1
P26616	maeA	565	5.1876	63196.6	44.3706	1.239	[]	[[0, 565]]	2	['71-269', '271-536']	['CON', 'CON']	['a/b three-layered sandwiches', 'alpha arrays']	['Flavodoxin-like', 'C-terminal domain of Malic enzyme']	['Aminoacid dehydrogenase-like, N-terminal domain', 'C-terminal domain of Malic enzyme']	['malic', 'Malic_M']	77	13	1	44	9	3	44	9	3
P29680	hemE	354	5.88229	39247.7	46.9291	0	[]	[[0, 354]]	1	['3-351']	['CON']	['a/b barrels']	['TIM beta/alpha-barrel']	['TIM barrels']	['URO-D']	4	2	2	3	1	1	3	1	1
P32131	hemN	457	5.70041	52728.4	37.4335	0	[]	[[0, 457]]	2	['52-271', '364-441']	['CON', 'CON']	['a/b barrels', 'alpha arrays']	['TIM beta/alpha-barrel', 'HTH']	['TIM barrels', 'C-terminal subdomain in oxygen-independent coproporphyrinogen III oxidase HemN']	['Radical_SAM', 'HemN_C']	2	0	0	2	0	0	2	0	0
P60723	rplD	201	9.72436	22086.3	29.6736	16.418	[[42, 76]]	[[0, 42], [76, 201]]	1	['9-199']	['CON']	['a/b three-layered sandwiches']	['Ribosomal protein L4']	['Ribosomal protein L4']	['Ribosomal_L4']	30	0	0	21	0	0	20	0	0
P62615	ispE	283	5.12576	30925	36.824	0	[]	[[0, 283]]	1	['5-162']	['CON']	['a+b two layers']	['Ribosomal protein S5 domain 2-like']	['Ribosomal protein S5 domain 2-like']	['GHMP_kinases_N']	4	2	2	4	2	2	4	2	2
P75694	yahO	91	5.79663	9895.27	17.3846	0	[]	[[0, 91]]	1	['21-90']	['CON']	['a+b two layers']	['Dodecin subunit-like']	['YdgH-like']	['DUF1471']	2	0	0	2	0	0	2	0	0
P77395	cnoX	284	4.49894	31790.7	51.6757	0	[]	[[0, 284]]	2	['6-108', '113-278']	['CON', 'CON']	['a+b three layers', 'alpha superhelices']	['Thioredoxin-like', 'Repetitive alpha hairpins']	['Thioredoxin-like', 'ARM repeat']	['Thioredoxin', 'TPR_20_1']	26	2	0	15	2	0	14	2	0
P77398	arnA	660	6.38827	74288	39.8552	0	[]	[[0, 660]]	3	['2-192', '205-291', '317-650']	['CON', 'CON', 'CON']	['a/b three-layered sandwiches', 'beta barrels', 'a/b three-layered sandwiches']	['Formyltransferase', 'FMT C-terminal domain-like', 'Rossmann-like']	['Formyltransferase', 'FMT C-terminal domain-related', 'NAD(P)-binding Rossmann-fold domains']	['Formyl_trans_N', 'Formyl_trans_C', 'GDP_Man_Dehyd_1']	35	1	1	27	2	1	27	2	1
P04825	pepN	870	5.14185	98917.7	37.6092	0.575	[]	[[0, 870]]	4	['11-193', '204-444', '445-544', '555-865']	['CON', 'CON', 'CON', 'CON']	['beta sandwiches', 'mixed a+b and a/b', 'beta sandwiches', 'alpha superhelices']	['Baculovirus p35 protein-related', 'Zincin-like', 'Immunoglobulin-like beta-sandwich', 'Repetitive alpha hairpins']	['Baculovirus p35 protein-related', 'Metalloproteases (zincins) catalytic domain', 'Immunoglobulin/Fibronectin type III/E set domains/PapD-like', 'ARM repeat']	['Peptidase_M1_2', 'Peptidase_M1_1', 'DUF3458', 'DUF3458_C']	75	15	16	53	12	14	48	12	14
P07013	priB	104	8.48393	11442.1	47.1356	0	[]	[[0, 104]]	1	['3-99']	['CON']	['beta barrels']	['OB-fold']	['Nucleic acid-binding proteins']	['SSB_1']	1	0	0	1	0	0	1	0	0
P08337	mutT	129	5.0118	14926.9	53.0953	0	[]	[[0, 129]]	1	['7-127']	['CON']	['a+b two layers']	['beta-Grasp']	['Nudix']	['NUDIX']	3	2	2	2	2	2	2	2	2
P09832	gltD	472	5.53654	52014.7	40.303	0	[]	[[0, 472]]	3	['35-138', '148-259', '249-401']	['CON', 'CON', 'CON']	['alpha arrays', 'a/b three-layered sandwiches', 'a/b three-layered sandwiches']	['alpha-helical ferredoxin-like', 'Rossmann-like', 'Rossmann-like']	['alpha-helical ferredoxin', 'FAD/NAD(P)-binding domain', 'FAD/NAD(P)-binding domain']	['Fer4_20', 'NAD_binding_8', 'Pyr_redox_2_3']	36	5	5	27	4	4	26	4	4
P0A6F9	groES	97	5.14696	10386.8	19.2144	0	[]	[[0, 97]]	1	['2-95']	['CON']	['beta barrels']	['GroES-like']	['GroES']	['Cpn10']	43	2	0	26	2	0	22	1	0
P0A729	yceF	194	5.88672	21690.5	48.8975	0	[]	[[0, 194]]	1	['3-186']	['CON']	['a/b three-layered sandwiches']	['ITPase-like']	['ITPase-like']	['Maf']	2	0	0	1	0	0	1	0	0
P0A7A5	pcm	208	6.52792	23257.5	50.4038	0	[]	[[0, 208]]	1	['60-192']	['CON']	['a/b three-layered sandwiches']	['Rossmann-like']	['S-adenosyl-L-methionine-dependent methyltransferases']	['Methyltransf_11_4']	5	1	1	3	1	1	3	1	1
P0A7H6	recR	201	5.13258	21962.8	44.3542	0	[]	[[0, 201]]	2	['7-50', '82-189']	['CON', 'CON']	['alpha arrays', 'a/b three-layered sandwiches']	['HhH/H2TH', 'HAD domain-like']	['SAM domain-like', 'Toprim domain']	['HHH_10', 'Toprim_4']	4	1	1	3	1	1	3	1	1
P0A7X6	rimM	182	4.60773	20605.2	30.4995	2.747	[]	[[0, 182]]	2	['12-96', '105-180']	['CON', 'CON']	['beta barrels', 'beta barrels']	['cradle loop barrel', 'SH3']	['Alanine racemase-C', 'PRC-barrel domain']	['RimM', 'PRC']	27	2	0	16	2	0	14	1	0
P0A7Y8	rnpA	119	11.8146	13789	43.516	47.899	[[0, 57]]	[[57, 119]]	1	['14-112']	['CON']	['a+b two layers']	['Ribosomal protein S5 domain 2-like']	['Ribosomal protein S5 domain 2-like']	['Ribonuclease_P']	6	2	3	5	2	3	5	2	3
P0A8N7	epmA	325	5.07671	36975.7	46.8532	3.077	[]	[[0, 325]]	1	['15-323']	['CON']	['a+b three layers']	['Class II aaRS and biotin synthetases']	['Class II aaRS and biotin synthetases']	['tRNA-synt_2']	3	1	2	3	1	2	3	1	2
P0A9T0	serA	410	5.92071	44175.2	38.852	0	[]	[[0, 410]]	3	['12-122', '110-294', '338-409']	['CON', 'CON', 'CON']	['a/b three-layered sandwiches', 'a/b three-layered sandwiches', 'a+b two layers']	['Rossmann-like', 'Rossmann-like', 'Alpha-beta plaits']	['Formate/glycerate dehydrogenase catalytic domain-like', 'NAD(P)-binding Rossmann-fold domains', 'ACT-like']	['2-Hacid_dh', '2-Hacid_dh_C', 'ACT']	39	8	14	25	9	9	25	9	9
P0AD49	raiA	113	6.20383	12784.4	46.8858	15.044	[[96, 113]]	[[0, 96]]	1	['1-91']	['CON']	['a+b two layers']	['dsRBD-like']	['Ribosome binding protein Y (YfiA homologue)']	['Ribosomal_S30AE']	4	0	1	3	0	1	3	0	1
P0AF90	rraB	138	4.05003	15602.5	41.3536	18.116	[[113, 138]]	[[0, 113]]	1	['9-114']	['CON']	['a+b two layers']	['Alpha-beta plaits']	['Hypothetical protein VC0424']	['RraB']	25	5	5	18	5	4	17	5	4
P12996	bioB	346	5.32368	38647.7	37.3798	0	[]	[[0, 346]]	1	['43-258']	['CON']	['a/b barrels']	['TIM beta/alpha-barrel']	['TIM barrels']	['Radical_SAM']	8	0	0	6	0	0	6	0	0
P39172	znuA	310	5.60827	33777	29.8387	16.129	[[0, 29], [117, 138]]	[[29, 117], [138, 310]]	1	['28-163']	['CON']	['a/b three-layered sandwiches']	['Flavodoxin-like']	['Chelatase-like']	['ZnuA']	58	2	1	45	2	1	32	2	1
P64614	yhcN	87	5.71427	9196.31	23.7989	56.322	[[0, 48]]	[[48, 87]]	1	['22-87']	['CON']	['a+b two layers']	['Dodecin subunit-like']	['YdgH-like']	['DUF1471']	3	0	0	2	0	0	2	0	0
P75915	ycdY	184	4.20878	20724.1	47.8505	0	[]	[[0, 184]]	1	['4-180']	['CON']	['alpha bundles']	['TorD-like (Pfam 06192)']	['TorD-like (Pfam 06192)']	['Nitrate_red_del']	15	3	3	9	3	1	9	3	1
P76034	yciT	249	5.98591	27602.3	31.7466	0	[]	[[0, 249]]	1	['7-51']	['CON']	['alpha arrays']	['HTH']	['tri-helical']	['HTH_IclR']	3	0	0	3	0	0	3	0	0
P77580	mhpF	316	5.32504	33442.1	36.7842	0	[]	[[0, 316]]	2	['5-139', '131-284']	['CON', 'CON']	['a/b three-layered sandwiches', 'a+b two layers']	['Rossmann-like', 'FwdE/GAPDH domain-like']	['NAD(P)-binding Rossmann-fold domains', 'Glyceraldehyde-3-phosphate dehydrogenase-like, C-terminal domain']	['Semialdhyde_dh', 'AcetDehyd-dimer']	24	8	9	12	5	5	12	5	5
P00959	metG	677	5.56467	76253.8	35.4519	0	[]	[[0, 677]]	3	['6-122,191-385', '141-171', '571-676']	['NC', 'CON', 'CON']	['alpha bundles', 'few secondary structure elements', 'beta barrels']	['Anticodon-binding domain of a subclass of class I aminoacyl-tRNA synthetases', 'Rubredoxin-like', 'OB-fold']	['Anticodon-binding domain of a subclass of class I aminoacyl-tRNA synthetases', 'Rubredoxin-related', 'Nucleic acid-binding proteins']	['tRNA-synt_1g', 'tRNA-synt_1g_1', 'tRNA_bind']	77	4	2	48	5	2	46	4	1
P06988	hisD	434	5.05727	46109.8	38.6097	0	[]	[[0, 434]]	2	['35-224', '236-426']	['CON', 'CON']	['a/b three-layered sandwiches', 'a/b three-layered sandwiches']	['ALDH-like', 'ALDH-like']	['ALDH-like', 'ALDH-like']	['Histidinol_dh_N', 'Histidinol_dh_C']	6	2	2	5	1	1	5	1	1
P08331	cpdB	647	5.44986	70831.3	20.7439	3.246	[[0, 21]]	[[21, 647]]	2	['23-305', '356-592']	['CON', 'CON']	['a+b four layers', 'a+b complex topology']	['Carbon-nitrogen hydrolase-like', "5'-nucleotidase (syn. UDP-sugar hydrolase), C-terminal domain"]	['Metallo-dependent phosphatases', "5'-nucleotidase (syn. UDP-sugar hydrolase), C-terminal domain"]	['Metallophos_2_1', '5_nucleotid_C']	2	1	1	2	1	1	2	1	1
P09158	speE	288	5.32947	32321	37.7751	0	[]	[[0, 288]]	2	['7-58', '59-283']	['CON', 'CON']	['beta meanders', 'a/b three-layered sandwiches']	['Spermidine synthase tetramerisation domain', 'Rossmann-like']	['Spermidine synthase tetramerisation domain', 'S-adenosyl-L-methionine-dependent methyltransferases']	['Spermine_synt_N', 'Spermine_synth']	21	5	5	14	6	6	12	5	5
P0A731	mgsA	152	6.12022	16918.4	29.8099	0	[]	[[0, 152]]	1	['12-148']	['CON']	['a/b three-layered sandwiches']	['Methylglyoxal synthase-like']	['Methylglyoxal synthase-like']	['MGS']	10	3	5	5	3	3	5	3	3
P0A738	moaC	161	6.59261	17467.1	28.3366	0	[]	[[0, 161]]	1	['13-151']	['CON']	['a+b two layers']	['Alpha-beta plaits']	['Molybdenum cofactor biosynthesis protein C, MoaC']	['MoaC']	11	2	2	8	2	2	8	2	2
P0A744	msrA	212	4.98895	23314.8	35.1246	0	[]	[[0, 212]]	1	['44-199']	['CON']	['a+b two layers']	['Alpha-beta plaits']	['Peptide methionine sulfoxide reductase']	['PMSR']	1	0	0	1	0	0	1	0	0
P0A898	ybeY	155	4.26278	17525.5	47.9897	0	[]	[[0, 155]]	1	['14-146']	['CON']	['mixed a+b and a/b']	['Zincin-like']	['Metalloproteases (zincins) catalytic domain']	['UPF0054']	9	0	0	6	0	0	6	0	0
P0A8F4	udk	213	6.39282	24352.8	36.5296	0	[]	[[0, 213]]	1	['9-210']	['CON']	['a/b three-layered sandwiches']	['P-loop domains-like']	['P-loop containing nucleoside triphosphate hydrolases']	['PRK']	3	0	0	2	0	0	2	0	0
P0A9H7	cfa	382	5.69427	43908.5	40.6948	1.832	[]	[[0, 382]]	1	['118-371']	['CON']	['a/b three-layered sandwiches']	['Rossmann-like']	['S-adenosyl-L-methionine-dependent methyltransferases']	['CMAS']	15	1	0	9	1	0	9	1	0
P0A9L8	proC	269	5.63805	28144.6	31.1922	0	[]	[[0, 269]]	2	['4-157', '162-266']	['CON', 'CON']	['a/b three-layered sandwiches', 'alpha arrays']	['Rossmann-like', '6-phosphogluconate dehydrogenase C-terminal domain-like']	['NAD(P)-binding Rossmann-fold domains', '6-phosphogluconate dehydrogenase C-terminal domain-like']	['F420_oxidored', 'P5CR_dimer']	1	1	1	1	1	1	1	1	1
P0A9W6	ibaG	84	5.83131	9451.63	24.8405	0	[]	[[0, 84]]	1	['2-75']	['CON']	['a+b two layers']	['Alpha-lytic protease prodomain-like']	['BolA-like']	['BolA']	8	0	0	7	0	0	7	0	0
P0AB80	ilvE	309	5.53989	34093.2	33.9463	0	[]	[[0, 309]]	2	['7-128', '137-291']	['CON', 'CON']	['a+b two layers', 'a+b two layers']	['a+b domain in D-aminoacid aminotransferase-like PLP-dependent enzymes', 'barrel domain in D-aminoacid aminotransferase-like PLP-dependent enzymes']	['a+b domain in D-aminoacid aminotransferase-like PLP-dependent enzymes', 'barrel domain in D-aminoacid aminotransferase-like PLP-dependent enzymes']	['Aminotran_4_N', 'Aminotran_4_C']	16	3	3	9	3	3	8	3	2
P0AC19	folX	120	6.50928	14081.9	39.5242	0	[]	[[0, 120]]	1	['7-118']	['CON']	['a+b two layers']	['T-fold']	['Tetrahydrobiopterin biosynthesis enzymes-like']	['FolB']	8	3	5	5	2	3	5	2	3
P0AC62	grxC	83	6.70697	9137.4	55.9181	0	[]	[[0, 83]]	1	['2-83']	['CON']	['a+b three layers']	['Thioredoxin-like']	['Thioredoxin-like']	['Glutaredoxin']	17	2	2	10	1	1	9	1	1
P0ACP1	cra	334	6.47648	37998.9	37.7375	6.287	[[313, 334]]	[[0, 313]]	3	['2-55', '63-170', '166-291']	['CON', 'CON', 'CON']	['alpha arrays', 'a/b three-layered sandwiches', 'a/b three-layered sandwiches']	['HTH', 'Flavodoxin-like', 'Flavodoxin-like']	['tetra-helical, lambda repressor-like', 'Periplasmic binding protein-like I', 'Periplasmic binding protein-like I']	['LacI', 'Peripla_BP_1_1st_1', 'Peripla_BP_3']	6	0	0	4	0	0	4	0	0
P0ACX3	ydhR	101	5.08507	11287.7	30.6248	0	[]	[[0, 101]]	1	['3-96']	['CON']	['a+b two layers']	['Alpha-beta plaits']	['Dimeric alpha+beta barrel']	['ydhR']	11	2	4	8	2	3	8	2	3
P0AD05	yecA	221	4.52253	25039	46.9421	5.43	[]	[[0, 221]]	2	['22-179', '208-219']	['CON', 'CON']	['alpha arrays', 'few secondary structure elements']	['YgfB-like', 'Sec-C motif']	['YgfB-like', 'Sec-C motif']	['UPF0149', 'SEC-C']	2	0	0	2	0	0	2	0	0
P0ADU2	ygiN	104	5.793	11532.3	48.5625	0	[]	[[0, 104]]	1	['1-101']	['CON']	['a+b two layers']	['Alpha-beta plaits']	['Dimeric alpha+beta barrel']	['ABM']	12	1	0	7	2	1	7	2	1
P0ADX1	yhfA	134	5.51852	14516.6	32.6388	0	[]	[[0, 134]]	1	['2-129']	['CON']	['a+b two layers']	['OsmC-like']	['OsmC-like']	['OsmC']	4	2	2	3	2	2	3	2	2
P0AED5	uvrY	218	6.52753	23892.4	38.8413	0	[]	[[0, 218]]	2	['3-118', '149-209']	['CON', 'CON']	['a/b three-layered sandwiches', 'alpha arrays']	['Flavodoxin-like', 'HTH']	['CheY-like', 'tetra-helical, LuxR-like']	['Response_reg', 'GerE']	1	1	1	1	1	1	1	1	1
P0AG59	rpsN	101	11.1629	11580.4	49.8564	50.495	[[51, 101]]	[[0, 51]]	1	['8-88']	['CON']	['few secondary structure elements']	['Glucocorticoid receptor-like']	['LIM domain-like']	['Ribosomal_S14_1']	26	0	0	14	0	0	14	0	0
P23893	hemL	426	4.73301	45365.6	38.5268	0	[]	[[0, 426]]	2	['27-315', '320-424']	['CON', 'CON']	['a/b three-layered sandwiches', 'a+b two layers']	['PLP-dependent transferases', 'C-terminal domain in some PLP-dependent transferases']	['PLP-dependent transferases', 'C-terminal domain in some PLP-dependent transferases']	['Aminotran_3_N', 'PRK00062']	23	4	4	15	4	4	15	4	4
P24171	dcp	681	5.48845	77514.8	39.1689	0	[]	[[0, 681]]	1	['18-679']	['CON']	['mixed a+b and a/b']	['Zincin-like']	['Metalloproteases (zincins) catalytic domain']	['Peptidase_M3']	24	7	7	16	4	4	16	4	4
P25738	msyB	124	4.05003	14259	50.2476	37.097	[[64, 124]]	[[0, 64]]	0							2	0	0	2	0	0	2	0	0
P33363	bglX	765	5.85444	83459.1	23.4984	3.268	[[0, 25]]	[[25, 765]]	3	['38-392', '395-648', '653-762']	['CON', 'CON', 'CON']	['a/b barrels', 'a/b three-layered sandwiches', 'beta sandwiches']	['TIM beta/alpha-barrel', 'Flavodoxin-like', 'Immunoglobulin-like beta-sandwich']	['TIM barrels', 'Beta-D-glucan exohydrolase, C-terminal domain', 'Immunoglobulin/Fibronectin type III/E set domains/PapD-like']	['Glyco_hydro_3', 'Glyco_hydro_3_C', 'Fn3-like']	37	5	5	24	6	6	24	6	6
P36649	cueO	516	6.27971	56555.5	31.5523	5.814	[[0, 30]]	[[30, 516]]	3	['34-166', '178-321', '339-359,404-516']	['CON', 'CON', 'NC']	['beta sandwiches', 'beta sandwiches', 'beta sandwiches']	['Cupredoxin-like', 'Cupredoxin-like', 'Cupredoxin-like']	['Cupredoxin-related', 'Cupredoxin-related', 'Cupredoxin-related']	['Cu-oxidase_3_1', 'Cu-oxidase', 'Cu-oxidase_2']	8	1	1	3	1	1	3	1	1
P37329	modA	257	7.80926	27363.9	25.6557	8.949	[[0, 24]]	[[24, 257]]	2	['29-123,234-255', '107-218']	['NC', 'IS']	['a/b three-layered sandwiches', 'a/b three-layered sandwiches']	['Periplasmic binding protein-like II', 'Periplasmic binding protein-like II']	['Periplasmic binding protein-like II', 'Periplasmic binding protein-like II']	['SBP_bac_11', 'SBP_bac_11_1']	18	2	0	12	2	0	12	2	0
Q46856	yqhD	387	5.71979	42096.5	32.8305	0	[]	[[0, 387]]	2	['7-178', '184-386']	['CON', 'CON']	['a/b three-layered sandwiches', 'alpha bundles']	['Flavodoxin-like', 'alpha-helical domain in dehydroquinate synthase-like enzymes']	['Rossmann-like domain in dehydroquinate synthase-like enzymes', 'alpha-helical domain in dehydroquinate synthase-like enzymes']	['Fe-ADH_N', 'Fe-ADH_C']	12	4	4	10	4	4	10	4	4
Q46863	ygiS	535	6.33535	60693.2	36.9903	4.299	[[0, 23]]	[[23, 535]]	3	['66-181', '171-302', '292-502']	['CON', 'CON', 'CON']	['a+b two layers', 'a/b three-layered sandwiches', 'a/b three-layered sandwiches']	['Alpha-beta plaits', 'Periplasmic binding protein-like II', 'Periplasmic binding protein-like II']	['Oligo-peptide binding protein (OPPA) insertion domain', 'Periplasmic binding protein-like II', 'Periplasmic binding protein-like II']	['SBP_bac_5_1st', 'SBP_bac_5_2nd', 'SBP_bac_5_3rd']	6	0	0	6	0	0	6	0	0
P08312	pheS	327	5.79203	36831.4	38.2905	0	[]	[[0, 327]]	2	['14-88', '88-326']	['CON', 'CON']	['alpha bundles', 'a+b three layers']	['Long alpha-hairpin', 'Class II aaRS and biotin synthetases']	['tRNA-binding arm', 'Class II aaRS and biotin synthetases']	['Phe_tRNA-synt_N', 'tRNA-synt_2d']	48	2	1	28	2	0	26	2	0
P09152	narG	1247	6.05212	140488	30.5365	0.241	[]	[[0, 1247]]	4	['44-102', '224-337,453-580', '620-625,672-733,765-862', '1084-1204']	['CON', 'NC', 'NC', 'CON']	['a+b two layers', 'a/b three-layered sandwiches', 'a/b three-layered sandwiches', 'beta barrels']	['Formate dehydrogenase/DMSO reductase, domain 1', 'Rossmann-like', 'Rossmann-like', 'cradle loop barrel']	['Formate dehydrogenase/DMSO reductase, domain 1', 'Formate dehydrogenase/DMSO reductase, domains 2 and 3', 'Formate dehydrogenase/DMSO reductase, domains 2 and 3', 'double psi']	['NarG', 'Molybdopterin_1st_1', 'Molybdopterin_2nd', 'Molydop_binding']	1	0	0	1	0	0	1	0	0
P09996	yidB	132	4.36816	13786.4	29.6235	0	[]	[[0, 132]]	1	['24-106']	['CON']	['alpha arrays']	['HTH']	['YidB-like']	['DUF937']	1	1	1	1	1	1	1	1	1
P0A6I3	coaA	316	6.32472	36359.3	44.3823	0	[]	[[0, 316]]	1	['88-305']	['CON']	['a/b three-layered sandwiches']	['P-loop domains-like']	['P-loop containing nucleoside triphosphate hydrolases']	['PRK']	5	1	1	3	1	1	3	1	1
P0A790	panD	126	5.75213	13833.6	23.2778	0	[]	[[0, 126]]	1	['1-115']	['CON']	['beta barrels']	['cradle loop barrel']	['double psi']	['Asp_decarbox']	24	3	0	17	4	4	13	5	5
P0A7J7	rplK	142	9.64062	14875.2	49.1113	20.423	[[83, 142]]	[[0, 83]]	2	['3-71', '73-141']	['CON', 'CON']	['a+b two layers', 'alpha arrays']	['Ribosomal protein L11/L12e N-terminal domain-like', 'HTH']	['Ribosomal protein L11/L12e N-terminal domain', 'Ribosomal protein L11, C-terminal domain']	['Ribosomal_L11_N', 'Ribosomal_L11']	36	2	0	18	2	1	18	2	1
P0A873	trmD	255	5.50232	28422	46.0616	2.745	[]	[[0, 255]]	1	['1-217']	['CON']	['a/b three-layered sandwiches']	['alpha/beta knot']	['alpha/beta knot']	['tRNA_m1G_MT']	5	0	0	4	0	0	4	0	0
P0A8J4	ybeD	87	5.49709	9827.23	31.5276	0	[]	[[0, 87]]	1	['12-87']	['CON']	['a+b two layers']	['Alpha-beta plaits']	['YbeD/HP0495-like']	['DUF493']	25	4	5	12	2	3	10	3	3
P0A8P3	yggX	91	5.91372	10952.4	45.0077	0	[]	[[0, 91]]	1	['2-76']	['CON']	['few secondary structure elements']	['Rubredoxin-like']	['Zinc finger domain of DNA polymerase-alpha']	['Iron_traffic']	21	2	0	12	0	0	11	0	0
P0AB18	tusE	109	6.59727	12410.2	43.8304	12.844	[[0, 14]]	[[14, 109]]	1	['4-105']	['CON']	['alpha arrays']	['HTH']	['tri-helical']	['DsrC']	3	0	0	3	0	0	3	0	0
P0AC38	aspA	478	5.19136	52355.6	37.3404	0	[]	[[0, 478]]	3	['27-142', '143-395', '397-465']	['CON', 'CON', 'CON']	['alpha arrays', 'alpha arrays', 'alpha arrays']	['L-aspartase N-terminal domain-like', 'L-aspartase middle domain-like', 'L-aspartase C-terminal domain-like']	['L-aspartase N-terminal domain-like', 'L-aspartase middle domain-like', 'L-aspartase C-terminal domain-like']	['Lyase_1_N', 'Lyase_1_C', 'FumaraseC_C']	8	2	3	8	2	3	8	2	3
P0ACD4	iscU	128	4.81502	13848.4	32.9695	28.125	[[0, 37]]	[[37, 128]]	1	['3-125']	['CON']	['a+b two layers']	['FAD-linked reductases, C-terminal domain-like']	['SufE/NifU']	['NifU_N']	46	1	0	29	1	0	26	1	0
P0ADN2	yifE	112	6.10192	13133.4	47.7616	25.893	[[89, 112]]	[[0, 89]]	0							25	3	0	14	2	1	14	2	1
P0AEB7	yoaB	114	4.96445	12493.1	30.7693	0	[]	[[0, 114]]	1	['10-113']	['CON']	['a+b three layers']	['Bacillus chorismate mutase-like']	['YjgF-like']	['Ribonuc_L-PSP']	11	5	9	8	6	6	6	5	5
P0AES0	gss	619	5.13025	70531.1	41.7294	1.777	[]	[[0, 619]]	3	['44-191', '252-378,486-614', '381-488']	['CON', 'NC', 'IS']	['a+b complex topology', 'a+b complex topology', 'a/b three-layered sandwiches']	['Cysteine proteinases-like', 'Protein kinase/SAICAR synthase/ATP-grasp', 'Rossmann-like']	['Cysteine proteinases', 'ATP-grasp', 'PreATP-grasp domain']	['CHAP', 'GSP_synth_1st', 'GSP_synth_2nd']	34	3	1	23	3	1	22	3	1
P0AFJ1	yjdM	111	4.9715	12344.9	35.8694	0	[]	[[0, 111]]	2	['2-36', '44-110']	['CON', 'CON']	['few secondary structure elements', 'beta barrels']	['Rubredoxin-like', 'SH3']	['Rubredoxin-related', 'SH3']	['PhnA_Zn_Ribbon', 'PhnA']	11	0	0	6	0	0	6	0	0
P0AFP6	ybgI	247	5.06722	26892.1	33.2596	0	[]	[[0, 247]]	1	['1-245']	['CON']	['a/b three-layered sandwiches']	['NIF3 (NGG1p interacting factor 3)-like']	['NIF3 (NGG1p interacting factor 3)-like']	['NIF3_1st']	5	1	1	5	1	1	5	1	1
P0AFW4	rnk	136	4.48257	14926.9	49.3074	0	[]	[[0, 136]]	2	['4-42', '53-126']	['CON', 'CON']	['alpha bundles', 'a+b two layers']	['Long alpha-hairpin', 'FKBP-like']	['GreA transcript cleavage protein, N-terminal domain', 'FKBP-like']	['Rnk_N', 'GreA_GreB']	4	0	0	3	0	0	2	0	0
P16095	sdaA	454	5.17794	48906.1	28.2275	0	[]	[[0, 454]]	2	['10-156', '174-432']	['CON', 'CON']	['a+b two layers', 'alpha arrays']	['FwdE/GAPDH domain-like', 'alpha-helical domain in 2-methylcitrate dehydratase PrpD']	['Serine dehydratase beta chain-like', 'alpha-helical domain in 2-methylcitrate dehydratase PrpD']	['SDH_beta', 'SDH_alpha']	10	1	1	7	1	1	7	1	1
P22524	mukE	234	4.92325	26974.2	65.4189	14.53	[[200, 234]]	[[0, 200]]	2	['10-78', '88-208']	['CON', 'CON']	['a+b two layers', 'alpha arrays']	['Chromosome partition protein mukE N-terminal domain', 'HTH']	['Chromosome partition protein mukE N-terminal domain', 'winged']	['MukE_N', 'MukE_C']	6	1	1	2	0	0	2	0	0
P37349	dhaM	472	4.61148	51448	44.3117	1.483	[]	[[0, 472]]	4	['1-128', '160-236', '278-384', '382-465']	['CON', 'CON', 'CON', 'CON']	['a/b three-layered sandwiches', 'a+b two layers', 'alpha arrays', 'a/b three-layered sandwiches']	['EDD domain', 'HPr-like', 'Enzyme I of the PEP:sugar phosphotransferase system HPr-binding (sub)domain', 'The swivelling beta/beta/alpha domains']	['EDD domain', 'HPr-like', 'Enzyme I of the PEP:sugar phosphotransferase system HPr-binding (sub)domain', 'The swivelling beta/beta/alpha domain']	['EIIA-man', 'PTS-HPr', 'PEP-utilisers_N', 'PEP-utilizers']	16	1	0	10	1	0	8	1	0
P39377	iadA	390	5.08137	41083.4	36.5328	0	[]	[[0, 390]]	3	['9-63,326-389', '28-88', '63-344']	['NC', 'IS', 'IS']	['beta sandwiches', 'beta sandwiches', 'a/b barrels']	['Composite domain of metallo-dependent hydrolases', 'Composite domain of metallo-dependent hydrolases', 'TIM beta/alpha-barrel']	['Composite domain of metallo-dependent hydrolases', 'Composite domain of metallo-dependent hydrolases', 'TIM barrels']	['Isoaspartyl-dipeptidase', 'D-aminoacylase', 'Amidohydro_1_N']	31	10	12	19	8	9	19	8	8
P39406	rsmC	343	5.99881	37624.3	32.3087	0	[]	[[0, 343]]	2	['5-147', '188-305']	['CON', 'CON']	['a/b three-layered sandwiches', 'a/b three-layered sandwiches']	['Rossmann-like', 'Rossmann-like']	['S-adenosyl-L-methionine-dependent methyltransferases', 'S-adenosyl-L-methionine-dependent methyltransferases']	['MTS_N', 'Methyltransf_11_2']	11	5	5	7	3	4	7	3	4
P40120	mdoD	551	5.89298	62757.2	40.1114	6.534	[[0, 36]]	[[36, 551]]	2	['45-417', '452-533']	['CON', 'CON']	['beta sandwiches', 'beta sandwiches']	['Glycosyl hydrolase domain-like', 'Immunoglobulin-like beta-sandwich']	['supersandwich', 'Immunoglobulin/Fibronectin type III/E set domains/PapD-like']	['MdoG_N', 'MdoG_C']	8	4	4	6	3	3	6	3	3
P52096	yaeR	129	5.08319	14736.5	54.4962	0	[]	[[0, 129]]	2	['7-32', '75-128']	['CON', 'CON']	['a+b two layers', 'a+b two layers']	['Glyoxalase/Bleomycin resistance protein/Dihydroxybiphenyl dioxygenase', 'Glyoxalase/Bleomycin resistance protein/Dihydroxybiphenyl dioxygenase']	['Glyoxalase/Bleomycin resistance protein/Dihydroxybiphenyl dioxygenase', 'Glyoxalase/Bleomycin resistance protein/Dihydroxybiphenyl dioxygenase']	['Glyoxalase_14', 'Glyoxalase_1']	3	3	3	2	2	2	2	2	2
P69428	tatA	89	5.72945	9663.86	26.818	55.056	[[40, 89]]	[[0, 40]]	1	['5-41']	['CON']	['extended segments']	['Twin-arginine transport (Tat) system component TatA']	['Twin-arginine transport (Tat) system component TatA']	['MttA_Hcf106']	3	0	0	3	0	0	3	0	0
P76575	yfgJ	71	6.55879	7994.23	44.4366	0	[]	[[0, 71]]	3	['1-31', '19-37', '30-63']	['CON', 'CON', 'CON']	['few secondary structure elements', 'beta barrels', 'few secondary structure elements']	['Rubredoxin-like', 'OB-fold', 'Rubredoxin-like']	['YfgJ-like', 'Nucleic acid-binding proteins', 'YfgJ-like']	['zinc-ribbons_6', 'Zn-ribbon_8_2', 'zinc-ribbons_6']	3	0	0	3	0	0	3	0	0
P02358	rpsF	135	4.93302	15703.3	67.103	28.148	[[97, 135]]	[[0, 97]]	1	['1-92']	['CON']	['a+b two layers']	['Alpha-beta plaits']	['Ribosomal protein S6']	['Ribosomal_S6']	76	7	0	36	5	1	28	6	1
P03023	lacI	360	6.39009	38589.7	37.3689	0.556	[]	[[0, 360]]	3	['4-55', '64-180', '163-291']	['CON', 'CON', 'CON']	['alpha arrays', 'a/b three-layered sandwiches', 'a/b three-layered sandwiches']	['HTH', 'Flavodoxin-like', 'Flavodoxin-like']	['tetra-helical, lambda repressor-like', 'Periplasmic binding protein-like I', 'Periplasmic binding protein-like I']	['LacI', 'Peripla_BP_1_1st_1', 'Peripla_BP_3']	24	5	7	13	4	4	13	4	4
P06968	dut	152	5.03084	16286.5	34.5921	9.211	[[138, 152]]	[[0, 138]]	1	['6-135']	['CON']	['beta barrels']	['beta-clip']	['dUTPase-like']	['dUTPase']	7	1	0	4	1	0	4	1	0
P07913	tdh	341	5.94328	37238.6	25.2742	0	[]	[[0, 341]]	2	['2-155', '142-305']	['CON', 'CON']	['beta barrels', 'a/b three-layered sandwiches']	['GroES-like', 'Rossmann-like']	['Alcohol dehydrogenase-like, N-terminal domain', 'NAD(P)-binding Rossmann-fold domains']	['ADH_N', 'ADH_zinc_N']	12	4	4	8	3	3	8	3	3
P0A784	orn	181	4.96269	20815.4	44.0961	0	[]	[[0, 181]]	1	['6-180']	['CON']	['mixed a+b and a/b']	['Ribonuclease H-like']	['Ribonuclease H-like']	['RNase_T']	13	3	5	8	4	5	8	4	5
P0A7Z0	rpiA	219	5.20358	22860.1	14.3511	0	[]	[[0, 219]]	2	['3-138', '127-196']	['CON', 'CON']	['a/b three-layered sandwiches', 'a+b two layers']	['Rossmann-like', 'Alpha-beta plaits']	['NagB/RpiA/CoA transferase-like', 'D-ribose-5-phosphate isomerase (RpiA), lid domain']	['Rib_5-P_isom_A_N', 'Rib_5-P_isom_A_C']	21	3	3	13	3	3	13	3	3
P0A8L7	yciU	109	4.05003	12686.9	41.3899	2.752	[]	[[0, 109]]	1	['11-108']	['CON']	['a+b two layers']	['Cystatin-like']	['Putative dsDNA mimic']	['DUF440']	7	0	1	5	0	1	5	0	1
P0A8W2	slyA	144	6.59619	16352.8	57.691	0	[]	[[0, 144]]	1	['5-136']	['CON']	['alpha arrays']	['HTH']	['winged']	['MarR']	5	2	2	4	1	1	4	1	1
P0A8Z0	yciA	132	7.71967	14230.4	42.4015	6.061	[]	[[0, 132]]	1	['8-97']	['CON']	['a+b two layers']	['Thioesterase/thiol ester dehydrase-isomerase-like']	['Thioesterase/thiol ester dehydrase-isomerase']	['4HBT']	6	0	0	3	0	0	3	0	0
P0A988	dnaN	366	5.24979	40586.2	42.4926	0	[]	[[0, 366]]	3	['1-119', '125-236', '245-366']	['CON', 'CON', 'CON']	['a+b two layers', 'a+b two layers', 'a+b two layers']	['DNA clamp', 'DNA clamp', 'DNA clamp']	['DNA clamp', 'DNA clamp', 'DNA clamp']	['DNA_pol3_beta', 'DNA_pol3_beta_2', 'DNA_pol3_beta_3']	12	1	0	9	1	0	9	1	0
P0AEE5	mglB	332	5.68034	35712.1	25.6012	6.928	[[0, 24]]	[[24, 332]]	2	['27-153', '163-278']	['CON', 'CON']	['a/b barrels', 'a/b three-layered sandwiches']	['TIM beta/alpha-barrel', 'Flavodoxin-like']	['TIM barrels', 'Periplasmic binding protein-like I']	['Peripla_BP_1_1st', 'Peripla_BP_4_C']	2	0	0	2	0	0	2	0	0
P0AFC7	nuoB	220	5.58695	25055.6	36.7232	5	[]	[[0, 220]]	1	['50-182']	['CON']	['a/b three-layered sandwiches']	['Flavodoxin-like']	['CheY-like']	['Oxidored_q6']	5	0	0	4	0	0	4	0	0
P0AFX9	rseB	318	8.60274	35749.3	46.0031	36.478	[[0, 29], [224, 318]]	[[29, 224]]	2	['28-211', '221-314']	['CON', 'CON']	['beta meanders', 'a+b three layers']	['Lipoprotein localization factors LolAB', 'Mog1p/PsbP-like']	['Lipoprotein localization factors LolAB', 'C-terminal domain in sigma-E factor regulatory protein rseB']	['MucB_RseB', 'MucB_RseB_C']	5	0	2	3	1	1	3	1	1
P0DTT0	bipA	607	5.15998	67354.7	29.2862	5.437	[[587, 607]]	[[0, 587]]	5	['7-171', '201-295', '302-387', '397-476', '485-593']	['CON', 'CON', 'CON', 'CON', 'CON']	['a/b three-layered sandwiches', 'beta barrels', 'a+b two layers', 'a+b two layers', 'a+b complex topology']	['P-loop domains-like', 'cradle loop barrel', 'Alpha-beta plaits', 'Alpha-beta plaits', 'C-terminal domain of BipA']	['P-loop containing nucleoside triphosphate hydrolases', 'Alanine racemase-C', 'EF-G C-terminal domain-like', 'EF-G C-terminal domain-like', 'C-terminal domain of BipA']	['MnmE_helical_2nd', 'GTP_EFTU_D2', 'EFG_II', 'EFG_C', 'TypA']	117	28	30	70	21	21	68	20	21
P13458	sbcC	1048	5.46879	118720	47.3197	0	[]	[[0, 1048]]	2	['3-269', '824-1026']	['CON', 'CON']	['alpha bundles', 'alpha bundles']	['Helical domain in structural maintenance of chromosomes protein 3', 'Helical domain in structural maintenance of chromosomes protein 3']	['Helical domain in structural maintenance of chromosomes protein 3', 'Helical domain in structural maintenance of chromosomes protein 3']	['SMC_N_1', 'SMC_N_1']	1	0	0	1	0	0	1	0	0
P23836	phoP	223	5.09814	25534.9	41.3906	0	[]	[[0, 223]]	3	['2-116', '97-162', '127-221']	['CON', 'CON', 'CON']	['a/b three-layered sandwiches', 'a+b two layers', 'alpha arrays']	['Flavodoxin-like', 'TBP-like', 'HTH']	['CheY-like', 'Sporulation inhibitor of replication protein SirA', 'winged']	['Response_reg', 'SirA', 'Trans_reg_C']	12	1	1	10	1	1	10	1	1
P23917	mak	302	5.47998	32499.4	33.2354	0	[]	[[0, 302]]	2	['3-115', '123-299']	['CON', 'CON']	['mixed a+b and a/b', 'mixed a+b and a/b']	['Ribonuclease H-like', 'Ribonuclease H-like']	['Ribonuclease H-like', 'Ribonuclease H-like']	['ROK_N', 'ROK_C']	1	1	1	1	1	1	1	1	1
P30863	dkgB	267	5.49164	29436.4	34.5277	0	[]	[[0, 267]]	1	['2-256']	['CON']	['a/b barrels']	['TIM beta/alpha-barrel']	['TIM barrels']	['Aldo_ket_red']	6	1	2	5	1	2	5	1	2
P30871	ygiF	433	5.73064	48388.3	29.746	0	[]	[[0, 433]]	3	['1-195', '221-323', '337-428']	['CON', 'CON', 'CON']	['a+b complex topology', 'alpha bundles', 'alpha bundles']	['mRNA triphosphatase CET1-related', 'Four-helical up-and-down bundle', 'Four-helical up-and-down bundle']	['mRNA triphosphatase CET1-related', 'CHAD domain', 'CHAD domain']	['CYTH', 'PPPi_1st', 'PPPi_2nd']	8	1	0	5	1	0	5	1	0
P33920	yejK	335	4.87584	37822	38.6496	3.284	[]	[[0, 335]]	0							22	1	0	11	1	0	11	1	0
P37689	gpmI	514	5.14122	56193.2	25.6196	0	[]	[[0, 514]]	2	['81-307', '305-510']	['CON', 'CON']	['a/b three-layered sandwiches', 'a/b three-layered sandwiches']	['2,3-Bisphosphoglycerate-independent phosphoglycerate mutase, substrate-binding domain', 'Alkaline phosphatase-like']	['2,3-Bisphosphoglycerate-independent phosphoglycerate mutase, substrate-binding domain', 'Alkaline phosphatase-like']	['iPGM_N', 'Metalloenzyme']	84	22	24	59	18	18	52	15	15
P39180	flu	1039	5.7768	106824	15.119	5.39	[[0, 56]]	[[56, 1039]]	3	['70-324', '485-703', '766-1039']	['CON', 'CON', 'CON']	['beta duplicates or obligate multimers', 'beta duplicates or obligate multimers', 'beta barrels']	['Single-stranded right-handed beta-helix', 'Single-stranded right-handed beta-helix', 'Outer membrane meander beta-barrels']	['Pectin lyase-like', 'Pectin lyase-like', 'OMPA-like']	['AIDA', 'Pertactin', 'Autotransporter']	8	1	0	6	1	0	6	1	0
P52108	rstA	239	5.41809	26703.5	29.7067	0	[]	[[0, 239]]	2	['3-116', '139-234']	['CON', 'CON']	['a/b three-layered sandwiches', 'alpha arrays']	['Flavodoxin-like', 'HTH']	['CheY-like', 'winged']	['Response_reg', 'Trans_reg_C']	5	0	0	4	0	0	4	0	0
P68066	grcA	127	5.08728	14284	39.9323	0	[]	[[0, 127]]	1	['68-124']	['CON']	['a/b barrels']	['Ten stranded beta/alpha barrel']	['Ten stranded beta/alpha barrel']	['PFL-like']	90	11	6	47	11	7	36	7	6
P69441	adk	214	5.55137	23585.7	19.5636	0	[]	[[0, 214]]	2	['7-58', '122-156']	['CON', 'CON']	['a/b three-layered sandwiches', 'few secondary structure elements']	['P-loop domains-like', 'Rubredoxin-like']	['P-loop containing nucleoside triphosphate hydrolases', 'Rubredoxin-related']	['Cytidylate_kin_2', 'ADK_lid']	68	4	0	36	2	0	33	1	0
P77754	spy	161	9.66022	18198.9	49.4621	41.615	[[0, 49], [143, 161]]	[[49, 143]]	1	['49-146']	['CON']	['alpha bundles']	['LTXXQ motif family protein']	['LTXXQ motif family protein']	['LTXXQ']	9	0	0	5	0	0	5	0	0
Q47319	tapT	232	8.21393	25994.7	36.7414	4.31	[]	[[0, 232]]	0							1	0	0	1	0	0	1	0	0
P0A6K6	deoB	407	5.1057	44369.4	26.6084	0	[]	[[0, 407]]	2	['1-114,237-400', '124-235']	['NC', 'IS']	['a/b three-layered sandwiches', 'a+b three layers']	['Alkaline phosphatase-like', 'DeoB insert domain-like']	['Alkaline phosphatase-like', 'DeoB insert domain-like']	['Metalloenzyme', 'PRK05362']	54	7	0	31	7	2	29	7	1
P0A8G9	xseB	80	4.4288	8951.82	47.22	28.75	[[65, 80]]	[[0, 65]]	1	['11-58']	['CON']	['alpha bundles']	['Spectrin repeat-like']	['XseB-like']	['Exonuc_VII_S']	10	1	0	6	1	0	5	1	1
P0A8J2	dnaT	179	5.14469	19454.9	45.442	16.76	[[152, 179]]	[[0, 152]]	1	['99-152']	['CON']	['alpha arrays']	['RuvA-C']	['DnaT DNA-binding domain']	['PRK02854']	4	0	0	3	0	0	3	0	0
P0ACB2	hemB	324	5.2499	35624.4	35.4189	0	[]	[[0, 324]]	1	['5-319']	['CON']	['a/b barrels']	['TIM beta/alpha-barrel']	['TIM barrels']	['ALAD']	42	13	18	30	10	13	25	11	12
P0ACJ0	lrp	164	8.90381	18886.6	47.0598	7.317	[]	[[0, 164]]	2	['12-68', '74-155']	['CON', 'CON']	['alpha arrays', 'a+b two layers']	['HTH', 'Alpha-beta plaits']	['winged', 'Dimeric alpha+beta barrel']	['HTH_AsnC-type', 'AsnC_trans_reg']	13	1	1	8	1	1	8	1	1
P0AF28	narL	216	5.72649	23926.5	35.4995	0	[]	[[0, 216]]	2	['8-124', '154-214']	['CON', 'CON']	['a/b three-layered sandwiches', 'alpha arrays']	['Flavodoxin-like', 'HTH']	['CheY-like', 'tetra-helical, LuxR-like']	['Response_reg', 'GerE']	8	0	0	6	0	0	6	0	0
P0AFZ1	sseB	258	4.46603	28642.2	53.2051	3.876	[]	[[0, 258]]	0							6	1	3	4	1	2	4	1	2
P0AG82	pstS	346	8.38606	37023.4	25.0214	9.538	[[0, 33]]	[[33, 346]]	2	['32-109', '103-278']	['CON', 'CON']	['a/b three-layered sandwiches', 'a/b three-layered sandwiches']	['Periplasmic binding protein-like II', 'Periplasmic binding protein-like II']	['Periplasmic binding protein-like II', 'Periplasmic binding protein-like II']	['PBP_like_2_1st_1', 'PBP_like_2_2nd']	18	2	2	12	2	2	12	2	2
P0AGG0	thiL	325	4.47524	35070.4	38.268	0	[]	[[0, 325]]	2	['8-139', '146-305']	['CON', 'CON']	['a+b three layers', 'a+b two layers']	['Bacillus chorismate mutase-like', 'Alpha-beta plaits']	['PurM N-terminal domain-like', 'PurM C-terminal domain-like']	['AIRS', 'AIRS_C']	2	0	0	1	0	0	1	0	0
P17952	murC	491	5.52887	53625.3	33.6023	2.24	[]	[[0, 491]]	3	['20-106', '121-321', '339-475']	['CON', 'CON', 'CON']	['a/b three-layered sandwiches', 'a/b three-layered sandwiches', 'a/b three-layered sandwiches']	['Rossmann-like', 'P-loop domains-like', 'Flavodoxin-like']	['MurCD/PglD N-terminal domain-like', 'P-loop containing nucleoside triphosphate hydrolases', 'CheY-like']	['Mur_ligase', 'Mur_ligase_M', 'Mur_ligase_C']	23	2	2	14	2	2	13	1	1
P26646	acuI	324	5.63152	34723.4	30.0158	0	[]	[[0, 324]]	2	['1-131', '119-282']	['CON', 'CON']	['beta barrels', 'a/b three-layered sandwiches']	['GroES-like', 'Rossmann-like']	['Alcohol dehydrogenase-like, N-terminal domain', 'NAD(P)-binding Rossmann-fold domains']	['ADH_N', 'ADH_zinc_N']	4	0	0	4	0	0	4	0	0
P28304	qorA	327	8.35067	35171.7	36.5352	0	[]	[[0, 327]]	2	['7-123', '114-257']	['CON', 'CON']	['beta barrels', 'a/b three-layered sandwiches']	['GroES-like', 'Rossmann-like']	['Alcohol dehydrogenase-like, N-terminal domain', 'NAD(P)-binding Rossmann-fold domains']	['ADH_N', 'ADH_zinc_N']	1	0	0	1	0	0	1	0	0
P30843	basR	222	5.66301	25030.5	50.1261	0	[]	[[0, 222]]	2	['2-117', '127-217']	['CON', 'CON']	['a/b three-layered sandwiches', 'alpha arrays']	['Flavodoxin-like', 'HTH']	['CheY-like', 'winged']	['Response_reg', 'Trans_reg_C']	5	0	0	4	0	0	4	0	0
P30850	rnb	644	5.40177	72489.9	34.5761	0	[]	[[0, 644]]	3	['19-81', '83-167', '185-556']	['CON', 'CON', 'CON']	['beta barrels', 'beta barrels', 'beta barrels']	['OB-fold', 'OB-fold', 'OB-fold']	['Nucleic acid-binding proteins', 'Nucleic acid-binding proteins', 'RNB domain-like']	['OB_RNB', 'PRK05054', 'RNB']	68	6	2	38	5	3	35	5	3
P60716	lipA	321	8.08416	36071.3	41.3611	0	[]	[[0, 321]]	1	['67-298']	['CON']	['a/b barrels']	['TIM beta/alpha-barrel']	['TIM barrels']	['Radical_SAM']	14	2	3	9	3	3	9	3	3
P60785	lepA	599	5.40126	66569.5	31.3967	0	[]	[[0, 599]]	5	['6-178', '186-280', '304-370', '399-478', '479-586']	['CON', 'CON', 'CON', 'CON', 'CON']	['a/b three-layered sandwiches', 'beta barrels', 'a+b two layers', 'a+b two layers', 'a+b two layers']	['P-loop domains-like', 'cradle loop barrel', 'Alpha-beta plaits', 'Alpha-beta plaits', 'GTP-binding protein lepA C-terminal domain-like']	['P-loop containing nucleoside triphosphate hydrolases', 'Alanine racemase-C', 'EF-G C-terminal domain-like', 'EF-G C-terminal domain-like', 'GTP-binding protein lepA C-terminal domain']	['MnmE_helical_2nd', 'GTP_EFTU_D2', 'EFG_II', 'EFG_C', 'LepA_C']	13	3	4	9	3	4	9	3	4
P68679	rpsU	71	11.1503	8499.85	87.2452	0	[]	[[0, 71]]	1	['2-71']	['CON']	['extended segments']	['30S ribosomal protein S21']	['30S ribosomal protein S21']	['Ribosomal_S21']	16	1	0	11	1	0	11	1	0
P75849	gloC	215	4.94627	23783.8	38.5391	0	[]	[[0, 215]]	1	['13-153']	['CON']	['a+b four layers']	['Metallo-hydrolase/oxidoreductase']	['Metallo-hydrolase/oxidoreductase']	['Lactamase_B_2']	13	4	7	7	3	4	7	3	4
P76270	msrC	165	4.65707	18121.4	35.3698	0	[]	[[0, 165]]	1	['29-151']	['CON']	['a+b three layers']	['Profilin-like']	['sensor domains']	['GAF']	17	1	0	12	1	0	12	1	0
P77258	nemA	365	5.80294	39515.9	34.4696	0	[]	[[0, 365]]	1	['5-364']	['CON']	['a/b barrels']	['TIM beta/alpha-barrel']	['TIM barrels']	['Oxidored_FMN']	8	3	4	5	3	3	5	3	3
P77348	mppA	537	8.44473	59899.4	26.4732	5.028	[[0, 27]]	[[27, 537]]	3	['68-182', '162-304', '292-504']	['CON', 'CON', 'CON']	['a+b two layers', 'a/b three-layered sandwiches', 'a/b three-layered sandwiches']	['Alpha-beta plaits', 'Periplasmic binding protein-like II', 'Periplasmic binding protein-like II']	['Oligo-peptide binding protein (OPPA) insertion domain', 'Periplasmic binding protein-like II', 'Periplasmic binding protein-like II']	['SBP_bac_5_1st', 'SBP_bac_5_2nd', 'SBP_bac_5_3rd']	1	0	0	1	0	0	1	0	0
E2JKY7	mgtL	17	11.539	2122.54	80.6	100	[[0, 17]]	[]	0							2	0	0	1	0	0	1	0	0
P00582	polA	928	5.39541	103117	41.6779	1.293	[[303, 316]]	[[0, 303], [316, 928]]	6	['9-158', '173-266', '328-519', '525-695', '723-832', '827-928']	['CON', 'CON', 'CON', 'CON', 'CON', 'CON']	['a/b three-layered sandwiches', 'alpha arrays', 'mixed a+b and a/b', 'alpha bundles', 'alpha arrays', 'a+b two layers']	['HAD domain-like', 'HhH/H2TH', 'Ribonuclease H-like', 'fingers domain in bacteriophage RB69-like DNA polymerase I', 'helical bundle in Bacillus stearothermophilus-like DNA polymerase I', 'Alpha-beta plaits']	['PIN domain-like', 'SAM domain-like', 'Ribonuclease H-like', 'fingers domain in bacteriophage RB69-like DNA polymerase I', 'helical bundle in Bacillus stearothermophilus-like DNA polymerase I', 'Adenylyl and guanylyl cyclase catalytic domain-like']	['5_3_exonuc_N', '5_3_exonuc', 'DNA_pol_A_exo1', 'DNA_pol_A_1st', 'DNA_pol_A_2nd', 'DNA_pol_A_3rd']	34	3	0	25	2	0	23	2	0
P06721	metC	395	6.00609	43211.9	26.8213	0.506	[]	[[0, 395]]	2	['5-259', '261-392']	['CON', 'CON']	['a/b three-layered sandwiches', 'a+b two layers']	['PLP-dependent transferases', 'C-terminal domain in some PLP-dependent transferases']	['PLP-dependent transferases', 'C-terminal domain in some PLP-dependent transferases']	['Cys_Met_Meta_PP_N', 'Cys_Met_Meta_PP_C']	2	0	2	2	0	2	2	0	2
P06983	hemC	313	5.31163	33851.4	42.3128	0	[]	[[0, 313]]	3	['5-116', '103-198', '220-306']	['CON', 'CON', 'CON']	['a/b three-layered sandwiches', 'a/b three-layered sandwiches', 'a+b two layers']	['Periplasmic binding protein-like II', 'Periplasmic binding protein-like II', 'dsRBD-like']	['Periplasmic binding protein-like II', 'Periplasmic binding protein-like II', 'Porphobilinogen deaminase (hydroxymethylbilane synthase), C-terminal domain']	['Porphobil_deam_N', 'Porphobil_deam_C', 'Porphobil_deamC']	2	0	0	2	0	0	2	0	0
P08244	pyrF	245	5.81323	26350	31.9176	5.306	[[0, 13]]	[[13, 245]]	1	['14-239']	['CON']	['a/b barrels']	['TIM beta/alpha-barrel']	['TIM barrels']	['OMPdecase']	11	2	2	8	2	2	8	2	2
P08839	ptsI	575	4.77575	63561.1	34.8221	0	[]	[[0, 575]]	3	['36-143', '148-231', '256-540']	['CON', 'CON', 'CON']	['alpha arrays', 'a/b three-layered sandwiches', 'a/b barrels']	['Enzyme I of the PEP:sugar phosphotransferase system HPr-binding (sub)domain', 'The swivelling beta/beta/alpha domains', 'TIM beta/alpha-barrel']	['Enzyme I of the PEP:sugar phosphotransferase system HPr-binding (sub)domain', 'The swivelling beta/beta/alpha domain', 'TIM barrels']	['PEP-utilisers_N', 'PEP-utilizers', 'PEP-utilizers_C']	117	11	6	77	10	7	55	6	5
P0A698	uvrA	940	6.19155	103866	36.4569	0	[]	[[0, 940]]	6	['7-41,784-927', '132-239', '263-291', '290-398', '443-560', '726-777']	['NC', 'IS', 'CON', 'IS', 'IS', 'IS']	['a/b three-layered sandwiches', 'a+b two layers', 'few secondary structure elements', 'alpha arrays', 'alpha bundles', 'few secondary structure elements']	['P-loop domains-like', 'UvrB-binding domain of UvrA', 'DnaJ/Hsp40 cysteine-rich domain', 'DNA-binding domain in UvrA', 'Helical domain in structural maintenance of chromosomes protein 3', 'DnaJ/Hsp40 cysteine-rich domain']	['P-loop containing nucleoside triphosphate hydrolases', 'UvrB-binding domain of UvrA', 'DnaJ/Hsp40 cysteine-rich domain', 'DNA-binding domain in UvrA', 'Helical domain in structural maintenance of chromosomes protein 3', 'DnaJ/Hsp40 cysteine-rich domain']	['ABC_tran', 'uvrA_1st', 'UvrA', 'uvrA_2nd', 'SMC_N', 'UvrA']	24	3	3	18	4	4	18	4	4
P0A746	msrB	137	5.58099	15451	52.7812	5.109	[]	[[0, 137]]	1	['6-131']	['CON']	['beta complex topology']	['ETN0001 domain-like']	['Mss4-like']	['SelR']	7	1	1	6	1	1	6	1	1
P0A7Y4	rnhA	155	8.42855	17596.8	17.1129	0	[]	[[0, 155]]	1	['5-143']	['CON']	['mixed a+b and a/b']	['Ribonuclease H-like']	['Ribonuclease H-like']	['RNase_H']	1	0	0	1	0	0	1	0	0
P0A8L1	serS	430	5.33965	48413.5	41.35	0.233	[]	[[0, 430]]	2	['1-112', '138-408']	['CON', 'CON']	['alpha bundles', 'a+b three layers']	['Long alpha-hairpin', 'Class II aaRS and biotin synthetases']	['tRNA-binding arm', 'Class II aaRS and biotin synthetases']	['Seryl_tRNA_N', 'tRNA-synt_2b']	94	11	7	53	12	8	47	11	9
P0A9A6	ftsZ	383	4.64934	40323.5	24.4822	9.399	[[342, 383]]	[[0, 342]]	2	['13-201', '206-315']	['CON', 'CON']	['a/b three-layered sandwiches', 'a+b three layers']	['Rossmann-like', 'Bacillus chorismate mutase-like']	['Tubulin nucleotide-binding domain-like', 'Tubulin C-terminal domain-like']	['Tubulin', 'FtsZ_C']	63	0	0	36	1	0	31	1	0
P0AA99	yafK	246	9.14582	28020.9	32.8956	15.854	[[0, 29]]	[[29, 246]]	1	['45-158']	['CON']	['beta complex topology']	['L,D-transpeptidase catalytic domain-like']	['L,D-transpeptidase catalytic domain-like']	['YkuD']	11	2	2	9	3	3	9	3	3
P0ADS6	yggE	246	6.09998	26634.9	26.5512	17.073	[[0, 29]]	[[29, 246]]	2	['43-138', '137-218']	['CON', 'CON']	['a+b two layers', 'a+b two layers']	['Alpha-beta plaits', 'Alpha-beta plaits']	['26 kDa periplasmic immunogenic protein', '26 kDa periplasmic immunogenic protein']	['SIMPL_N', 'SIMPL_C']	29	6	6	17	5	6	16	5	6
P0AEC3	arcB	778	4.98583	87981.9	40.6393	2.442	[[643, 663]]	[[0, 643], [663, 778]]	6	['19-82', '157-267', '277-341', '356-504', '527-643', '670-775']	['CON', 'CON', 'CON', 'CON', 'CON', 'CON']	['extended segments', 'a+b three layers', 'alpha duplicates or obligate multimers', 'a+b two layers', 'a/b three-layered sandwiches', 'alpha bundles']	['Histidine kinase receptor ArcB membrane domain', 'Profilin-like', 'ROP-like', 'ATPase domain of HSP90 chaperone/DNA topoisomerase II/histidine kinase-like', 'Flavodoxin-like', 'Four-helical up-and-down bundle']	['Histidine kinase receptor ArcB membrane domain', 'sensor domains', 'Homodimeric domain of signal transducing histidine kinase', 'ATPase domain of HSP90 chaperone/DNA topoisomerase II/histidine kinase', 'CheY-like', 'Histidine-containing phosphotransfer domain, HPT domain']	['PRK11091', 'PAS', 'HisKA', 'HATPase_c', 'Response_reg', 'Hpt']	5	0	0	3	0	0	3	0	0
P0AGD7	ffh	453	9.51755	49786.8	29.0581	4.636	[[432, 453]]	[[0, 432]]	3	['5-87', '97-295', '329-430']	['CON', 'CON', 'CON']	['alpha bundles', 'a/b three-layered sandwiches', 'alpha arrays']	['Domain of the SRP/SRP receptor G proteins-like', 'P-loop domains-like', 'HTH']	['Domain of the SRP/SRP receptor G-proteins', 'P-loop containing nucleoside triphosphate hydrolases', 'tri-helical']	['SRP54_N', 'SRP54', 'SRP_SPB']	12	0	0	8	0	0	8	0	0
P0AGJ7	trmL	157	6.19502	17726	45.3554	0	[]	[[0, 157]]	1	['2-148']	['CON']	['a/b three-layered sandwiches']	['alpha/beta knot']	['alpha/beta knot']	['SpoU_methylase']	2	0	0	2	0	0	2	0	0
P0C037	ppnP	94	4.4687	10234.3	32.8787	7.447	[]	[[0, 94]]	1	['3-93']	['CON']	['beta sandwiches']	['jelly-roll']	['Double-stranded beta-helix']	['DUF1255']	1	0	0	1	0	0	1	0	0
P13035	glpD	501	6.96394	56749.8	42.0298	0	[]	[[0, 501]]	3	['5-82,134-210,256-256', '226-321', '401-491']	['NC', 'CON', 'CON']	['a/b barrels', 'a+b two layers', 'alpha arrays']	['TIM beta/alpha-barrel', 'FAD-linked reductases, C-terminal domain-like', 'C-terminal alpha domain in Alpha-Glycerophosphate Oxidase']	['TIM barrels', 'FAD-linked reductases-C', 'C-terminal alpha domain in Alpha-Glycerophosphate Oxidase']	['FAD_binding_3_1st', 'DAO_2nd_2', 'DAO_C_1']	61	4	2	38	4	2	37	3	2
P17169	glmS	609	5.56274	66893.5	43.8805	0	[]	[[0, 609]]	3	['2-151', '253-427', '436-599']	['CON', 'CON', 'CON']	['a+b four layers', 'a/b three-layered sandwiches', 'a/b three-layered sandwiches']	['Ntn/PP2C', 'Flavodoxin-like', 'Flavodoxin-like']	['Class II glutamine amidotransferases', 'Ribosomal protein S2/SIS domain', 'Ribosomal protein S2/SIS domain']	['GATase_2_1st', 'SIS_3', 'SIS_3']	110	12	3	63	7	5	53	6	5
P18390	yjjA	164	5.64851	17352.5	23.8854	30.488	[[0, 50]]	[[50, 164]]	1	['56-125']	['CON']	['alpha superhelices']	['Repetitive alpha hairpins']	['Alkylsulfatase SdsA1 linker domain']	['Alkyl_sulf_dimr']	8	1	1	5	1	0	5	1	0
P21165	pepQ	443	5.60236	50175.6	47.8926	0	[]	[[0, 443]]	2	['4-158', '162-438']	['CON', 'CON']	['mixed a+b and a/b', 'a+b duplicates or obligate multimers']	['Ribonuclease H-like', 'Creatinase/aminopeptidase-like']	['Creatinase/prolidase N-terminal domain', 'Creatinase/aminopeptidase']	['PRK13607', 'Peptidase_M24']	36	6	5	20	4	3	18	4	3
P21513	rne	1061	5.476	118195	73.2252	51.838	[[511, 1061]]	[[0, 511]]	5	['1-33,203-276', '39-111', '118-196', '281-391', '414-489']	['NC', 'IS', 'IS', 'CON', 'CON']	['mixed a+b and a/b', 'beta barrels', 'a+b two layers', 'a+b four layers', 'a+b three layers']	['Ribonuclease H-like', 'OB-fold', 'Ribosomal protein S5 domain 2-like', 'Carbon-nitrogen hydrolase-like', 'Thioredoxin-like domain in RNase E']	['Ribonuclease H-like', 'Nucleic acid-binding proteins', 'Ribosomal protein S5 domain 2-like', 'DNase I-like', 'Thioredoxin-like domain in RNase E']	['RNase_E_G_2nd', 'S1_4', 'RNase_E_G_1st', 'RNase_E_G_3rd', 'rne']	102	6	0	62	5	0	57	5	0
P23830	pssA	451	9.05969	52801.1	37.3466	3.769	[[0, 17]]	[[17, 451]]	2	['35-152', '251-410']	['CON', 'CON']	['a+b three layers', 'a+b three layers']	['Phospholipase D/nuclease', 'Phospholipase D/nuclease']	['Phospholipase D/nuclease', 'Phospholipase D/nuclease']	['PLDc_2', 'PLDc_2']	5	1	1	4	1	1	4	1	1
P23847	dppA	535	6.21071	60293	27.8862	4.86	[[0, 26]]	[[26, 535]]	3	['64-179', '154-304', '292-505']	['CON', 'CON', 'CON']	['a+b two layers', 'a/b three-layered sandwiches', 'a/b three-layered sandwiches']	['Alpha-beta plaits', 'Periplasmic binding protein-like II', 'Periplasmic binding protein-like II']	['Oligo-peptide binding protein (OPPA) insertion domain', 'Periplasmic binding protein-like II', 'Periplasmic binding protein-like II']	['SBP_bac_5_1st', 'SBP_bac_5_2nd', 'SBP_bac_5_3rd']	393	95	72	191	72	64	148	62	56
P27838	cyaY	106	4.24067	12231.3	40.4255	0	[]	[[0, 106]]	1	['1-105']	['CON']	['a+b two layers']	['Type III secretory system chaperone-like']	['Frataxin-like']	['Frataxin_Cyay']	16	0	0	11	0	0	8	0	0
P41409	rihA	311	4.8364	33822.5	30.5672	0	[]	[[0, 311]]	1	['4-307']	['CON']	['a/b three-layered sandwiches']	['Nucleoside hydrolase']	['Nucleoside hydrolase']	['IU_nuc_hydro']	1	1	1	1	1	1	1	1	1
P42616	yqjC	122	8.81426	13905.5	37.6893	20.492	[[0, 26]]	[[26, 122]]	0							4	0	0	4	0	0	4	0	0
P52647	ydbK	1174	5.5233	128823	34.5143	1.107	[]	[[0, 1174]]	5	['2-239', '260-348', '420-614', '673-773', '819-891,954-1072']	['CON', 'CON', 'CON', 'CON', 'NC']	['a/b three-layered sandwiches', 'a/b three-layered sandwiches', 'a/b three-layered sandwiches', 'alpha arrays', 'a/b three-layered sandwiches']	['Thiamin diphosphate-binding fold (THDP-binding)', 'TK C-terminal domain-like', 'P-loop domains-like', 'alpha-helical ferredoxin-like', 'Thiamin diphosphate-binding fold (THDP-binding)']	['Thiamin diphosphate-binding fold (THDP-binding)', 'TK C-terminal domain-like', 'Pyruvate-ferredoxin oxidoreductase, PFOR, domain III', 'alpha-helical ferredoxin', 'Thiamin diphosphate-binding fold (THDP-binding)']	['POR_N', 'Transketolase_C', 'POR', 'Fer4_21_1', 'TPP_enzyme_C']	15	2	2	10	2	2	10	2	2
P63284	clpB	857	5.36739	95583.9	37.8785	0	[]	[[0, 857]]	5	['4-145', '176-338', '340-542', '567-732', '766-851']	['CON', 'CON', 'CON', 'CON', 'CON']	['alpha arrays', 'a/b three-layered sandwiches', 'alpha arrays', 'a/b three-layered sandwiches', 'alpha arrays']	['Histone-like', 'P-loop domains-like', 'Histone-like', 'P-loop domains-like', 'Histone-like']	['double Clp-N', 'P-loop containing nucleoside triphosphate hydrolases', 'AAA+ ATPase lid domain', 'P-loop containing nucleoside triphosphate hydrolases', 'AAA+ ATPase lid domain']	['Clp_N', 'Sigma54_activat', 'chaperone_ClpB', 'Sigma54_activat', 'ClpB_D2-small']	146	17	1	99	15	7	94	15	8
P64534	rcnB	112	6.82036	12466.1	27.5599	25.893	[[0, 30]]	[[30, 112]]	1	['48-107']	['CON']	['a+b two layers']	['Uncharacterized protein yohN']	['Uncharacterized protein yohN']	['RcnB']	13	1	0	6	0	0	6	0	0
P67910	hldD	310	4.80047	34892.7	27.9577	0	[]	[[0, 310]]	1	['2-307']	['CON']	['a/b three-layered sandwiches']	['Rossmann-like']	['NAD(P)-binding Rossmann-fold domains']	['GDP_Man_Dehyd_1']	67	15	15	39	11	11	37	11	11
P77718	thiI	482	6.16199	54972.4	46.1434	0	[]	[[0, 482]]	4	['8-76', '85-161', '178-334', '406-480']	['CON', 'CON', 'CON', 'CON']	['a+b two layers', 'a+b two layers', 'a/b three-layered sandwiches', 'a/b three-layered sandwiches']	['Alpha-beta plaits', 'THUMP domain-like', 'HUP domain-like', 'Flavodoxin-like']	['Ferredoxin-like domain in ThiI', 'THUMP domain-like', 'HUP domains', 'Rhodanese/Cell cycle control phosphatase']	['THUMP_ThiI', 'THUMP', 'NAD_synthase', 'Rhodanese']	36	5	1	23	5	1	22	5	1
P00946	manA	391	5.29037	42849.4	40.3714	0	[]	[[0, 391]]	3	['8-104', '151-235', '307-390']	['CON', 'CON', 'CON']	['beta sandwiches', 'alpha arrays', 'beta sandwiches']	['jelly-roll', 'Phosphomannose isomerase helical insertion domain', 'jelly-roll']	['Double-stranded beta-helix', 'Phosphomannose isomerase helical insertion domain', 'Double-stranded beta-helix']	['PMI_typeI_N', 'PMI_typeI_N_1', 'Cupin_2_2']	40	7	9	26	7	7	25	7	7
P0A6J8	ddlA	364	5.02038	39315.3	40.9088	0	[]	[[0, 364]]	2	['3-139', '140-320']	['CON', 'CON']	['a/b three-layered sandwiches', 'a+b complex topology']	['Rossmann-like', 'Protein kinase/SAICAR synthase/ATP-grasp']	['PreATP-grasp domain', 'ATP-grasp']	['Dala_Dala_lig_N', 'ATP-grasp']	42	5	4	27	6	5	26	6	5
P0A6L0	deoC	259	5.49641	27733.5	14.1903	0.386	[]	[[0, 259]]	1	['10-242']	['CON']	['a/b barrels']	['TIM beta/alpha-barrel']	['TIM barrels']	['DeoC_1']	19	4	4	12	5	4	12	5	4
P0A7G6	recA	353	5.09342	37972.9	28.1485	6.799	[[329, 353]]	[[0, 329]]	2	['6-269', '272-328']	['CON', 'CON']	['a/b three-layered sandwiches', 'a+b two layers']	['P-loop domains-like', 'Anti-LPS factor/recA domain']	['P-loop containing nucleoside triphosphate hydrolases', 'Anti-LPS factor/recA domain']	['RecA', 'recA']	25	3	2	19	3	2	18	3	2
P0A836	sucC	388	5.36693	41392.2	30.2405	0	[]	[[0, 388]]	2	['1-219', '240-383']	['CON', 'CON']	['a+b complex topology', 'a/b three-layered sandwiches']	['Protein kinase/SAICAR synthase/ATP-grasp', 'Flavodoxin-like']	['ATP-grasp', 'Succinyl-CoA synthetase domains']	['ATP-grasp_2', 'Citrate_bind']	64	16	20	40	13	13	39	13	13
P0A8Y5	yidA	270	5.10752	29720.8	25.5926	0	[]	[[0, 270]]	1	['3-268']	['CON']	['a+b two layers']	['Cof C2 cap domain']	['Cof C2 cap domain']	['Hydrolase_3']	11	5	5	7	3	3	7	3	3
P0A9D4	cysE	273	6.05014	29316.3	39.6165	4.029	[]	[[0, 273]]	2	['7-140', '131-248']	['CON', 'CON']	['alpha arrays', 'beta duplicates or obligate multimers']	['Serine acetyltransferase N-terminal domain', 'Single-stranded left-handed beta-helix']	['Serine acetyltransferase N-terminal domain', 'Trimeric LpxA-like enzymes']	['SATase_N', 'Hexapep_2_1']	10	2	2	6	1	1	6	1	1
P0A9P6	deaD	629	8.7458	70545.3	42.9561	19.873	[[438, 487], [553, 629]]	[[0, 438], [487, 553]]	3	['8-208', '244-352', '491-557']	['CON', 'CON', 'CON']	['a/b three-layered sandwiches', 'a/b three-layered sandwiches', 'a+b two layers']	['P-loop domains-like', 'P-loop domains-like', 'Alpha-beta plaits']	['P-loop containing nucleoside triphosphate hydrolases', 'P-loop containing nucleoside triphosphate hydrolases', 'RNA-binding domain, RBD']	['DEAD', 'Helicase_C_1', 'DbpA']	121	12	1	72	11	3	59	12	3
P0AA41	truC	260	6.56646	29665.4	41.9773	5.769	[[245, 260]]	[[0, 245]]	1	['7-225']	['CON']	['a+b two layers']	['Alpha-beta plaits']	['Pseudouridine synthase']	['PseudoU_synth_2']	1	1	1	1	1	1	1	1	1
P0AAB8	uspD	142	6.36775	16292.8	61.0331	0	[]	[[0, 142]]	1	['3-119']	['CON']	['a/b three-layered sandwiches']	['HUP domain-like']	['HUP domains']	['Usp']	4	2	2	2	1	1	2	1	1
P0AAC0	uspE	316	5.15691	35706.4	45.3835	3.797	[]	[[0, 316]]	2	['3-146', '172-300']	['CON', 'CON']	['a/b three-layered sandwiches', 'a/b three-layered sandwiches']	['HUP domain-like', 'HUP domain-like']	['HUP domains', 'HUP domains']	['Usp', 'Usp']	8	1	1	7	1	1	7	1	1
P0ACR9	mprA	176	5.81812	20563.2	72.8563	0	[]	[[0, 176]]	1	['30-161']	['CON']	['alpha arrays']	['HTH']	['winged']	['MarR']	12	1	1	6	1	1	6	1	1
P0AEA8	cysG	457	5.84478	49950.8	37.8676	0	[]	[[0, 457]]	5	['9-111', '114-147', '150-208', '216-330', '331-445']	['CON', 'CON', 'CON', 'CON', 'CON']	['a/b three-layered sandwiches', 'a+b duplicates or obligate multimers', 'alpha superhelices', 'a/b three-layered sandwiches', 'a+b two layers']	['Rossmann-like', 'SSH domain in siroheme synthase middle domains-like', 'alpha-helical domain in siroheme synthase middle domains-like', 'Tetrapyrrole methylase N-terminal domain', 'Tetrapyrrole methylase C-terminal domain-like']	['NAD(P)-binding Rossmann-fold domains', 'SSH domain in siroheme synthase middle domains-like', 'alpha-helical domain in siroheme synthase middle domains-like', 'Tetrapyrrole methylase N-terminal domain', 'Tetrapyrrole methylase C-terminal domain']	['NAD_binding_7', 'Sirohm_synth_M', 'CysG_dimeriser', 'TP_methylase_N', 'TP_methylase_C']	3	0	1	3	0	1	3	0	1
P0AFI2	parC	752	6.24254	83830.3	47.838	5.718	[[709, 752]]	[[0, 709]]	4	['28-157', '165-329', '342-478', '498-728']	['CON', 'CON', 'CON', 'CON']	['alpha arrays', 'a+b two layers', 'alpha bundles', 'beta duplicates or obligate multimers']	['HTH', 'a+b domain in type II DNA topoisomerase', 'alpha-helical domain in type II DNA topoisomerase', 'beta-propeller-like']	['winged', 'a+b domain in type II DNA topoisomerase', 'alpha-helical domain in type II DNA topoisomerase', 'beta-pinwheel']	['DNA_topoisoIV_1st', 'DNA_topoisoIV_2nd', 'DNA_topoisoIV_3rd', 'DNA_gyraseA_C']	13	0	0	8	0	0	8	0	0
P0AFL6	ppx	513	6.64552	58135.3	41.1273	1.949	[]	[[0, 513]]	3	['12-131', '137-307', '314-501']	['CON', 'CON', 'CON']	['mixed a+b and a/b', 'mixed a+b and a/b', 'alpha complex topology']	['Ribonuclease H-like', 'Ribonuclease H-like', 'PDEase-like']	['Ribonuclease H-like', 'Ribonuclease H-like', 'HD-domain/PDEase-like']	['Ppx-GppA_N', 'Ppx-GppA_C', 'PRK10854']	6	0	0	5	0	0	5	0	0
P0AG18	purE	169	6.03837	17780.1	24.0195	0	[]	[[0, 169]]	1	['9-162']	['CON']	['a/b three-layered sandwiches']	['Flavodoxin-like']	['N5-CAIR mutase (phosphoribosylaminoimidazole carboxylase, PurE)']	['AIRC']	4	1	1	4	1	1	4	1	1
P18196	minC	231	6.38037	24775.2	42.3057	12.987	[[99, 127]]	[[0, 99], [127, 231]]	2	['5-84', '126-230']	['CON', 'CON']	['a/b three-layered sandwiches', 'beta duplicates or obligate multimers']	['Cell-division inhibitor MinC, N-terminal domain', 'Single-stranded right-handed beta-helix']	['Cell-division inhibitor MinC, N-terminal domain', 'Cell-division inhibitor MinC-C']	['MinC_N', 'MinC_C']	8	1	1	6	1	1	6	1	1
P30011	nadC	297	5.07165	32761.7	28.169	2.357	[]	[[0, 297]]	2	['24-130', '131-296']	['CON', 'CON']	['a+b complex topology', 'a/b barrels']	['alpha/beta-Hammerhead/Barrel-sandwich hybrid', 'TIM beta/alpha-barrel']	['Nicotinate/Quinolinate PRTase N-terminal domain-like', 'TIM barrels']	['QRPTase_N', 'QRPTase_C']	7	0	0	7	0	0	7	0	0
P37648	yhjJ	498	5.72638	55526.7	40.4438	11.446	[[0, 30], [470, 498]]	[[30, 470]]	2	['33-245', '272-453']	['CON', 'CON']	['a+b two layers', 'a+b two layers']	['LuxS, MPP, ThrRS/AlaRS common domain', 'LuxS, MPP, ThrRS/AlaRS common domain']	['LuxS/MPP-like metallohydrolase', 'LuxS/MPP-like metallohydrolase']	['Peptidase_M16', 'PqqL_like']	5	0	0	4	0	0	4	0	0
P37765	rluB	291	10.0294	32711	45.8914	9.622	[[264, 291]]	[[0, 264]]	2	['3-55', '69-207']	['CON', 'CON']	['a+b two layers', 'a+b two layers']	['beta-Grasp', 'Alpha-beta plaits']	['Alpha-L RNA-binding motif', 'Pseudouridine synthase']	['S4_1', 'PseudoU_synth_2']	18	1	0	12	1	0	12	1	0
P60438	rplC	209	9.90462	22243.2	11.388	0	[]	[[0, 209]]	1	['2-208']	['CON']	['beta barrels']	['cradle loop barrel']	['Alanine racemase-C']	['Ribosomal_L3']	47	0	0	29	0	0	26	0	0
P61517	can	220	6.16404	25096.5	32.9377	0	[]	[[0, 220]]	1	['4-195']	['CON']	['a/b three-layered sandwiches']	['beta-carbonic anhydrase-like']	['beta-carbonic anhydrase']	['Pro_CA']	20	0	0	11	1	1	11	1	1
P75792	ybiV	271	5.90929	30412.5	33.7668	0	[]	[[0, 271]]	1	['3-263']	['CON']	['a+b two layers']	['Cof C2 cap domain']	['Cof C2 cap domain']	['Hydrolase_3']	2	1	1	2	1	1	2	1	1
P77695	gnsB	57	8.96338	6547.59	33.8439	0	[]	[[0, 57]]	1	['2-56']	['CON']	['a+b duplicates or obligate multimers']	['GnsA']	['GnsA']	['GnsAB_toxin']	10	1	0	5	0	0	5	0	0
Q46893	ispD	236	6.16074	25737	38.0657	0	[]	[[0, 236]]	1	['8-227']	['CON']	['a/b three-layered sandwiches']	['Nucleotide-diphospho-sugar transferases']	['Nucleotide-diphospho-sugar transferases']	['IspD']	10	4	4	8	3	3	8	3	3
P05459	pdxB	378	6.22673	41367.1	23.9251	0	[]	[[0, 378]]	3	['1-105', '109-256', '251-372']	['CON', 'CON', 'CON']	['a/b three-layered sandwiches', 'a/b three-layered sandwiches', 'a+b two layers']	['Rossmann-like', 'Rossmann-like', 'Dimerization domain of erythronate-4-phosphate dehydrogenase PdxB']	['Formate/glycerate dehydrogenase catalytic domain-like', 'NAD(P)-binding Rossmann-fold domains', 'Dimerization domain of erythronate-4-phosphate dehydrogenase PdxB']	['2-Hacid_dh', '2-Hacid_dh_C', 'DUF3410']	27	4	7	15	4	5	15	4	5
P09155	rnd	375	5.18368	42733.8	46.8093	0	[]	[[0, 375]]	3	['2-189', '207-283', '301-370']	['CON', 'CON', 'CON']	['mixed a+b and a/b', 'alpha arrays', 'alpha arrays']	['Ribonuclease H-like', 'HhH/H2TH', 'HhH/H2TH']	['Ribonuclease H-like', 'SAM domain-like', 'SAM domain-like']	['DNA_pol_A_exo1', 'HRDC', 'PRK10829']	9	0	2	7	0	2	7	0	2
P0A6M8	fusA	704	5.23603	77580.4	34.0186	0	[]	[[0, 704]]	5	['12-155,245-284', '313-403', '411-488', '532-610', '612-696']	['NC', 'CON', 'CON', 'CON', 'CON']	['a/b three-layered sandwiches', 'beta barrels', 'a+b two layers', 'a+b two layers', 'a+b two layers']	['P-loop domains-like', 'cradle loop barrel', 'Alpha-beta plaits', 'Ribosomal protein S5 domain 2-like', 'Alpha-beta plaits']	['P-loop containing nucleoside triphosphate hydrolases', 'Alanine racemase-C', 'EF-G C-terminal domain-like', 'Ribosomal protein S5 domain 2-like', 'EF-G C-terminal domain-like']	['MnmE_helical_2nd', 'GTP_EFTU_D2', 'EFG_II', 'EFG_IV', 'EFG_C']	300	55	25	161	41	30	139	35	29
P0A6Y8	dnaK	638	4.83134	69114.1	34.1538	5.329	[[604, 638]]	[[0, 604]]	4	['3-183', '191-376', '389-502', '507-604']	['CON', 'CON', 'CON', 'CON']	['mixed a+b and a/b', 'mixed a+b and a/b', 'beta sandwiches', 'alpha bundles']	['Ribonuclease H-like', 'Ribonuclease H-like', 'Heat shock protein 70kD (HSP70), peptide-binding domain', 'immunoglobulin/albumin-binding domain-like']	['Ribonuclease H-like', 'Ribonuclease H-like', 'Heat shock protein 70kD (HSP70), peptide-binding domain', 'Heat shock protein 70kD (HSP70), C-terminal subdomain']	['HSP70_1st', 'MreB_Mbl_C', 'HSP70_2nd', 'HSP70_3rd']	386	45	10	197	38	19	152	33	14
P0A7E3	pyrE	213	5.3334	23566.7	22.7597	0	[]	[[0, 213]]	1	['39-192']	['CON']	['a/b three-layered sandwiches']	['PRTase-like']	['PRTase-like']	['Pribosyltran']	6	3	3	4	2	2	4	2	2
P0A7R1	rplI	149	6.16535	15768.9	19.9322	0	[]	[[0, 149]]	2	['1-51', '57-149']	['CON', 'CON']	['a+b two layers', 'a+b two layers']	['L9 N-domain-like', 'Ribosomal protein L9 C-domain']	['L9 N-domain-like', 'Ribosomal protein L9 C-domain']	['Ribosomal_L9_N', 'Ribosomal_L9_C_1']	39	0	0	20	0	0	19	0	0
P0A7S9	rpsM	118	10.7826	13099.2	39.5449	22.034	[[92, 118]]	[[0, 92]]	1	['2-117']	['CON']	['alpha arrays']	['HhH/H2TH']	['H2TH']	['Ribosomal_S13_1']	54	1	0	29	1	0	26	0	0
P0A809	ruvA	203	5.72155	22085.4	36.7508	0	[]	[[0, 203]]	3	['2-63', '71-133', '158-202']	['CON', 'CON', 'CON']	['beta barrels', 'alpha arrays', 'alpha arrays']	['OB-fold', 'HhH/H2TH', 'RuvA-C']	['Nucleic acid-binding proteins', 'SAM domain-like', 'RuvA-C, UBA, CRAL/TRIO-N, HBS1']	['RuvA_N', 'HHH_5', 'RuvA_C']	2	0	0	1	0	0	1	0	0
P0A853	tnaA	471	5.87581	52772.9	36.9817	0	[]	[[0, 471]]	2	['58-290', '329-469']	['CON', 'CON']	['a/b three-layered sandwiches', 'a+b two layers']	['PLP-dependent transferases', 'C-terminal domain in some PLP-dependent transferases']	['PLP-dependent transferases', 'C-terminal domain in some PLP-dependent transferases']	['Aminotran_5_N', 'Beta_elim_lyase']	4	0	0	4	0	0	4	0	0
P0A862	tpx	168	4.74977	17835.1	28.3018	0.595	[]	[[0, 168]]	1	['20-166']	['CON']	['a+b three layers']	['Thioredoxin-like']	['Thioredoxin-like']	['AhpC-TSA_3']	79	12	12	55	13	11	38	13	11
P0A910	ompA	346	5.98875	37200.3	21.439	10.116	[[0, 24]]	[[24, 346]]	2	['27-196', '215-334']	['CON', 'CON']	['beta barrels', 'a+b two layers']	['Outer membrane meander beta-barrels', 'Pili subunits']	['OMPA-like', 'Pili subunits']	['OmpA_membrane', 'OmpA']	101	2	0	51	5	0	48	4	0
P0A9W9	yrdA	184	5.2586	20244.8	35.9815	0	[]	[[0, 184]]	1	['19-157']	['CON']	['beta duplicates or obligate multimers']	['Single-stranded left-handed beta-helix']	['Trimeric LpxA-like enzymes']	['Hexapep_2_1']	5	0	0	3	0	0	3	0	0
P0ABH7	gltA	427	6.21343	48014.5	33.5495	0	[]	[[0, 427]]	1	['44-421']	['CON']	['alpha complex topology']	['Citrate synthase-like']	['Citrate synthase']	['Citrate_synt']	40	5	5	25	5	5	23	5	5
P0ABR1	dinI	81	4.74085	8948.86	54.9926	0	[]	[[0, 81]]	1	['1-73']	['CON']	['a+b two layers']	['Tautomerase/MIF-like']	['DNA damage-inducible protein DinI']	['DinI']	2	0	0	0	0	0	0	0	0
P0ABU5	elbB	217	4.67537	22981.3	35.2074	0	[]	[[0, 217]]	1	['1-201']	['CON']	['a/b three-layered sandwiches']	['Flavodoxin-like']	['Class I glutamine amidotransferase-like']	['DJ-1_PfpI']	2	0	0	0	0	0	0	0	0
P0AD10	yecJ	83	4.88408	9122.48	59.0422	1.205	[]	[[0, 83]]	0							7	0	0	4	0	0	4	0	0
P0AD53	ygaC	114	7.89797	13065.6	29.3088	0	[]	[[0, 114]]	1	['2-111']	['CON']	['a+b two layers']	['Type III secretory system chaperone-like']	['YgaC/TfoX-N like']	['DUF2002']	2	0	0	2	0	0	2	0	0
P0ADG7	guaB	488	6.01575	52021.9	35.7809	0	[]	[[0, 488]]	2	['4-89,216-463', '92-204']	['NC', 'IS']	['a/b barrels', 'a+b duplicates or obligate multimers']	['TIM beta/alpha-barrel', 'CBS-domain']	['TIM barrels', 'CBS-domain']	['IMPDH_1st', 'IMPDH_2nd']	99	26	24	61	19	19	54	17	17
P0ADS2	zapA	109	5.21659	12594	46.5706	0	[]	[[0, 109]]	1	['6-106']	['CON']	['a+b duplicates or obligate multimers']	['Cell division protein ZapA-like']	['Cell division protein ZapA-like']	['ZapA']	9	0	0	5	0	0	4	0	0
P0ADX7	yhhA	146	10.8877	16623.6	49.6959	82.192	[[0, 146]]	[]	0							1	0	0	1	0	0	1	0	0
P0AE06	acrA	397	7.69011	42196.2	29.3073	15.365	[[0, 37], [373, 397]]	[[37, 373]]	5	['64-123', '97-170', '173-208', '201-300', '292-369']	['CON', 'CON', 'CON', 'CON', 'CON']	['a+b complex topology', 'alpha bundles', 'a+b complex topology', 'beta barrels', 'beta barrels']	['alpha/beta-Hammerhead/Barrel-sandwich hybrid', 'helical hairpin of HlyD-like secretion proteins', 'alpha/beta-Hammerhead/Barrel-sandwich hybrid', 'cradle loop barrel', 'cradle loop barrel']	['Single hybrid motif', 'helical hairpin of HlyD-like secretion proteins', 'Single hybrid motif', 'Alanine racemase-C', 'Alanine racemase-C']	['HlyD_1st', 'HlyD_2nd', 'HlyD_1st', 'HlyD_D23_C_1', 'PRK15030_2nd']	1	0	0	1	0	0	1	0	0
P0AE78	corC	292	4.5501	33298.1	49.2185	8.904	[[0, 15]]	[[15, 292]]	2	['68-189', '206-280']	['CON', 'CON']	['a+b duplicates or obligate multimers', 'a+b complex topology']	['CBS-domain', 'FAD-binding domain-like']	['CBS-domain', 'CorC/HlyC domain-like']	['IMPDH_2nd_1', 'CorC_HlyC']	9	1	0	5	1	0	5	1	0
P0AEG4	dsbA	208	5.94572	23104.3	26.3101	10.577	[[0, 22]]	[[22, 208]]	3	['2-79', '28-84,147-193', '88-147']	['CON', 'NC', 'IS']	['extended segments', 'a+b three layers', 'alpha arrays']	['NC100', 'Thioredoxin-like', 'Insertion subdomain in DsbA-like']	['NC100', 'Thioredoxin-like', 'Insertion subdomain in DsbA-like']	['PRK10954', 'DSBA_1', 'DsbA_DsbA']	31	0	0	20	1	0	18	1	0
P0AFY8	seqA	181	8.81504	20315.2	34.5878	9.945	[[40, 58]]	[[0, 40], [58, 181]]	2	['6-34', '69-179']	['CON', 'CON']	['alpha arrays', 'alpha arrays']	['HTH', 'DEATH domain']	['Ribbon-helix-helix', 'Replication modulator SeqA-C']	['SeqA_N', 'SeqA']	2	0	0	2	0	0	2	0	0
P0C0V0	degP	474	8.64787	49353.7	32.5677	12.447	[[0, 46]]	[[46, 474]]	3	['46-60,92-284', '288-381', '396-468']	['NC', 'CON', 'CON']	['beta barrels', 'beta barrels', 'beta barrels']	['cradle loop barrel', 'PDZ domain', 'PDZ domain']	['FMN-binding split barrel', 'PDZ domain', 'PDZ domain']	['Trypsin_2', 'PDZ_2', 'PDZ_2']	35	0	0	20	1	0	20	1	0
P15639	purH	529	5.52602	57328.6	32.2943	0	[]	[[0, 529]]	3	['8-194', '223-391', '402-527']	['CON', 'CON', 'CON']	['a/b three-layered sandwiches', 'a+b three layers', 'a+b three layers']	['Methylglyoxal synthase-like', 'Cytidine deaminase-like', 'Cytidine deaminase-like']	['Methylglyoxal synthase-like', 'Cytidine deaminase-like', 'Cytidine deaminase-like']	['MGS', 'AICARFT_IMPCHas_1st', 'AICARFT_IMPCHas_2nd']	18	5	9	14	5	7	14	5	7
P37631	yhiN	400	5.86143	43740.6	28.2928	0	[]	[[0, 400]]	3	['3-163,331-396', '190-257', '262-319']	['NC', 'IS', 'IS']	['a/b barrels', 'beta barrels', 'alpha arrays']	['TIM beta/alpha-barrel', 'cradle loop barrel', 'HhH/H2TH']	['TIM barrels', 'HI0933 barrel domain-like', 'H2TH']	['FAD_binding_3_1st', 'HI0933_like_1st', 'HI0933_like_2nd']	1	0	1	1	0	1	1	0	1
P76116	yncE	353	9.21964	38612.5	29.4133	7.365	[[0, 27]]	[[27, 353]]	2	['24-127', '142-335']	['CON', 'CON']	['beta duplicates or obligate multimers', 'beta duplicates or obligate multimers']	['beta-propeller-like', 'beta-propeller-like']	['7-bladed', '7-bladed']	['Lactonase_1', 'Lactonase_1']	7	2	3	6	2	3	6	2	3
P0A6A3	ackA	400	5.84603	43290	33.157	0	[]	[[0, 400]]	2	['5-199', '202-398']	['CON', 'CON']	['mixed a+b and a/b', 'mixed a+b and a/b']	['Ribonuclease H-like', 'Ribonuclease H-like']	['Ribonuclease H-like', 'Ribonuclease H-like']	['Acetate_kinase_N', 'Acetate_kinase_C']	80	31	42	47	21	25	42	21	23
P0A796	pfkA	320	5.47015	34841.7	30.6759	0	[]	[[0, 320]]	2	['3-156', '140-257']	['CON', 'CON']	['a/b three-layered sandwiches', 'a/b three-layered sandwiches']	['Flavodoxin-like', 'Phosphofructokinase C-terminal domain']	['Phosphofructokinase N-terminal domain', 'Phosphofructokinase C-terminal domain']	['PFK_N', 'PFK_C']	39	11	12	26	7	8	24	7	8
P0A799	pgk	387	5.07881	41117.7	26.3654	0	[]	[[0, 387]]	2	['5-167', '170-383']	['CON', 'CON']	['a/b three-layered sandwiches', 'a/b three-layered sandwiches']	['Phosphoglycerate kinase domain 1', 'Phosphoglycerate kinase domain 2']	['Phosphoglycerate kinase domain 1', 'Phosphoglycerate kinase domain 2']	['PGK_N', 'PGK_C']	151	37	46	87	31	33	75	28	30
P0A8C4	ygfB	192	4.18712	21229.4	47.0167	11.979	[[178, 192]]	[[0, 178]]	1	['10-176']	['CON']	['alpha arrays']	['YgfB-like']	['YgfB-like']	['UPF0149']	7	0	0	5	0	0	5	0	0
P0A8M6	yeeX	109	9.29881	12777.6	27.6073	2.752	[]	[[0, 109]]	1	['33-104']	['CON']	['a+b complex topology']	['helical domain in yeast RNA-polymerases']	['third helical domain in yeast RNA-polymerase I RPA190 subunit']	['KOG0262_1st']	9	2	2	5	2	2	5	2	2
P0A9L3	fklB	206	4.84896	22215.9	41.1981	0	[]	[[0, 206]]	2	['7-92', '103-205']	['CON', 'CON']	['alpha duplicates or obligate multimers', 'a+b two layers']	['FkpA dimerization domain-like', 'FKBP-like']	['FkpA dimerization domain-like', 'FKBP-like']	['FKBP_N', 'FKBP_C']	26	1	0	17	1	0	15	1	0
P0AAZ7	ycaR	60	4.90614	6854.9	45.8267	0	[]	[[0, 60]]	0							13	4	7	6	4	4	6	4	4
P0AB77	kbl	398	5.64038	43116.6	24.4877	0	[]	[[0, 398]]	2	['42-292', '297-392']	['CON', 'CON']	['a/b three-layered sandwiches', 'a+b two layers']	['PLP-dependent transferases', 'C-terminal domain in some PLP-dependent transferases']	['PLP-dependent transferases', 'C-terminal domain in some PLP-dependent transferases']	['Aminotran_5_N', 'Aminotran_1_2_C_9']	45	8	3	28	7	6	25	7	6
P0ACY1	ydjA	183	6.31387	20058.8	55.4978	0	[]	[[0, 183]]	1	['1-168']	['CON']	['a+b two layers']	['Alpha-beta plaits']	['FMN-dependent nitroreductase-like']	['Nitroreductase']	24	4	7	15	5	6	15	5	6
P0AEI6	nudJ	153	5.04323	17432.7	53.3902	0	[]	[[0, 153]]	1	['6-115']	['CON']	['a+b two layers']	['beta-Grasp']	['Nudix']	['NUDIX_1']	5	0	0	3	0	0	3	0	0
P0AF67	tsaE	153	4.48757	16852.9	28.0752	0	[]	[[0, 153]]	1	['8-138']	['CON']	['a/b three-layered sandwiches']	['P-loop domains-like']	['P-loop containing nucleoside triphosphate hydrolases']	['TsaE']	3	0	0	2	0	0	2	0	0
P0AG44	rplQ	127	11.0521	14364.4	45.8984	15.748	[[0, 19]]	[[19, 127]]	1	['3-116']	['CON']	['a+b two layers']	['Enolase-N/ribosomal protein']	['Prokaryotic ribosomal protein L17']	['Ribosomal_L17_1']	26	0	0	14	0	0	12	0	0
P0AGD3	sodB	193	5.58127	21265.5	24.857	0	[]	[[0, 193]]	2	['3-83', '86-192']	['CON', 'CON']	['alpha bundles', 'a+b three layers']	['Long alpha-hairpin', 'Fe,Mn superoxide dismutase (SOD)-C']	['Fe,Mn superoxide dismutase (SOD), N-terminal domain', 'Fe,Mn superoxide dismutase (SOD)-C']	['Sod_Fe_N', 'Sod_Fe_C']	59	9	4	39	9	6	31	8	5
P10371	hisA	245	4.94115	26032.3	33.509	0	[]	[[0, 245]]	1	['2-242']	['CON']	['a/b barrels']	['TIM beta/alpha-barrel']	['TIM barrels']	['His_biosynth']	3	1	1	3	1	1	3	1	1
P10443	dnaE	1160	5.16475	129903	37.3623	0	[]	[[0, 1160]]	6	['6-207,238-267', '291-558', '561-777', '780-962', '965-1075', '1080-1157']	['NC', 'CON', 'CON', 'CON', 'CON', 'CON']	['a/b barrels', 'a+b three layers', 'alpha arrays', 'alpha arrays', 'beta barrels', 'a+b two layers']	['TIM beta/alpha-barrel', 'Nucleotidyltransferase-like', 'DNA polymerase III finger domain', 'HhH/H2TH', 'OB-fold', 'DNA polymerase III C-terminal domain']	['TIM barrels', 'Nucleotidyltransferase', 'DNA polymerase III finger domain', 'SAM domain-like', 'Nucleic acid-binding proteins', 'DNA polymerase III C-terminal domain']	['PHP', 'DNA_pol3_alpha_N', 'DNA_pol3_alpha_C', 'HHH_6', 'tRNA_anti-codon_1', 'dnaE']	1	1	1	1	1	1	1	1	1
P20083	parE	630	5.43565	70243.1	40.5376	1.746	[]	[[0, 630]]	3	['15-216', '218-379', '399-623']	['CON', 'CON', 'CON']	['a+b two layers', 'a+b two layers', 'a/b three-layered sandwiches']	['ATPase domain of HSP90 chaperone/DNA topoisomerase II/histidine kinase-like', 'Ribosomal protein S5 domain 2-like', 'HAD domain-like']	['ATPase domain of HSP90 chaperone/DNA topoisomerase II/histidine kinase', 'Ribosomal protein S5 domain 2-like', 'Toprim domain']	['HATPase_c_1', 'DNA_gyraseB', 'DNA_gyraseB_C']	16	0	0	12	0	0	12	0	0
P27248	gcvT	364	5.3629	40146.2	21.8497	0	[]	[[0, 364]]	3	['26-137', '119-232', '280-359']	['CON', 'CON', 'CON']	['a+b two layers', 'a+b two layers', 'beta barrels']	['Alpha-beta plaits', 'Alpha-beta plaits', 'cradle loop barrel']	['Aminomethyltransferase folate-binding domain', 'Aminomethyltransferase folate-binding domain', 'Aminomethyltransferase beta-barrel domain']	['GCV_T_N', 'GCV_T_N1', 'GCV_T_C']	18	3	3	13	4	4	13	4	4
P30014	rnt	215	5.18709	23522.4	35.5103	0	[]	[[0, 215]]	1	['18-204']	['CON']	['mixed a+b and a/b']	['Ribonuclease H-like']	['Ribonuclease H-like']	['RNase_T']	3	1	1	2	1	1	2	1	1
P30744	sdaB	455	5.50948	48752.4	30.7145	0	[]	[[0, 455]]	2	['10-156', '174-432']	['CON', 'CON']	['a+b two layers', 'alpha arrays']	['FwdE/GAPDH domain-like', 'alpha-helical domain in 2-methylcitrate dehydratase PrpD']	['Serine dehydratase beta chain-like', 'alpha-helical domain in 2-methylcitrate dehydratase PrpD']	['SDH_beta', 'SDH_alpha']	3	1	2	2	2	2	2	2	2
P30749	moaE	150	5.25564	16980.8	47.836	0	[]	[[0, 150]]	1	['5-129']	['CON']	['a+b complex topology']	['alpha/beta-Hammerhead/Barrel-sandwich hybrid']	['Molybdopterin synthase subunit MoaE']	['MoaE']	3	1	1	1	0	0	1	0	0
P31120	glmM	445	5.7112	47543	25.6095	0	[]	[[0, 445]]	4	['6-147', '157-255', '258-363', '404-444']	['CON', 'CON', 'CON', 'CON']	['a/b three-layered sandwiches', 'a/b three-layered sandwiches', 'a/b three-layered sandwiches', 'a+b two layers']	['Phosphoglucomutase, first 3 domains', 'Phosphoglucomutase, first 3 domains', 'Phosphoglucomutase, first 3 domains', 'TBP-like']	['Phosphoglucomutase, first 3 domains', 'Phosphoglucomutase, first 3 domains', 'Phosphoglucomutase, first 3 domains', 'Phosphoglucomutase, C-terminal domain']	['PGM_PMM_I', 'PGM_PMM_II', 'PGM_PMM_III', 'PGM_PMM_IV']	35	8	10	17	7	8	17	7	8
P33014	yeeD	75	4.15893	8148.23	38.5307	0	[]	[[0, 75]]	1	['4-74']	['CON']	['a+b two layers']	['IF3-like']	['SirA-like']	['TusA']	3	0	0	2	0	0	2	0	0
P60240	rapA	968	5.04039	109768	39.3028	0	[]	[[0, 968]]	5	['5-53', '56-110', '150-376', '485-616', '696-962']	['CON', 'CON', 'CON', 'CON', 'CON']	['beta barrels', 'beta barrels', 'a/b three-layered sandwiches', 'a/b three-layered sandwiches', 'a+b complex topology']	['SH3', 'SH3', 'P-loop domains-like', 'P-loop domains-like', 'RapA C-terminal domain']	['SH3', 'SH3', 'P-loop containing nucleoside triphosphate hydrolases', 'P-loop containing nucleoside triphosphate hydrolases', 'RapA C-terminal domain']	['PRK04914_1st', 'PRK04914_2nd', 'SNF2_N', 'Helicase_C', 'RapA_C']	39	3	0	24	3	0	24	3	0
P60390	rsmH	313	6.06747	34877.4	37.7026	0	[]	[[0, 313]]	2	['9-170', '212-311']	['CON', 'CON']	['a/b three-layered sandwiches', 'a/b three-layered sandwiches']	['Rossmann-like', 'Rossmann-like']	['S-adenosyl-L-methionine-dependent methyltransferases', 'S-adenosyl-L-methionine-dependent methyltransferases']	['Methyltransf_5_1st', 'Methyltransf_5_1st']	10	1	1	9	2	2	9	2	2
P69828	gatA	150	5.14844	16907.3	30.5733	0	[]	[[0, 150]]	1	['6-133']	['CON']	['a+b three layers']	['Phoshotransferase/anion transport protein']	['Phoshotransferase/anion transport protein']	['PTS_EIIA_2']	2	0	0	1	0	0	1	0	0
P69908	gadA	466	5.22091	52684.6	36.6648	0	[]	[[0, 466]]	2	['55-305', '338-455']	['CON', 'CON']	['a/b three-layered sandwiches', 'a+b two layers']	['PLP-dependent transferases', 'C-terminal domain in some PLP-dependent transferases']	['PLP-dependent transferases', 'C-terminal domain in some PLP-dependent transferases']	['Aminotran_5_N', 'KOG1383']	1	0	0	1	0	0	1	0	0
P76177	ydgH	314	9.27096	33902.9	33.9093	9.554	[[0, 30]]	[[30, 314]]	3	['22-90', '109-175', '248-314']	['CON', 'CON', 'CON']	['a+b two layers', 'a+b two layers', 'a+b two layers']	['Dodecin subunit-like', 'Dodecin subunit-like', 'Dodecin subunit-like']	['YdgH-like', 'YdgH-like', 'YdgH-like']	['DUF1471', 'DUF1471', 'DUF1471']	28	4	2	19	3	3	16	2	2
P77173	zipA	328	5.60151	36474.9	66.6878	47.866	[[0, 187]]	[[187, 328]]	1	['191-322']	['CON']	['a+b two layers']	['TBP-like']	['Cell-division protein ZipA, C-terminal domain']	['ZipA_C']	1	0	0	1	0	0	1	0	0
P77285	rsxG	206	6.59039	21911.6	22.0194	15.049	[[0, 32]]	[[32, 206]]	1	['30-187']	['CON']	['a+b two layers']	['putative RnfG subunit of electron transport complex']	['putative RnfG subunit of electron transport complex']	['FMN_bind']	1	0	1	1	0	1	1	0	1
P00861	lysA	420	5.62936	46176.7	51.5048	0	[]	[[0, 420]]	2	['36-276', '266-397']	['CON', 'CON']	['a/b barrels', 'beta barrels']	['TIM beta/alpha-barrel', 'cradle loop barrel']	['TIM barrels', 'Alanine racemase-C']	['Orn_DAP_Arg_deC_N', 'Orn_DAP_Arg_deC_C']	9	3	4	7	3	4	7	3	4
P00962	glnS	554	5.88638	63477.1	41.4616	0.903	[]	[[0, 554]]	3	['15-338', '346-456', '451-548']	['CON', 'CON', 'CON']	['alpha bundles', 'beta barrels', 'beta barrels']	['Zn-binding domain in glutaminyl-tRNA synthetase', 'Ribosomal protein L25-like', 'Ribosomal protein L25-like']	['Zn-binding domain in glutaminyl-tRNA synthetase', 'Ribosomal protein L25-like', 'Ribosomal protein L25-like']	['tRNA-synt_1c', 'tRNA-synt_1c_C_N', 'tRNA-synt_1c_C_C']	95	8	1	59	10	4	51	9	5
P07813	leuS	860	5.1556	97232.7	33.0888	0	[]	[[0, 860]]	5	['33-151,191-232,413-434,485-549,601-663', '150-225', '233-354', '685-800', '798-860']	['NC', 'IS', 'IS', 'CON', 'CON']	['alpha bundles', 'few secondary structure elements', 'beta barrels', 'alpha bundles', 'a+b two layers']	['Anticodon-binding domain of a subclass of class I aminoacyl-tRNA synthetases', 'Rubredoxin-like', 'cradle loop barrel', 'Anticodon-binding domain of a subclass of class I aminoacyl-tRNA synthetases', 'beta-Grasp']	['Anticodon-binding domain of a subclass of class I aminoacyl-tRNA synthetases', 'Rubredoxin-related', 'acid protease', 'Anticodon-binding domain of a subclass of class I aminoacyl-tRNA synthetases', 'beta-grasp fold domain in leucine-tRNA ligase']	['tRNA-synt_1g', 'tRNA-synt_1_3rd', 'tRNA-synt_1_2nd', 'Anticodon_1', 'leuS_3rd']	134	20	11	76	16	13	72	16	12
P08178	purM	345	4.82736	36853.6	27.3467	0	[]	[[0, 345]]	2	['22-167', '173-342']	['CON', 'CON']	['a+b three layers', 'a+b two layers']	['Bacillus chorismate mutase-like', 'Alpha-beta plaits']	['PurM N-terminal domain-like', 'PurM C-terminal domain-like']	['AIRS', 'AIRS_C']	4	0	0	4	0	0	4	0	0
P0A6D0	argR	156	4.92774	16994.3	48.2231	0	[]	[[0, 156]]	2	['7-70', '82-151']	['CON', 'CON']	['alpha arrays', 'a+b two layers']	['HTH', 'Glucose permease domain IIB-like']	['winged', 'C-terminal domain of arginine repressor']	['Arg_repressor', 'Arg_repressor_C']	1	0	0	1	0	0	1	0	0
P0A6M4	dtd	145	4.77615	15949.9	20.0697	0	[]	[[0, 145]]	1	['1-144']	['CON']	['a/b three-layered sandwiches']	['DTD-like']	['DTD-like (Pfam 02580)']	['Tyr_Deacylase']	1	0	1	1	0	1	1	0	1
P0A715	kdsA	284	6.31961	30832.3	32.4077	0	[]	[[0, 284]]	1	['6-274']	['CON']	['a/b barrels']	['TIM beta/alpha-barrel']	['TIM barrels']	['DAHP_synth_1']	58	12	11	36	10	10	36	10	10
P0A734	minE	88	5.14696	10234.8	64.6625	9.091	[]	[[0, 88]]	1	['14-82']	['CON']	['a+b duplicates or obligate multimers']	['MinE-like']	['Cell division protein MinE topological specificity domain']	['MinE']	12	1	1	7	1	1	7	1	1
P0A917	ompX	171	6.56135	18602.4	24.5854	14.035	[[0, 24]]	[[24, 171]]	1	['27-160']	['CON']	['beta barrels']	['Outer membrane meander beta-barrels']	['OMPA-like']	['Ail_Lom']	13	0	0	7	0	0	7	0	0
P0A9G8	modE	262	5.22006	28280.9	30.2107	0	[]	[[0, 262]]	3	['20-97', '124-189', '199-258']	['CON', 'CON', 'CON']	['alpha arrays', 'beta barrels', 'beta barrels']	['HTH', 'OB-fold', 'OB-fold']	['winged', 'MOP-like', 'MOP-like']	['HTH_1', 'TOBE', 'TOBE']	2	2	2	2	2	2	2	2	2
P0A9R7	ftsE	222	9.36721	24438.9	34.6644	0	[]	[[0, 222]]	1	['1-215']	['CON']	['a/b three-layered sandwiches']	['P-loop domains-like']	['P-loop containing nucleoside triphosphate hydrolases']	['ABC_tran']	1	0	0	1	0	0	1	0	0
P0A9T8	ybbA	228	5.50039	24532.6	33.886	0	[]	[[0, 228]]	1	['7-227']	['CON']	['a/b three-layered sandwiches']	['P-loop domains-like']	['P-loop containing nucleoside triphosphate hydrolases']	['ABC_tran']	1	0	0	1	0	0	1	0	0
P0A9Z1	glnB	112	5.17021	12425.3	5.23571	0	[]	[[0, 112]]	1	['1-112']	['CON']	['a+b two layers']	['Alpha-beta plaits']	['GlnB-like']	['P-II']	17	4	6	12	5	5	10	4	4
P0AAP3	frmR	91	5.84318	10317.6	61.9055	5.495	[]	[[0, 91]]	1	['4-86']	['CON']	['alpha bundles']	['Copper-sensitive operon repressor (CsoR)']	['Copper-sensitive operon repressor (CsoR)']	['Trns_repr_metal']	9	0	0	5	0	0	5	0	0
P0AE01	trmJ	246	5.68716	27047.6	41.4045	0	[]	[[0, 246]]	1	['5-159']	['CON']	['a/b three-layered sandwiches']	['alpha/beta knot']	['alpha/beta knot']	['SpoU_methylase']	16	1	1	8	2	0	8	2	0
P0AET2	hdeB	108	5.72706	12042.7	31.2528	29.63	[[0, 33]]	[[33, 108]]	1	['34-102']	['CON']	['alpha superhelices']	['Bifunctional inhibitor/lipid-transfer protein/seed storage 2S albumin-like']	['Protein HNS-dependent expression A HdeA']	['HdeA']	13	1	1	5	1	1	5	1	1
P10121	ftsY	497	4.47075	54512.7	47.5386	39.638	[[0, 197]]	[[197, 497]]	3	['222-279', '247-329', '291-493']	['CON', 'CON', 'CON']	['alpha bundles', 'a/b three-layered sandwiches', 'a/b three-layered sandwiches']	['Domain of the SRP/SRP receptor G proteins-like', 'P-loop domains-like', 'P-loop domains-like']	['Domain of the SRP/SRP receptor G-proteins', 'P-loop containing nucleoside triphosphate hydrolases', 'P-loop containing nucleoside triphosphate hydrolases']	['SRP54_N', 'ArgK', 'SRP54']	25	6	6	15	4	4	13	4	4
P17993	ubiG	240	6.1188	26555.1	32.6625	4.583	[]	[[0, 240]]	1	['37-236']	['CON']	['a/b three-layered sandwiches']	['Rossmann-like']	['S-adenosyl-L-methionine-dependent methyltransferases']	['Methyltransf_11_6']	4	1	2	3	1	1	3	1	1
P21889	aspS	590	5.47186	65912.7	36.1953	0	[]	[[0, 590]]	3	['2-105', '118-286,407-557', '289-419']	['CON', 'NC', 'IS']	['beta barrels', 'a+b three layers', 'a+b two layers']	['OB-fold', 'Class II aaRS and biotin synthetases', 'Prokaryotic AspRS, insert domain']	['Nucleic acid-binding proteins', 'Class II aaRS and biotin synthetases', 'Prokaryotic AspRS, insert domain']	['tRNA_anti-codon', 'tRNA-synt_2', 'GAD']	131	27	31	66	22	22	63	20	20
P21893	recJ	577	5.38768	63388.1	38.9856	1.906	[]	[[0, 577]]	3	['57-326', '356-453', '469-574']	['CON', 'CON', 'CON']	['a/b three-layered sandwiches', 'a+b three layers', 'beta barrels']	['HAD domain-like', 'C-terminal domain in DHH phosphoesterases', 'OB-fold']	['DHH phosphoesterases', 'C-terminal domain in DHH phosphoesterases', 'Nucleic acid-binding proteins']	['DHH', 'DHHA1', 'recJ']	2	2	2	1	1	1	1	1	1
P23538	ppsA	792	4.93444	87434.1	30.2041	0.631	[]	[[0, 792]]	3	['9-63,96-339', '360-458', '477-790']	['NC', 'CON', 'CON']	['alpha bundles', 'a/b three-layered sandwiches', 'a/b barrels']	['Four-helical up-and-down bundle', 'The swivelling beta/beta/alpha domains', 'TIM beta/alpha-barrel']	['Histidine kinase associated sensor domains', 'The swivelling beta/beta/alpha domain', 'TIM barrels']	['PPDK_N', 'PEP-utilizers', 'PEP-utilizers_C']	25	2	0	15	2	0	15	2	0
P27306	sthA	466	6.08356	51559.8	38.0932	0	[]	[[0, 466]]	3	['7-46', '177-335', '345-461']	['CON', 'CON', 'CON']	['a/b three-layered sandwiches', 'a/b three-layered sandwiches', 'a+b two layers']	['Rossmann-like', 'Rossmann-like', 'FAD-linked reductases, C-terminal domain-like']	['FAD/NAD(P)-binding domain', 'NAD(P)-binding Rossmann-fold domains', 'FAD/NAD-linked reduatases, dimerisation (C-terminal) domain']	['Amino_oxidase_1st', 'Pyr_redox_2', 'Pyr_redox_dim']	22	0	0	16	0	0	16	0	0
P31663	panC	283	5.91503	31597.3	36.1774	0	[]	[[0, 283]]	2	['1-180', '182-280']	['CON', 'CON']	['a/b three-layered sandwiches', 'a+b duplicates or obligate multimers']	['HUP domain-like', 'Creatinase/aminopeptidase-like']	['HUP domains', 'Creatinase/aminopeptidase']	['Pantoate_ligase_N', 'Pantoate_ligase_C']	28	5	4	14	5	5	14	5	5
P36560	asr	102	10.5741	10591.1	48.6961	100	[[0, 102]]	[]	0							14	0	0	8	0	0	6	0	0
P36929	rsmB	429	7.16537	48346.9	55.9196	6.527	[[400, 429]]	[[0, 400]]	3	['1-128', '144-231', '234-427']	['CON', 'CON', 'CON']	['alpha complex topology', 'a+b two layers', 'a/b three-layered sandwiches']	['NusB-like', 'Alpha-beta plaits', 'Rossmann-like']	['NusB-like', 'NOL1/NOP2/sun N-terminal ferredoxin-like domain', 'S-adenosyl-L-methionine-dependent methyltransferases']	['NusB', 'Methyltr_RsmF_N', 'Methyltr_RsmB-F']	22	4	3	18	5	4	16	5	4
P60293	mukF	440	4.75182	50578.3	38.012	0	[]	[[0, 440]]	3	['9-117', '120-295', '357-439']	['CON', 'CON', 'CON']	['alpha arrays', 'alpha bundles', 'alpha arrays']	['HTH', 'STAT-like', 'HTH']	['winged', 'MukF C-terminal domain-like', 'winged']	['KicB', 'MukF_M', 'MukF_C']	2	0	0	2	0	0	2	0	0
P64506	yebY	113	7.73905	12378.3	31.6602	15.044	[[0, 17]]	[[17, 113]]	0							5	0	0	3	0	0	3	0	0
P67095	yfcE	184	5.63197	20121.8	30.4897	0	[]	[[0, 184]]	1	['2-167']	['CON']	['a+b four layers']	['Carbon-nitrogen hydrolase-like']	['Metallo-dependent phosphatases']	['Metallophos_2']	9	3	5	6	2	3	5	2	3
P69811	fruB	376	4.77404	39647.3	18.1426	0	[]	[[0, 376]]	3	['4-139', '152-275', '289-369']	['CON', 'CON', 'CON']	['a+b three layers', 'a+b three layers', 'a+b two layers']	['Phoshotransferase/anion transport protein', 'Phoshotransferase/anion transport protein', 'HPr-like']	['Phoshotransferase/anion transport protein', 'Phoshotransferase/anion transport protein', 'HPr-like']	['PTS_EIIA_2', 'PTS_EIIA_2', 'PTS-HPr']	2	0	0	2	0	0	2	0	0
P75949	nagZ	341	5.86296	37594.3	46.5956	0	[]	[[0, 341]]	1	['7-319']	['CON']	['a/b barrels']	['TIM beta/alpha-barrel']	['TIM barrels']	['Glyco_hydro_3']	11	3	6	8	3	4	8	3	4
P77214	cusF	110	6.96769	12251	32.9355	34.545	[[0, 38]]	[[38, 110]]	1	['37-108']	['CON']	['beta barrels']	['OB-fold']	['Nucleic acid-binding proteins']	['CusF_Ec']	6	0	0	1	0	0	1	0	0
P77756	queC	231	5.68188	25513.9	26.7364	0	[]	[[0, 231]]	1	['1-176']	['CON']	['a/b three-layered sandwiches']	['HUP domain-like']	['HUP domains']	['NAD_synthase']	6	1	1	4	1	1	4	1	1
P06846	ebgR	327	5.69387	36209.9	34.8291	0	[]	[[0, 327]]	2	['2-53', '162-286']	['CON', 'CON']	['alpha arrays', 'a/b three-layered sandwiches']	['HTH', 'Flavodoxin-like']	['tetra-helical, lambda repressor-like', 'Periplasmic binding protein-like I']	['LacI', 'Peripla_BP_3']	1	0	0	1	0	0	1	0	0
P06959	aceF	630	5.09047	66095.3	36.1097	15.714	[[77, 111], [183, 208], [281, 320]]	[[0, 77], [111, 183], [208, 281], [320, 630]]	5	['5-74', '110-178', '209-279', '327-367', '402-629']	['CON', 'CON', 'CON', 'CON', 'CON']	['a+b complex topology', 'a+b complex topology', 'a+b complex topology', 'alpha arrays', 'a+b complex topology']	['alpha/beta-Hammerhead/Barrel-sandwich hybrid', 'alpha/beta-Hammerhead/Barrel-sandwich hybrid', 'alpha/beta-Hammerhead/Barrel-sandwich hybrid', 'Peripheral subunit-binding domain of 2-oxo acid dehydrogenase complex', 'CoA-dependent acyltransferases']	['Single hybrid motif', 'Single hybrid motif', 'Single hybrid motif', 'Peripheral subunit-binding domain of 2-oxo acid dehydrogenase complex', 'CoA-dependent acyltransferases']	['Biotin_lipoyl', 'Biotin_lipoyl', 'Biotin_lipoyl', 'E3_binding', '2-oxoacid_dh']	119	1	0	63	1	0	50	1	0
P08179	purN	212	5.51625	23238	48.0472	0	[]	[[0, 212]]	1	['1-193']	['CON']	['a/b three-layered sandwiches']	['Formyltransferase']	['Formyltransferase']	['Formyl_trans_N']	3	0	0	1	0	0	1	0	0
P09831	gltB	1486	6.14994	163295	35.1414	0.606	[]	[[0, 1486]]	5	['12-90,171-411', '80-180', '458-763', '798-1167', '1219-1465']	['NC', 'IS', 'CON', 'CON', 'CON']	['a+b four layers', 'a+b two layers', 'a/b barrels', 'a/b barrels', 'beta duplicates or obligate multimers']	['Ntn/PP2C', 'Alpha-beta plaits', 'TIM beta/alpha-barrel', 'TIM beta/alpha-barrel', 'Single-stranded right-handed beta-helix']	['Class II glutamine amidotransferases', 'Alpha subunit of glutamate synthase, insertion domain', 'TIM barrels', 'TIM barrels', 'Alpha subunit of glutamate synthase-C']	['GATase_2_1st', 'GATase_2_2nd', 'Glu_syn_central', 'Glu_synthase', 'GXGXG']	94	11	0	62	10	2	62	10	2
P0A6C1	nfo	285	5.43025	31479.2	35.6291	0	[]	[[0, 285]]	1	['4-277']	['CON']	['a/b barrels']	['TIM beta/alpha-barrel']	['TIM barrels']	['AP_endonuc_2']	9	2	2	7	2	2	7	2	2
P0A6L2	dapA	292	5.9813	31269.6	15.8562	0	[]	[[0, 292]]	1	['2-290']	['CON']	['a/b barrels']	['TIM beta/alpha-barrel']	['TIM barrels']	['DHDPS']	25	8	11	18	7	10	16	6	9
P0A7W7	rpsH	130	9.44141	14126.4	32.9546	0	[]	[[0, 130]]	2	['3-65', '69-129']	['CON', 'CON']	['a+b two layers', 'a+b two layers']	['R3H domain-like', 'Ribosomal protein S8, C-terminal domain']	['Ribosomal protein S8, N-terminal domain', 'Ribosomal protein S8, C-terminal domain']	['Ribosomal_S8_N', 'Ribosomal_S8_C']	48	2	0	26	2	0	24	2	0
P0A8R0	rraA	161	4.0714	17360.2	27.0863	0	[]	[[0, 161]]	1	['2-154']	['CON']	['a/b three-layered sandwiches']	['The swivelling beta/beta/alpha domains']	['The swivelling beta/beta/alpha domain']	['RraA-like']	19	7	8	12	3	4	11	3	3
P0A8Y1	yjjG	225	4.78376	25300.3	32.3462	0	[]	[[0, 225]]	1	['5-222']	['CON']	['a/b three-layered sandwiches']	['HAD domain-like']	['HAD-like']	['HAD_2']	1	1	1	1	1	1	1	1	1
P0A9K9	slyD	196	4.85618	20852.6	19.4153	25	[[147, 196]]	[[0, 147]]	2	['3-75,123-139', '73-124']	['NC', 'IS']	['a+b two layers', 'a+b two layers']	['FKBP-like', 'FKBP-like']	['FKBP-like', 'Archaeal FKBP insertion domain']	['FKBP_C', 'PRK10737']	60	4	1	35	4	1	29	2	1
P0AAB6	galF	297	5.73297	32828.9	34.1781	0.337	[]	[[0, 297]]	1	['5-274']	['CON']	['a/b three-layered sandwiches']	['Nucleotide-diphospho-sugar transferases']	['Nucleotide-diphospho-sugar transferases']	['NTP_transferase']	27	4	3	18	4	3	15	4	3
P0ABU0	menB	285	5.99387	31632.8	39.1565	0	[]	[[0, 285]]	1	['24-242']	['CON']	['a/b three-layered sandwiches']	['ClpP/crotonase']	['ClpP/crotonase']	['ECH_1']	15	3	3	8	2	2	8	2	2
P0AGF6	tdcB	329	5.74912	35232	32.821	0	[]	[[0, 329]]	1	['23-319']	['CON']	['a/b three-layered sandwiches']	['Rossmann-like']	['Tryptophan synthase beta subunit-like PLP-dependent enzymes']	['PALP']	1	0	0	1	0	0	1	0	0
P15770	aroE	272	5.34937	29413.3	33.6497	0	[]	[[0, 272]]	2	['1-101', '102-265']	['CON', 'CON']	['a/b three-layered sandwiches', 'a/b three-layered sandwiches']	['Flavodoxin-like', 'Rossmann-like']	['Class I glutamine amidotransferase-like', 'NAD(P)-binding Rossmann-fold domains']	['Shikimate_dh_N', 'Shikimate_DH']	12	1	1	8	2	1	8	2	1
P18335	argD	406	5.79163	43766.5	37.2498	0	[]	[[0, 406]]	2	['15-303', '309-403']	['CON', 'CON']	['a/b three-layered sandwiches', 'a+b two layers']	['PLP-dependent transferases', 'C-terminal domain in some PLP-dependent transferases']	['PLP-dependent transferases', 'C-terminal domain in some PLP-dependent transferases']	['Aminotran_3_N', 'Aminotran_3_C']	5	1	3	4	1	3	4	1	3
P23827	eco	162	6.60159	18191.8	32.0815	14.815	[[0, 24]]	[[24, 162]]	1	['39-151']	['CON']	['beta sandwiches']	['Ecotin, trypsin inhibitor']	['Ecotin, trypsin inhibitor']	['Ecotin']	14	1	0	7	1	0	7	1	0
P24178	yffB	118	6.09089	13600.4	32.2958	0	[]	[[0, 118]]	1	['1-115']	['CON']	['a+b three layers']	['Thioredoxin-like']	['Thioredoxin-like']	['ArsC']	11	2	0	7	1	1	6	1	1
P24251	crl	133	6.31563	15654.8	30.3609	6.767	[]	[[0, 133]]	1	['8-131']	['CON']	['a+b two layers']	['TBP-like']	['Curlin genes transcriptional regulator']	['Crl']	9	1	1	5	2	2	5	2	2
P25553	aldA	479	5.06648	52272.2	31.3134	0	[]	[[0, 479]]	2	['8-253', '254-477']	['CON', 'CON']	['a/b three-layered sandwiches', 'a/b three-layered sandwiches']	['ALDH-like', 'ALDH-like']	['ALDH-like', 'ALDH-like']	['Aldedh_1st_1', 'Aldedh_2nd']	3	0	0	3	0	0	3	0	0
P42641	obgE	390	4.7429	43285.4	29.2433	21.026	[[214, 229], [337, 390]]	[[0, 214], [229, 337]]	2	['3-156', '160-326']	['CON', 'CON']	['beta complex topology', 'a/b three-layered sandwiches']	['Obg GTP-binding protein N-terminal domain', 'P-loop domains-like']	['Obg GTP-binding protein N-terminal domain', 'P-loop containing nucleoside triphosphate hydrolases']	['GTP1_OBG', 'MnmE_helical_2nd']	5	0	0	4	0	0	4	0	0
P45568	dxr	398	5.67466	43387.5	36.8299	0	[]	[[0, 398]]	3	['1-165', '150-274', '302-393']	['CON', 'CON', 'CON']	['a/b three-layered sandwiches', 'a+b two layers', 'alpha superhelices']	['Rossmann-like', 'FwdE/GAPDH domain-like', '1-deoxy-D-xylulose-5-phosphate reductoisomerase-C']	['NAD(P)-binding Rossmann-fold domains', 'Glyceraldehyde-3-phosphate dehydrogenase-like, C-terminal domain', '1-deoxy-D-xylulose-5-phosphate reductoisomerase-C']	['DXP_reductoisom', 'DXP_redisom_C', 'DXPR_C']	4	0	0	3	0	0	3	0	0
P69874	potA	378	5.19028	43027.7	40.8267	3.704	[[0, 14]]	[[14, 378]]	2	['19-239', '232-297']	['CON', 'CON']	['a/b three-layered sandwiches', 'beta barrels']	['P-loop domains-like', 'OB-fold']	['P-loop containing nucleoside triphosphate hydrolases', 'MOP-like']	['ABC_tran', 'PRK11000']	7	0	0	5	0	0	5	0	0
P76558	maeB	759	5.3384	82416.4	39.2988	0.791	[]	[[0, 759]]	3	['18-161', '163-406', '430-754']	['CON', 'CON', 'CON']	['a/b three-layered sandwiches', 'alpha arrays', 'a/b three-layered sandwiches']	['Flavodoxin-like', 'C-terminal domain of Malic enzyme', 'Isocitrate/Isopropylmalate dehydrogenase-like']	['Aminoacid dehydrogenase-like, N-terminal domain', 'C-terminal domain of Malic enzyme', 'Isocitrate/Isopropylmalate dehydrogenase-like']	['malic', 'Malic_M', 'PTA_PTB']	17	5	5	14	4	4	13	4	4
P00452	nrdA	761	5.79061	85774.3	42.1545	3.417	[[735, 761]]	[[0, 735]]	3	['6-98', '102-217', '222-735']	['CON', 'CON', 'CON']	['alpha arrays', 'alpha arrays', 'a/b barrels']	['RuvA-C', 'Alpha helical domain of ribonucleotide reductases', 'Ten stranded beta/alpha barrel']	['ATP cone', 'Alpha helical domain of ribonucleotide reductases', 'Ten stranded beta/alpha barrel']	['ATP-cone_1', 'Ribonuc_red_lgN', 'Ribonuc_red_lgC']	38	0	0	28	0	0	28	0	0
P06616	era	301	6.72982	33809.7	32.4568	0	[]	[[0, 301]]	2	['11-169', '197-282']	['CON', 'CON']	['a/b three-layered sandwiches', 'a+b two layers']	['P-loop domains-like', 'Alpha-lytic protease prodomain-like']	['P-loop containing nucleoside triphosphate hydrolases', 'Prokaryotic type KH domain (KH-domain type II)']	['MnmE_helical_2nd', 'KH_2']	4	3	3	4	3	3	4	3	3
P07102	appA	432	6.26368	47056.3	38.0801	5.324	[[0, 24]]	[[24, 432]]	1	['28-200,231-425']	['NC']	['a/b three-layered sandwiches']	['Phosphoglycerate mutase-like']	['Phosphoglycerate mutase-like']	['His_Phos_2']	4	1	1	4	1	1	4	1	1
P0A6S7	gpsA	339	6.08526	36361.2	32.0714	0	[]	[[0, 339]]	2	['8-180', '184-327']	['CON', 'CON']	['a/b three-layered sandwiches', 'alpha arrays']	['Rossmann-like', '6-phosphogluconate dehydrogenase C-terminal domain-like']	['NAD(P)-binding Rossmann-fold domains', '6-phosphogluconate dehydrogenase C-terminal domain-like']	['NAD_Gly3P_dh_N', 'NAD_Gly3P_dh_C']	11	1	1	6	1	1	5	1	1
P0A759	nagB	266	6.41129	29773.9	36.6274	0	[]	[[0, 266]]	1	['1-245']	['CON']	['a/b three-layered sandwiches']	['Rossmann-like']	['NagB/RpiA/CoA transferase-like']	['Glucosamine_iso']	4	2	2	3	1	1	3	1	1
P0A7N4	rpmF	57	11.032	6446.31	47.3421	43.86	[[0, 57]]	[]	1	['2-55']	['CON']	['few secondary structure elements']	['Rubredoxin-like']	['Rubredoxin-related']	['Ribosomal_L32p']	2	0	0	1	0	0	1	0	0
P0A8X2	yceI	191	5.57326	20912.2	11.1435	9.948	[[0, 19]]	[[19, 191]]	1	['24-188']	['CON']	['beta barrels']	['Lipocalins/Streptavidin']	['Hypothetical protein TT1927B']	['YceI']	3	0	0	3	0	0	3	0	0
P0A9T4	tas	346	6.26573	38499.1	30.7786	0	[]	[[0, 346]]	1	['1-341']	['CON']	['a/b barrels']	['TIM beta/alpha-barrel']	['TIM barrels']	['Aldo_ket_red']	5	2	2	3	2	2	3	2	2
P0AAU7	ybfE	97	10.0858	11279.9	66.5041	31.959	[[0, 30]]	[[30, 97]]	0							3	0	0	2	0	0	2	0	0
P0AB46	ymgD	109	5.37745	11851.7	30.9596	11.927	[[0, 13]]	[[13, 109]]	1	['30-107']	['CON']	['alpha superhelices']	['Bifunctional inhibitor/lipid-transfer protein/seed storage 2S albumin-like']	['Protein HNS-dependent expression A HdeA']	['YmgD']	5	1	0	4	1	0	3	1	0
P0ABB0	atpA	513	5.79641	55221.4	26.656	0	[]	[[0, 513]]	3	['27-94', '96-377', '384-474']	['CON', 'CON', 'CON']	['beta barrels', 'a/b three-layered sandwiches', 'alpha superhelices']	['cradle loop barrel', 'P-loop domains-like', 'C-terminal domain of alpha and beta subunits of F1 ATP synthase']	['Alanine racemase-C', 'P-loop containing nucleoside triphosphate hydrolases', 'C-terminal domain of alpha and beta subunits of F1 ATP synthase']	['ATP-synt_ab_N', 'ATP-synt_ab', 'ATP-synt_ab_C']	71	11	2	47	11	4	44	11	6
P0ABE2	bolA	105	6.1874	11993.5	34.7248	0	[]	[[0, 105]]	1	['2-85']	['CON']	['a+b two layers']	['Alpha-lytic protease prodomain-like']	['BolA-like']	['BolA']	2	0	0	2	0	0	2	0	0
P0ABZ4	kdsC	188	4.9424	19996.9	20.2931	4.255	[]	[[0, 188]]	1	['26-159']	['CON']	['a/b three-layered sandwiches']	['HAD domain-like']	['HAD-like']	['Hydrolase_3_1']	15	9	12	9	8	9	9	8	9
P0AD07	yecF	74	5.2503	8238.47	43.6122	12.162	[]	[[0, 74]]	0							1	0	0	1	0	0	1	0	0
P0AD61	pykF	470	5.76964	50728.9	28.7987	0	[]	[[0, 470]]	3	['1-130', '166-342', '349-469']	['CON', 'CON', 'CON']	['a/b barrels', 'a/b barrels', 'a/b three-layered sandwiches']	['TIM beta/alpha-barrel', 'TIM beta/alpha-barrel', 'PK C-terminal domain-like']	['TIM barrels', 'TIM barrels', 'PK C-terminal domain-like']	['PK_1st', 'PK_1st', 'PK_C']	185	31	30	100	27	25	92	27	25
P0ADW8	yheV	66	6.81195	7598.69	40.0742	0	[]	[[0, 66]]	1	['11-41']	['CON']	['few secondary structure elements']	['Rubredoxin-like']	['Rubredoxin-related']	['TF_Zn_Ribbon_1']	1	0	0	1	0	0	1	0	0
P0AED0	uspA	144	5.11491	16066.2	37.0361	0	[]	[[0, 144]]	1	['3-137']	['CON']	['a/b three-layered sandwiches']	['HUP domain-like']	['HUP domains']	['Usp']	7	1	0	5	1	1	4	1	1
P0AEZ9	moaB	170	5.72718	18664.9	46.1218	4.118	[]	[[0, 170]]	1	['12-156']	['CON']	['a/b three-layered sandwiches']	['Molybdenum cofactor biosynthesis proteins']	['Molybdenum cofactor biosynthesis proteins']	['MoCF_biosynth']	9	1	3	5	2	2	5	2	2
P0AG63	rpsQ	84	9.64042	9704.33	29.8881	0	[]	[[0, 84]]	1	['6-81']	['CON']	['beta barrels']	['OB-fold']	['Nucleic acid-binding proteins']	['Ribosomal_S17_1']	10	1	0	6	1	0	5	0	0
P0AGL7	rsmE	243	6.18314	26977.8	45.2827	0	[]	[[0, 243]]	2	['4-68', '74-241']	['CON', 'CON']	['beta barrels', 'a/b three-layered sandwiches']	['cradle loop barrel', 'alpha/beta knot']	['PUA domain', 'alpha/beta knot']	['Methyltrans_RNA_N', 'Methyltrans_RNA_C']	3	0	2	2	1	1	2	1	1
P21599	pykA	480	6.23861	51356.6	31.5065	0	[]	[[0, 480]]	3	['3-89,171-343', '74-164', '359-479']	['NC', 'IS', 'CON']	['a/b barrels', 'beta barrels', 'a/b three-layered sandwiches']	['TIM beta/alpha-barrel', 'cradle loop barrel', 'PK C-terminal domain-like']	['TIM barrels', 'PK beta-barrel domain-like', 'PK C-terminal domain-like']	['PK_1st', 'PK_2nd', 'PK_C']	48	8	6	28	6	5	26	6	5
P31142	sseA	281	4.56169	30811.4	38.2715	0	[]	[[0, 281]]	2	['7-135', '164-278']	['CON', 'CON']	['a/b three-layered sandwiches', 'a/b three-layered sandwiches']	['Flavodoxin-like', 'Flavodoxin-like']	['Rhodanese/Cell cycle control phosphatase', 'Rhodanese/Cell cycle control phosphatase']	['Rhodanese', 'Rhodanese']	15	1	1	12	1	1	11	1	1
P36553	hemF	299	5.94612	34322.2	42.9108	0	[]	[[0, 299]]	1	['7-269']	['CON']	['a+b three layers']	['Coproporphyrinogen III oxidase']	['Coproporphyrinogen III oxidase']	['Coprogen_oxidas']	2	0	0	2	0	0	2	0	0
P36938	pgm	546	5.42906	58360.2	30.8566	2.198	[]	[[0, 546]]	4	['41-179', '211-318', '320-434', '479-541']	['CON', 'CON', 'CON', 'CON']	['a/b three-layered sandwiches', 'a/b three-layered sandwiches', 'a/b three-layered sandwiches', 'a+b two layers']	['Phosphoglucomutase, first 3 domains', 'Phosphoglucomutase, first 3 domains', 'Phosphoglucomutase, first 3 domains', 'TBP-like']	['Phosphoglucomutase, first 3 domains', 'Phosphoglucomutase, first 3 domains', 'Phosphoglucomutase, first 3 domains', 'Phosphoglucomutase, C-terminal domain']	['PGM_PMM_I', 'PGM_PMM_II_1', 'PGM_PMM_III', 'PGM_PMM_IV']	56	7	3	36	8	4	33	8	4
P62707	gpmA	250	5.85109	28556	37.92	0	[]	[[0, 250]]	1	['5-221']	['CON']	['a/b three-layered sandwiches']	['Phosphoglycerate mutase-like']	['Phosphoglycerate mutase-like']	['His_Phos_1']	68	14	18	39	11	12	34	10	10
P00370	gdhA	447	5.98221	48580.8	26.1002	0	[]	[[0, 447]]	2	['48-200', '202-446']	['CON', 'CON']	['a/b three-layered sandwiches', 'a/b three-layered sandwiches']	['Flavodoxin-like', 'Rossmann-like']	['Aminoacid dehydrogenase-like, N-terminal domain', 'NAD(P)-binding Rossmann-fold domains']	['ELFV_dehydrog_N', 'ELFV_dehydrog']	20	7	11	17	6	9	17	6	9
P0A6Q6	fabZ	151	6.83974	17032.8	35.2808	0	[]	[[0, 151]]	1	['8-146']	['CON']	['a+b two layers']	['Thioesterase/thiol ester dehydrase-isomerase-like']	['Thioesterase/thiol ester dehydrase-isomerase']	['FabA']	9	3	5	6	3	3	6	3	3
P0A8A8	rimP	150	4.59671	16650.8	38.2307	0	[]	[[0, 150]]	2	['6-80', '87-133']	['CON', 'CON']	['a+b two layers', 'beta barrels']	['Alpha-lytic protease prodomain-like', 'SH3']	['YhbC-like, N-terminal domain', 'SH3']	['DUF150', 'DUF150_C']	12	1	0	7	0	0	5	0	0
P0A9N4	pflA	246	6.00177	28204	29.3167	0	[]	[[0, 246]]	1	['17-241']	['CON']	['a/b barrels']	['TIM beta/alpha-barrel']	['TIM barrels']	['Radical_SAM']	8	0	0	6	0	0	6	0	0
P0ABT2	dps	167	5.72337	18695.1	24.9832	0.599	[]	[[0, 167]]	1	['26-166']	['CON']	['alpha bundles']	['Ferritin/Heme oxygenase/4-helical cytokines']	['Ferritin']	['Ferritin_1']	29	7	7	14	5	4	13	4	3
P0AC81	gloA	135	4.95059	14919.7	33.4593	0	[]	[[0, 135]]	2	['2-61', '71-128']	['CON', 'CON']	['a+b two layers', 'a+b two layers']	['Glyoxalase/Bleomycin resistance protein/Dihydroxybiphenyl dioxygenase', 'Glyoxalase/Bleomycin resistance protein/Dihydroxybiphenyl dioxygenase']	['Glyoxalase/Bleomycin resistance protein/Dihydroxybiphenyl dioxygenase', 'Glyoxalase/Bleomycin resistance protein/Dihydroxybiphenyl dioxygenase']	['Glyoxalase_6', 'Glyoxalase_1']	7	0	0	5	0	0	3	0	0
P0ACF8	hns	137	5.43627	15539.5	40.4642	0	[]	[[0, 137]]	2	['3-71', '92-136']	['CON', 'CON']	['alpha duplicates or obligate multimers', 'few secondary structure elements']	['H-NS histone-like proteins, N-terminal domain', 'H-NS histone-like proteins, C-terminal domain']	['H-NS histone-like proteins, N-terminal domain', 'H-NS histone-like proteins, C-terminal domain']	['PRK10947', 'Histone_HNS']	77	8	8	34	6	3	33	7	4
P0ADE8	ygfZ	326	5.17533	36093.7	42.211	3.374	[]	[[0, 326]]	2	['32-120', '244-319']	['CON', 'CON']	['beta barrels', 'beta barrels']	['Sortase', 'cradle loop barrel']	['Sortase', 'Aminomethyltransferase beta-barrel domain']	['Sortase', 'PRK09559']	37	2	0	23	2	0	23	2	0
P0AEI4	rimO	441	5.30486	49581.2	42.9617	0.227	[]	[[0, 441]]	2	['10-113', '137-366']	['CON', 'CON']	['a/b three-layered sandwiches', 'a/b barrels']	['Flavodoxin-like', 'TIM beta/alpha-barrel']	['CheY-like', 'TIM barrels']	['UPF0004', 'Radical_SAM']	20	0	0	13	0	0	12	0	0
P0AF08	mrp	369	5.85421	39937.6	33.2913	2.439	[]	[[0, 369]]	1	['109-352']	['CON']	['a/b three-layered sandwiches']	['P-loop domains-like']	['P-loop containing nucleoside triphosphate hydrolases']	['AAA_31']	20	2	1	15	2	1	14	2	1
P0AF18	nagA	382	5.64516	40948.6	23.2319	0	[]	[[0, 382]]	2	['1-54,341-378', '54-350']	['NC', 'IS']	['beta sandwiches', 'a/b barrels']	['Composite domain of metallo-dependent hydrolases', 'TIM beta/alpha-barrel']	['Composite domain of metallo-dependent hydrolases', 'TIM barrels']	['nagA', 'Amidohydro_1_N']	7	1	1	4	1	1	4	1	1
P0AFL3	ppiA	190	8.8044	20431.1	26.9411	13.158	[[0, 25]]	[[25, 190]]	1	['29-188']	['CON']	['beta barrels']	['Cyclophilin-like']	['Cyclophilin-like']	['Pro_isomerase']	25	5	5	15	5	5	15	5	5
P0AG67	rpsA	557	4.89244	61157.3	25.6908	5.027	[[528, 557]]	[[0, 528]]	6	['20-86', '103-171', '190-260', '276-348', '361-435', '448-520']	['CON', 'CON', 'CON', 'CON', 'CON', 'CON']	['beta barrels', 'beta barrels', 'beta barrels', 'beta barrels', 'beta barrels', 'beta barrels']	['OB-fold', 'OB-fold', 'OB-fold', 'OB-fold', 'OB-fold', 'OB-fold']	['Nucleic acid-binding proteins', 'Nucleic acid-binding proteins', 'Nucleic acid-binding proteins', 'Nucleic acid-binding proteins', 'Nucleic acid-binding proteins', 'Nucleic acid-binding proteins']	['S1_1', 'S1_1', 'S1', 'S1_1', 'S1_1', 'S1_1']	210	12	1	122	12	1	98	9	2
P15373	prlF	111	5.10848	12358.8	56.509	10.811	[]	[[0, 111]]	1	['50-68']	['CON']	['few secondary structure elements']	['CHY zinc finger']	['CHY zinc finger']	['zf-CHY']	2	0	0	2	0	0	2	0	0
P31802	narP	215	4.81605	23574.7	40.1633	0	[]	[[0, 215]]	2	['8-122', '154-210']	['CON', 'CON']	['a/b three-layered sandwiches', 'alpha arrays']	['Flavodoxin-like', 'HTH']	['CheY-like', 'tetra-helical, LuxR-like']	['Response_reg', 'GerE']	2	1	1	1	1	1	1	1	1
P32684	rluF	290	9.68439	32476.2	35.19	17.586	[[239, 290]]	[[0, 239]]	2	['8-57', '65-200']	['CON', 'CON']	['a+b two layers', 'a+b two layers']	['beta-Grasp', 'Alpha-beta plaits']	['Alpha-L RNA-binding motif', 'Pseudouridine synthase']	['S4_1', 'PseudoU_synth_2']	1	0	0	1	0	0	1	0	0
P45748	tsaC	190	4.9407	20767.5	35.3779	0	[]	[[0, 190]]	1	['3-190']	['CON']	['a+b complex topology']	['YrdC/RibB']	['YrdC/RibB']	['Sua5_yciO_yrdC']	20	2	2	13	2	2	13	2	2
P52061	rdgB	197	5.21369	21038.6	26.1066	0	[]	[[0, 197]]	1	['3-195']	['CON']	['a/b three-layered sandwiches']	['ITPase-like']	['ITPase-like']	['Ham1p_like']	17	4	5	12	5	6	11	5	5
P60546	gmk	207	6.06645	23592.4	48.9652	0	[]	[[0, 207]]	1	['5-187']	['CON']	['a/b three-layered sandwiches']	['P-loop domains-like']	['P-loop containing nucleoside triphosphate hydrolases']	['Guanylate_kin']	20	5	8	14	4	4	14	4	4
P68206	yjbJ	69	5.44099	8325.15	17.6681	14.493	[]	[[0, 69]]	1	['8-62']	['CON']	['alpha bundles']	['ACP-like']	['Hypothetical protein YjbJ']	['CsbD']	6	1	1	5	1	1	5	1	1
P75829	ybjX	330	9.43703	38357.1	57.7727	11.818	[[0, 38]]	[[38, 330]]	0							2	0	0	2	0	0	2	0	0
P76569	yfgD	119	5.89479	13398.4	29.7277	0	[]	[[0, 119]]	1	['5-117']	['CON']	['a+b three layers']	['Thioredoxin-like']	['Thioredoxin-like']	['ArsC']	20	2	1	11	1	0	10	2	0
P77150	pdxY	287	6.04064	31321.8	31.6686	0	[]	[[0, 287]]	1	['71-255']	['CON']	['a/b three-layered sandwiches']	['Rossmann-like']	['Ribokinase-like']	['PfkB']	11	4	4	7	2	4	7	2	4
P77611	rsxC	740	8.8844	80170.6	45.4249	31.351	[[501, 740]]	[[0, 501]]	3	['50-92', '129-231', '373-434']	['CON', 'CON', 'CON']	['a+b complex topology', 'a/b three-layered sandwiches', 'alpha arrays']	['alpha/beta-Hammerhead/Barrel-sandwich hybrid', 'Nqo1 FMN-binding domain-like', 'alpha-helical ferredoxin-like']	['Single hybrid motif', 'Nqo1 FMN-binding domain-like', 'alpha-helical ferredoxin']	['NQRA_N', 'Complex1_51K', 'Fer4_21_1']	6	0	0	4	0	0	4	0	0
P04036	dapB	273	5.44599	28756.3	22	0	[]	[[0, 273]]	2	['6-144,219-270', '130-237']	['NC', 'IS']	['a/b three-layered sandwiches', 'a+b two layers']	['Rossmann-like', 'FwdE/GAPDH domain-like']	['NAD(P)-binding Rossmann-fold domains', 'Glyceraldehyde-3-phosphate dehydrogenase-like, C-terminal domain']	['DapB_N', 'DapB_C']	17	5	6	11	5	6	11	5	6
P04805	gltX	471	5.59326	53815.1	41.3164	0	[]	[[0, 471]]	2	['3-297', '300-461']	['CON', 'CON']	['alpha bundles', 'alpha arrays']	['Zn-binding domain in glutaminyl-tRNA synthetase', 'HTH']	['Zn-binding domain in glutaminyl-tRNA synthetase', 'An anticodon-binding domain of class I aminoacyl-tRNA synthetases']	['tRNA-synt_1c_1', 'gltX']	98	10	2	59	7	5	49	7	5
P0A6P1	tsf	283	5.21546	30422.6	27.8018	0	[]	[[0, 283]]	3	['10-40', '59-110', '142-263']	['CON', 'CON', 'CON']	['alpha arrays', 'a+b two layers', 'a+b two layers']	['RuvA-C', 'T-fold', 'T-fold']	['RuvA-C, UBA, CRAL/TRIO-N, HBS1', 'Elongation factor Ts (EF-Ts), dimerisation domain', 'Elongation factor Ts (EF-Ts), dimerisation domain']	['UBA_4', 'EF_TS', 'EF_TS']	137	28	23	74	23	18	59	19	15
P0A7B5	proB	367	6.07333	39056.1	29.015	0	[]	[[0, 367]]	2	['6-256', '276-348']	['CON', 'CON']	['a/b three-layered sandwiches', 'beta barrels']	['Carbamate kinase-like', 'cradle loop barrel']	['Carbamate kinase-like', 'PUA domain']	['AA_kinase', 'PUA']	27	0	0	16	0	0	16	0	0
P0A7F9	queA	356	5.08887	39430.4	34.264	0	[]	[[0, 356]]	2	['27-72,177-343', '64-122']	['NC', 'IS']	['a/b three-layered sandwiches', 'beta barrels']	['a/b domain in QueA-like proteins (Pfam 02547)', 'cradle loop barrel']	['a/b domain in QueA-like proteins (Pfam 02547)', 'barrel domain in QueA-like proteins']	['Queuosine_synth_2nd', 'Queuosine_synth_1st']	13	1	1	7	1	1	7	1	1
P0A847	tgt	375	5.97488	42593.2	43.1459	0	[]	[[0, 375]]	1	['1-363']	['CON']	['a/b barrels']	['TIM beta/alpha-barrel']	['TIM barrels']	['TGT']	75	12	4	43	11	6	40	11	7
P0A8S1	argP	297	6.40157	33471.3	52.9131	0	[]	[[0, 297]]	2	['6-75', '93-287']	['CON', 'CON']	['alpha arrays', 'a/b three-layered sandwiches']	['HTH', 'Periplasmic binding protein-like II']	['winged', 'Periplasmic binding protein-like II']	['HTH_1', 'LysR_substrate_3']	3	1	1	3	1	1	3	1	1
P0A8V0	rbn	305	5.71677	32929.2	29.6866	0	[]	[[0, 305]]	1	['1-154,205-304']	['NC']	['a+b four layers']	['Metallo-hydrolase/oxidoreductase']	['Metallo-hydrolase/oxidoreductase']	['Lactamase_B_2']	3	2	2	3	2	2	3	2	2
P0A9Q9	asd	367	5.36847	40017.4	31.3469	0	[]	[[0, 367]]	2	['1-122', '135-350']	['CON', 'CON']	['a/b three-layered sandwiches', 'a+b two layers']	['Rossmann-like', 'FwdE/GAPDH domain-like']	['NAD(P)-binding Rossmann-fold domains', 'Glyceraldehyde-3-phosphate dehydrogenase-like, C-terminal domain']	['Semialdhyde_dh', 'Semialdhyde_dhC']	63	13	18	38	12	13	30	13	13
P0A9X4	mreB	347	5.19238	36952	38.6522	0	[]	[[0, 347]]	2	['11-152', '153-331']	['CON', 'CON']	['mixed a+b and a/b', 'mixed a+b and a/b']	['Ribonuclease H-like', 'Ribonuclease H-like']	['Ribonuclease H-like', 'Ribonuclease H-like']	['MreB_Mbl_N', 'MreB_Mbl_C']	31	1	0	16	1	0	14	1	0
P0AAZ4	rarA	447	6.00239	49625.5	39.9204	0.447	[]	[[0, 447]]	3	['24-157', '165-241', '253-434']	['CON', 'CON', 'CON']	['a/b three-layered sandwiches', 'alpha arrays', 'alpha arrays']	['P-loop domains-like', 'Histone-like', 'DNA polymerase III clamp loader subunits, C-terminal domain']	['P-loop containing nucleoside triphosphate hydrolases', 'AAA+ ATPase lid domain', 'DNA polymerase III clamp loader subunits, C-terminal domain']	['Sigma54_activat', 'AAA_assoc_2', 'MgsA_C']	11	0	0	5	1	0	5	1	0
P0ADA3	nlpD	379	9.51813	40148.5	43.5929	48.021	[[0, 96], [171, 258]]	[[96, 171], [258, 379]]	2	['122-165', '268-376']	['CON', 'CON']	['alpha arrays', 'a+b complex topology']	['HTH', 'alpha/beta-Hammerhead/Barrel-sandwich hybrid']	['LysM domain', 'Duplicated hybrid motif']	['LysM', 'Peptidase_M23']	10	0	0	6	0	0	6	0	0
P0ADZ4	rpsO	89	10.4021	10268.6	51.2843	0	[]	[[0, 89]]	1	['3-89']	['CON']	['alpha arrays']	['S15/NS1 RNA-binding domain']	['S15/NS1 RNA-binding domain']	['Ribosomal_S15_1']	30	1	0	19	1	0	13	1	0
P0AF20	nagC	406	6.92369	44540.7	42.1988	2.217	[]	[[0, 406]]	3	['22-68', '87-207', '213-390']	['CON', 'CON', 'CON']	['alpha arrays', 'mixed a+b and a/b', 'mixed a+b and a/b']	['HTH', 'Ribonuclease H-like', 'Ribonuclease H-like']	['winged', 'Ribonuclease H-like', 'Ribonuclease H-like']	['Fe_dep_repress', 'ROK_N', 'ROK_C']	1	0	0	1	0	0	1	0	0
P0C018	rplR	117	10.4157	12769.5	32.3513	0	[]	[[0, 117]]	1	['3-117']	['CON']	['mixed a+b and a/b']	['Ribonuclease H-like']	['Ribonuclease H-like']	['Ribosomal_L18p']	21	0	0	11	0	0	11	0	0
P17117	nfsA	240	6.44409	26800.4	45.4058	0	[]	[[0, 240]]	1	['5-177']	['CON']	['a+b two layers']	['Alpha-beta plaits']	['FMN-dependent nitroreductase-like']	['Nitroreductase']	13	4	5	9	4	4	9	4	4
P21514	pdeL	362	5.9559	40724.4	37.8417	0	[]	[[0, 362]]	2	['26-72', '112-351']	['CON', 'CON']	['alpha arrays', 'a/b barrels']	['HTH', 'TIM beta/alpha-barrel']	['tetra-helical, LuxR-like', 'EAL domain']	['GerE', 'EAL']	5	0	0	4	0	0	4	0	0
P23865	prc	682	6.19047	76662.1	32.3583	6.452	[[0, 31], [669, 682]]	[[31, 669]]	2	['256-320', '344-541']	['CON', 'CON']	['beta barrels', 'a/b three-layered sandwiches']	['PDZ domain', 'ClpP/crotonase']	['PDZ domain', 'ClpP/crotonase']	['PDZ', 'Peptidase_S41']	31	2	2	22	2	2	22	2	2
P25524	codA	427	5.72155	47590.4	42.1101	0	[]	[[0, 427]]	2	['9-58,354-417', '58-366']	['NC', 'IS']	['beta sandwiches', 'a/b barrels']	['Composite domain of metallo-dependent hydrolases', 'TIM beta/alpha-barrel']	['Composite domain of metallo-dependent hydrolases', 'TIM barrels']	['PRK09230', 'Amidohydro_1_N']	15	7	12	11	7	9	11	7	9
P33650	feoB	773	5.80959	84472.7	34.2454	4.528	[[636, 650], [754, 773]]	[[0, 636], [650, 754]]	2	['5-164', '177-254']	['CON', 'CON']	['a/b three-layered sandwiches', 'alpha complex topology']	['P-loop domains-like', 'Cytosolic helical domain in ferrous iron transport protein B']	['P-loop containing nucleoside triphosphate hydrolases', 'Cytosolic helical domain in ferrous iron transport protein B']	['MnmE_helical_2nd', 'feoB']	1	0	0	1	0	0	1	0	0
P36680	zapD	247	6.3104	28291.3	42.9551	0	[]	[[0, 247]]	2	['12-177', '173-247']	['CON', 'CON']	['alpha bundles', 'beta sandwiches']	['helical domain in YacF-like proteins', 'beta sandwich domain in YacF-like proteins']	['helical domain in YacF-like proteins', 'beta sandwich domain in YacF-like proteins']	['ZapD_N', 'ZapD_C']	1	0	0	1	0	0	1	0	0
P37647	kdgK	309	4.92279	33962	43.0042	0	[]	[[0, 309]]	1	['4-301']	['CON']	['a/b three-layered sandwiches']	['Rossmann-like']	['Ribokinase-like']	['PfkB']	13	2	2	11	1	1	11	1	1
P62623	ispH	316	5.19602	34774.1	31.1282	0	[]	[[0, 316]]	3	['11-95', '97-195', '197-309']	['CON', 'CON', 'CON']	['a/b three-layered sandwiches', 'a/b three-layered sandwiches', 'a/b three-layered sandwiches']	['NadA-like/4-hydroxy-3-methylbut-2-enyl diphosphate reductase', 'NadA-like/4-hydroxy-3-methylbut-2-enyl diphosphate reductase', 'NadA-like/4-hydroxy-3-methylbut-2-enyl diphosphate reductase']	['NadA-like/4-hydroxy-3-methylbut-2-enyl diphosphate reductase', 'NadA-like/4-hydroxy-3-methylbut-2-enyl diphosphate reductase', 'NadA-like/4-hydroxy-3-methylbut-2-enyl diphosphate reductase']	['LYTB_1st', 'LYTB_2nd', 'LYTB_3rd']	12	1	0	6	1	0	6	1	0
P77247	hxpB	222	4.79706	24330	41.3662	0	[]	[[0, 222]]	1	['9-216']	['CON']	['a/b three-layered sandwiches']	['HAD domain-like']	['HAD-like']	['HAD_2']	9	4	5	6	4	4	6	4	4
P05055	pnp	711	5.11388	77100.1	32.4662	2.954	[[690, 711]]	[[0, 690]]	8	['13-144', '147-221', '239-320', '308-362', '326-456', '458-542', '552-616', '618-690']	['CON', 'CON', 'CON', 'CON', 'CON', 'CON', 'CON', 'CON']	['a+b two layers', 'a+b two layers', 'alpha arrays', 'a+b two layers', 'a+b two layers', 'a+b two layers', 'a+b two layers', 'beta barrels']	['Ribosomal protein S5 domain 2-like', 'Ribonuclease PH domain 2-like', 'HTH', 'Ribosomal protein S5 domain 2-like', 'Ribosomal protein S5 domain 2-like', 'Ribonuclease PH domain 2-like', 'Alpha-lytic protease prodomain-like', 'OB-fold']	['Ribosomal protein S5 domain 2-like', 'Ribonuclease PH domain 2', 'Polynucleotide phosphorylase/guanosine pentaphosphate synthase (PNPase/GPSI), domain 3', 'Ribosomal protein S5 domain 2-like', 'Ribosomal protein S5 domain 2-like', 'Ribonuclease PH domain 2', 'Eukaryotic type KH-domain (KH-domain type I)', 'Nucleic acid-binding proteins']	['RNase_PH', 'RNase_PH_C', 'PNPase', 'RNase_PH_2', 'RNase_PH_1', 'RNase_PH_C_2', 'KH_1_2', 'S1']	132	17	2	74	12	5	68	12	5
P06992	rsmA	273	7.82203	30419.8	38.9949	0	[]	[[0, 273]]	2	['17-198', '206-265']	['CON', 'CON']	['a/b three-layered sandwiches', 'alpha arrays']	['Rossmann-like', 'HhH/H2TH']	['S-adenosyl-L-methionine-dependent methyltransferases', 'H2TH']	['RrnaAD_N', 'RrnaAD_C']	6	0	0	5	0	0	5	0	0
P08997	aceB	533	5.38586	60272.9	32.5295	2.064	[]	[[0, 533]]	1	['21-531']	['CON']	['a/b barrels']	['TIM beta/alpha-barrel']	['TIM barrels']	['Malate_synthase']	7	1	1	7	1	1	7	1	1
P0A7A2	gpmB	215	5.45458	24065	64.8958	0	[]	[[0, 215]]	1	['3-187']	['CON']	['a/b three-layered sandwiches']	['Phosphoglycerate mutase-like']	['Phosphoglycerate mutase-like']	['His_Phos_1']	10	3	4	7	3	4	7	3	4
P0A9L5	ppiC	93	9.23053	10231.9	36.6237	0	[]	[[0, 93]]	1	['4-89']	['CON']	['a+b two layers']	['FKBP-like']	['FKBP-like']	['Rotamase_3']	4	0	0	3	0	0	3	0	0
P0AB24	efeO	375	4.97866	41137.1	29.9189	7.2	[[0, 28]]	[[28, 375]]	2	['31-116', '135-374']	['CON', 'CON']	['beta sandwiches', 'alpha bundles']	['Cupredoxin-like', 'Imelysin peptidase-like']	['Cupredoxin-related', 'Imelysin peptidase-like']	['Cupredoxin_1', 'Peptidase_M75']	8	1	0	8	1	0	8	1	0
P0ADR6	rlmM	366	7.03794	41904.7	39.338	0	[]	[[0, 366]]	3	['1-73', '83-165', '186-280']	['CON', 'CON', 'CON']	['a+b two layers', 'a+b two layers', 'a/b three-layered sandwiches']	['Alpha-beta plaits', 'THUMP domain-like', 'Rossmann-like']	['Ferredoxin-like domain in ThiI', 'THUMP domain-like', 'S-adenosyl-L-methionine-dependent methyltransferases']	['RlmM', 'PRK11760', 'FtsJ']	3	0	0	2	0	0	2	0	0
P0AEG8	dsrB	62	4.6532	6945.75	34.8177	6.452	[]	[[0, 62]]	0							2	0	0	1	0	0	1	0	0
P0AEY3	mazG	263	4.66895	30412	42.3335	0	[]	[[0, 263]]	2	['4-97', '140-255']	['CON', 'CON']	['alpha bundles', 'alpha bundles']	['all-alpha NTP pyrophosphatases', 'all-alpha NTP pyrophosphatases']	['Hypothetical protein AF_0060', 'Hypothetical protein AF_0060']	['MazG', 'MazG_2']	2	0	0	1	0	0	1	0	0
P0AF03	mog	195	4.97082	21222.1	39.9082	0	[]	[[0, 195]]	1	['5-147']	['CON']	['a/b three-layered sandwiches']	['Molybdenum cofactor biosynthesis proteins']	['Molybdenum cofactor biosynthesis proteins']	['MoCF_biosynth']	10	5	5	6	3	3	6	3	3
P0AF93	ridA	128	5.36074	13611.4	43.5391	10.156	[[0, 13]]	[[13, 128]]	1	['4-126']	['CON']	['a+b three layers']	['Bacillus chorismate mutase-like']	['YjgF-like']	['Ribonuc_L-PSP']	38	13	14	24	11	12	17	9	9
P0AG86	secB	155	4.26471	17277.2	49.8955	12.258	[]	[[0, 155]]	1	['11-140']	['CON']	['a+b two layers']	['Bacterial protein-export protein SecB']	['Bacterial protein-export protein SecB']	['SecB']	56	6	1	30	6	5	24	5	4
P12281	moeA	411	5.02607	44066.7	33.2251	0	[]	[[0, 411]]	4	['7-56,124-177', '53-138', '179-319', '330-404']	['NC', 'IS', 'CON', 'CON']	['a+b two layers', 'a+b complex topology', 'a/b three-layered sandwiches', 'beta barrels']	['MoeA-I/Ornithine decarboxylase-C/Reverse ferredoxin-like domain in RNA-polymerase', 'MoeA domain II', 'Molybdenum cofactor biosynthesis proteins', 'beta-clip']	['MoeA-I/Ornithine decarboxylase-C/Reverse ferredoxin-like domain in RNA-polymerase', 'MoeA domain II', 'Molybdenum cofactor biosynthesis proteins', 'MoeA C-terminal domain-like']	['MoeA_N_N', 'MoeA_N_C', 'MoCF_biosynth', 'MoeA_C']	25	6	11	18	6	8	18	6	8
P15034	pepP	441	5.24541	49814.8	43.8424	0	[]	[[0, 441]]	2	['7-175', '177-423']	['CON', 'CON']	['mixed a+b and a/b', 'a+b duplicates or obligate multimers']	['Ribonuclease H-like', 'Creatinase/aminopeptidase-like']	['Creatinase/prolidase N-terminal domain', 'Creatinase/aminopeptidase']	['AMP_N', 'Peptidase_M24']	13	4	4	11	3	3	11	3	3
P16456	selD	347	5.29935	36686.9	30.9729	0	[]	[[0, 347]]	2	['41-161', '165-340']	['CON', 'CON']	['a+b three layers', 'a+b two layers']	['Bacillus chorismate mutase-like', 'Alpha-beta plaits']	['PurM N-terminal domain-like', 'PurM C-terminal domain-like']	['AIRS', 'AIRS_C']	26	5	5	19	7	7	17	6	6
P16659	proS	572	5.12178	63691.8	41.6918	0	[]	[[0, 572]]	3	['22-217,406-461', '251-387', '471-569']	['NC', 'IS', 'CON']	['a+b three layers', 'a+b complex topology', 'a/b three-layered sandwiches']	['Class II aaRS and biotin synthetases', 'YbaK/ProRS associated domain', 'Anticodon-binding domain of Class II aaRS']	['Class II aaRS and biotin synthetases', 'YbaK/ProRS associated domain', 'Anticodon-binding domain of Class II aaRS']	['tRNA-synt_2b', 'tRNA_edit', 'HGTP_anticodon']	137	29	30	77	19	19	69	19	19
P24215	uxuA	394	5.39376	44837.5	36.434	0	[]	[[0, 394]]	1	['6-141,173-380']	['NC']	['a/b barrels']	['TIM beta/alpha-barrel']	['TIM barrels']	['UxuA']	4	0	0	3	0	0	3	0	0
P24232	hmp	396	5.48396	43867.1	28.8546	0	[]	[[0, 396]]	3	['2-130', '152-253', '259-384']	['CON', 'CON', 'CON']	['alpha arrays', 'beta barrels', 'a/b three-layered sandwiches']	['Globin-like', 'cradle loop barrel', 'Ferredoxin reductase-like, C-terminal NADP-linked domain']	['Globin-like', 'Alanine racemase-C', 'Ferredoxin reductase-like, C-terminal NADP-linked domain']	['Globin', 'FAD_binding_6', 'NAD_binding_1']	3	0	0	1	0	0	1	0	0
P25536	yhdE	197	5.55336	21515.2	30.869	0	[]	[[0, 197]]	1	['4-185']	['CON']	['a/b three-layered sandwiches']	['ITPase-like']	['ITPase-like']	['Maf']	13	6	8	9	4	5	9	4	5
P33195	gcvP	957	5.62316	104375	40.3553	0	[]	[[0, 957]]	4	['17-352', '353-444', '539-736', '779-902']	['CON', 'CON', 'CON', 'CON']	['a/b three-layered sandwiches', 'a+b two layers', 'a/b three-layered sandwiches', 'a+b two layers']	['PLP-dependent transferases', 'C-terminal domain in some PLP-dependent transferases', 'PLP-dependent transferases', 'C-terminal domain in some PLP-dependent transferases']	['PLP-dependent transferases', 'C-terminal domain in some PLP-dependent transferases', 'PLP-dependent transferases', 'C-terminal domain in some PLP-dependent transferases']	['GDC-P_N', 'GDC-P_C', 'Aminotran_5_N', 'GcvP2']	29	6	7	22	6	6	21	6	6
P40191	pdxK	283	5.14139	30847	28.7711	0	[]	[[0, 283]]	1	['76-256']	['CON']	['a/b three-layered sandwiches']	['Rossmann-like']	['Ribokinase-like']	['PfkB']	10	4	7	6	4	4	6	4	4
P43329	hrpA	1300	7.88747	149026	42.3015	0	[]	[[0, 1300]]	5	['76-252', '267-404', '426-496', '499-613', '620-700']	['CON', 'CON', 'CON', 'CON', 'CON']	['a/b three-layered sandwiches', 'a/b three-layered sandwiches', 'alpha arrays', 'alpha arrays', 'beta barrels']	['P-loop domains-like', 'P-loop domains-like', 'HTH', 'Sec63 N-terminal subdomain-like', 'OB-fold']	['P-loop containing nucleoside triphosphate hydrolases', 'P-loop containing nucleoside triphosphate hydrolases', 'winged', 'Sec63 N-terminal subdomain-like', 'Nucleic acid-binding proteins']	['DEAD_3', 'Helicase_C_7', 'HA2_N', 'HA2_C', 'OB_NTP_bind']	1	0	0	1	0	0	1	0	0
P45577	proQ	232	9.66383	25892.2	27.1461	32.759	[[111, 180]]	[[0, 111], [180, 232]]	2	['6-113', '186-230']	['CON', 'CON']	['alpha arrays', 'beta barrels']	['Repressor of bacterial conjugation FinO', 'SH3']	['Repressor of bacterial conjugation FinO', 'SH3']	['ProQ', 'ProQ_C']	51	5	0	25	4	1	21	4	2
P61887	rffH	293	5.31663	32734	39.8314	0	[]	[[0, 293]]	1	['1-238']	['CON']	['a/b three-layered sandwiches']	['Nucleotide-diphospho-sugar transferases']	['Nucleotide-diphospho-sugar transferases']	['NTP_transferase']	3	1	2	2	1	1	2	1	1
P64455	ydcY	77	5.59235	8799.78	43.4584	0	[]	[[0, 77]]	1	['23-72']	['CON']	['extended segments']	['Mitochondrial 54S ribosomal protein L25']	['Mitochondrial 54S ribosomal protein L25']	['MRPL25']	9	0	0	5	0	0	4	0	0
P64554	queE	223	5.7099	25029.4	32.8345	0	[]	[[0, 223]]	1	['3-216']	['CON']	['a/b barrels']	['TIM beta/alpha-barrel']	['TIM barrels']	['Fer4_14']	15	3	2	7	4	3	7	4	3
P00579	rpoD	613	4.68958	70262.5	47.0509	8.483	[[164, 214]]	[[0, 164], [214, 613]]	4	['6-55', '116-172,211-441', '450-504', '537-612']	['CON', 'NC', 'CON', 'CON']	['alpha arrays', 'alpha complex topology', 'alpha arrays', 'alpha arrays']	['RNA polymerase sigma factor rpoD N-terminal domain', 'Sigma2 domain-like', 'HTH', 'HTH']	['RNA polymerase sigma factor rpoD N-terminal domain', 'Sigma2 domain of RNA polymerase sigma factors', 'tri-helical', 'tri-helical']	['Sigma70_r1_1', 'Sigma70_r2_2', 'Sigma70_r3', 'Sigma70_r4']	36	4	4	23	3	3	23	3	3
P05194	aroD	252	5.19028	27466.3	37.8714	0	[]	[[0, 252]]	1	['14-249']	['CON']	['a/b barrels']	['TIM beta/alpha-barrel']	['TIM barrels']	['DHquinase_I']	6	5	5	5	5	5	5	5	5
P09030	xthA	268	5.79868	30968.8	53.884	0	[]	[[0, 268]]	1	['1-267']	['CON']	['a+b four layers']	['Carbon-nitrogen hydrolase-like']	['DNase I-like']	['Exo_endo_phos']	21	8	10	17	7	8	17	7	8
P0A6H1	clpX	424	5.23575	46355.5	33.4167	4.009	[]	[[0, 424]]	3	['14-48', '76-216', '317-401']	['CON', 'CON', 'CON']	['few secondary structure elements', 'a/b three-layered sandwiches', 'alpha arrays']	['Rubredoxin-like', 'P-loop domains-like', 'Histone-like']	['Rubredoxin-related', 'P-loop containing nucleoside triphosphate hydrolases', 'AAA+ ATPase lid domain']	['zf-C4_ClpX', 'Sigma54_activat', 'ClpB_D2-small']	56	8	8	33	8	7	31	7	6
P0A6X3	hfq	102	6.96968	11166.2	66.9078	47.059	[[64, 102]]	[[0, 64]]	2	['10-49', '33-64']	['CON', 'CON']	['beta barrels', 'alpha bundles']	['SH3', 'Retrovirus capsid protein']	['SH3', 'Retrovirus capsid protein-C']	['LSM', 'Gag_p24_C']	9	5	6	7	4	5	7	4	5
P0A7D1	pth	194	9.03952	21082	22.6041	0	[]	[[0, 194]]	1	['3-189']	['CON']	['a/b three-layered sandwiches']	['Phosphorylase/hydrolase-like']	['Peptidyl-tRNA hydrolase-like']	['Pept_tRNA_hydro']	6	1	1	5	1	1	5	1	1
P0A7P5	rpmH	46	12	5380.33	68.1696	100	[[0, 46]]	[]	1	['1-44']	['CON']	['extended segments']	['50S ribosomal protein L34']	['50S ribosomal protein L34']	['Ribosomal_L34']	3	0	0	2	0	0	2	0	0
P0A7T3	rpsP	82	10.5427	9190.44	30.2416	0	[]	[[0, 82]]	1	['1-78']	['CON']	['a+b two layers']	['Ribosomal protein S16']	['Ribosomal protein S16']	['Ribosomal_S16']	23	0	0	14	0	0	14	0	0
P0A9A9	fur	148	5.68074	16794.7	24.7669	0	[]	[[0, 148]]	1	['6-134']	['CON']	['alpha arrays']	['HTH']	['winged']	['FUR']	24	1	1	17	1	1	13	1	1
P0A9E5	fnr	250	8.24952	27966.9	40.616	0	[]	[[0, 250]]	2	['34-157', '166-243']	['CON', 'CON']	['beta sandwiches', 'alpha arrays']	['jelly-roll', 'HTH']	['Double-stranded beta-helix', 'winged']	['cNMP_binding', 'HTH_Crp_2']	3	0	0	2	0	0	2	0	0
P0AA04	ptsH	85	5.64607	9119.26	17.1541	14.118	[]	[[0, 85]]	1	['3-82']	['CON']	['a+b two layers']	['HPr-like']	['HPr-like']	['PTS-HPr']	41	6	5	23	6	5	17	4	4
P0AC69	grxD	115	4.74977	12878.6	59.3974	1.739	[]	[[0, 115]]	1	['12-101']	['CON']	['a+b three layers']	['Thioredoxin-like']	['Thioredoxin-like']	['Glutaredoxin']	26	2	0	13	2	0	11	2	0
P0AD24	yejL	75	5.49743	8288.36	45.0933	0	[]	[[0, 75]]	1	['8-66']	['CON']	['alpha duplicates or obligate multimers']	['YejL-like']	['YejL-like']	['DUF1414']	11	0	0	9	0	0	9	0	0
P0AE18	map	264	5.64061	29330.5	27.3034	0	[]	[[0, 264]]	1	['6-252']	['CON']	['a+b duplicates or obligate multimers']	['Creatinase/aminopeptidase-like']	['Creatinase/aminopeptidase']	['Peptidase_M24']	47	4	0	30	5	1	28	5	1
P0AEU7	skp	161	9.69438	17688	30.2292	11.801	[[0, 19]]	[[19, 161]]	1	['54-159']	['CON']	['a+b duplicates or obligate multimers']	['OmpH-like']	['OmpH-like']	['OmpH']	27	3	3	16	4	4	14	5	4
P0AEW6	gsk	434	5.50158	48448.2	42.1366	1.613	[]	[[0, 434]]	1	['37-295,335-414']	['NC']	['a/b three-layered sandwiches']	['Rossmann-like']	['Ribokinase-like']	['PfkB']	11	1	1	9	1	1	9	1	1
P0AGG2	tesB	286	6.17291	31965.9	48.3952	0	[]	[[0, 286]]	2	['4-112', '117-283']	['CON', 'CON']	['a+b two layers', 'a+b two layers']	['Thioesterase/thiol ester dehydrase-isomerase-like', 'Thioesterase/thiol ester dehydrase-isomerase-like']	['Thioesterase/thiol ester dehydrase-isomerase', 'Thioesterase/thiol ester dehydrase-isomerase']	['4HBT_3_N', 'Acyl_CoA_thio']	6	0	0	4	0	0	4	0	0
P21888	cysS	461	5.32561	52201.5	48.1317	0.868	[]	[[0, 461]]	2	['35-311', '317-460']	['CON', 'CON']	['alpha bundles', 'alpha bundles']	['Anticodon-binding domain of a subclass of class I aminoacyl-tRNA synthetases', 'Anticodon-binding domain of a subclass of class I aminoacyl-tRNA synthetases']	['Anticodon-binding domain of a subclass of class I aminoacyl-tRNA synthetases', 'Anticodon-binding domain of a subclass of class I aminoacyl-tRNA synthetases']	['tRNA-synt_1g', 'DALR_2_1']	36	2	2	25	3	2	22	3	2
P25522	mnmE	454	4.89153	49230.3	38.2412	7.048	[[239, 257]]	[[0, 239], [257, 454]]	3	['3-118', '122-288', '387-443']	['CON', 'CON', 'CON']	['a+b two layers', 'alpha bundles', 'alpha bundles']	['Alpha-beta plaits', 'Four-helical up-and-down bundle', 'Four-helical up-and-down bundle']	['Aminomethyltransferase folate-binding domain', 'TrmE connector domain', 'TrmE connector domain']	['TrmE_N', 'MnmE_helical_1st', 'MnmE_helical_1st']	6	0	0	5	0	0	5	0	0
P27127	rfaB	359	6.31711	40825.4	43.5582	0	[]	[[0, 359]]	2	['1-166', '178-321']	['CON', 'CON']	['a/b three-layered sandwiches', 'a/b three-layered sandwiches']	['UDP-Glycosyltransferase/glycogen phosphorylase', 'UDP-Glycosyltransferase/glycogen phosphorylase']	['UDP-Glycosyltransferase/glycogen phosphorylase', 'UDP-Glycosyltransferase/glycogen phosphorylase']	['Glyco_transf_4', 'Glycos_transf_1']	1	1	1	1	1	1	1	1	1
P32685	yjbD	90	10.1811	10531.9	16.3344	31.111	[[66, 90]]	[[0, 66]]	0							1	0	0	1	0	0	1	0	0
P36995	cspB	71	6.53833	7716.63	29.8915	0	[]	[[0, 71]]	1	['5-67']	['CON']	['beta barrels']	['OB-fold']	['Nucleic acid-binding proteins']	['CSD']	2	0	0	2	0	0	2	0	0
P52102	yfhL	86	4.86175	9791.22	56.5442	0	[]	[[0, 86]]	1	['2-60']	['CON']	['a+b two layers']	['4Fe-4S ferredoxin']	['4Fe-4S ferredoxin']	['Fer4_7_3']	5	0	0	3	0	0	3	0	0
P60340	truB	314	5.70535	35086.7	41.4857	3.503	[]	[[0, 314]]	2	['12-218', '251-310']	['CON', 'CON']	['a+b two layers', 'beta barrels']	['Alpha-beta plaits', 'cradle loop barrel']	['Pseudouridine synthase', 'PUA domain']	['TruB_N', 'TruB-C_2']	4	0	0	4	0	0	4	0	0
P62768	yaeH	128	6.61398	15096	38.0414	0	[]	[[0, 128]]	0							2	0	0	1	0	0	1	0	0
P64624	yheO	240	5.39518	26820.3	30.8325	4.167	[]	[[0, 240]]	1	['188-226']	['CON']	['alpha arrays']	['HTH']	['tri-helical']	['HTH_7']	5	1	1	3	1	1	3	1	1
P69506	ytfE	220	5.23279	24882.4	42.7195	1.818	[]	[[0, 220]]	2	['4-59', '77-217']	['CON', 'CON']	['alpha arrays', 'alpha bundles']	['SP0561-like', 'Four-helical up-and-down bundle']	['SP0561-like', 'Hemerythrin']	['ScdA_N', 'Hemerythrin']	1	0	0	1	0	0	1	0	0
P75823	ltaE	333	5.80669	36494.3	29.5589	0	[]	[[0, 333]]	2	['9-242', '248-325']	['CON', 'CON']	['a/b three-layered sandwiches', 'a+b two layers']	['PLP-dependent transferases', 'C-terminal domain in some PLP-dependent transferases']	['PLP-dependent transferases', 'C-terminal domain in some PLP-dependent transferases']	['Aminotran_5_N', 'Beta_elim_lyase_1']	18	6	6	12	5	5	12	5	5
P75838	ycaO	586	4.3793	65650.8	40.2162	0	[]	[[0, 586]]	3	['2-105', '186-320', '409-572']	['CON', 'CON', 'CON']	['a+b two layers', 'a+b two layers', 'alpha superhelices']	['dsRBD-like', 'dsRBD-like', 'Repetitive alpha hairpins']	['Heterocyclase TruD C-terminal domain', 'Heterocyclase TruD C-terminal domain', 'Ribosomal protein S12 methylthiotransferase accessory factor YcaO C-terminal domain']	['YcaO_2nd', 'YcaO_2nd', 'TIGR03549']	31	1	0	22	1	0	21	1	0
P75913	ghrA	312	6.31745	35343	38.283	0	[]	[[0, 312]]	2	['3-114', '98-277']	['CON', 'CON']	['a/b three-layered sandwiches', 'a/b three-layered sandwiches']	['Rossmann-like', 'Rossmann-like']	['Formate/glycerate dehydrogenase catalytic domain-like', 'NAD(P)-binding Rossmann-fold domains']	['2-Hacid_dh_16', '2-Hacid_dh_C']	3	0	0	3	0	0	3	0	0
P76938	epmC	182	4.72391	21145.3	41.6039	0	[]	[[0, 182]]	1	['6-73,91-164']	['NC']	['mixed a+b and a/b']	['Zincin-like']	['Uncharacterized protein YfcM']	['EpmC']	2	0	0	1	0	0	1	0	0
P06612	topA	865	8.67804	97348.7	42.0636	3.931	[[0, 69]]	[[69, 865]]	9	['3-154', '165-223,459-580', '282-402', '378-471', '592-636', '651-696', '709-743', '753-803', '811-858']	['CON', 'NC', 'IS', 'IS', 'CON', 'CON', 'CON', 'CON', 'CON']	['a/b three-layered sandwiches', 'alpha arrays', 'alpha arrays', 'beta barrels', 'few secondary structure elements', 'few secondary structure elements', 'few secondary structure elements', 'few secondary structure elements', 'few secondary structure elements']	['HAD domain-like', 'HTH', 'HTH', 'LigT-like', 'Rubredoxin-like', 'Rubredoxin-like', 'Rubredoxin-like', 'Rubredoxin-like', 'Rubredoxin-like']	['Toprim domain', 'winged', 'winged', 'Prokaryotic type I DNA topoisomerase beta-barrel domain', 'Rubredoxin-related', 'Rubredoxin-related', 'Rubredoxin-related', 'Rubredoxin-related', 'Rubredoxin-related']	['Toprim', 'Topoisom_bac_3rd', 'Topoisom_bac_1st', 'Topoisom_bac_2nd', 'zf-C4_Topoisom', 'YrdD', 'zf-C4_Topoisom', 'Topo_Zn_Ribbon_1', 'Topo_Zn_Ribbon']	67	10	9	42	8	7	40	8	7
P0A6B4	alr	359	6.56777	39152.5	41.5298	0	[]	[[0, 359]]	2	['8-222', '234-358']	['CON', 'CON']	['a/b barrels', 'beta barrels']	['TIM beta/alpha-barrel', 'cradle loop barrel']	['TIM barrels', 'Alanine racemase-C']	['Ala_racemase_N', 'Ala_racemase_C']	27	5	5	18	4	5	18	4	5
P0A6T5	folE	222	6.79569	24830.3	32.0887	0	[]	[[0, 222]]	1	['42-219']	['CON']	['a+b two layers']	['T-fold']	['Tetrahydrobiopterin biosynthesis enzymes-like']	['GTP_cyclohydroI']	19	5	7	11	5	6	11	5	6
P0AC13	folP	282	5.67699	30614.8	32.5543	0	[]	[[0, 282]]	1	['15-272']	['CON']	['a/b barrels']	['TIM beta/alpha-barrel']	['TIM barrels']	['Pterin_bind']	6	0	0	5	0	0	5	0	0
P0AD70	ampH	385	9.49763	41848.6	38.4871	6.234	[[0, 24]]	[[24, 385]]	2	['84-235', '248-355']	['CON', 'CON']	['alpha complex topology', 'a+b three layers']	['alpha-helical domain in beta-lactamase/transpeptidase-like proteins', 'Profilin-like']	['alpha-helical domain in beta-lactamase/transpeptidase-like proteins', 'a+b domain in beta-lactamase/transpeptidase-like proteins']	['Beta-lactamase_1st', 'Beta-lactamase_2nd']	5	1	1	3	1	1	3	1	1
P0AES4	gyrA	875	5.08626	96962.3	33.952	4.114	[[839, 875]]	[[0, 839]]	4	['31-159', '164-343', '345-415,450-520', '537-839']	['CON', 'CON', 'NC', 'CON']	['alpha arrays', 'a+b two layers', 'alpha bundles', 'beta duplicates or obligate multimers']	['HTH', 'a+b domain in type II DNA topoisomerase', 'alpha-helical domain in type II DNA topoisomerase', 'beta-propeller-like']	['winged', 'a+b domain in type II DNA topoisomerase', 'alpha-helical domain in type II DNA topoisomerase', 'beta-pinwheel']	['DNA_topoisoIV_1st', 'DNA_topoisoIV_2nd_1', 'DNA_topoisoIV_3rd', 'DNA_gyraseA_C']	65	4	1	37	4	0	37	4	0
P0AES9	hdeA	110	5.05574	11857.5	21.4345	33.636	[[0, 37]]	[[37, 110]]	1	['33-103']	['CON']	['alpha superhelices']	['Bifunctional inhibitor/lipid-transfer protein/seed storage 2S albumin-like']	['Protein HNS-dependent expression A HdeA']	['HdeA']	35	3	0	25	4	0	13	2	0
P0AFQ7	ycfH	265	5.19141	29808.4	41.8042	0	[]	[[0, 265]]	1	['4-256']	['CON']	['a/b barrels']	['TIM beta/alpha-barrel']	['TIM barrels']	['Amidohydro_2']	21	4	2	12	5	4	12	5	4
P0AG07	rpe	225	5.12718	24554	31.6133	0	[]	[[0, 225]]	1	['6-218']	['CON']	['a/b barrels']	['TIM beta/alpha-barrel']	['TIM barrels']	['Ribul_P_3_epim']	10	1	3	8	1	3	8	1	3
P0AG30	rho	419	6.75056	47003.7	43.1604	0	[]	[[0, 419]]	3	['2-45', '49-125', '155-366']	['CON', 'CON', 'CON']	['alpha arrays', 'beta barrels', 'a/b three-layered sandwiches']	['LEM/SAP HeH motif-like', 'OB-fold', 'P-loop domains-like']	['LEM/SAP HeH motif', 'Nucleic acid-binding proteins', 'P-loop containing nucleoside triphosphate hydrolases']	['Rho_N', 'Rho_RNA_bind', 'ATP-synt_ab']	95	9	5	53	10	7	51	9	6
P0CE47	tufA	394	5.29702	43283	28.5013	1.269	[]	[[0, 394]]	3	['13-178', '205-296', '301-393']	['CON', 'CON', 'CON']	['a/b three-layered sandwiches', 'beta barrels', 'beta barrels']	['P-loop domains-like', 'cradle loop barrel', 'cradle loop barrel']	['P-loop containing nucleoside triphosphate hydrolases', 'Alanine racemase-C', 'Aminomethyltransferase beta-barrel domain']	['MnmE_helical_2nd', 'GTP_EFTU_D2_1', 'GTP_EFTU_D3']	399	38	9	179	32	13	158	30	16
P17115	gutQ	321	5.91946	34031.1	45.4633	0	[]	[[0, 321]]	2	['16-187', '198-318']	['CON', 'CON']	['a/b three-layered sandwiches', 'a+b duplicates or obligate multimers']	['Flavodoxin-like', 'CBS-domain']	['Ribosomal protein S2/SIS domain', 'CBS-domain']	['SIS', 'IMPDH_2nd_1']	2	0	0	2	0	0	2	0	0
P27550	acs	652	5.50124	72092.7	34.89	0	[]	[[0, 652]]	4	['80-224', '253-424', '443-515', '517-617']	['CON', 'CON', 'CON', 'CON']	['a+b complex topology', 'a/b three-layered sandwiches', 'beta barrels', 'a+b two layers']	['CoA-dependent acyltransferases', 'Rossmann-like domain in Acetyl-CoA synthetase-like proteins', 'beta-barrel domain in acetyl-CoA synthetase-like proteins', 'Alpha-lytic protease prodomain-like']	['CoA-dependent acyltransferases', 'Rossmann-like domain in Acetyl-CoA synthetase-like proteins', 'beta-barrel domain in acetyl-CoA synthetase-like proteins', 'a+b domain in acetyl-CoA synthetase-like proteins']	['AMP-binding_1st', 'AMP-binding_2nd', 'AMP-binding_3rd_1', 'AMP-binding_C']	3	0	0	3	0	0	3	0	0
P37666	ghrB	324	5.50022	35395.1	38.5688	0	[]	[[0, 324]]	2	['5-120', '101-287']	['CON', 'CON']	['a/b three-layered sandwiches', 'a/b three-layered sandwiches']	['Rossmann-like', 'Rossmann-like']	['Formate/glycerate dehydrogenase catalytic domain-like', 'NAD(P)-binding Rossmann-fold domains']	['2-Hacid_dh', '2-Hacid_dh_C']	8	2	5	7	2	5	6	3	4
P39280	epmB	342	6.1184	38749.2	47.7801	0	[]	[[0, 342]]	1	['13-336']	['CON']	['a/b barrels']	['TIM beta/alpha-barrel']	['TIM barrels']	['LAM_C']	2	0	0	2	0	0	2	0	0
P61714	ribE	156	5.15475	16156.3	29.5564	0	[]	[[0, 156]]	1	['12-151']	['CON']	['a/b three-layered sandwiches']	['Flavodoxin-like']	['Lumazine synthase']	['DMRL_synthase']	36	9	9	21	5	5	19	5	5
P64479	ydiZ	96	4.23112	10864.9	39.4635	0	[]	[[0, 96]]	0							1	0	0	1	0	0	1	0	0
P64559	sdhE	88	5.28753	10547	43.6057	0	[]	[[0, 88]]	1	['5-83']	['CON']	['alpha arrays']	['YgfY-like (DUP399, Pfam03937)']	['YgfY-like (DUP399, Pfam03937)']	['Sdh5']	4	0	0	3	0	0	3	0	0
P76176	ydgD	273	5.77805	29276.7	31.8297	11.355	[[0, 30]]	[[30, 273]]	1	['51-94,215-244']	['NC']	['beta barrels']	['cradle loop barrel']	['FMN-binding split barrel']	['Trypsin']	10	0	0	4	0	0	4	0	0
P76316	dcyD	328	4.93615	35152.9	31.546	0	[]	[[0, 328]]	1	['12-320']	['CON']	['a/b three-layered sandwiches']	['Rossmann-like']	['Tryptophan synthase beta subunit-like PLP-dependent enzymes']	['PALP']	11	7	7	6	4	4	6	4	4
P76535	murQ	298	5.70399	31219.6	23.0617	2.013	[]	[[0, 298]]	2	['28-208', '217-258']	['CON', 'CON']	['a/b three-layered sandwiches', 'alpha arrays']	['Flavodoxin-like', 'RuvA-C']	['Ribosomal protein S2/SIS domain', 'C-terminal lid domain of glucokinase regulatory protein']	['PRK12570', 'murQ_2nd']	1	0	1	1	0	1	1	0	1

## Sheet: To et al PNAS 2022 DnaKJ
Protein ID	Gene	Sequence Length	pI	MW (Da)	Instability Index	Percent Disorder	Disorder Regions	Folded Regions	Number of domains	Domain Range	Domain Properties	Domain Architecture	X-group	T-group	F-group	No. of Valid Modified Peptides	No. of Significant Modified Peptides (P-value)	No. of Significant Modified Peptides (Adj. P-value)	No. of Valid Peptides	No. of Significant Peptides (P-value)	No. of Significant Peptides (Adj. P-value)	No. of Valid Cut Sites	No. of Significant Cut Sites (P-value)	No. of Significant Cut Sites (Adj. P-value)
P00350	gnd	468	5.05466	51480.7	35.978	0	[]	[[0, 468]]	2	['4-174', '177-466']	['CON', 'CON']	['a/b three-layered sandwiches', 'alpha arrays']	['Rossmann-like', '6-phosphogluconate dehydrogenase C-terminal domain-like']	['NAD(P)-binding Rossmann-fold domains', '6-phosphogluconate dehydrogenase C-terminal domain-like']	['NAD_binding_2', '6PGD']	61	3	1	40	7	5	40	7	5
P00363	frdA	602	5.86296	65970.9	24.5249	2.492	[[586, 602]]	[[0, 586]]	4	['6-85,116-233,367-385', '227-358', '341-396', '443-556']	['NC', 'IS', 'IS', 'CON']	['a/b barrels', 'a+b complex topology', 'a/b three-layered sandwiches', 'alpha bundles']	['TIM beta/alpha-barrel', 'Succinate dehydrogenase/fumarate reductase flavoprotein, catalytic domain', 'Rossmann-like', 'Spectrin repeat-like']	['TIM barrels', 'Succinate dehydrogenase/fumarate reductase flavoprotein, catalytic domain', 'NAD(P)-binding Rossmann-fold domains', 'Succinate dehydrogenase/fumarate reductase flavoprotein C-terminal domain']	['FAD_binding_3_1st', 'FAD_binding_2', 'Pyr_redox_2', 'Succ_DH_flav_C']	2	0	0	2	0	0	2	0	0
P04079	guaA	525	5.23899	58678.5	37.3314	4.762	[[344, 369]]	[[0, 344], [369, 525]]	3	['9-203', '211-404', '405-525']	['CON', 'CON', 'CON']	['a/b three-layered sandwiches', 'a/b three-layered sandwiches', 'a+b two layers']	['Flavodoxin-like', 'HUP domain-like', 'Alpha-lytic protease prodomain-like']	['Class I glutamine amidotransferase-like', 'HUP domains', 'GMP synthetase C-terminal dimerisation domain']	['GATase', 'NAD_synthase', 'GMP_synt_C']	42	3	3	28	2	2	28	2	2
P0A6K3	def	169	5.22881	19328.2	30.9793	0	[]	[[0, 169]]	1	['3-161']	['CON']	['a+b complex topology']	['Peptide deformylase']	['Peptide deformylase']	['Pep_deformylase']	12	0	0	6	0	0	6	0	0
P0A705	infB	890	5.8022	97348.7	41.1776	29.438	[[44, 306]]	[[0, 44], [306, 890]]	5	['2-44', '392-548', '564-648', '689-784', '788-887']	['CON', 'CON', 'CON', 'CON', 'CON']	['alpha arrays', 'a/b three-layered sandwiches', 'beta barrels', 'a/b three-layered sandwiches', 'beta barrels']	['HTH', 'P-loop domains-like', 'cradle loop barrel', 'Initiation factor IF2/eIF5b, domain 3', 'cradle loop barrel']	['Putative DNA-binding domain', 'P-loop containing nucleoside triphosphate hydrolases', 'Alanine racemase-C', 'Initiation factor IF2/eIF5b, domain 3', 'Alanine racemase-C']	['IF2_N', 'MnmE_helical_2nd', 'GTP_EFTU_D2', 'IF-2', 'GTP_EFTU_D2_3']	75	2	0	50	2	0	46	2	0
P0A707	infC	180	9.53966	20563.7	39.1889	7.222	[[0, 13]]	[[13, 180]]	2	['20-76', '91-178']	['CON', 'CON']	['a+b two layers', 'a+b two layers']	['beta-Grasp', 'IF3-like']	['IF3-N', 'Translation initiation factor IF3, C-terminal domain']	['IF3_N', 'IF3_C']	22	2	0	16	1	0	14	1	0
P0A7E5	pyrG	545	5.63328	60373.4	38.2877	0	[]	[[0, 545]]	2	['4-266', '302-394,429-537']	['CON', 'NC']	['a/b three-layered sandwiches', 'a/b three-layered sandwiches']	['P-loop domains-like', 'Flavodoxin-like']	['P-loop containing nucleoside triphosphate hydrolases', 'Class I glutamine amidotransferase-like']	['CTP_synth_N', 'GATase']	30	4	4	21	4	4	18	3	3
P0A972	cspE	69	8.08745	7463.35	8.48261	0	[]	[[0, 69]]	1	['5-66']	['CON']	['beta barrels']	['OB-fold']	['Nucleic acid-binding proteins']	['CSD']	4	0	0	1	0	0	1	0	0
P0A9B2	gapA	331	6.60875	35532.1	20.665	0	[]	[[0, 331]]	2	['3-165', '150-312']	['CON', 'CON']	['a/b three-layered sandwiches', 'a+b two layers']	['Rossmann-like', 'FwdE/GAPDH domain-like']	['NAD(P)-binding Rossmann-fold domains', 'Glyceraldehyde-3-phosphate dehydrogenase-like, C-terminal domain']	['Gp_dh_N_2', 'Gp_dh_C']	128	29	29	74	23	22	60	17	16
P0A9P4	trxB	321	5.29543	34622.6	33.891	0	[]	[[0, 321]]	2	['8-118', '146-302']	['CON', 'CON']	['a/b three-layered sandwiches', 'a/b three-layered sandwiches']	['Rossmann-like', 'Rossmann-like']	['NAD(P)-binding Rossmann-fold domains', 'NAD(P)-binding Rossmann-fold domains']	['Pyr_redox_2', 'Pyr_redox_2']	42	12	17	25	12	13	24	12	13
P0AB71	fbaA	359	5.52386	39146.8	34.8164	0	[]	[[0, 359]]	1	['18-355']	['CON']	['a/b barrels']	['TIM beta/alpha-barrel']	['TIM barrels']	['F_bP_aldolase']	69	17	20	44	12	13	40	11	12
P0ABU2	ychF	363	4.87033	39666.9	23.7017	0	[]	[[0, 363]]	2	['4-161,219-247', '279-362']	['NC', 'CON']	['a/b three-layered sandwiches', 'a+b two layers']	['P-loop domains-like', 'beta-Grasp']	['P-loop containing nucleoside triphosphate hydrolases', 'Ubiquitin-like']	['MnmE_helical_2nd', 'YchF-GTPase_C']	54	4	1	30	5	1	30	5	1
P0ACC7	glmU	456	6.08691	49189.5	26.2971	0	[]	[[0, 456]]	3	['6-235', '263-327', '324-439']	['CON', 'CON', 'CON']	['a/b three-layered sandwiches', 'beta duplicates or obligate multimers', 'beta duplicates or obligate multimers']	['Nucleotide-diphospho-sugar transferases', 'Single-stranded left-handed beta-helix', 'Single-stranded left-handed beta-helix']	['Nucleotide-diphospho-sugar transferases', 'Trimeric LpxA-like enzymes', 'Trimeric LpxA-like enzymes']	['NTP_transferase_1', 'Hexapep_2_1', 'Hexapep_2_1']	16	0	0	14	0	0	14	0	0
P0ADY1	ppiD	623	4.93893	68149	28.0547	8.026	[[0, 47], [396, 411]]	[[47, 396], [411, 623]]	2	['42-124,185-231,237-291', '266-353']	['NC', 'CON']	['alpha arrays', 'a+b two layers']	['Triger factor/SurA peptide-binding domain-like', 'FKBP-like']	['Porin chaperone SurA, peptide-binding domain', 'FKBP-like']	['SurA_N_3', 'Rotamase_3']	7	0	0	6	0	0	6	0	0
P0AEX9	malE	396	5.53432	43387.1	18.2331	5.808	[[0, 24]]	[[24, 396]]	2	['32-134', '141-361']	['CON', 'CON']	['a/b three-layered sandwiches', 'a/b three-layered sandwiches']	['Periplasmic binding protein-like II', 'Periplasmic binding protein-like II']	['Periplasmic binding protein-like II', 'Periplasmic binding protein-like II']	['SBP_bac_1_N_2', 'SBP_bac_1_C']	2	1	1	2	1	1	2	1	1
P0AEY5	mdaB	193	5.84529	21890.6	31.4565	0	[]	[[0, 193]]	1	['23-87']	['CON']	['a/b three-layered sandwiches']	['Flavodoxin-like']	['Flavoproteins']	['FMN_red']	7	0	0	5	0	0	5	0	0
P0DPM9	ykgV	74	9.51536	8637.9	48.6635	8.108	[]	[[0, 74]]	1	['44-64']	['CON']	['alpha arrays']	['HTH']	['Putative DNA-binding domain']	['Phage_AlpA']	1	0	0	1	0	0	1	0	0
P16700	cysP	338	7.77806	37614.1	30.5722	7.101	[[0, 24]]	[[24, 338]]	3	['28-135,265-286', '242-283', '264-313']	['NC', 'IS', 'CON']	['a/b three-layered sandwiches', 'a/b three-layered sandwiches', 'alpha arrays']	['Periplasmic binding protein-like II', 'Periplasmic binding protein-like II', 'HTH']	['Periplasmic binding protein-like II', 'Periplasmic binding protein-like II', 'winged']	['SBP_bac_11', 'PBP_like_2_2nd_1', 'KOG2045_3rd']	3	1	1	3	1	1	3	1	1
P37313	dppF	334	9.0283	37560	42.7913	0.299	[]	[[0, 334]]	1	['17-253']	['CON']	['a/b three-layered sandwiches']	['P-loop domains-like']	['P-loop containing nucleoside triphosphate hydrolases']	['ABC_tran']	4	0	0	3	0	0	3	0	0
P46853	yhhX	345	6.06605	38764.5	38.9415	0	[]	[[0, 345]]	3	['4-93', '51-152', '130-253']	['CON', 'CON', 'CON']	['a/b three-layered sandwiches', 'a/b three-layered sandwiches', 'a+b two layers']	['Rossmann-like', 'Rossmann-like', 'FwdE/GAPDH domain-like']	['NAD(P)-binding Rossmann-fold domains', 'NAD(P)-binding Rossmann-fold domains', 'Glyceraldehyde-3-phosphate dehydrogenase-like, C-terminal domain']	['CoA_binding_1', 'GFO_IDH_MocA', 'GFO_IDH_MocA_C']	1	0	0	1	0	0	1	0	0
P69228	baeR	240	5.52222	27655.6	47.8021	0	[]	[[0, 240]]	2	['12-126', '142-233']	['CON', 'CON']	['a/b three-layered sandwiches', 'alpha arrays']	['Flavodoxin-like', 'HTH']	['CheY-like', 'winged']	['Response_reg', 'Trans_reg_C']	1	0	0	1	0	0	1	0	0
P69776	lpp	78	9.3001	8323.39	14.1128	30.769	[[0, 24]]	[[24, 78]]	1	['9-74']	['CON']	['alpha bundles']	['Bacterial hemolysins-like']	['Bacterial hemolysins']	['HlyE']	4	1	1	3	1	1	3	1	1
P75691	yahK	349	5.80112	37978	33.8158	0	[]	[[0, 349]]	2	['4-156', '151-309']	['CON', 'CON']	['beta barrels', 'a/b three-layered sandwiches']	['GroES-like', 'Rossmann-like']	['Alcohol dehydrogenase-like, N-terminal domain', 'NAD(P)-binding Rossmann-fold domains']	['ADH_N', 'ADH_zinc_N']	1	0	0	1	0	0	1	0	0
P00968	carB	1073	5.22114	117840	36.187	0	[]	[[0, 1073]]	6	['8-128', '128-313', '433-553', '560-674', '674-874', '944-1057']	['CON', 'CON', 'CON', 'CON', 'CON', 'CON']	['a/b three-layered sandwiches', 'a+b complex topology', 'alpha arrays', 'a/b three-layered sandwiches', 'a+b complex topology', 'a/b three-layered sandwiches']	['Rossmann-like', 'Protein kinase/SAICAR synthase/ATP-grasp', 'HTH', 'Rossmann-like', 'Protein kinase/SAICAR synthase/ATP-grasp', 'Methylglyoxal synthase-like']	['PreATP-grasp domain', 'ATP-grasp', 'winged', 'PreATP-grasp domain', 'ATP-grasp', 'Methylglyoxal synthase-like']	['carB', 'ATP-grasp', 'CPSase_L_D3', 'carB', 'ATP-grasp', 'MGS']	6	1	1	5	1	1	5	1	1
P06999	pfkB	309	5.25166	32455.6	35.3311	0	[]	[[0, 309]]	1	['7-294']	['CON']	['a/b three-layered sandwiches']	['Rossmann-like']	['Ribokinase-like']	['PfkB']	11	5	6	9	4	4	9	4	4
P08192	folC	422	5.50215	45405.1	29.7147	0	[]	[[0, 422]]	2	['50-283', '287-412']	['CON', 'CON']	['a/b three-layered sandwiches', 'a/b three-layered sandwiches']	['P-loop domains-like', 'Flavodoxin-like']	['P-loop containing nucleoside triphosphate hydrolases', 'CheY-like']	['Mur_ligase_M', 'Mur_ligase_C']	2	0	0	2	0	0	2	0	0
P0A6E4	argG	447	5.23035	49897.8	39.619	2.461	[]	[[0, 447]]	2	['12-180', '191-417']	['CON', 'CON']	['a/b three-layered sandwiches', 'a+b complex topology']	['HUP domain-like', 'Argininosuccinate synthetase-C']	['HUP domains', 'Argininosuccinate synthetase-C']	['Arginosuc_synth_N', 'Arginosuc_synth_C']	3	0	0	3	0	0	3	0	0
P0A6W5	greA	158	4.71169	17640.7	28.281	0	[]	[[0, 158]]	2	['4-76', '85-157']	['CON', 'CON']	['alpha bundles', 'a+b two layers']	['Long alpha-hairpin', 'FKBP-like']	['GreA transcript cleavage protein, N-terminal domain', 'FKBP-like']	['GreA_GreB_N', 'GreA_GreB']	25	1	0	14	1	1	14	1	1
P0A832	smpB	160	9.89572	18268.9	30.93	8.125	[[0, 13]]	[[13, 160]]	1	['14-132']	['CON']	['beta barrels']	['OB-fold']	['Small protein B (SmpB)']	['SmpB']	2	0	0	2	0	0	2	0	0
P0A8D0	nrdR	149	7.66357	17228.7	63.302	0	[]	[[0, 149]]	0							2	0	0	0	0	0	0	0	0
P0A905	slyB	155	9.3558	15601.5	24.3755	69.677	[[0, 108]]	[[108, 155]]	0							2	0	0	2	0	0	2	0	0
P0A9M5	gpt	152	5.5204	16970.4	30.4145	0	[]	[[0, 152]]	1	['4-118']	['CON']	['a/b three-layered sandwiches']	['PRTase-like']	['PRTase-like']	['Pribosyltran']	18	0	0	10	0	0	10	0	0
P0A9Y6	cspC	69	6.53895	7402.27	8.38696	0	[]	[[0, 69]]	1	['5-67']	['CON']	['beta barrels']	['OB-fold']	['Nucleic acid-binding proteins']	['CSD']	27	0	0	16	0	0	13	0	0
P0ACF0	hupA	90	9.57241	9534.86	15.88	0	[]	[[0, 90]]	1	['1-90']	['CON']	['alpha arrays']	['HTH']	['IHF-like DNA-binding proteins']	['Bac_DNA_binding']	39	1	0	21	0	0	16	0	0
P0ACL9	pdhR	254	6.03587	29425.1	73.4354	1.969	[]	[[0, 254]]	2	['10-78', '98-234']	['CON', 'CON']	['alpha arrays', 'alpha bundles']	['HTH', 'Fatty acid responsive transcription factor FadR, C-terminal domain']	['winged', 'Fatty acid responsive transcription factor FadR, C-terminal domain']	['GntR', 'FCD']	1	0	0	1	0	0	1	0	0
P0AE60	cedA	80	9.68704	9376.7	75.7712	25	[[0, 20]]	[[20, 80]]	1	['20-73']	['CON']	['a+b two layers']	['DNA-binding domain']	['GCC-box binding domain-like']	['CedA']	1	0	0	1	0	0	1	0	0
P0AED7	dapE	375	5.30657	41268.5	31.9133	0	[]	[[0, 375]]	2	['6-189', '179-286']	['CON', 'CON']	['a/b three-layered sandwiches', 'a+b two layers']	['Phosphorylase/hydrolase-like', 'Alpha-beta plaits']	['Zn-dependent exopeptidases', 'Bacterial exopeptidase dimerisation domain']	['Peptidase_M20_1st', 'M20_dimer_1']	3	0	0	1	0	0	1	0	0
P0AFG8	aceE	887	5.45679	99667.3	38.1527	0.564	[]	[[0, 887]]	3	['78-294,362-456', '493-694', '703-854']	['NC', 'CON', 'CON']	['a/b three-layered sandwiches', 'a/b three-layered sandwiches', 'a/b three-layered sandwiches']	['Thiamin diphosphate-binding fold (THDP-binding)', 'Thiamin diphosphate-binding fold (THDP-binding)', 'TK C-terminal domain-like']	['Thiamin diphosphate-binding fold (THDP-binding)', 'Thiamin diphosphate-binding fold (THDP-binding)', 'TK C-terminal domain-like']	['Transketolase_N', 'aceE', 'Transketolase_C_1']	69	0	0	41	0	0	39	0	0
P23721	serC	362	5.36875	39782.8	33.4484	0	[]	[[0, 362]]	1	['263-361']	['CON']	['a+b two layers']	['C-terminal domain in some PLP-dependent transferases']	['C-terminal domain in some PLP-dependent transferases']	['Aminotran_5_C_1']	20	4	4	13	3	2	13	3	2
P25665	metE	753	5.60941	84672.5	38.4328	0	[]	[[0, 753]]	2	['17-325', '400-751']	['CON', 'CON']	['a/b barrels', 'a/b barrels']	['TIM beta/alpha-barrel', 'TIM beta/alpha-barrel']	['TIM barrels', 'TIM barrels']	['Meth_synt_2', 'Meth_synt_2']	2	0	0	2	0	0	2	0	0
P36659	cbpA	306	6.32666	34454.6	44.0908	13.725	[[73, 115]]	[[0, 73], [115, 306]]	3	['4-68', '119-200', '204-290']	['CON', 'CON', 'CON']	['alpha bundles', 'beta sandwiches', 'beta sandwiches']	['Chaperone J-domain', 'HSP40/DnaJ peptide-binding domain', 'HSP40/DnaJ peptide-binding domain']	['Chaperone J-domain', 'HSP40/DnaJ peptide-binding domain', 'HSP40/DnaJ peptide-binding domain']	['DnaJ', 'DnaJ_C_N', 'DnaJ_C_C']	3	1	1	1	0	0	1	0	0
P36683	acnB	865	5.23927	93497	32.7963	0	[]	[[0, 865]]	3	['2-153', '165-352', '370-847']	['CON', 'CON', 'CON']	['alpha superhelices', 'a/b three-layered sandwiches', 'a/b three-layered sandwiches']	['Repetitive alpha hairpins', 'The swivelling beta/beta/alpha domains', 'Aconitase iron-sulfur domain']	['ARM repeat', 'The swivelling beta/beta/alpha domain', 'Aconitase iron-sulfur domain']	['Aconitase_B_N', 'Aconitase_2_N', 'Aconitase']	96	5	0	61	3	0	58	4	0
P64540	yfcL	92	4.25993	9999.93	30.5011	0	[]	[[0, 92]]	0							7	0	0	5	0	0	5	0	0
P03018	uvrD	720	5.85722	81988.9	43.6456	0	[]	[[0, 720]]	3	['20-76,165-271', '316-638', '673-715']	['NC', 'CON', 'CON']	['a/b three-layered sandwiches', 'alpha complex topology', 'beta barrels']	['P-loop domains-like', 'PSPTO4464 C-terminal domain-like', 'SH3']	['P-loop containing nucleoside triphosphate hydrolases', 'PSPTO4464 C-terminal domain-like', 'SH3']	['UvrD-helicase', 'UvrD_C', 'pcrA']	1	1	1	1	1	1	1	1	1
P0A6T1	pgi	549	5.85347	61529	27.3552	0	[]	[[0, 549]]	2	['7-284', '286-546']	['CON', 'CON']	['a/b three-layered sandwiches', 'a/b three-layered sandwiches']	['Flavodoxin-like', 'Flavodoxin-like']	['Ribosomal protein S2/SIS domain', 'Ribosomal protein S2/SIS domain']	['PGI_N', 'PGI_C']	36	0	0	20	0	0	20	0	0
P0A6Z3	htpG	624	5.08592	71421.6	35.3295	0.801	[]	[[0, 624]]	4	['26-181', '242-375', '381-485', '494-622']	['CON', 'CON', 'CON', 'CON']	['a+b two layers', 'a+b two layers', 'a/b three-layered sandwiches', 'mixed a+b and a/b']	['ATPase domain of HSP90 chaperone/DNA topoisomerase II/histidine kinase-like', 'Ribosomal protein S5 domain 2-like', 'HSP90 C-terminal a/b domain', 'Zincin-like']	['ATPase domain of HSP90 chaperone/DNA topoisomerase II/histidine kinase', 'Ribosomal protein S5 domain 2-like', 'HSP90 C-terminal a/b domain', 'HSP90 C-terminal domain (C-terminal part of Pfam 00183)']	['HATPase_c', 'HSP90_1st', 'HSP90_2nd', 'HSP90_3rd']	54	6	4	38	5	5	36	4	4
P0A7V8	rpsD	206	10.052	23468.8	27.0908	0	[]	[[0, 206]]	1	['47-206']	['CON']	['a+b two layers']	['beta-Grasp']	['Alpha-L RNA-binding motif']	['S4']	34	2	2	19	2	2	19	2	2
P0A855	tolB	430	6.97888	45955	38.3128	4.651	[[0, 21]]	[[21, 430]]	2	['35-158', '163-428']	['CON', 'CON']	['a/b three-layered sandwiches', 'beta duplicates or obligate multimers']	['TolB, N-terminal domain', 'beta-propeller-like']	['TolB, N-terminal domain', '5-bladed']	['TolB_N', 'DPPIV_N_1']	15	0	0	10	0	0	10	0	0
P0A870	talB	317	5.1057	35218.8	31.7095	0	[]	[[0, 317]]	1	['12-313']	['CON']	['a/b barrels']	['TIM beta/alpha-barrel']	['TIM barrels']	['TAL_FSA']	67	7	0	44	6	3	41	5	3
P0A8K5	yaeP	66	4.5364	7214.15	24.0152	0	[]	[[0, 66]]	0							2	0	0	2	0	0	2	0	0
P0A9Q7	adhE	891	6.32404	96126.1	29.2971	2.357	[[869, 891]]	[[0, 869]]	4	['4-204', '215-445', '455-639', '643-858']	['CON', 'CON', 'CON', 'CON']	['a/b three-layered sandwiches', 'a/b three-layered sandwiches', 'a/b three-layered sandwiches', 'alpha bundles']	['ALDH-like', 'ALDH-like', 'Flavodoxin-like', 'alpha-helical domain in dehydroquinate synthase-like enzymes']	['ALDH-like', 'ALDH-like', 'Rossmann-like domain in dehydroquinate synthase-like enzymes', 'alpha-helical domain in dehydroquinate synthase-like enzymes']	['Aldedh_1st_1', 'Aldedh_2nd', 'Fe-ADH_N', 'Fe-ADH_C']	6	0	0	6	0	0	6	0	0
P0ABF1	pcnB	465	9.66924	53870.3	45.3389	14.624	[[0, 31], [428, 465]]	[[31, 428]]	2	['42-189', '203-342']	['CON', 'CON']	['a+b three layers', 'alpha complex topology']	['Nucleotidyltransferase-like', 'PDEase-like']	['Nucleotidyltransferase', 'Poly A polymerase C-terminal region-like']	['PolyA_pol', 'PolyA_pol_RNAbd']	1	0	0	1	0	0	1	0	0
P0AFG0	nusG	181	6.33911	20531.3	43.3735	0	[]	[[0, 181]]	2	['7-116', '127-180']	['CON', 'CON']	['a+b two layers', 'beta barrels']	['Alpha-beta plaits', 'SH3']	['N-utilization substance G protein NusG, N-terminal domain', 'SH3']	['NusG', 'KOW']	14	0	0	8	0	0	8	0	0
P0AGK8	iscR	162	6.824	17336.4	23.9383	0	[]	[[0, 162]]	1	['2-132']	['CON']	['alpha arrays']	['HTH']	['winged']	['Rrf2']	5	0	0	4	0	0	4	0	0
P37613	panZ	127	6.58539	14505.4	45.8764	0	[]	[[0, 127]]	2	['13-87', '36-126']	['CON', 'CON']	['a+b three layers', 'a+b three layers']	['Nat/Ivy', 'Nat/Ivy']	['Acyl-CoA N-acyltransferases (Nat)', 'Acyl-CoA N-acyltransferases (Nat)']	['Acetyltransf_10', 'DUF3749']	2	0	0	0	0	0	0	0	0
P37903	uspF	144	5.60276	16016.3	39.8569	0	[]	[[0, 144]]	1	['1-144']	['CON']	['a/b three-layered sandwiches']	['HUP domain-like']	['HUP domains']	['Usp']	1	0	0	1	0	0	1	0	0
P69503	apt	183	5.25763	19858.6	24.7295	0	[]	[[0, 183]]	1	['28-159']	['CON']	['a/b three-layered sandwiches']	['PRTase-like']	['PRTase-like']	['Pribosyltran']	16	4	4	12	3	3	11	3	3
P06715	gor	450	5.63925	48771.9	26.4304	0	[]	[[0, 450]]	3	['87-153', '168-327', '336-449']	['CON', 'CON', 'CON']	['a/b three-layered sandwiches', 'a/b three-layered sandwiches', 'a+b two layers']	['Rossmann-like', 'Rossmann-like', 'FAD-linked reductases, C-terminal domain-like']	['NAD(P)-binding Rossmann-fold domains', 'NAD(P)-binding Rossmann-fold domains', 'FAD/NAD-linked reduatases, dimerisation (C-terminal) domain']	['Pyr_redox_2', 'Pyr_redox_2', 'Pyr_redox_dim']	2	0	0	2	0	0	2	0	0
P0A7F6	speD	264	5.1901	30384.3	48.1341	0	[]	[[0, 264]]	1	['40-84,103-160']	['NC']	['a+b two layers']	['TBP-like']	['Bacterial S-adenosylmethionine decarboxylase']	['AdoMet_dc']	11	4	4	8	3	3	7	3	3
P0A7L0	rplA	234	9.64423	24729.3	2.03974	5.128	[]	[[0, 234]]	2	['69-154', '160-223']	['CON', 'CON']	['a/b three-layered sandwiches', 'a+b two layers']	['Flavodoxin-like', 'a+b domain in Ribosomal protein L1']	['Rossmann-like domain in Ribosomal protein L1', 'a+b domain in Ribosomal protein L1']	['Ribosomal_L1_1st', 'Ribosomal_L1_2nd_1']	33	0	0	19	0	0	19	0	0
P0A7S3	rpsL	124	10.876	13736.9	33.9347	11.29	[[0, 15]]	[[15, 124]]	1	['29-123']	['CON']	['beta barrels']	['OB-fold']	['Nucleic acid-binding proteins']	['Ribosom_S12_S23']	27	1	1	16	1	1	14	1	1
P0A7X3	rpsI	130	10.9435	14856	39.4469	16.923	[]	[[0, 130]]	1	['3-130']	['CON']	['a+b two layers']	['Ribosomal protein S5 domain 2-like']	['Ribosomal protein S5 domain 2-like']	['Ribosomal_S9']	20	2	0	10	0	0	9	0	0
P0A944	rimI	148	4.87607	16609.5	38.2777	4.054	[]	[[0, 148]]	1	['3-143']	['CON']	['a+b three layers']	['Nat/Ivy']	['Acyl-CoA N-acyltransferases (Nat)']	['Acetyltransf_10_5']	2	0	0	1	0	0	1	0	0
P0A962	ansA	338	5.51755	37126.8	43.3793	0	[]	[[0, 338]]	2	['4-189', '212-335']	['CON', 'CON']	['a/b three-layered sandwiches', 'a/b three-layered sandwiches']	['Glutaminase/Asparaginase N-terminal domain', 'Glutaminase/Asparaginase C-terminal domain']	['Glutaminase/Asparaginase N-terminal domain', 'Glutaminase/Asparaginase C-terminal domain']	['Asparaginase', 'PRK04183']	4	0	1	3	0	0	3	0	0
P0A9Q5	accD	304	7.57768	33321.6	42.4615	6.908	[[283, 304]]	[[0, 283]]	1	['55-274']	['CON']	['a/b three-layered sandwiches']	['ClpP/crotonase']	['ClpP/crotonase']	['Carboxyl_trans_N']	8	2	2	7	2	2	7	2	2
P0AAI9	fabD	309	4.94695	32416.8	31.266	0	[]	[[0, 309]]	2	['5-169', '185-294']	['CON', 'CON']	['a/b three-layered sandwiches', 'a/b three-layered sandwiches']	['Flavodoxin-like', 'Flavodoxin-like']	['FabD/lysophospholipase-like', 'FabD/lysophospholipase-like']	['Acyl_transf_1_1st', 'Acyl_transf_1_1st']	42	11	12	32	9	11	31	8	10
P0ABA6	atpG	287	8.83895	31577.1	29.2491	0.348	[]	[[0, 287]]	1	['3-286']	['CON']	['a/b three-layered sandwiches']	['ATP synthase (F1-ATPase), gamma subunit']	['ATP synthase (F1-ATPase), gamma subunit']	['ATP-synt']	2	0	0	2	0	0	2	0	0
P0AF50	yjbR	118	6.05599	13519.3	55.6941	0	[]	[[0, 118]]	1	['3-115']	['CON']	['a+b two layers']	['Type III secretory system chaperone-like']	['YjbR-like']	['YjbR']	2	0	0	1	0	0	1	0	0
P0AG48	rplU	103	9.84589	11564.2	34.0592	0	[]	[[0, 103]]	1	['1-102']	['CON']	['beta barrels']	['Ribosomal protein L21p']	['Ribosomal protein L21p']	['Ribosomal_L21p']	17	0	0	6	0	0	6	0	0
P23331	tdk	205	5.97971	23456.3	34.5093	0	[]	[[0, 205]]	2	['4-139', '146-187']	['CON', 'CON']	['a/b three-layered sandwiches', 'few secondary structure elements']	['P-loop domains-like', 'Glucocorticoid receptor-like']	['P-loop containing nucleoside triphosphate hydrolases', 'LIM domain-like']	['TK_N', 'TK_C']	2	0	0	2	0	0	2	0	0
P24182	accC	449	6.65462	49320.2	36.9742	0	[]	[[0, 449]]	3	['1-114', '115-322', '331-443']	['CON', 'CON', 'CON']	['a/b three-layered sandwiches', 'a+b complex topology', 'a+b complex topology']	['Rossmann-like', 'Protein kinase/SAICAR synthase/ATP-grasp', 'alpha/beta-Hammerhead/Barrel-sandwich hybrid']	['PreATP-grasp domain', 'ATP-grasp', 'CO dehydrogenase molybdoprotein N-domain-like']	['Biotin_carb_N', 'ATP-grasp', 'Biotin_carb_C']	31	4	3	19	2	2	17	2	2
P25745	mnmA	368	4.93552	40958.9	38.3821	0	[]	[[0, 368]]	3	['4-194', '206-277', '284-362']	['CON', 'CON', 'CON']	['a/b three-layered sandwiches', 'beta barrels', 'beta barrels']	['HUP domain-like', 'SH3', 'cradle loop barrel']	['HUP domains', 'PRC-barrel domain', 'Aminomethyltransferase beta-barrel domain']	['NAD_synthase', 'tRNA_Me_trans_2nd', 'tRNA_Me_trans_3rd']	11	0	0	7	0	0	7	0	0
P27434	rodZ	337	5.58479	36191.2	46.9439	41.543	[[0, 16], [85, 106], [145, 248]]	[[16, 85], [106, 145], [248, 337]]	1	['14-86']	['CON']	['alpha arrays']	['HTH']	['tetra-helical, lambda repressor-like']	['HTH_25']	5	0	0	2	0	0	2	0	0
P28635	metQ	271	5.12656	29431.3	21.6328	9.963	[[0, 27]]	[[27, 271]]	2	['32-132', '113-227']	['CON', 'CON']	['a/b three-layered sandwiches', 'a/b three-layered sandwiches']	['Periplasmic binding protein-like II', 'Periplasmic binding protein-like II']	['Periplasmic binding protein-like II', 'Periplasmic binding protein-like II']	['Lipoprotein_9_1st', 'Lipoprotein_9_2nd']	2	0	0	1	0	0	1	0	0
P39337	yjgM	167	5.225	18622.2	41.4467	4.79	[]	[[0, 167]]	1	['11-148']	['CON']	['a+b three layers']	['Nat/Ivy']	['Acyl-CoA N-acyltransferases (Nat)']	['Acetyltransf_1']	2	1	1	1	1	1	1	1	1
P51020	mhpE	337	5.6659	36470	29.5059	0	[]	[[0, 337]]	2	['4-272', '288-335']	['CON', 'CON']	['a/b barrels', 'alpha arrays']	['TIM beta/alpha-barrel', 'RuvA-C']	['TIM barrels', 'post-HMGL domain-like']	['HMGL-like_1', 'DmpG_comm']	13	1	1	8	1	1	8	1	1
P62399	rplE	179	9.49086	20301.3	13.0408	0	[]	[[0, 179]]	1	['25-177']	['CON']	['a+b two layers']	['Ribosomal protein L5']	['Ribosomal protein L5']	['Ribosomal_L5_C']	34	1	0	24	2	0	21	2	0
P62620	ispG	372	5.87087	40683.1	29.5043	2.151	[]	[[0, 372]]	2	['15-258', '267-349']	['CON', 'CON']	['a/b barrels', 'a+b three layers']	['TIM beta/alpha-barrel', 'Sulfite reductase hemoprotein (SiRHP), domains 2 and 4']	['TIM barrels', 'Sulfite reductase hemoprotein (SiRHP), domains 2 and 4']	['GcpE_N', 'GcpE_C']	17	1	0	12	1	0	12	1	0
P63224	gmhA	192	5.96596	20814.5	35.7042	0	[]	[[0, 192]]	1	['6-164']	['CON']	['a/b three-layered sandwiches']	['Flavodoxin-like']	['Ribosomal protein S2/SIS domain']	['SIS']	14	0	0	8	0	0	8	0	0
P63417	yhbS	167	4.56618	18533.6	31.5389	0	[]	[[0, 167]]	1	['2-125']	['CON']	['a+b three layers']	['Nat/Ivy']	['Acyl-CoA N-acyltransferases (Nat)']	['Acetyltransf_10_2']	4	2	2	3	1	1	3	1	1
P68688	grxA	85	4.80815	9684.74	25.2918	0	[]	[[0, 85]]	1	['2-81']	['CON']	['a+b three layers']	['Thioredoxin-like']	['Thioredoxin-like']	['Glutaredoxin']	7	0	0	4	0	0	4	0	0
P76170	ynfB	113	9.15008	12908.5	55.3805	34.513	[[0, 39]]	[[39, 113]]	0							2	0	0	2	0	0	2	0	0
P76658	hldE	477	5.29406	51050	30.3692	0	[]	[[0, 477]]	2	['13-303', '341-475']	['CON', 'CON']	['a/b three-layered sandwiches', 'a/b three-layered sandwiches']	['Rossmann-like', 'HUP domain-like']	['Ribokinase-like', 'HUP domains']	['PfkB', 'CTP_transf_like_1']	22	2	2	16	2	2	16	2	2
P04982	rbsD	139	5.92924	15292.3	44.6655	0	[]	[[0, 139]]	1	['5-139']	['CON']	['a+b three layers']	['Bacillus chorismate mutase-like']	['L30e-like']	['RbsD_FucU']	3	2	3	2	1	2	2	1	2
P08189	fimF	176	6.80933	18715.1	31.4501	7.386	[[0, 13]]	[[13, 176]]	1	['36-176']	['CON']	['beta sandwiches']	['Immunoglobulin-like beta-sandwich']	['Common fold of diphtheria toxin/transcription factors/cytochrome f']	['Fimbrial_1']	4	1	2	2	1	1	2	1	1
P0A6E6	atpC	139	5.45526	15068.1	31.1403	0	[]	[[0, 139]]	2	['7-85', '88-135']	['CON', 'CON']	['beta sandwiches', 'alpha bundles']	['Epsilon subunit of F1F0-ATP synthase-N', 'Long alpha-hairpin']	['Epsilon subunit of F1F0-ATP synthase-N', 'Epsilon subunit of F1F0-ATP synthase C-terminal domain']	['ATP-synt_DE_N', 'ATP-synt_DE']	11	1	0	4	1	0	4	1	0
P0A6L9	hscB	171	5.04784	20137.5	42.7433	0	[]	[[0, 171]]	3	['2-70', '53-111', '87-169']	['CON', 'CON', 'CON']	['alpha bundles', 'alpha arrays', 'alpha bundles']	['Chaperone J-domain', 'YfbU-like, C-terminal subdomain', 'YvfG-like']	['Chaperone J-domain', 'YfbU-like, C-terminal subdomain', 'HSC20 (HSCB), C-terminal oligomerisation domain']	['DnaJ', 'YfbU_C', 'HSCB_C']	2	0	0	2	0	0	2	0	0
P0A7J0	ribB	217	4.89784	23353.2	33.3853	0	[]	[[0, 217]]	1	['13-210']	['CON']	['a+b complex topology']	['YrdC/RibB']	['YrdC/RibB']	['DHBP_synthase']	14	4	4	10	3	4	10	3	4
P0A7V3	rpsC	233	10.2734	25982.9	25.7369	11.159	[[211, 233]]	[[0, 211]]	2	['5-106', '108-206']	['CON', 'CON']	['a+b two layers', 'a+b two layers']	['Alpha-lytic protease prodomain-like', 'T-fold']	['Prokaryotic type KH domain (KH-domain type II)', 'Ribosomal protein S3-C']	['KH_2_1', 'Ribosomal_S3_C']	40	7	8	22	5	5	22	5	5
P0A8E5	yacL	120	4.44909	13941.4	36.9542	0	[]	[[0, 120]]	0							4	1	1	2	1	1	2	1	1
P0A8W8	yfbU	164	6.06525	19536	37.5488	0	[]	[[0, 164]]	2	['2-49', '56-163']	['CON', 'CON']	['alpha duplicates or obligate multimers', 'alpha arrays']	['YfbU-like, N-terminal subdomain', 'YfbU-like, C-terminal subdomain']	['YfbU-like, N-terminal subdomain', 'YfbU-like, C-terminal subdomain']	['YfbU_N', 'YfbU_C']	1	0	0	1	0	0	1	0	0
P0A912	pal	173	6.29216	18824	46.4179	30.636	[[0, 53]]	[[53, 173]]	1	['69-172']	['CON']	['a+b two layers']	['Pili subunits']	['Pili subunits']	['OmpA']	12	0	0	7	0	0	7	0	0
P0AC92	gnsA	57	5.392	6575.54	48.8035	0	[]	[[0, 57]]	1	['2-57']	['CON']	['a+b duplicates or obligate multimers']	['GnsA']	['GnsA']	['GnsAB_toxin']	3	0	0	2	0	0	2	0	0
P0ACP7	purR	341	6.27925	38174.4	47.405	2.639	[]	[[0, 341]]	3	['2-53', '60-177', '163-292']	['CON', 'CON', 'CON']	['alpha arrays', 'a/b three-layered sandwiches', 'a/b three-layered sandwiches']	['HTH', 'Flavodoxin-like', 'Flavodoxin-like']	['tetra-helical, lambda repressor-like', 'Periplasmic binding protein-like I', 'Periplasmic binding protein-like I']	['LacI', 'Peripla_BP_1_1st_1', 'Peripla_BP_3']	14	0	0	5	0	0	5	0	0
P0AE52	bcp	156	5.03175	17633.7	19.0462	5.769	[]	[[0, 156]]	1	['6-154']	['CON']	['a+b three layers']	['Thioredoxin-like']	['Thioredoxin-like']	['AhpC-TSA']	16	0	0	11	0	0	10	0	0
P0AEN1	fre	233	5.29105	26241.7	33.5635	0	[]	[[0, 233]]	2	['5-95', '100-215']	['CON', 'CON']	['beta barrels', 'a/b three-layered sandwiches']	['cradle loop barrel', 'Ferredoxin reductase-like, C-terminal NADP-linked domain']	['Alanine racemase-C', 'Ferredoxin reductase-like, C-terminal NADP-linked domain']	['FAD_binding_6', 'NAD_binding_1']	1	0	0	1	0	0	1	0	0
P0AEZ3	minD	270	5.24586	29613.7	38.9426	0	[]	[[0, 270]]	1	['3-247']	['CON']	['a/b three-layered sandwiches']	['P-loop domains-like']	['P-loop containing nucleoside triphosphate hydrolases']	['AAA_31']	7	0	0	6	0	0	6	0	0
P22939	ispA	299	5.27292	32159.3	44.2301	0	[]	[[0, 299]]	1	['12-293']	['CON']	['alpha bundles']	['Terpenoid synthases']	['Terpenoid synthases']	['polyprenyl_synt']	6	0	0	3	0	0	3	0	0
P23845	cysN	475	4.97923	52557.8	32.6234	0	[]	[[0, 475]]	3	['32-214', '244-327', '339-436']	['CON', 'CON', 'CON']	['a/b three-layered sandwiches', 'beta barrels', 'beta barrels']	['P-loop domains-like', 'cradle loop barrel', 'cradle loop barrel']	['P-loop containing nucleoside triphosphate hydrolases', 'Alanine racemase-C', 'Aminomethyltransferase beta-barrel domain']	['MnmE_helical_2nd', 'GTP_EFTU_D2_1', 'GTP_EFTU_D3_1']	1	0	0	1	0	0	1	0	0
P30958	mfd	1148	5.78663	129981	39.9899	0	[]	[[0, 1148]]	7	['14-128,213-341', '129-214', '372-450', '473-535', '598-776', '798-908', '1002-1145']	['NC', 'IS', 'CON', 'CON', 'CON', 'CON', 'CON']	['a/b three-layered sandwiches', 'beta meanders', 'a/b three-layered sandwiches', 'beta barrels', 'a/b three-layered sandwiches', 'a/b three-layered sandwiches', 'a+b two layers']	['P-loop domains-like', 'Colicin E3 ribonuclease domain-like', 'P-loop domains-like', 'SH3', 'P-loop domains-like', 'P-loop domains-like', 'TRCF domain']	['P-loop containing nucleoside triphosphate hydrolases', 'UvrB interaction domain', 'P-loop containing nucleoside triphosphate hydrolases', 'SH3', 'P-loop containing nucleoside triphosphate hydrolases', 'P-loop containing nucleoside triphosphate hydrolases', 'TRCF domain']	['ResIII', 'UB2H_1', 'PRK10689', 'CarD_CdnL_TRCF', 'DEAD', 'Helicase_C_6', 'TRCF']	2	0	0	2	0	0	2	0	0
P33136	mdoG	511	6.69958	57911.8	28.1249	4.305	[[0, 22]]	[[22, 511]]	2	['23-395', '399-508']	['CON', 'CON']	['beta sandwiches', 'beta sandwiches']	['Glycosyl hydrolase domain-like', 'Immunoglobulin-like beta-sandwich']	['supersandwich', 'Immunoglobulin/Fibronectin type III/E set domains/PapD-like']	['MdoG_N', 'MdoG_C']	9	0	0	9	0	0	8	0	0
P37747	glf	367	6.61523	42965.3	32.4837	0	[]	[[0, 367]]	2	['4-210', '245-311']	['CON', 'CON']	['a/b three-layered sandwiches', 'a+b two layers']	['Rossmann-like', 'FAD-linked reductases, C-terminal domain-like']	['FAD/NAD(P)-binding domain', 'FAD-linked reductases-C']	['Amino_oxidase_1st', 'GLF']	9	0	0	6	0	0	6	0	0
P37902	gltI	302	8.60977	33419.8	22.3341	9.934	[[0, 31]]	[[31, 302]]	2	['40-132,233-271', '137-228']	['NC', 'IS']	['a/b three-layered sandwiches', 'a/b three-layered sandwiches']	['Periplasmic binding protein-like II', 'Periplasmic binding protein-like II']	['Periplasmic binding protein-like II', 'Periplasmic binding protein-like II']	['SBP_bac_3_1st', 'SBP_bac_3_2nd']	12	1	4	10	1	4	10	1	4
P39173	yeaD	294	5.89002	32665.7	32.0694	0	[]	[[0, 294]]	1	['21-275']	['CON']	['beta sandwiches']	['Glycosyl hydrolase domain-like']	['supersandwich']	['Aldose_epim']	4	0	0	4	0	0	4	0	0
P45565	ais	200	9.17567	22256.3	29.398	17	[[0, 33]]	[[33, 200]]	1	['56-167']	['CON']	['a/b three-layered sandwiches']	['Phosphoglycerate mutase-like']	['Phosphoglycerate mutase-like']	['His_Phos_1']	11	1	1	10	1	1	10	1	1
P51024	yaiL	179	7.83383	19922.5	25.4156	0	[]	[[0, 179]]	0							10	0	0	7	1	0	7	1	0
P52643	ldhA	329	5.28508	36534.4	29.4891	0	[]	[[0, 329]]	2	['1-119', '103-297']	['CON', 'CON']	['a/b three-layered sandwiches', 'a/b three-layered sandwiches']	['Rossmann-like', 'Rossmann-like']	['Formate/glycerate dehydrogenase catalytic domain-like', 'NAD(P)-binding Rossmann-fold domains']	['2-Hacid_dh', '2-Hacid_dh_C']	4	0	0	3	0	0	3	0	0
P60422	rplB	273	10.9307	29860.1	41.7491	23.443	[[217, 273]]	[[0, 217]]	2	['12-125', '127-270']	['CON', 'CON']	['beta barrels', 'beta barrels']	['OB-fold', 'SH3']	['Nucleic acid-binding proteins', 'SH3']	['Ribosomal_L2_1', 'Ribosomal_L2_C']	86	4	0	59	0	0	50	0	0
P77044	mhpC	288	6.24424	31937.1	29.9767	3.125	[]	[[0, 288]]	1	['15-286']	['CON']	['a/b three-layered sandwiches']	['alpha/beta-Hydrolases']	['alpha/beta-Hydrolases']	['Hydrolase_4_2']	3	0	0	2	0	0	2	0	0
P77608	mhpD	269	5.16601	28889.5	42.9442	0	[]	[[0, 269]]	1	['60-258']	['CON']	['beta sandwiches']	['Immunoglobulin-like beta-sandwich']	['FAH']	['FAA_hydrolase']	48	11	14	30	9	9	21	5	5
P07604	tyrR	513	5.5433	57655.5	42.7967	0	[]	[[0, 513]]	5	['1-70', '83-173', '214-345', '368-440', '461-505']	['CON', 'CON', 'CON', 'CON', 'CON']	['a+b two layers', 'a+b three layers', 'a/b three-layered sandwiches', 'alpha arrays', 'alpha arrays']	['Alpha-beta plaits', 'Profilin-like', 'P-loop domains-like', 'Histone-like', 'HTH']	['ACT-like', 'sensor domains', 'P-loop containing nucleoside triphosphate hydrolases', 'AAA+ ATPase lid domain', 'tri-helical']	['ACT', 'PAS', 'Sigma54_activat', 'AtoC', 'HTH_TypR']	3	0	0	3	0	0	3	0	0
P09372	grpE	197	4.68134	21797.6	40.598	19.797	[[0, 39]]	[[39, 197]]	1	['139-194']	['CON']	['beta complex topology']	['Head domain of nucleotide exchange factor GrpE']	['Head domain of nucleotide exchange factor GrpE']	['GrpE']	138	6	0	102	6	0	68	4	0
P0A6Y5	hslO	292	4.3544	32534.1	44.9295	0	[]	[[0, 292]]	2	['5-226', '231-281']	['CON', 'CON']	['a+b complex topology', 'few secondary structure elements']	['Hsp33 domain', 'HSP33 redox switch-like']	['Hsp33 domain', 'HSP33 redox switch-like']	['HSP33_N', 'HSP33_C']	20	2	2	12	2	2	10	3	3
P0A7J3	rplJ	165	9.03784	17711.4	29.3679	0	[]	[[0, 165]]	1	['6-128']	['CON']	['a+b two layers']	['Alpha-beta plaits']	['Ribosomal protein L10-like']	['Ribosomal_L10']	28	3	1	16	3	2	13	3	2
P0A7U7	rpsT	87	11.1824	9684.28	59.7172	19.54	[[0, 17]]	[[17, 87]]	1	['5-86']	['CON']	['alpha bundles']	['Spectrin repeat-like']	['Ribosomal protein S20']	['Ribosomal_S20p']	21	4	2	10	2	0	8	2	0
P0A7V0	rpsB	241	6.6125	26743.3	29.9925	4.979	[]	[[0, 241]]	1	['6-225']	['CON']	['a/b three-layered sandwiches']	['Flavodoxin-like']	['Ribosomal protein S2/SIS domain']	['Ribosomal_S2']	44	5	3	32	4	2	32	4	2
P0A7Z4	rpoA	329	4.98207	36511.3	41.5888	0	[]	[[0, 329]]	3	['14-51,99-100,165-231', '53-177', '255-311']	['NC', 'IS', 'CON']	['a+b two layers', 'a+b complex topology', 'alpha arrays']	['DCoH-like', 'Ribosomal protein TL5/L25 C-terminal domain-like', 'HhH/H2TH']	['RBP11-like subunits of RNA polymerase', 'Insert subdomain of RNA polymerase alpha subunit', 'SAM domain-like']	['RNA_pol_L', 'RNA_pol_A_bac', 'RNA_pol_A_CTD']	86	10	10	50	7	6	43	7	6
P0AAQ2	yajD	115	6.14005	13363.8	20.7565	0	[]	[[0, 115]]	1	['18-72']	['CON']	['few secondary structure elements']	['His-Me finger endonucleases']	['His-Me finger endonucleases']	['Endonuclease_7']	1	0	0	1	0	0	1	0	0
P0ACJ8	crp	210	8.3762	23640.2	29.9433	0	[]	[[0, 210]]	2	['9-132', '139-208']	['CON', 'CON']	['beta sandwiches', 'alpha arrays']	['jelly-roll', 'HTH']	['Double-stranded beta-helix', 'winged']	['cNMP_binding', 'Crp']	1	0	0	1	0	0	1	0	0
P0ADF6	edd	603	5.9306	64638.3	36.1662	0	[]	[[0, 603]]	2	['91-381', '419-591']	['CON', 'CON']	['alpha arrays', 'a/b three-layered sandwiches']	['lvD/EDD N-terminal domain-like', 'Flavodoxin-like']	['lvD/EDD N-terminal domain-like', 'Dehydratase-like']	['ILVD_EDD_1st', 'ILVD_EDD_2nd']	41	3	0	27	4	0	25	4	0
P0ADP0	yigB	238	5.9854	27121.5	52.4723	0	[]	[[0, 238]]	1	['10-237']	['CON']	['a/b three-layered sandwiches']	['HAD domain-like']	['HAD-like']	['HAD_2']	1	1	1	1	1	1	1	1	1
P0AF36	zapB	81	4.68952	9634.7	50.758	0	[]	[[0, 81]]	1	['11-63']	['CON']	['alpha bundles']	['STAT-like']	['t-snare proteins']	['PI3K_P85_iSH2']	36	4	0	18	2	1	13	2	1
P0AGF2	csdE	147	6.11385	15940.1	41.298	6.803	[]	[[0, 147]]	1	['17-145']	['CON']	['a+b two layers']	['FAD-linked reductases, C-terminal domain-like']	['SufE/NifU']	['SufE']	5	0	0	3	0	0	3	0	0
P10902	nadB	540	5.88985	60336.7	38.3626	0	[]	[[0, 540]]	3	['8-88,120-244,362-392', '238-353', '431-521']	['NC', 'IS', 'CON']	['a/b barrels', 'a+b complex topology', 'alpha bundles']	['TIM beta/alpha-barrel', 'Succinate dehydrogenase/fumarate reductase flavoprotein, catalytic domain', 'Spectrin repeat-like']	['TIM barrels', 'Succinate dehydrogenase/fumarate reductase flavoprotein, catalytic domain', 'Succinate dehydrogenase/fumarate reductase flavoprotein C-terminal domain']	['FAD_binding_3_1st', 'FAD_binding_2', 'Succ_DH_flav_C']	9	1	0	7	1	0	7	1	0
P12758	udp	253	5.81289	27158.8	28.3546	0	[]	[[0, 253]]	1	['8-251']	['CON']	['a/b three-layered sandwiches']	['Phosphorylase/hydrolase-like']	['Peptidyl-tRNA hydrolase-like']	['PNP_UDP_1']	7	0	3	7	0	3	7	0	3
P22525	ycbB	615	8.63446	67811.7	43.7885	19.35	[[0, 72], [266, 313]]	[[72, 266], [313, 615]]	2	['240-272,315-349', '375-432,491-534']	['NC', 'NC']	['alpha arrays', 'beta complex topology']	['PGBD-like', 'L,D-transpeptidase catalytic domain-like']	['PGBD-like', 'L,D-transpeptidase catalytic domain-like']	['PG_binding_1', 'YkuD']	1	0	0	1	0	0	1	0	0
P32144	csqR	261	5.60145	28507	45.7123	0	[]	[[0, 261]]	3	['12-64', '28-83', '79-128']	['CON', 'CON', 'CON']	['alpha arrays', 'alpha arrays', 'a/b three-layered sandwiches']	['HTH', 'HTH', 'Rossmann-like']	['winged', 'winged', 'NagB/RpiA/CoA transferase-like']	['MarR', 'GntR', 'AcetylCoA_hyd_C']	1	0	0	1	0	0	1	0	0
P39199	prmB	310	4.62336	35001.3	44.802	0	[]	[[0, 310]]	1	['125-265']	['CON']	['a/b three-layered sandwiches']	['Rossmann-like']	['S-adenosyl-L-methionine-dependent methyltransferases']	['Methyltransf_11_2']	1	0	1	1	0	1	1	0	1
P68187	malK	371	6.22759	40990	38.9013	0	[]	[[0, 371]]	2	['4-225', '237-356']	['CON', 'CON']	['a/b three-layered sandwiches', 'beta barrels']	['P-loop domains-like', 'OB-fold']	['P-loop containing nucleoside triphosphate hydrolases', 'MOP-like']	['ABC_tran', 'TOBE_2_1st']	1	0	0	1	0	0	1	0	0
P77454	glsA1	310	4.81406	32902.9	34.7229	0	[]	[[0, 310]]	2	['6-84,188-308', '64-197']	['NC', 'IS']	['a+b three layers', 'alpha complex topology']	['Profilin-like', 'alpha-helical domain in beta-lactamase/transpeptidase-like proteins']	['a+b domain in beta-lactamase/transpeptidase-like proteins', 'alpha-helical domain in beta-lactamase/transpeptidase-like proteins']	['Glutaminase_1st', 'Glutaminase_2nd']	1	0	1	1	0	1	1	0	1
P00961	glyS	689	5.29099	76812	34.0623	0	[]	[[0, 689]]	1	['582-677']	['CON']	['N/A']	['N/A']	['N/A']	['DALR_1']	56	6	1	39	3	1	38	3	1
P00963	asnA	330	5.45264	36650.1	34.2124	0	[]	[[0, 330]]	1	['11-316']	['CON']	['a+b three layers']	['Class II aaRS and biotin synthetases']	['Class II aaRS and biotin synthetases']	['AsnA']	13	0	0	8	0	0	8	0	0
P07014	sdhB	238	6.3141	26769.6	36.408	0	[]	[[0, 238]]	2	['3-106', '140-234']	['CON', 'CON']	['a+b two layers', 'alpha arrays']	['beta-Grasp', 'alpha-helical ferredoxin-like']	['Ubiquitin-like', 'alpha-helical ferredoxin']	['Fer2_3', 'Fer4_8']	1	0	0	1	0	0	1	0	0
P09373	pflB	760	5.6904	85356.2	29.9211	0	[]	[[0, 760]]	1	['76-757']	['CON']	['a/b barrels']	['Ten stranded beta/alpha barrel']	['Ten stranded beta/alpha barrel']	['PFL-like']	101	12	9	62	14	12	54	12	11
P0A6F3	glpK	502	5.36483	56230.1	28.7934	0	[]	[[0, 502]]	2	['5-254', '256-493']	['CON', 'CON']	['mixed a+b and a/b', 'mixed a+b and a/b']	['Ribonuclease H-like', 'Ribonuclease H-like']	['Ribonuclease H-like', 'Ribonuclease H-like']	['FGGY_N', 'FGGY_C']	11	1	1	10	1	1	10	1	1
P0A720	tmk	213	5.32646	23782.8	22.8662	0	[]	[[0, 213]]	1	['2-208']	['CON']	['a/b three-layered sandwiches']	['P-loop domains-like']	['P-loop containing nucleoside triphosphate hydrolases']	['Thymidylate_kin']	2	0	0	1	0	0	1	0	0
P0A890	tusA	81	5.18061	9094.46	34.2284	4.938	[]	[[0, 81]]	1	['7-80']	['CON']	['a+b two layers']	['IF3-like']	['SirA-like']	['TusA']	9	3	3	5	1	2	5	1	2
P0A8H8	yacG	65	4.48718	7306.1	70.7292	33.846	[[43, 65]]	[[0, 43]]	1	['7-43']	['CON']	['few secondary structure elements']	['Glucocorticoid receptor-like']	['LIM domain-like']	['YacG']	6	0	0	5	0	0	5	0	0
P0ABA4	atpH	177	4.94473	19332	37.1186	0	[]	[[0, 177]]	1	['5-154']	['CON']	['alpha bundles']	['ATPD N-terminal domain-like']	['N-terminal domain of the delta subunit of the F1F0-ATP synthase']	['OSCP']	17	1	1	11	1	0	11	1	0
P0AC41	sdhA	588	5.8491	64421.1	40.3342	0	[]	[[0, 588]]	3	['7-56,88-242,375-424', '236-355', '448-559']	['NC', 'IS', 'CON']	['a/b barrels', 'a+b complex topology', 'alpha bundles']	['TIM beta/alpha-barrel', 'Succinate dehydrogenase/fumarate reductase flavoprotein, catalytic domain', 'Spectrin repeat-like']	['TIM barrels', 'Succinate dehydrogenase/fumarate reductase flavoprotein, catalytic domain', 'Succinate dehydrogenase/fumarate reductase flavoprotein C-terminal domain']	['FAD_binding_3_1st', 'FAD_binding_2', 'Succ_DH_flav_C']	4	1	1	2	0	0	2	0	0
P0ACA3	sspA	212	5.22142	24304.6	49.9443	4.245	[]	[[0, 212]]	2	['11-84', '123-201']	['CON', 'CON']	['a+b three layers', 'alpha superhelices']	['Thioredoxin-like', 'Repetitive alpha hairpins']	['Thioredoxin-like', 'Glutathione S-transferase (GST)-C']	['GST_N', 'GST_C_3']	8	1	1	7	1	1	7	1	1
P0ACB0	dnaB	471	4.94581	52389.5	53.6455	5.096	[[0, 24]]	[[24, 471]]	2	['27-168', '199-462']	['CON', 'CON']	['alpha arrays', 'a/b three-layered sandwiches']	['DnaB helicase N-terminal domain-related', 'P-loop domains-like']	['DnaB helicase N-terminal domain-related', 'P-loop containing nucleoside triphosphate hydrolases']	['DnaB_1st', 'DnaB_C']	5	0	0	4	0	0	4	0	0
[truncated: 793 more rows]

## Sheet: To et al PNAS 2022 GroEL
Protein ID	Gene	Sequence Length	pI	MW (Da)	Instability Index	Percent Disorder	Disorder Regions	Folded Regions	Number of domains	Domain Range	Domain Properties	Domain Architecture	X-group	T-group	F-group	No. of Valid Modified Peptides	No. of Significant Modified Peptides (P-value)	No. of Significant Modified Peptides (Adj. P-value)	No. of Valid Peptides	No. of Significant Peptides (P-value)	No. of Significant Peptides (Adj. P-value)	No. of Valid Cut Sites	No. of Significant Cut Sites (P-value)	No. of Significant Cut Sites (Adj. P-value)
[truncated: 1,168 more rows]
