# Supplementary material for: Chaperone dependency during biogenesis does not correlate with chaperone dependency during refolding
Source: Mol Syst Biol. 2025 Oct 28;22(1):139–64. doi: 10.1038/s44320-025-00166-6 (PMC12759075; doi:10.1038/s44320-025-00166-6)
Supplement: Supplementary file 8 — Source Data for EV and Supp Figures [file 44320_2025_166_MOESM8_ESM.zip]

Archive with 51 entries (34 files):
- Figure EV2/
- Figure EV2/Panel A-B/
- Figure EV2/.DS_Store
- __MACOSX/Figure EV2/._.DS_Store
- Figure EV2/Panel A-B/Invivo_chaperoneknockout_TrypsinOnly_ProteinAbundance.xlsx
- __MACOSX/Figure EV2/Panel A-B/._Invivo_chaperoneknockout_TrypsinOnly_ProteinAbundance.xlsx
- Figure EV3/
- Figure EV3/Invivo_chaperoneknockout_ProteinSummary_Pivot_tables.xlsx
- __MACOSX/Figure EV3/._Invivo_chaperoneknockout_ProteinSummary_Pivot_tables.xlsx
- Figure EV4/
- Figure EV4/.DS_Store
- __MACOSX/Figure EV4/._.DS_Store
- Figure EV4/Panel B-C/
- Figure EV4/Panel E/
- Figure EV4/Panel D/
- Figure EV4/Panel B-C/KatG activity assay raw data.xlsx
- __MACOSX/Figure EV4/Panel B-C/._KatG activity assay raw data.xlsx
- Figure EV4/Panel E/KatG Activity Assay.xlsx
- __MACOSX/Figure EV4/Panel E/._KatG Activity Assay.xlsx
- Figure EV4/Panel D/katG Abundance data.xlsx
- __MACOSX/Figure EV4/Panel D/._katG Abundance data.xlsx
- Figure EV5/
- Figure EV5/.DS_Store
- __MACOSX/Figure EV5/._.DS_Store
- Figure EV5/Panel B-C/
- Figure EV5/Panel D-E/
- Figure EV5/Panel F-G/
- Figure EV5/Panel A/
- Figure EV5/Panel B-C/DnaKJ Dependent and GroEL_ES refolders venn diagram data.xlsx
- __MACOSX/Figure EV5/Panel B-C/._DnaKJ Dependent and GroEL_ES refolders venn diagram data.xlsx
- Figure EV5/Panel D-E/DnaK_Galmozzi.xlsx
- __MACOSX/Figure EV5/Panel D-E/._DnaK_Galmozzi.xlsx
- Figure EV5/Panel F-G/TF_Galmozzi.xlsx
- __MACOSX/Figure EV5/Panel F-G/._TF_Galmozzi.xlsx
- Figure EV5/Panel A/Cytoserum Versus Cytoserum supplemented with GroEL_ES refolding data.xlsx
- __MACOSX/Figure EV5/Panel A/._Cytoserum Versus Cytoserum supplemented with GroEL_ES refolding data.xlsx
- Figure S1/
- Figure S1/.DS_Store
- __MACOSX/Figure S1/._.DS_Store
- Figure S1/Panel B/
- Figure S1/Panel A/
- Figure S1/Panel B/WT_LiP_30C_v_WT_LiP_37C_Protein_Summary_Metadata.xlsx
- __MACOSX/Figure S1/Panel B/._WT_LiP_30C_v_WT_LiP_37C_Protein_Summary_Metadata.xlsx
- Figure S1/Panel A/WT_LiP_30C_v_WT_LiP_37C_Cut_Site.xlsx
- __MACOSX/Figure S1/Panel A/._WT_LiP_30C_v_WT_LiP_37C_Cut_Site.xlsx
- Figure S4/
- Figure S4/.DS_Store
- __MACOSX/Figure S4/._.DS_Store
- Figure S4/Panel D-E/
- Figure S4/Panel D-E/PGK IVT Activity Assay Data.xlsx
- __MACOSX/Figure S4/Panel D-E/._PGK IVT Activity Assay Data.xlsx
