# Supplementary material for: Chaperone dependency during biogenesis does not correlate with chaperone dependency during refolding
Source: Mol Syst Biol. 2025 Oct 28;22(1):139–64. doi: 10.1038/s44320-025-00166-6 (PMC12759075; doi:10.1038/s44320-025-00166-6)
Supplement: Supplementary file 8 — Source Data for EV and Supp Figures [file 44320_2025_166_MOESM8_ESM.zip › Figure EV2/Panel A-B/Invivo_chaperoneknockout_TrypsinOnly_ProteinAbundance.xlsx]

## Sheet: Legend
Column	Description
A	Protein
B	Protein ID
C	Entry/ Protein Name
D	Gene name
E	Protein Length
F	Protein Existence
G	Protein Description
H	Protein Probability (FLiPPR)
I	Top Peptide
J	Combined Total Peptides (FLiPPR)
K	Combined Spectral Counts (FLiPPR)
L	Combined Unique Spectral Count
M	Combined Total Spectral Count
N-P	WT_Trpysin Only Sample Spectral Counts, 3 replicates
Q-S	WT_Tryspin Only Sample Ion intensitues, 3 replicates
T-V	WT_Trypsin Only sample MaxLFQ Intensity, 3 replicates
W-Y	DeltaDnaKJ_Trpysin Only Sample Spectral Counts, 3 replicates
Z-AB	DeltaDnaKJ_Tryspin Only Sample Ion intensitues, 3 replicates
AC-AE	DeltaDnaKJ_Trypsin Only sample MaxLFQ Intensity, 3 replicates
AF	Alternative Hypothesis
AG	T-test
AH	P-Value
AI	Adj. P-value
AJ	Fold Change
AK	CV
AL	Absolute Log2 Fold change
AM	Log2 Fold Change
AN	-LOG10 P-Value
AO	-LOG10 Adj. p-Value

## Sheet: DeltaDnaKJ_30C
Protein	Protein ID	Entry Name	Gene	Protein Length	Protein Existence	Description	Protein Probability	Top Peptide Probability	Combined Total Peptides	Combined Spectral Count	Combined Unique Spectral Count	Combined Total Spectral Count	WT_30_TrP_1 Spectral Count	WT_30_TrP_2 Spectral Count	WT_30_TrP_3 Spectral Count	WT_30_TrP_1 Intensity	WT_30_TrP_2 Intensity	WT_30_TrP_3 Intensity	WT_30_TrP_1 MaxLFQ Intensity	WT_30_TrP_2 MaxLFQ Intensity	WT_30_TrP_3 MaxLFQ Intensity	DeltaDnaK_30_TrP_1 Spectral Count	DeltaDnaK_30_TrP_2 Spectral Count	DeltaDnaK_30_TrP_3 Spectral Count	DeltaDnaK_30_TrP_1 Intensity	DeltaDnaK_30_TrP_2 Intensity	DeltaDnaK_30_TrP_3 Intensity	DeltaDnaK_30_TrP_1 MaxLFQ Intensity	DeltaDnaK_30_TrP_2 MaxLFQ Intensity	DeltaDnaK_30_TrP_3 MaxLFQ Intensity	Alternative Hypothesis	T-test	P-value	Adj. P-value	FC	CV	Abs Log2FC	Log2 FC	-LOG10P-value	-LOG10 Adj P value
sp|CDJ70590|THRA_ECOLI	CDJ70590	THRA_ECOLI	thrA	820	1:Experimental evidence at protein level	Bifunctional aspartokinase i/homoserine dehydrogenase i	1	0.999	29	117	117	117	27	26	26	2855385340	3932820480	3932820480	995902780	937020100	937020100	14	7	17	1504235900	1287649660	1397690750	414943200	412229344	395841120	two-sided	26.7605	0.000541167	0.000541167	0.426146	0.0253504	1.23058	-1.23058	3.26667	3.26667
sp|CDJ70591|THRB_ECOLI	CDJ70591	THRB_ECOLI	thrB	310	1:Experimental evidence at protein level	Homoserine kinase	1	0.999	10	29	29	29	6	9	9	755240190	872438850	872438850	181193568	184179264	184179264	2	1	2	308966656	220313456	255872288	95969760	72050088	65407888	two-sided	11.2897	0.00714639	0.00714639	0.42476	0.206586	1.23528	-1.23528	2.14591	2.14591
sp|CDJ70592|THRC_ECOLI	CDJ70592	THRC_ECOLI	thrC	428	1:Experimental evidence at protein level	Threonine synthase	1	0.999	27	135	135	135	26	25	25	4505406000	4102929150	4102929150	564379650	485338464	485338464	20	15	24	2612249600	2471314430	2703820800	340114720	370897152	326112704	two-sided	5.62999	0.0116157	0.0116157	0.675626	0.0662703	0.565703	-0.565703	1.93496	1.93496
sp|CDJ70594|YAAA_ECOLI	CDJ70594	YAAA_ECOLI	yaaA	258	1:Experimental evidence at protein level	Hypothetical protein	1	0.999	18	74	74	74	9	11	11	1735823360	2069431040	2069431040	343336832	340367520	340367520	17	12	14	3538656260	3032150530	2646320900	683562050	597109120	656194750	two-sided	-11.918	0.00689024	0.00689024	1.89134	0.0684388	0.919407	0.919407	2.16177	2.16177
sp|CDJ70596|TALB_ECOLI	CDJ70596	TALB_ECOLI	talB	317	1:Experimental evidence at protein level	Transaldolase b	1	0.999	43	992	909	992	171	164	164	112222839000	108037513000	108037513000	9653046300	9449508900	9449508900	183	111	199	161916649000	144667116000	175779054000	14212115500	12625898500	13466435600	two-sided	-8.45793	0.0120151	0.0120151	1.41161	0.059069	0.497344	0.497344	1.92027	1.92027
sp|CDJ70597|MOGA_ECOLI	CDJ70597	MOGA_ECOLI	mogA	195	1:Experimental evidence at protein level	Molybdenum cofactor biosynthesis protein moga	1	0.999	13	71	71	71	11	9	9	1523115140	1384855550	1384855550	519091616	457261312	457261312	17	9	16	2864295680	2905528060	3059791100	1035849860	981859330	947598460	two-sided	-15.5029	0.000136744	0.000136744	2.06841	0.0450123	1.04852	1.04852	3.86409	3.86409
sp|CDJ70601|DNAK_ECOLI	CDJ70601	DNAK_ECOLI	dnaK	638	1:Experimental evidence at protein level	Molecular chaperone dnak	1	0.999	61	574	574	574	174	187	187	153892389000	171132027000	171132027000	11718874100	14052700200	14052700200	9	12	5	767295040	2646046720	902705980	255249312	508151712	200596080	two-sided	16.5288	0.0032049	0.0032049	0.0242063	0.51063	5.36848	-5.36848	2.49419	2.49419
sp|CDJ70603|INSL_ECOLI	CDJ70603	INSL_ECOLI	insL	370	1:Experimental evidence at protein level	Is186/is421 transposase	0.9993	0.999	3	4	0	4	1	0	0	16660666	10515776	10515776	8692232	5507864	5507864	0	3	0	24719332	25206910	8247415	9969.34	9856.67	9039.29	greater	6.17991	0.0125993	0.0125993	0.00146465	0.0527527	9.41523	-9.41523	1.89965	1.89965
sp|CDJ70610|RPST_ECOLI	CDJ70610	RPST_ECOLI	rpsT	87	1:Experimental evidence at protein level	30s ribosomal protein s20	1	0.999	10	135	135	135	22	24	24	47562146000	50498236000	50498236000	14458032100	14584914900	14584914900	23	19	23	59177148000	48368247000	56427426000	17656326100	13958334500	16711103500	two-sided	-1.41076	0.293424	0.293424	1.10768	0.119266	0.147543	0.147543	0.532505	0.532505
sp|CDJ70612|RIBF_ECOLI	CDJ70612	RIBF_ECOLI	ribF	313	1:Experimental evidence at protein level	Bifunctional riboflavin kinase/fmn adenylyltransferase	1	0.999	11	48	48	48	6	8	8	729368450	772729410	772729410	197116064	180614288	180614288	8	9	9	1165153660	1087682820	788667650	273598464	246665904	190688960	two-sided	-2.03231	0.167329	0.167329	1.27332	0.178468	0.348599	0.348599	0.776429	0.776429
sp|CDJ70613|ILES_ECOLI	CDJ70613	ILES_ECOLI	ileS	938	1:Experimental evidence at protein level	Isoleucyl-trna synthetase	1	0.999	83	667	667	667	83	93	93	33864103900	37259231000	37259231000	2212717570	2229868030	2229868030	144	102	152	84153434000	74762797000	87881023000	5390041100	4691940400	5115356200	two-sided	-13.9896	0.00503882	0.00503882	2.27762	0.0694229	1.18753	1.18753	2.29767	2.29767
sp|CDJ70615|FKPB_ECOLI	CDJ70615	FKPB_ECOLI	fkpB	149	1:Experimental evidence at protein level	Fkbp-type peptidyl-prolyl cis-trans isomerase	1	0.999	9	55	55	55	8	9	9	2514308860	2057356930	2057356930	1750241150	1103191040	1103191040	10	7	12	4134689540	4678580700	5354042400	2819350530	2936029950	2636086020	two-sided	-6.3533	0.0114761	0.0114761	2.12087	0.0540545	1.08465	1.08465	1.9402	1.9402
sp|CDJ70616|ISPH_ECOLI	CDJ70616	ISPH_ECOLI	ispH	316	1:Experimental evidence at protein level	4-hydroxy-3-methylbut-2-enyl diphosphate reductase	1	0.999	21	114	114	114	15	19	19	3086420220	2958564350	2958564350	762200510	580575550	580575550	19	17	25	6869613100	5402495000	11705083900	1409771390	1284309760	1373272830	two-sided	-10.0533	0.00133261	0.00133261	2.11472	0.0475984	1.08047	1.08047	2.8753	2.8753
sp|CDJ70617|RIHC_ECOLI	CDJ70617	RIHC_ECOLI	rihC	304	1:Experimental evidence at protein level	Ribonucleoside hydrolase rihc	1	0.999	11	52	52	52	11	12	12	1292031490	1040619330	1040619330	296113568	223226896	223226896	8	3	6	649708860	253051616	449480128	162601632	122487000	133656904	two-sided	3.98647	0.0298051	0.0298051	0.563916	0.148323	0.826448	-0.826448	1.52571	1.52571
sp|CDJ70618|DAPB_ECOLI	CDJ70618	DAPB_ECOLI	dapB	273	1:Experimental evidence at protein level	Dihydrodipicolinate reductase	1	0.999	19	77	77	77	13	14	14	2397853950	2377121020	2377121020	508798912	511764416	511764416	13	8	15	2650929150	2399249150	2410013950	529646688	594059520	503767296	two-sided	-1.18064	0.358856	0.358856	1.06209	0.0857089	0.0869092	0.0869092	0.44508	0.44508
sp|CDJ70619|CARA_ECOLI	CDJ70619	CARA_ECOLI	carA	382	1:Experimental evidence at protein level	Carbamoyl phosphate synthase small subunit	1	0.999	15	68	68	68	11	16	16	1263985410	1085448190	1085448190	186888880	184083904	184083904	11	5	9	1015517570	618875780	657509310	160807376	127093312	111652808	two-sided	3.56423	0.0696443	0.0696443	0.719843	0.188738	0.474246	-0.474246	1.15711	1.15711
sp|CDJ70620|CARB_ECOLI	CDJ70620	CARB_ECOLI	carB	1073	1:Experimental evidence at protein level	Carbamoyl phosphate synthase large subunit	1	0.999	40	144	144	144	26	32	32	3169672190	3617770240	3617770240	497573984	533169728	533169728	22	14	18	2331755260	1690283780	2627737600	402532096	328930336	335165792	two-sided	6.28307	0.00853168	0.00853168	0.682025	0.114791	0.552103	-0.552103	2.06897	2.06897
sp|CDJ70635|FOLA_ECOLI	CDJ70635	FOLA_ECOLI	folA	159	1:Experimental evidence at protein level	Dihydrofolate reductase	1	0.999	9	62	62	62	8	9	9	1649264000	1228814850	1228814850	482188928	393107936	393107936	13	10	13	3338063360	3001360380	4968890900	1721492480	1562902270	1501365120	two-sided	-16.2882	0.000756518	0.000756518	3.77305	0.0711947	1.91573	1.91573	3.12118	3.12118
sp|CDJ70636|APAH_ECOLI	CDJ70636	APAH_ECOLI	apaH	280	1:Experimental evidence at protein level	Diadenosine tetraphosphatase	1	0.999	15	56	56	56	8	7	7	686053630	448326432	448326432	196931696	126426456	126426456	9	10	15	1089826430	1042294140	1111802750	297924320	284089600	300708544	two-sided	-5.99878	0.0214077	0.0214077	1.96254	0.0302499	0.972726	0.972726	1.66943	1.66943
sp|CDJ70638|KSGA_ECOLI	CDJ70638	KSGA_ECOLI	ksgA	273	1:Experimental evidence at protein level	Dimethyladenosine transferase	1	0.999	9	37	37	37	4	6	6	1245642110	1122532350	1122532350	460754976	484488544	484488544	8	6	7	2318306820	2153977340	2105634430	1078431230	905292610	874289020	two-sided	-7.43842	0.0161612	0.0161612	1.99898	0.115475	0.999268	0.999268	1.79153	1.79153
sp|CDJ70639|PDXA_ECOLI	CDJ70639	PDXA_ECOLI	pdxA	329	1:Experimental evidence at protein level	4-hydroxythreonine-4-phosphate dehydrogenase	1	0.999	17	68	68	68	9	10	10	953539840	1020744900	1020744900	180396352	176657568	176657568	15	11	13	1944227580	2164220420	1973704320	378579552	429096480	382656064	two-sided	-13.469	0.0052203	0.0052203	2.23029	0.0707281	1.15723	1.15723	2.2823	2.2823
sp|CDJ70640|SURA_ECOLI	CDJ70640	SURA_ECOLI	surA	428	1:Experimental evidence at protein level	Peptidyl-prolyl cis-trans isomerase sura	1	0.999	23	116	115	116	13	19	19	4190949380	5031121400	5031121400	836632130	987552320	987552320	21	21	23	9912455200	10717566000	9445035000	2285176580	2200041730	2122612860	two-sided	-18.3896	5.32743e-05	5.32743e-05	2.35009	0.0369163	1.23272	1.23272	4.27348	4.27348
sp|CDJ70641|IMP_ECOLI	CDJ70641	IMP_ECOLI	imp	784	1:Experimental evidence at protein level	Organic solvent tolerance protein	1	0.999	13	27	27	27	0	3	3	289331776	460625312	460625312	188003712	189674496	189674496	8	5	8	1408057730	1159617790	1379708420	749136260	802234110	677069820	two-sided	-15.2642	0.00425613	0.00425613	3.92779	0.084572	1.97372	1.97372	2.37098	2.37098
sp|CDJ70643|RLUA_ECOLI	CDJ70643	RLUA_ECOLI	rluA	219	1:Experimental evidence at protein level	23s rrna/trna pseudouridine synthase a	1	0.999	11	28	28	28	2	3	3	601209860	837365440	837365440	304814336	276931584	276931584	7	7	6	1684710660	1442554370	1923525630	898575810	873462660	981132740	two-sided	-18.6697	0.00138582	0.00138582	3.20629	0.0613813	1.68091	1.68091	2.85829	2.85829
sp|CDJ70644|HEPA_ECOLI	CDJ70644	HEPA_ECOLI	hepA	968	1:Experimental evidence at protein level	Atp-dependent helicase hepa	1	0.999	68	373	373	373	56	52	52	11510096900	12729509900	12729509900	938466620	877468860	877468860	80	57	76	28927176700	25591982100	25117780000	2178630660	2009041410	1755109380	two-sided	-8.68349	0.0110256	0.0110256	2.20642	0.107604	1.14171	1.14171	1.9576	1.9576
sp|CDJ70652|TBPA_ECOLI	CDJ70652	TBPA_ECOLI	tbpA	327	1:Experimental evidence at protein level	Thiamine transporter substrate binding subunit	1	0.999	13	47	47	47	11	7	7	938501820	1011489980	1011489980	313704672	316128000	316128000	7	7	8	1132890620	1162421630	1229320580	352992192	307756736	374107136	two-sided	-1.51278	0.269091	0.269091	1.09397	0.0982689	0.129578	0.129578	0.570101	0.570101
sp|CDJ70655|LEUD_ECOLI	CDJ70655	LEUD_ECOLI	leuD	201	1:Experimental evidence at protein level	Isopropylmalate isomerase small subunit	1	0.999	7	15	15	15	3	4	4	121161008	95570304	95570304	30627590	25566854	25566854	2	1	1	83532632	113450440	36031740	26848790		13736517	two-sided	1.02828	0.474506	0.474506	0.744582	0.456903	0.425498	-0.425498	0.323758	0.323758
sp|CDJ70656|LEUC_ECOLI	CDJ70656	LEUC_ECOLI	leuC	466	1:Experimental evidence at protein level	Isopropylmalate isomerase large subunit	1	0.999	3	13	13	13	1	3	3	31936584	45700576	45700576	23432136	21960474	21960474	2	2	2	71245504	50837872	25373250	41869540	33306606		two-sided	-3.5125	0.171481	0.171481	1.67423	0.161086	0.743493	0.743493	0.765784	0.765784
sp|CDJ70657|LEUB_ECOLI	CDJ70657	LEUB_ECOLI	leuB	363	1:Experimental evidence at protein level	3-isopropylmalate dehydrogenase	1	0.999	6	17	17	17	5	1	1	94880144	30830030	30830030	41123484	22809434	22809434	4	2	4	116737896	75981464	128948704	43357660	37363956	40749804	two-sided	-1.82406	0.191898	0.191898	1.40037	0.0742213	0.485808	0.485808	0.716929	0.716929
sp|CDJ70658|LEUA_ECOLI	CDJ70658	LEUA_ECOLI	leuA	523	1:Experimental evidence at protein level	2-isopropylmalate synthase	1	0.999	5	8	8	8	0	3	3	24907296	72642832	72642832	47319716	33002798	33002798	1	1	0	70689416	18142858	71046480	29372438		48308132	two-sided	-0.100464	0.931575	0.931575	1.0282	0.344734	0.0401181	0.0401181	0.0307824	0.0307824
sp|CDJ70663|FRUR_ECOLI	CDJ70663	FRUR_ECOLI	fruR	334	1:Experimental evidence at protein level	Dna-binding transcriptional regulator frur	1	0.999	7	37	37	37	5	7	7	208184000	244645568	244645568	54635860	45732708	45732708	7	3	8	347992544	212721264	307308640	70842336	73253944	64204672	two-sided	-5.16277	0.00684052	0.00684052	1.42573	0.067492	0.511701	0.511701	2.16491	2.16491
sp|CDJ70665|MRAW_ECOLI	CDJ70665	MRAW_ECOLI	mraW	313	1:Experimental evidence at protein level	S-adenosyl-methyltransferase mraw	1	0.999	18	81	81	81	10	11	11	1822698240	1782115710	1782115710	419560576	381759328	381759328	18	14	17	4519549400	4527461900	4270457090	996141180	955434500	894854530	two-sided	-17.321	0.000745621	0.000745621	2.40595	0.053717	1.26661	1.26661	3.12748	3.12748
sp|CDJ70668|MURE_ECOLI	CDJ70668	MURE_ECOLI	murE	495	1:Experimental evidence at protein level	Udp-n-acetylmuramoylalanyl-d-glutamate--2, 6-diaminopimelate ligase	1	0.999	29	136	136	136	18	21	21	3470163970	4167895810	4167895810	398719200	477861152	477861152	29	21	26	8847751200	7282575900	8042834400	956799170	886000190	915753980	two-sided	-14.0029	0.000216861	0.000216861	2.03667	0.0386607	1.02621	1.02621	3.66382	3.66382
sp|CDJ70669|MURF_ECOLI	CDJ70669	MURF_ECOLI	murF	452	1:Experimental evidence at protein level	Udp-n-acetylmuramoyl-tripeptide--d-alanyl-d-alanine ligase	1	0.999	13	61	61	61	11	10	10	1858617980	1848053890	1848053890	270926272	275586560	275586560	11	10	9	3706910460	3677248510	3413377790	597755650	571774270	538358660	two-sided	-17.1056	0.00316587	0.00316587	2.07747	0.0523031	1.05483	1.05483	2.49951	2.49951
sp|CDJ70671|MURD_ECOLI	CDJ70671	MURD_ECOLI	murD	438	1:Experimental evidence at protein level	Udp-n-acetylmuramoyl-l-alanyl-d-glutamate synthetase	1	0.999	17	84	84	84	14	12	12	2017148540	1974256130	1974256130	397283648	370718816	370718816	17	14	15	4673627600	4309936600	4964647900	927998850	815811900	852303360	two-sided	-14.2029	0.00280606	0.00280606	2.27985	0.0661262	1.18894	1.18894	2.5519	2.5519
sp|CDJ70673|MURG_ECOLI	CDJ70673	MURG_ECOLI	murG	355	1:Experimental evidence at protein level	Udp diphospho-muramoyl pentapeptide beta-n acetylglucosaminyl transferase	1	0.9987	5	10	10	10	2	1	1	130886792	115911256	115911256	86685536	87470824	87470824	4	1	1	383428288	260033184	308443744	207911136	139984032	161367296	two-sided	-4.11615	0.0542316	0.0542316	1.94652	0.204599	0.960897	0.960897	1.26575	1.26575
sp|CDJ70674|MURC_ECOLI	CDJ70674	MURC_ECOLI	murC	491	1:Experimental evidence at protein level	Udp-n-acetylmuramate--l-alanine ligase	1	0.999	19	88	88	88	11	13	13	1906858880	1863547650	1863547650	280845984	361817408	361817408	19	15	17	4986224100	4084380160	4357195300	803128640	698823420	672799940	two-sided	-8.109	0.00213382	0.00213382	2.16505	0.0951439	1.1144	1.1144	2.67084	2.67084
sp|CDJ70675|DDL_ECOLI	CDJ70675	DDL_ECOLI	ddl	306	1:Experimental evidence at protein level	D-alanine--d-alanine ligase	1	0.999	18	93	93	93	15	14	14	2216993540	2115559680	2115559680	349920064	342245792	342245792	17	14	19	3794164990	3926001150	4069384190	658707460	663681220	731792380	two-sided	-14.3338	0.0043957	0.0043957	1.98584	0.0596378	0.989753	0.989753	2.35697	2.35697
sp|CDJ70677|FTSA_ECOLI	CDJ70677	FTSA_ECOLI	ftsA	420	1:Experimental evidence at protein level	Cell division protein ftsa	1	0.999	16	56	56	56	10	12	12	702075260	565061820	565061820	180590944	133832480	133832480	5	6	11	792020740	988936380	877822340	190068720	240817856	206402368	two-sided	-2.91695	0.0434653	0.0434653	1.42171	0.12195	0.507625	0.507625	1.36186	1.36186
sp|CDJ70678|FTSZ_ECOLI	CDJ70678	FTSZ_ECOLI	ftsZ	383	1:Experimental evidence at protein level	Cell division protein ftsz	1	0.999	27	157	157	157	23	28	28	6289985000	7585876500	7585876500	761165700	935094400	935094400	24	25	29	8516197900	9416866800	7343897100	1039766590	1173048580	924209090	two-sided	-1.82503	0.145254	0.145254	1.19217	0.119086	0.253591	0.253591	0.837873	0.837873
sp|CDJ70679|LPXC_ECOLI	CDJ70679	LPXC_ECOLI	lpxC	305	1:Experimental evidence at protein level	3-hydroxymyristoyl] n-acetylglucosamine deacetylase	1	0.999	9	26	26	26	3	4	4	353202976	266607248	266607248	100711344	88081312	88081312	4	5	6	836706240	529736288	552184000	220071968	172635328	153778320	two-sided	-4.45663	0.0398166	0.0398166	1.97377	0.187515	0.980954	0.980954	1.39994	1.39994
sp|CDJ70681|SECA_ECOLI	CDJ70681	SECA_ECOLI	secA	901	1:Experimental evidence at protein level	Preprotein translocase subunit seca	1	0.999	52	245	245	245	39	38	38	5307837400	5658524700	5658524700	525383424	567003260	567003260	49	34	47	8535092200	7829848100	5992074800	902376260	786270140	667736960	two-sided	-3.36021	0.0700312	0.0700312	1.42003	0.149367	0.505921	0.505921	1.15471	1.15471
sp|CDJ70683|YACG_ECOLI	CDJ70683	YACG_ECOLI	yacG	65	1:Experimental evidence at protein level	Zinc-binding protein	1	0.999	6	39	39	39	6	6	6	1313057020	1084153340	1084153340	399866880	339390816	339390816	8	6	7	2211140100	2084258300	2574294530	713200830	722105220	787143170	two-sided	-12.373	0.000276155	0.000276155	2.0604	0.0544891	1.04293	1.04293	3.55885	3.55885
sp|CDJ70684|YACF_ECOLI	CDJ70684	YACF_ECOLI	yacF	247	1:Experimental evidence at protein level	Hypothetical protein	1	0.999	15	64	64	64	9	12	12	1260773630	1253757570	1253757570	271100256	281201696	281201696	12	8	11	3100319230	1697107840	2565074690	663459520	603005310	610450110	two-sided	-17.9949	0.00232803	0.00232803	2.25184	0.0526901	1.1711	1.1711	2.63301	2.63301
sp|CDJ70685|COAE_ECOLI	CDJ70685	COAE_ECOLI	coaE	206	1:Experimental evidence at protein level	Dephospho-coa kinase	1	0.999	6	10	10	10	2	1	1	40689912	29913464	29913464	33294472	18619678	18619678	2	2	2	64870112	157216880	113478576	72993312	80482920	53815012	two-sided	-4.88766	0.0128183	0.0128183	2.93889	0.199057	1.55527	1.55527	1.89217	1.89217
sp|CDJ70686|GUAC_ECOLI	CDJ70686	GUAC_ECOLI	guaC	347	1:Experimental evidence at protein level	Guanosine 5'-monophosphate oxidoreductase	1	0.999	17	91	91	91	11	14	14	4220807680	4092626430	4092626430	1001527100	973362300	973362300	20	11	21	5481328600	4684135400	5794924500	1233481220	1180771580	1320835710	two-sided	-6.25839	0.0191372	0.0191372	1.26688	0.05682	0.341283	0.341283	1.71812	1.71812
sp|CDJ70690|NADC_ECOLI	CDJ70690	NADC_ECOLI	nadC	297	1:Experimental evidence at protein level	Quinolinate phosphoribosyltransferase	1	0.999	14	66	66	66	11	12	12	1050954560	1100200580	1100200580	248359648	217752608	217752608	9	8	14	1381911170	1013589180	1595991040	240670192	246665360	274290752	two-sided	-1.78326	0.149132	0.149132	1.11371	0.070635	0.155372	0.155372	0.826428	0.826428
sp|CDJ70691|AMPD_ECOLI	CDJ70691	AMPD_ECOLI	ampD	183	1:Experimental evidence at protein level	N-acetyl-anhydromuranmyl-l-alanine amidase	1	0.999	5	17	17	17	4	2	2	247978624	252419920	252419920	121454296	118581320	118581320	5	2	2	176895408	161880144	183057376	99527936	84898472	111363232	two-sided	2.71501	0.109447	0.109447	0.824807	0.134456	0.277872	-0.277872	0.960798	0.960798
sp|CDJ70694|PDHR_ECOLI	CDJ70694	PDHR_ECOLI	pdhR	254	1:Experimental evidence at protein level	Transcriptional regulator pdhr	1	0.999	9	50	50	50	7	9	9	380909408	329289888	329289888	100106480	89862840	89862840	11	4	10	495937920	493510304	737027520	145129232	145970160	207964688	two-sided	-3.46589	0.0687496	0.0687496	1.78344	0.216632	0.834663	0.834663	1.16273	1.16273
sp|CDJ70695|ACEE_ECOLI	CDJ70695	ACEE_ECOLI	aceE	887	1:Experimental evidence at protein level	Pyruvate dehydrogenase subunit e1	1	0.999	93	1148	1148	1148	208	206	206	127487869000	129206993000	129206993000	7467525100	7141458900	7141458900	161	140	227	129708966000	140073107000	168552923000	7628931600	8402175500	10175350800	two-sided	-1.95044	0.185312	0.185312	1.20487	0.14945	0.268878	0.268878	0.732096	0.732096
sp|CDJ70696|ACEF_ECOLI	CDJ70696	ACEF_ECOLI	aceF	630	1:Experimental evidence at protein level	Dihydrolipoamide acetyltransferase	1	0.999	59	507	507	507	80	87	87	44126876000	43928617000	43928617000	3262309120	3444560380	3444560380	78	72	103	50401829000	56769270000	65391530000	4157998850	4692257300	5056272400	two-sided	-4.67335	0.0350605	0.0350605	1.36991	0.0974688	0.454079	0.454079	1.45518	1.45518
sp|CDJ70697|LPD_ECOLI	CDJ70697	LPD_ECOLI	lpd	474	1:Experimental evidence at protein level	Dihydrolipoamide dehydrogenase	1	0.999	47	493	493	493	72	80	80	68894663000	68347728000	68347728000	6277614100	6349953500	6349953500	83	82	96	86255182000	78716166000	93533921000	8088562200	7474987500	8052403200	two-sided	-7.72184	0.0150592	0.0150592	1.24442	0.0437354	0.31547	0.31547	1.8222	1.8222
sp|CDJ70699|ACNB_ECOLI	CDJ70699	ACNB_ECOLI	acnB	865	1:Experimental evidence at protein level	Bifunctional aconitate hydratase 2/2-methylisocitrate dehydratase	1	0.999	70	648	648	648	108	112	112	68225794000	72336196000	72336196000	3834360320	4323997700	4323997700	120	90	106	80744145000	64203518000	63781163000	5207641100	4315309600	3744499200	two-sided	-0.573937	0.612243	0.612243	1.0629	0.166747	0.0880009	0.0880009	0.213076	0.213076
sp|CDJ70700|YACL_ECOLI	CDJ70700	YACL_ECOLI	yacL	120	1:Experimental evidence at protein level	Hypothetical protein	0.9999	0.999	3	13	13	13	1	2	2	284196096	363499136	363499136	156285024	246555536	246555536	3	2	3	501376768	516137408	446805600	354661152	381438752	310846720	two-sided	-3.63538	0.0272442	0.0272442	1.61218	0.102117	0.689017	0.689017	1.56473	1.56473
sp|CDJ70701|SPED_ECOLI	CDJ70701	SPED_ECOLI	speD	264	1:Experimental evidence at protein level	S-adenosylmethionine decarboxylase	1	0.999	20	139	139	139	18	20	20	8089835500	6917657600	6917657600	2016811780	1638676100	1638676100	28	18	35	14831115300	17635725300	15692351500	4148179460	4844142100	4260878590	two-sided	-10.6204	0.00128873	0.00128873	2.50336	0.0845581	1.32387	1.32387	2.88984	2.88984
sp|CDJ70702|SPEE_ECOLI	CDJ70702	SPEE_ECOLI	speE	288	1:Experimental evidence at protein level	Spermidine synthase	1	0.999	14	99	99	99	14	14	14	5026982400	4402969100	4402969100	932543740	824634690	824634690	19	15	23	11328950300	11037499400	11133013000	2066785920	1859803650	2103310850	two-sided	-13.6963	0.0010797	0.0010797	2.33553	0.065335	1.22375	1.22375	2.9667	2.9667
sp|CDJ70703|YACC_ECOLI	CDJ70703	YACC_ECOLI	yacC	115	1:Experimental evidence at protein level	Hypothetical protein	1	0.999	4	21	21	21	3	4	4	1487809410	200790416	200790416	177039232	143550976	143550976	5	2	3	258572800	1049872190	313420160	196993568	336522240	212796400	two-sided	-2.06706	0.160066	0.160066	1.60794	0.307129	0.685216	0.685216	0.7957	0.7957
sp|CDJ70704|CUEO_ECOLI	CDJ70704	CUEO_ECOLI	cueO	516	1:Experimental evidence at protein level	Multicopper oxidase	1	0.999	6	29	29	29	7	7	7	848258430	986790080	986790080	423855616	463572416	463572416	4	2	2	598751170	372650112	407342080	376271488	244347792	266338320	two-sided	3.6056	0.0517564	0.0517564	0.656519	0.23906	0.607091	-0.607091	1.28604	1.28604
sp|CDJ70706|HPT_ECOLI	CDJ70706	HPT_ECOLI	hpt	178	1:Experimental evidence at protein level	Hypoxanthine phosphoribosyltransferase	1	0.999	21	191	191	191	26	27	27	8214772200	8980682800	8980682800	1309891070	1552906370	1552906370	34	34	43	20665215000	20583643100	20126318600	3314047230	3467149310	3375648510	two-sided	-20.7085	0.000197008	0.000197008	2.30016	0.0227539	1.20174	1.20174	3.70552	3.70552
sp|CDJ70707|CAN_ECOLI	CDJ70707	CAN_ECOLI	can	220	1:Experimental evidence at protein level	Carbonic anhydrase	1	0.999	17	122	122	122	17	22	22	10360459300	10722306000	10722306000	2455098620	2387190270	2387190270	24	17	20	12054076400	10782965800	12056928300	3030104580	2397342720	2822124030	two-sided	-1.81279	0.207912	0.207912	1.1411	0.117283	0.190427	0.190427	0.68212	0.68212
sp|CDJ70708|YADG_ECOLI	CDJ70708	YADG_ECOLI	yadG	308	1:Experimental evidence at protein level	Putative transporter subunit: atp-binding component of abc superfamily	1	0.999	7	23	23	23	3	3	3	107014928	93997472	93997472	37026704	31786610	31786610	4	5	5	188125952	258154064	219785952	67603504	73748152	79583496	two-sided	-10.3521	0.00204471	0.00204471	2.19618	0.0813451	1.13499	1.13499	2.68937	2.68937
sp|CDJ70712|PAND_ECOLI	CDJ70712	PAND_ECOLI	panD	126	1:Experimental evidence at protein level	Aspartate alpha-decarboxylase	1	0.999	3	28	28	28	4	4	4	1762958590	2170755840	2170755840	1162429950	1705072640	1705072640	4	6	6	3021635840	3154593020	3397500930	2824587260	2998980860	2739078660	two-sided	-6.77259	0.00918674	0.00918674	1.87261	0.0464086	0.90505	0.90505	2.03684	2.03684
sp|CDJ70714|PANC_ECOLI	CDJ70714	PANC_ECOLI	panC	283	1:Experimental evidence at protein level	Pantoate--beta-alanine ligase	1	0.999	28	161	161	161	23	25	25	4786860000	5480344100	5480344100	700411140	730944510	730944510	34	22	32	11315651600	10202022900	11462499300	1425335680	1471649790	1468430980	two-sided	-40.6415	7.6749e-06	7.6749e-06	2.01888	0.0177718	1.01355	1.01355	5.11493	5.11493
sp|CDJ70715|PANB_ECOLI	CDJ70715	PANB_ECOLI	panB	264	1:Experimental evidence at protein level	3-methyl-2-oxobutanoate hydroxymethyltransferase	1	0.999	18	143	143	143	24	22	22	8247709200	7358303200	7358303200	1872082300	1647879040	1647879040	25	17	33	13465054200	13023436800	13653246000	4078001150	4030082050	3446412540	two-sided	-9.84075	0.00440023	0.00440023	2.23585	0.0912975	1.16082	1.16082	2.35652	2.35652
sp|CDJ70723|FOLK_ECOLI	CDJ70723	FOLK_ECOLI	folK	159	1:Experimental evidence at protein level	2-amino-4-hydroxy-6-hydroxymethyldihydropteridinepyrophosphokinase	0.9997	0.999	3	12	12	12	2	1	1	124879400	98983064	98983064	115734336	70450928	70450928	2	3	3	246317408	316485312	224027376	232659920	255670592	199850896	two-sided	-6.49733	0.00294434	0.00294434	2.68154	0.122291	1.42306	1.42306	2.53101	2.53101
sp|CDJ70724|PCNB_ECOLI	CDJ70724	PCNB_ECOLI	pcnB	465	1:Experimental evidence at protein level	Poly(a) polymerase i	1	0.999	18	76	76	76	8	12	12	659508030	1044886270	1044886270	144834208	139233856	139233856	19	10	15	2158489600	1658891140	1610606850	303271776	289368832	271727840	two-sided	-15.7814	0.00281693	0.00281693	2.04197	0.0548684	1.02996	1.02996	2.55022	2.55022
sp|CDJ70725|YADB_ECOLI	CDJ70725	YADB_ECOLI	yadB	298	1:Experimental evidence at protein level	Glutamyl-q trna(asp) synthetase	1	0.999	5	11	11	11	2	2	2	57145136	35183180	35183180	31262048	18637364	18637364	1	1	3	85545376	86505152	116027808	44461488	29247040	68207104	two-sided	-2.02276	0.152613	0.152613	2.07065	0.415072	1.05008	1.05008	0.81641	0.81641
sp|CDJ70726|DKSA_ECOLI	CDJ70726	DKSA_ECOLI	dksA	151	1:Experimental evidence at protein level	Rna polymerase-binding transcription factor	1	0.999	14	323	323	323	55	65	65	24025526300	27876540400	27876540400	5470508000	7141699600	7141699600	49	40	49	31464237100	34691441000	32781172700	8736606200	8901209100	7609516500	two-sided	-2.65664	0.0621369	0.0621369	1.27809	0.0835426	0.353993	0.353993	1.20665	1.20665
sp|CDJ70727|SFSA_ECOLI	CDJ70727	SFSA_ECOLI	sfsA	234	1:Experimental evidence at protein level	Sugar fermentation stimulation protein a	1	0.999	4	16	16	16	2	2	2	86147920	103282624	103282624	44038820	51281840	51281840	4	3	3	222871824	156269280	215736544	85321864	78762408	80222976	two-sided	-10.413	0.000577849	0.000577849	1.66646	0.0422885	0.736787	0.736787	3.23819	3.23819
sp|CDJ70729|HRPB_ECOLI	CDJ70729	HRPB_ECOLI	hrpB	809	1:Experimental evidence at protein level	Atp-dependent rna helicase hrpb	1	0.999	8	11	11	11	3	1	1	39794752	13899951	13899951	33113092	6432440	6432440	4	1	1	40303744	14904658	33724084	23410462		17515536	two-sided	-0.548284	0.630186	0.630186	1.33518	0.203701	0.417037	0.417037	0.200532	0.200532
sp|CDJ70731|FHUA_ECOLI	CDJ70731	FHUA_ECOLI	fhuA	747	1:Experimental evidence at protein level	Ferrichrome outer membrane transporter	1	0.999	11	22	22	22	1	0	0	4204540	9895643	9895643	10791.4	9376.1	11714.3	6	8	7	671263100	973455810	735392130	282016512	374061376	313986432	less	-11.9842	0.00344542	0.00344542	30426.9	0.144523	14.8931	14.8931	2.46276	2.46276
sp|CDJ70732|FHUC_ECOLI	CDJ70732	FHUC_ECOLI	fhuC	265	1:Experimental evidence at protein level	Iron-hydroxamate transporter atp-binding subunit	1	0.999	3	11	11	11	1	3	3	62915928	57526872	57526872	25381832	22444522	22444522	2	1	1	86770904	85785216	69969744	35274984	34587340	28364006	two-sided	-3.87263	0.0352428	0.0352428	1.39782	0.116276	0.483183	0.483183	1.45293	1.45293
sp|CDJ70735|HEML_ECOLI	CDJ70735	HEML_ECOLI	hemL	426	1:Experimental evidence at protein level	Glutamate-1-semialdehyde aminotransferase	1	0.999	21	120	120	120	18	21	21	5449304600	5912395300	5912395300	1123179010	1233606400	1233606400	20	17	23	7052756000	11076538400	6952667100	1580418430	1654039810	1529724290	two-sided	-7.59002	0.00161882	0.00161882	1.32693	0.0393619	0.408087	0.408087	2.7908	2.7908
sp|CDJ70737|ERPA_ECOLI	CDJ70737	ERPA_ECOLI	erpA	114	1:Experimental evidence at protein level	Iron-sulfur cluster insertion protein erpa	1	0.999	5	41	41	41	6	7	7	8167842800	8145808400	8145808400	2801422080	2748108540	2748108540	7	8	6	7625893900	8495216600	8331291600	2721742080	2855031040	2879481340	two-sided	-1.01408	0.397925	0.397925	1.01912	0.0301188	0.0273179	0.0273179	0.400199	0.400199
sp|CDJ70739|BTUF_ECOLI	CDJ70739	BTUF_ECOLI	btuF	266	1:Experimental evidence at protein level	Vitamin b12-transporter protein btuf	1	0.999	3	9	9	9	1	1	1	26019620	13511820	13511820	16220891	9313852	9313852	2	1	3	82912464	20029352	69458112	59428512		48160200	two-sided	-6.92988	0.0516859	0.0516859	4.63098	0.148118	2.21132	2.21132	1.28663	1.28663
sp|CDJ70740|MTN_ECOLI	CDJ70740	MTN_ECOLI	mtn	232	1:Experimental evidence at protein level	5'-methylthioadenosine/s-adenosylhomocysteine nucleosidase	1	0.999	18	194	194	194	29	25	25	8338822100	7565893600	7565893600	2561206530	2259368700	2259368700	39	30	46	13885161500	13056666600	12152575000	4333741600	4724525100	4120172800	two-sided	-9.98696	0.00168164	0.00168164	1.86138	0.0697676	0.89637	0.89637	2.77427	2.77427
sp|CDJ70742|DEGP_ECOLI	CDJ70742	DEGP_ECOLI	degP	474	1:Experimental evidence at protein level	Serine endoprotease	1	0.999	19	101	101	101	16	17	17	2961791230	3337769730	3337769730	567120450	684289540	684289540	18	15	18	4350958600	4656908300	4501236200	837776450	880065540	821751300	two-sided	-4.70824	0.021746	0.021746	1.31198	0.0355885	0.391742	0.391742	1.66262	1.66262
sp|CDJ70744|YAEH_ECOLI	CDJ70744	YAEH_ECOLI	yaeH	128	1:Experimental evidence at protein level	Hypothetical protein	1	0.999	19	71	71	71	14	16	16	5745963500	9030924300	9030924300	1849900930	2006190980	2006190980	7	9	9	938504450	2065280260	1393692540	645224000	920423360	712064380	two-sided	12.2067	0.000663853	0.000663853	0.388537	0.189053	1.36388	-1.36388	3.17793	3.17793
sp|CDJ70746|DAPD_ECOLI	CDJ70746	DAPD_ECOLI	dapD	274	1:Experimental evidence at protein level	2,3,4,5-tetrahydropyridine-2,6-carboxylate n-succinyltransferase	1	0.999	30	286	286	286	49	42	42	28740687900	31504533500	31504533500	3580148220	3657018880	3657018880	58	37	58	48334332000	41903878000	50386362000	5795369500	5221494300	5802768900	two-sided	-10.1689	0.00846892	0.00846892	1.54391	0.0594811	0.626588	0.626588	2.07217	2.07217
sp|CDJ70747|GLND_ECOLI	CDJ70747	GLND_ECOLI	glnD	890	1:Experimental evidence at protein level	Pii uridylyl-transferase	1	0.999	9	22	22	22	5	6	6	118768976	225172320	225172320	72150664	57953016	57953016	3	1	1	196714704	196653296	75822600	72222056	61809680	54961940	two-sided	-0.0452809	0.966061	0.966061	1.00498	0.13796	0.00717028	0.00717028	0.0149955	0.0149955
sp|CDJ70748|MAP_ECOLI	CDJ70748	MAP_ECOLI	map	264	1:Experimental evidence at protein level	Methionine aminopeptidase	1	0.999	26	190	190	190	20	26	26	12693901300	12331898900	12331898900	2117490560	2132154240	2132154240	39	34	45	34508087000	24445089800	36204278000	5468273700	5138316800	5353353700	two-sided	-32.9743	0.000892145	0.000892145	2.50085	0.0314833	1.32242	1.32242	3.04956	3.04956
sp|CDJ70749|RPSB_ECOLI	CDJ70749	RPSB_ECOLI	rpsB	241	1:Experimental evidence at protein level	30s ribosomal protein s2	1	0.999	29	434	434	434	95	88	88	85863948000	87194501000	87194501000	14752259100	16669451300	16669451300	58	53	52	63817134000	55838609000	57073164000	11347172400	10522776600	10569855000	two-sided	7.53143	0.00709946	0.00709946	0.674548	0.0428153	0.568007	-0.568007	2.14877	2.14877
sp|CDJ70750|TSF_ECOLI	CDJ70750	TSF_ECOLI	tsf	283	1:Experimental evidence at protein level	Elongation factor ts	1	0.999	45	1965	1965	1965	295	318	318	254964007000	277920481000	277920481000	28587563000	32545898500	32545898500	373	273	388	447989744000	512166167000	499025576000	59248222000	68276126000	55591477000	two-sided	-7.46456	0.00925217	0.00925217	1.95471	0.106967	0.966953	0.966953	2.03376	2.03376
sp|CDJ70751|PYRH_ECOLI	CDJ70751	PYRH_ECOLI	pyrH	241	1:Experimental evidence at protein level	Uridylate kinase	1	0.999	17	144	144	144	24	19	19	2535061250	2140835580	2140835580	541888830	552845500	552845500	28	23	31	5178785800	5792672800	4489771000	1154232960	1260086270	1037274690	two-sided	-9.33025	0.011063	0.011063	2.09495	0.0968699	1.06691	1.06691	1.95613	1.95613
sp|CDJ70752|FRR_ECOLI	CDJ70752	FRR_ECOLI	frr	185	1:Experimental evidence at protein level	Ribosome recycling factor	1	0.999	29	280	280	280	34	40	40	22875748400	24509020200	24509020200	4763027500	5722380300	5722380300	49	53	64	62789263000	59145392000	52226261000	12562089000	13348334600	12848220200	two-sided	-19.0901	8.96601e-05	8.96601e-05	2.39136	0.0308019	1.25783	1.25783	4.0474	4.0474
sp|CDJ70753|DXR_ECOLI	CDJ70753	DXR_ECOLI	dxr	398	1:Experimental evidence at protein level	1-deoxy-d-xylulose 5-phosphate reductoisomerase	1	0.999	17	45	45	45	4	7	7	463524320	605093500	605093500	207399248	217115472	217115472	9	9	9	1929319550	1885854210	1977249410	582064060	583594370	544572350	two-sided	-27.0575	0.000698119	0.000698119	2.66545	0.0387682	1.41438	1.41438	3.15607	3.15607
sp|CDJ70754|ISPU_ECOLI	CDJ70754	ISPU_ECOLI	ispU	253	1:Experimental evidence at protein level	Udp pyrophosphate synthase	1	0.999	5	12	12	12	1	1	1	238015376	184296960	184296960	85713304	71279544	71279544	2	3	4	415684160	346405248	272656672	152781360	149356928	117604760	two-sided	-5.23646	0.0173344	0.0173344	1.83878	0.13863	0.87875	0.87875	1.76109	1.76109
sp|CDJ70757|BAMA_ECOLI	CDJ70757	BAMA_ECOLI	bamA	810	1:Experimental evidence at protein level	Outer membrane protein assembly factor yaet	1	0.999	29	93	93	93	9	11	11	960947260	1002793090	1002793090	206422624	208378608	208378608	23	21	18	4047582460	4789040600	3808429060	966497410	1112235780	944385340	two-sided	-15.1922	0.00429926	0.00429926	4.85112	0.0905005	2.27832	2.27832	2.36661	2.36661
sp|CDJ70758|SKP_ECOLI	CDJ70758	SKP_ECOLI	skp	161	1:Experimental evidence at protein level	Periplasmic chaperone	1	0.999	10	146	146	146	25	30	30	13289362400	14669554700	14669554700	3657438980	5393974300	5393974300	21	16	24	12435383300	15699576800	15357200400	4327313400	5458458100	4553395200	two-sided	0.0525201	0.961165	0.961165	0.992647	0.125232	0.0106477	-0.0106477	0.0172021	0.0172021
sp|CDJ70759|LPXD_ECOLI	CDJ70759	LPXD_ECOLI	lpxD	341	1:Experimental evidence at protein level	3-hydroxymyristoyl] glucosamine n-acyltransferase	1	0.999	8	35	35	35	3	5	5	1036670340	1113252610	1113252610	359302464	402100192	402100192	8	7	7	1932096640	2059272700	1559022720	767404100	810731330	624760960	two-sided	-5.97745	0.0200354	0.0200354	1.89333	0.132514	0.920927	0.920927	1.6982	1.6982
sp|CDJ70760|FABZ_ECOLI	CDJ70760	FABZ_ECOLI	fabZ	151	1:Experimental evidence at protein level	(3r)-hydroxymyristoyl-acp dehydratase	1	0.999	11	59	59	59	7	9	9	3679446780	3772786430	3772786430	886927620	1098800260	1098800260	10	8	16	7475263500	6899826200	6722035200	2175772420	2054564100	2118453760	two-sided	-13.804	0.000934312	0.000934312	2.05827	0.0286514	1.04143	1.04143	3.02951	3.02951
sp|CDJ70761|LPXA_ECOLI	CDJ70761	LPXA_ECOLI	lpxA	262	1:Experimental evidence at protein level	Udp-n-acetylglucosamine acyltransferase	1	0.999	12	87	87	87	12	12	12	3855496960	3195712000	3195712000	866038140	833870780	833870780	16	12	23	6122971100	6159626200	7206723600	1587928960	1533217280	2070739070	two-sided	-5.17775	0.0347573	0.0347573	2.04907	0.170928	1.03497	1.03497	1.45895	1.45895
sp|CDJ70763|RNHB_ECOLI	CDJ70763	RNHB_ECOLI	rnhB	198	1:Experimental evidence at protein level	Ribonuclease hii	1	0.999	9	37	37	37	6	5	5	254037360	250887728	250887728	48310748	45719356	45719356	7	5	9	493794496	504300288	656715460	98083152	112742528	114716880	two-sided	-11.6473	0.00600116	0.00600116	2.32947	0.0837431	1.22	1.22	2.22177	2.22177
sp|CDJ70764|DNAE_ECOLI	CDJ70764	DNAE_ECOLI	dnaE	1160	1:Experimental evidence at protein level	Dna polymerase iii subunit alpha	1	0.999	15	42	42	42	9	8	8	337209920	246426944	246426944	56508368	54507932	54507932	8	4	5	411604416	314183744	381063296	82750544	74201600	77109296	two-sided	-8.79817	0.00831395	0.00831395	1.41406	0.0557123	0.499845	0.499845	2.08019	2.08019
sp|CDJ70765|ACCA_ECOLI	CDJ70765	ACCA_ECOLI	accA	319	1:Experimental evidence at protein level	Acetyl-coa carboxylase carboxyltransferase subunit alpha	1	0.999	30	183	183	183	27	28	28	6999022600	6774008800	6774008800	1245680260	1110877570	1110877570	31	34	35	13696066600	14272857100	11854600200	2458607360	2747810300	2031661700	two-sided	-5.90631	0.0222276	0.0222276	2.08744	0.149325	1.06174	1.06174	1.65311	1.65311
sp|CDJ70767|YAER_ECOLI	CDJ70767	YAER_ECOLI	yaeR	129	1:Experimental evidence at protein level	Hypothetical protein	1	0.999	5	25	25	25	5	4	4	543901380	490606176	490606176	306103328	217705760	217705760	4	3	5	632300990	582658820	625678210	443361792	381196928	427768928	two-sided	-4.88098	0.0123573	0.0123573	1.68888	0.0774798	0.756065	0.756065	1.90808	1.90808
sp|CDJ70768|TILS_ECOLI	CDJ70768	TILS_ECOLI	tilS	432	1:Experimental evidence at protein level	Trna(ile)-lysidine synthetase	1	0.999	8	19	19	19	4	1	1	388992768	113428696	113428696	79807392	79662552	79662552	7	2	4	317571584	559733250	496539392	162238464	159377824	158502800	two-sided	-71.1465	0.000192342	0.000192342	2.00775	0.0122082	1.00558	1.00558	3.71593	3.71593
sp|CDJ70769|ROF_ECOLI	CDJ70769	ROF_ECOLI	rof	84	1:Experimental evidence at protein level	Rho-binding antiterminator	1	0.999	5	29	29	29	5	5	5	809927420	1055135490	1055135490	340216928	356848672	356848672	5	4	5	1352823680	1129105020	1224459260	447704768	487170208	509355264	two-sided	-6.89788	0.0127156	0.0127156	1.37035	0.0648642	0.454543	0.454543	1.89566	1.89566
sp|CDJ70770|YAEP_ECOLI	CDJ70770	YAEP_ECOLI	yaeP	66	1:Experimental evidence at protein level	Hypothetical protein	1	0.999	4	16	16	16	2	4	4	271970560	280609792	280609792	87745816	85521288	85521288	2	2	2	362207744	255905408	340378944	109773792	104531944	108563000	two-sided	-12.2097	0.00154492	0.00154492	1.24762	0.0255007	0.319175	0.319175	2.81109	2.81109
sp|CDJ70771|YAEQ_ECOLI	CDJ70771	YAEQ_ECOLI	yaeQ	181	1:Experimental evidence at protein level	Hypothetical protein	1	0.999	5	21	21	21	4	5	5	229607120	183147584	183147584	80174720	70239512	70239512	2	2	3	359853280	265930336	238764304	125044248	113957024	93809440	two-sided	-3.84483	0.0421448	0.0421448	1.50829	0.142738	0.592918	0.592918	1.37526	1.37526
sp|CDJ70775|PROS_ECOLI	CDJ70775	PROS_ECOLI	proS	572	1:Experimental evidence at protein level	Prolyl-trna synthetase	1	0.999	47	437	437	437	59	73	73	33483034600	35514728000	35514728000	2642194690	2775753470	2775753470	77	70	85	57845666000	56459260000	64946717000	4765691400	4986621400	5108618200	two-sided	-20.2424	0.000441525	0.000441525	1.8137	0.0350905	0.858937	0.858937	3.35504	3.35504
sp|CDJ70776|YAEB_ECOLI	CDJ70776	YAEB_ECOLI	yaeB	235	1:Experimental evidence at protein level	Hypothetical protein	1	0.999	9	26	26	26	4	5	5	190903968	157781600	157781600	68913712	50450144	50450144	7	2	3	330901792	216929984	237041392	125806496	122917392	98907168	two-sided	-5.63687	0.00644	0.00644	2.04713	0.127438	1.0336	1.0336	2.19111	2.19111
sp|CDJ70778|METQ_ECOLI	CDJ70778	METQ_ECOLI	metQ	271	1:Experimental evidence at protein level	Dl-methionine transporter substrate-binding subunit	1	0.999	5	14	14	14	2	1	1	258593648	62607012	62607012	50128372	64213764	64213764	3	2	5	359703104	252846400	363444448	173835296	168374224	139931600	two-sided	-8.79115	0.00421372	0.00421372	2.70023	0.113268	1.43308	1.43308	2.37533	2.37533
sp|CDJ70780|METN_ECOLI	CDJ70780	METN_ECOLI	metN	343	1:Experimental evidence at protein level	Dl-methionine transporter atp-binding subunit	1	0.999	11	26	26	26	2	1	1	164671376	181285824	181285824	54947632	49819628	49819628	7	4	11	754817090	637817540	771504640	178914304	182503232	218693024	two-sided	-11.0656	0.00710684	0.00710684	3.75265	0.11379	1.90791	1.90791	2.14832	2.14832
sp|CDJ70781|GMHB_ECOLI	CDJ70781	GMHB_ECOLI	gmhB	191	1:Experimental evidence at protein level	D,d-heptose 1,7-bisphosphate phosphatase	1	0.999	6	37	37	37	3	6	6	746533890	477466752	477466752	177348000	183088576	183088576	8	6	8	981756290	1024315520	445535488	478858016	527650816	458148896	two-sided	-14.8396	0.00420296	0.00420296	2.69474	0.0730903	1.43014	1.43014	2.37644	2.37644
sp|CDJ70782|DKGB_ECOLI	CDJ70782	DKGB_ECOLI	dkgB	267	1:Experimental evidence at protein level	2,5-diketo-d-gluconate reductase b	1	0.999	8	31	31	31	4	5	5	197033408	222706768	222706768	58513552	82207704	82207704	6	5	6	430313600	412893376	524976128	106278584	113056752	137492992	two-sided	-3.61742	0.0236676	0.0236676	1.60064	0.138037	0.678646	0.678646	1.62585	1.62585
sp|CDJ70783|YAFC_ECOLI	CDJ70783	YAFC_ECOLI	yafC	304	1:Experimental evidence at protein level	Putative dna-binding transcriptional regulator	1	0.999	5	17	17	17	4	4	4	82497760	76795752	76795752	31322294	28831922	28831922	3	1	1	64503544	50498776	53463904	23323910	27807596	26326168	two-sided	2.46586	0.0810842	0.0810842	0.870447	0.0884777	0.200172	-0.200172	1.09106	1.09106
sp|CDJ70784|YAFD_ECOLI	CDJ70784	YAFD_ECOLI	yafD	266	1:Experimental evidence at protein level	Hypothetical protein	1	0.999	6	20	20	20	2	3	3	45637056	76554232	76554232	17964478	19431954	19431954	5	2	5	350697088	423055840	410313440	94961464	99089344	102313560	two-sided	-36.5725	0.000403979	0.000403979	5.21508	0.037305	2.38269	2.38269	3.39364	3.39364
sp|CDJ70787|GLOB_ECOLI	CDJ70787	GLOB_ECOLI	gloB	251	1:Experimental evidence at protein level	Hydroxyacylglutathione hydrolase	1	0.999	9	39	39	39	5	7	7	304965760	309658720	309658720	94993520	87323608	87323608	8	6	6	482270304	469684608	739850050	173999760	132822152	165536384	two-sided	-5.27376	0.0287191	0.0287191	1.75181	0.138114	0.808843	0.808843	1.54183	1.54183
sp|CDJ70789|RNHA_ECOLI	CDJ70789	RNHA_ECOLI	rnhA	155	1:Experimental evidence at protein level	Ribonuclease h	1	0.999	7	27	27	27	5	4	4	337096224	277048288	277048288	89111328	72777216	72777216	6	3	5	528146528	307968672	691250620	143930272	116827968	139355536	two-sided	-5.52021	0.008124	0.008124	1.70504	0.108782	0.769803	0.769803	2.09023	2.09023
sp|CDJ70790|DNAQ_ECOLI	CDJ70790	DNAQ_ECOLI	dnaQ	243	1:Experimental evidence at protein level	Dna polymerase iii subunit epsilon	1	0.999	5	11	11	11	2	1	1	199132656	179809824	179809824	55822508	47825224	47825224	4	1	2	293764352	221043792	160778832	83051984	83090552	57754436	two-sided	-2.72784	0.092311	0.092311	1.47813	0.195849	0.563775	0.563775	1.03475	1.03475
sp|CDJ70793|YAFV_ECOLI	CDJ70793	YAFV_ECOLI	yafV	256	1:Experimental evidence at protein level	Hypothetical protein	1	0.999	5	23	23	23	4	5	5	482030560	603429700	603429700	191650656	208353920	208353920	4	2	3	262590912	248360448	229268800	153907472	167998016	152256096	two-sided	5.98035	0.00407765	0.00407765	0.779411	0.0547369	0.359543	-0.359543	2.38959	2.38959
sp|CDJ70794|IVY_ECOLI	CDJ70794	IVY_ECOLI	ivy	157	1:Experimental evidence at protein level	C-lysozyme inhibitor	1	0.999	5	27	27	27	5	4	4	1035375230	541171520	541171520	516935872	357949760	357949760	5	4	5	905651140	887938820	831381760	420393632	461272192	403111296	two-sided	-0.310673	0.780832	0.780832	1.04213	0.0697418	0.0595379	0.0595379	0.107443	0.107443
sp|CDJ70796|GMHA_ECOLI	CDJ70796	GMHA_ECOLI	gmhA	192	1:Experimental evidence at protein level	Phosphoheptose isomerase	1	0.999	22	201	201	201	29	33	33	10662372400	10692160500	10692160500	2067030530	1875437820	1875437820	32	29	45	15583588400	17152518100	19706126300	3122076670	3366282240	3270343680	two-sided	-13.7518	0.00017364	0.00017364	1.67736	0.0378227	0.746189	0.746189	3.76035	3.76035
sp|CDJ70797|YAFJ_ECOLI	CDJ70797	YAFJ_ECOLI	yafJ	255	1:Experimental evidence at protein level	Putative amidotransfease	1	0.999	6	16	16	16	4	2	2	161593632	157968448	157968448	74126952	67647664	67647664	3	3	2	234225488	127251008	240391680	101804288	110589840	105715536	two-sided	-10.8632	0.000466772	0.000466772	1.51899	0.0415099	0.603109	0.603109	3.3309	3.3309
sp|CDJ70798|YAFK_ECOLI	CDJ70798	YAFK_ECOLI	yafK	246	1:Experimental evidence at protein level	Hypothetical protein	1	0.999	8	26	26	26	3	2	2	247161472	183836848	183836848	67017920	59706500	59706500	6	6	7	1156657020	736968770	1316114300	447564704	496695360	526465696	two-sided	-18.506	0.00262647	0.00262647	7.88885	0.081275	2.97982	2.97982	2.58063	2.58063
sp|CDJ70800|DINJ_ECOLI	CDJ70800	DINJ_ECOLI	dinJ	86	1:Experimental evidence at protein level	Putative antitoxin of yafq-dinj toxin-antitoxin system	1	0.999	4	17	17	17	3	4	4	2395853570	7133679600	7133679600	3272980480	4244595970	4244595970	2	2	2	2907100930	2182564860	2784698880	3089971970	2899193090	3509061890	two-sided	2.03635	0.130742	0.130742	0.807523	0.098537	0.308424	-0.308424	0.883584	0.883584
sp|CDJ70805|YAFO_ECOLI	CDJ70805	YAFO_ECOLI	yafO	132	1:Experimental evidence at protein level	Putative toxin yafo	1	0.999	4	9	9	9	0	0	0	3.46609e+06	1.93212e+06	1.93212e+06	9794.29	10771.2	11200.2	4	2	3	191040192	133883808	149910784	84826456	75068744	62554912	less	-11.5023	0.0037369	0.0037369	7002.84	0.150562	12.7737	12.7737	2.42749	2.42749
sp|CDJ70806|YAFP_ECOLI	CDJ70806	YAFP_ECOLI	yafP	150	1:Experimental evidence at protein level	Hypothetical protein	1	0.999	8	13	13	13	0	0	0	8827896	7998526	7998526		5.94755e+06	5.94755e+06	5	2	6	238008144	208691408	213089584	97303648	86214072	97190048	two-sided	-23.8249	0.00175708	0.00175708	15.7324	0.0680782	3.97567	3.97567	2.75521	2.75521
sp|CDJ70807|PEPD_ECOLI	CDJ70807	PEPD_ECOLI	pepD	485	1:Experimental evidence at protein level	Aminoacyl-histidine dipeptidase	1	0.999	30	329	329	329	52	55	55	44890268000	43269575000	43269575000	4023352320	4031867900	4031867900	51	50	66	54921736000	50799444000	56902443000	5009400800	4627920400	5137942000	two-sided	-5.84996	0.0279549	0.0279549	1.2224	0.0538586	0.289717	0.289717	1.55354	1.55354
sp|CDJ70808|GPT_ECOLI	CDJ70808	GPT_ECOLI	gpt	152	1:Experimental evidence at protein level	Xanthine-guanine phosphoribosyltransferase	1	0.999	13	162	162	162	25	21	21	11811010600	11780450300	11780450300	3275207170	3056491010	3056491010	30	25	40	23057041400	19209408500	21802895400	6462539300	5745420800	7359439900	two-sided	-7.18038	0.0165507	0.0165507	2.08426	0.123983	1.05953	1.05953	1.78118	1.78118
sp|CDJ70809|FRSA_ECOLI	CDJ70809	FRSA_ECOLI	frsA	414	1:Experimental evidence at protein level	Fermentation/respiration switch protein	1	0.999	19	85	85	85	13	14	14	1348200060	1107284740	1107284740	162815264	168282896	168282896	17	12	15	1855128450	1679925500	1683154940	264848096	271260096	278730016	two-sided	-23.8664	0.000259529	0.000259529	1.6317	0.0255793	0.706373	0.706373	3.58581	3.58581
sp|CDJ70810|CRL_ECOLI	CDJ70810	CRL_ECOLI	crl	133	1:Experimental evidence at protein level	Dna-binding transcriptional regulator crl	1	0.999	12	63	63	63	15	10	10	3527941120	3776802560	3776802560	808639870	921199620	921199620	12	8	8	3231319300	2686282500	2537638140	795417020	661193020	637852480	two-sided	3.00246	0.0433941	0.0433941	0.790053	0.121802	0.339978	-0.339978	1.36257	1.36257
sp|CDJ70812|PROB_ECOLI	CDJ70812	PROB_ECOLI	proB	367	1:Experimental evidence at protein level	Gamma-glutamyl kinase	1	0.999	25	103	103	103	17	17	17	2908652290	2798389500	2798389500	393116960	370851264	370851264	16	15	21	5384909300	4748002300	4618098200	715550020	684915580	629655810	two-sided	-11.3881	0.00417323	0.00417323	1.78894	0.0643284	0.839103	0.839103	2.37953	2.37953
sp|CDJ70813|PROA_ECOLI	CDJ70813	PROA_ECOLI	proA	417	1:Experimental evidence at protein level	Gamma-glutamyl phosphate reductase	1	0.999	29	146	146	146	19	22	22	3894701820	4102561540	4102561540	525758880	482838720	482838720	27	25	31	6943066100	6780885500	7426853900	877604540	875872640	896858690	two-sided	-24.436	0.000215952	0.000215952	1.77704	0.0131854	0.829473	0.829473	3.66564	3.66564
sp|CDJ70828|MHPF_ECOLI	CDJ70828	MHPF_ECOLI	mhpF	316	1:Experimental evidence at protein level	Acetaldehyde dehydrogenase	1	0.999	4	14	14	14	2	3	3	102898976	91472680	91472680	35232648	30082954	30082954	2	2	2	185214000	106283392	102566464	67595560	49550000	95567472	two-sided	-2.89744	0.097606	0.097606	2.22973	0.327011	1.15687	1.15687	1.01052	1.01052
sp|CDJ70831|YAIL_ECOLI	CDJ70831	YAIL_ECOLI	yaiL	179	1:Experimental evidence at protein level	Nucleoprotein/polynucleotide-associated enzyme	1	0.999	8	33	33	33	7	3	3	583444860	542033220	542033220	150416912	146248448	146248448	6	6	8	1467198210	1577336060	1485802880	395402400	421814624	393606432	two-sided	-27.7522	0.00101256	0.00101256	2.73377	0.0391298	1.45089	1.45089	2.99458	2.99458
sp|CDJ70832|FRMB_ECOLI	CDJ70832	FRMB_ECOLI	frmB	277	1:Experimental evidence at protein level	Putative esterase	1	0.999	7	31	31	31	5	5	5	680158020	771230780	771230780	275568704	293730176	293730176	5	5	6	794459900	911399680	505944864	401587808	344099264	367530144	two-sided	-4.69737	0.0267017	0.0267017	1.2899	0.0779026	0.367254	0.367254	1.57346	1.57346
sp|CDJ70833|FRMA_ECOLI	CDJ70833	FRMA_ECOLI	frmA	369	1:Experimental evidence at protein level	Alcohol dehydrogenase	1	0.999	14	78	78	78	12	15	15	4005091330	4481827800	4481827800	1059806140	1068463740	1068463740	12	10	14	5255477200	4563132400	5231112700	1330276990	1131613060	1301139840	two-sided	-3.04431	0.0925871	0.0925871	1.17715	0.0855279	0.235296	0.235296	1.03345	1.03345
sp|CDJ70834|FRMR_ECOLI	CDJ70834	FRMR_ECOLI	frmR	91	1:Experimental evidence at protein level	Regulator protein frmr	1	0.999	6	28	28	28	5	5	5	603118400	666471230	666471230	189008704	209887152	209887152	5	3	5	679666430	742831300	842026180	208871504	245133728	238506464	two-sided	-2.12366	0.114182	0.114182	1.13753	0.0836491	0.18591	0.18591	0.942404	0.942404
sp|CDJ70836|INSC_ECOLI	CDJ70836	INSC_ECOLI	insC	121	1:Experimental evidence at protein level	Insertion sequence 2 orfa protein	0.9997	0.999	2	4	0	4	2	1	1	314446784	361065568	361065568	301548704	309215296	309215296	0	0	0	840356540	737191420	930951620	8022.35	10305.1	10041.1	greater	119.995	3.47216e-05	3.47216e-05	3.08361e-05	0.132053	14.985	-14.985	4.4594	4.4594
sp|CDJ70844|HEMB_ECOLI	CDJ70844	HEMB_ECOLI	hemB	324	1:Experimental evidence at protein level	Delta-aminolevulinic acid dehydratase	1	0.999	23	117	117	117	23	22	22	3896543740	3987695360	3987695360	842320380	924084990	924084990	15	15	20	3105633790	3335283970	3121242620	688803840	781555520	711286980	two-sided	4.346	0.0122115	0.0122115	0.810873	0.0665332	0.302452	-0.302452	1.91323	1.91323
sp|CDJ70848|AMPH_ECOLI	CDJ70848	AMPH_ECOLI	ampH	385	1:Experimental evidence at protein level	Beta-lactam binding protein amph	1	0.999	7	17	17	17	4	3	3	478828704	289224640	289224640	152389296	139279904	139279904	3	1	3	251961616	244796800	240274752	107493640	82835984	93357496	two-sided	5.86184	0.00746275	0.00746275	0.658285	0.130844	0.603217	-0.603217	2.1271	2.1271
sp|CDJ70853|DDL_ECOLI	CDJ70853	DDL_ECOLI	ddl	364	1:Experimental evidence at protein level	D-alanyl-alanine synthetase a	1	0.999	24	130	130	130	27	25	25	5816859600	6364455900	6364455900	1116887550	1141613440	1141613440	20	11	22	4172284670	4297515500	4797774800	872487040	858543170	826124670	two-sided	17.5434	0.000236874	0.000236874	0.752079	0.0279061	0.411044	-0.411044	3.62548	3.62548
sp|CDJ70855|PHOA_ECOLI	CDJ70855	PHOA_ECOLI	phoA	471	1:Experimental evidence at protein level	Alkaline phosphatase	0.9997	0.999	2	4	4	4	2	1	1	23741686	29233642	29233642	14958650	17695990	17695990	0	0	0	0	6310901	0	8984.43	9984.43	9527.29	greater	18.3836	0.00147295	0.00147295	0.000565954	0.0527035	10.787	-10.787	2.83181	2.83181
sp|CDJ70858|PROC_ECOLI	CDJ70858	PROC_ECOLI	proC	269	1:Experimental evidence at protein level	Pyrroline-5-carboxylate reductase	1	0.999	7	16	16	16	4	3	3	244403088	382606464	382606464	140067024	261474432	261474432	2	2	2	137459216	152357824	119766312	96116632	97686840	86618696	two-sided	3.13988	0.0866024	0.0866024	0.422949	0.064067	1.24144	-1.24144	1.06247	1.06247
sp|CDJ70859|YAII_ECOLI	CDJ70859	YAII_ECOLI	yaiI	152	1:Experimental evidence at protein level	Hypothetical protein	0.9998	0.999	3	11	11	11	2	2	2	95210792	91089616	91089616	54523452	52626284	52626284	2	1	2	82678040	99698512	57352024	47852788	57692296	30443290	two-sided	0.99218	0.424557	0.424557	0.851119	0.304408	0.232568	-0.232568	0.372064	0.372064
sp|CDJ70860|AROL_ECOLI	CDJ70860	AROL_ECOLI	aroL	174	1:Experimental evidence at protein level	Shikimate kinase	1	0.999	3	6	6	6	1	2	2	104404648	90438624	90438624	54831736	51407236	51407236	1	0	0	83816032	64662916	68865392	47973660	44147576	39178804	two-sided	3.14749	0.05715	0.05715	0.832878	0.100757	0.263823	-0.263823	1.24298	1.24298
sp|CDJ70862|AROM_ECOLI	CDJ70862	AROM_ECOLI	aroM	225	1:Experimental evidence at protein level	Hypothetical protein	1	0.999	3	12	12	12	3	3	3	101243152	125845944	125845944	135049328	118485344	118485344	1	1	1	164004416	221562496	94801288	67421448	116870464	54420516	two-sided	2.24324	0.135672	0.135672	0.641666	0.414097	0.640107	-0.640107	0.86751	0.86751
sp|CDJ70863|YAIE_ECOLI	CDJ70863	YAIE_ECOLI	yaiE	94	1:Experimental evidence at protein level	Hypothetical protein	1	0.999	3	21	21	21	3	6	6	2209827330	2577307900	2577307900	1575497600	1722596610	1722596610	2	2	2	535713504	487104384	539963200	366324000	361752896	353237088	two-sided	26.6989	0.00131269	0.00131269	0.215372	0.018427	2.2151	-2.2151	2.88184	2.88184
sp|CDJ70864|RDGC_ECOLI	CDJ70864	RDGC_ECOLI	rdgC	303	1:Experimental evidence at protein level	Recombination associated protein	1	0.999	21	100	100	100	19	17	17	4152321020	3920661760	3920661760	570610300	580019070	580019070	18	11	18	3244015360	3402704900	3995016700	464472928	496006880	503593856	two-sided	7.17667	0.0132009	0.0132009	0.845968	0.0425103	0.241325	-0.241325	1.8794	1.8794
sp|CDJ70865|MAK_ECOLI	CDJ70865	MAK_ECOLI	mak	302	1:Experimental evidence at protein level	Fructokinase	1	0.999	16	48	48	48	13	12	12	748820990	656291200	656291200	248194464	245449648	245449648	4	3	4	260765456	893773570	270144672	103029288	130695800	125810424	two-sided	14.7556	0.00415271	0.00415271	0.486455	0.123212	1.03962	-1.03962	2.38167	2.38167
sp|CDJ70867|SBCC_ECOLI	CDJ70867	SBCC_ECOLI	sbcC	1048	1:Experimental evidence at protein level	Exonuclease subunit sbcc	1	0.999	7	10	10	10	3	2	2	91326648	72284736	72284736	26205324	23245370	23245370	0	1	2	36681116	16442194	23854208	11469112	9408357	17487188	two-sided	4.37327	0.0285476	0.0285476	0.52774	0.328259	0.922099	-0.922099	1.54443	1.54443
sp|CDJ70868|SBCD_ECOLI	CDJ70868	SBCD_ECOLI	sbcD	400	1:Experimental evidence at protein level	Exonuclease subunit sbcd	1	0.999	10	19	19	19	7	4	4	317942016	207021568	207021568	76047216	49223976	49223976	1	0	3	107405880	21031804	119767784	46319380		50448380	two-sided	1.06591	0.389068	0.389068	0.831838	0.0603433	0.265626	-0.265626	0.409974	0.409974
sp|CDJ70869|PHOB_ECOLI	CDJ70869	PHOB_ECOLI	phoB	229	1:Experimental evidence at protein level	Transcriptional regulator phob	1	0.999	3	10	10	10	1	2	2	34559776	42407732	42407732	20225666	32070202	32070202	2	1	2	56250736	50236004	44431460	43829924		32639808	two-sided	-1.4768	0.277972	0.277972	1.35961	0.206947	0.443188	0.443188	0.556	0.556
sp|CDJ70875|QUEA_ECOLI	CDJ70875	QUEA_ECOLI	queA	356	1:Experimental evidence at protein level	S-adenosylmethionine--trna ribosyltransferase-isomerase	1	0.999	11	46	46	46	8	9	9	1757594110	1488504450	1488504450	543190460	401249696	401249696	7	6	7	1617083780	1353620860	1370764930	507907552	481786368	397930336	two-sided	-0.2419	0.822058	0.822058	1.03116	0.124224	0.044271	0.044271	0.0850973	0.0850973
sp|CDJ70876|TGT_ECOLI	CDJ70876	TGT_ECOLI	tgt	375	1:Experimental evidence at protein level	Queuine trna-ribosyltransferase	1	0.999	33	137	137	137	21	23	23	3833389310	4240940290	4240940290	1029339070	1078590590	1078590590	24	20	26	5898266100	6135226400	6087454200	1530257410	1610918780	1582883970	two-sided	-17.8056	0.000130212	0.000130212	1.48251	0.0260056	0.568046	0.568046	3.88535	3.88535
sp|CDJ70880|YAJD_ECOLI	CDJ70880	YAJD_ECOLI	yajD	115	1:Experimental evidence at protein level	Hypothetical protein	1	0.999	3	17	17	17	3	3	3	357958080	404577664	404577664	151972960	182832896	182832896	3	2	3	238381952	272620928	255988800	108086304	112569440	106595936	two-sided	6.07755	0.0225519	0.0225519	0.632201	0.0285028	0.661545	-0.661545	1.64682	1.64682
sp|CDJ70883|NRDR_ECOLI	CDJ70883	NRDR_ECOLI	nrdR	149	1:Experimental evidence at protein level	Transcriptional regulator nrdr	1	0.999	10	34	34	34	7	7	7	776908420	804857410	804857410	157020464	165810752	165810752	4	4	5	641621820	623265410	587121660	122439360	137680736	117201016	two-sided	5.4524	0.0136436	0.0136436	0.772183	0.0845902	0.372985	-0.372985	1.86507	1.86507
sp|CDJ70884|RIBD_ECOLI	CDJ70884	RIBD_ECOLI	ribD	367	1:Experimental evidence at protein level	Bifunctional diaminohydroxyphosphoribosylaminopyrimidine deaminase/5-amino-6-(5-phosphoribosylamino)uracil reductase	1	0.999	22	78	78	78	16	17	17	1914555650	2114903300	2114903300	224333920	247097824	247097824	10	6	12	1380145790	1377474050	1660210050	172319920	193125872	182620336	two-sided	5.87152	0.0049278	0.0049278	0.762761	0.0569446	0.390698	-0.390698	2.30735	2.30735
sp|CDJ70885|RIBH_ECOLI	CDJ70885	RIBH_ECOLI	ribH	156	1:Experimental evidence at protein level	6,7-dimethyl-8-ribityllumazine synthase	1	0.999	11	221	221	221	31	41	41	17941770200	15167259600	15167259600	4456378900	3563494910	3563494910	36	32	40	27658135600	29450944500	24362635300	7178382300	6937676800	6308305400	two-sided	-7.46459	0.00185132	0.00185132	1.76325	0.0659909	0.818236	0.818236	2.73252	2.73252
sp|CDJ70886|NUSB_ECOLI	CDJ70886	NUSB_ECOLI	nusB	139	1:Experimental evidence at protein level	Transcription antitermination protein nusb	1	0.999	10	86	86	86	14	15	15	4457404900	5408496600	5408496600	1298961920	1288029440	1288029440	14	13	15	6760563700	6577580000	6630175700	1738086780	1815421570	1608325890	two-sided	-7.08656	0.0189652	0.0189652	1.33208	0.0608202	0.41368	0.41368	1.72204	1.72204
sp|CDJ70887|THIL_ECOLI	CDJ70887	THIL_ECOLI	thiL	325	1:Experimental evidence at protein level	Thiamine monophosphate kinase	1	0.999	9	37	37	37	7	7	7	635648190	512247392	512247392	180881760	143766864	143766864	6	4	6	644475390	569966590	652911100	177137056	156079744	163625552	two-sided	-0.685638	0.543186	0.543186	1.06069	0.0644182	0.0849994	0.0849994	0.265051	0.265051
sp|CDJ70889|YAJO_ECOLI	CDJ70889	YAJO_ECOLI	yajO	324	1:Experimental evidence at protein level	2-carboxybenzaldehyde reductase	1	0.999	10	25	25	25	7	9	9	583699140	559083780	559083780	158413296	126518136	126518136	0	0	0	29666586	2.16711e+06	285606176	38704908		131263296	two-sided	1.09858	0.455939	0.455939	0.619644	0.770128	0.690488	-0.690488	0.341094	0.341094
sp|CDJ70890|DXS_ECOLI	CDJ70890	DXS_ECOLI	dxs	620	1:Experimental evidence at protein level	1-deoxy-d-xylulose-5-phosphate synthase	1	0.999	14	47	47	47	9	9	9	2526454780	2523448580	2523448580	871070660	883746880	883746880	8	5	7	2726206980	634529790	640139390	772176510	806211460	748186690	two-sided	5.99198	0.0200606	0.0200606	0.881758	0.0375964	0.181546	-0.181546	1.69766	1.69766
sp|CDJ70891|ISPA_ECOLI	CDJ70891	ISPA_ECOLI	ispA	299	1:Experimental evidence at protein level	Geranyltranstransferase	1	0.999	12	53	53	53	9	10	10	925014910	1114300670	1114300670	232356032	252020320	252020320	11	4	9	587102340	483774144	636088060	198924944	144622656	157429216	two-sided	4.44584	0.0278963	0.0278963	0.680308	0.169985	0.555739	-0.555739	1.55445	1.55445
sp|CDJ70892|XSEB_ECOLI	CDJ70892	XSEB_ECOLI	xseB	80	1:Experimental evidence at protein level	Exodeoxyribonuclease vii small subunit	1	0.999	8	45	45	45	7	9	9	1430013700	1466188800	1466188800	755448060	494821984	494821984	5	5	10	605601220	658210500	775496000	446947680	594788670	953863550	two-sided	-0.4805	0.661828	0.661828	1.14355	0.391897	0.193519	0.193519	0.179255	0.179255
sp|CDJ70893|THII_ECOLI	CDJ70893	THII_ECOLI	thiI	482	1:Experimental evidence at protein level	Thiamine biosynthesis protein thii	1	0.999	25	144	144	144	24	24	24	5409006100	4655638500	4655638500	729060480	612430910	612430910	25	19	28	4742490100	4343454700	4716632100	579411520	548668860	579386750	two-sided	2.0434	0.162022	0.162022	0.873866	0.0311727	0.194515	-0.194515	0.790425	0.790425
sp|CDJ70894|YAJL_ECOLI	CDJ70894	YAJL_ECOLI	yajL	196	1:Experimental evidence at protein level	Dj-1 family protein	1	0.999	9	38	38	38	9	7	7	965602370	756932990	756932990	367803168	200451952	200451952	5	3	7	531595520	540009860	558890370	163215040	197421392	194146640	two-sided	1.25458	0.328666	0.328666	0.721709	0.102066	0.47051	-0.47051	0.483246	0.483246
sp|CDJ70895|PANE_ECOLI	CDJ70895	PANE_ECOLI	panE	303	1:Experimental evidence at protein level	2-dehydropantoate 2-reductase	1	0.999	9	28	28	28	7	7	7	224806720	257975440	257975440	61520696	61566128	61566128	5	0	2	191338608	170618784	158839600	46709776	57539356	34861308	two-sided	2.31811	0.146323	0.146323	0.753362	0.244615	0.408586	-0.408586	0.834689	0.834689
sp|CDJ70896|YAJQ_ECOLI	CDJ70896	YAJQ_ECOLI	yajQ	163	1:Experimental evidence at protein level	Putative nucleotide-binding protein	1	0.999	17	124	124	124	22	21	21	13284146200	12939915300	12939915300	3046708740	2675672830	2675672830	19	18	23	9122415600	11217417200	9519324200	2289807870	2383105020	2289256190	two-sided	3.75244	0.0532331	0.0532331	0.829022	0.0232794	0.270518	-0.270518	1.27382	1.27382
sp|CDJ70902|CYOA_ECOLI	CDJ70902	CYOA_ECOLI	cyoA	315	1:Experimental evidence at protein level	Cytochrome o ubiquinol oxidase subunit ii	0.9997	0.999	2	10	10	10	2	1	1	210050880	183812640	183812640	125127024	113777200	113777200	2	2	2	126123408	113857024	113930080	80474672	72419504	70340664	two-sided	8.83288	0.00108151	0.00108151	0.632965	0.071933	0.659803	-0.659803	2.96597	2.96597
sp|CDJ70906|TIG_ECOLI	CDJ70906	TIG_ECOLI	tig	432	1:Experimental evidence at protein level	Trigger factor	1	0.999	61	663	663	663	120	121	121	83120579000	90278191000	90278191000	6658496500	7484630000	7484630000	100	94	107	74641383000	86597050000	74782646000	6170652200	6852188700	6088767000	two-sided	2.28788	0.0851497	0.0851497	0.883661	0.0657916	0.178435	-0.178435	1.06982	1.06982
sp|CDJ70907|CLPP_ECOLI	CDJ70907	CLPP_ECOLI	clpP	207	1:Experimental evidence at protein level	Atp-dependent clp protease proteolytic subunit	1	0.999	12	122	122	122	16	14	14	10794258400	11308113900	11308113900	3719234050	3699930620	3699930620	24	27	27	30884636700	34649059000	29382524900	10553543700	11131332600	10595143700	two-sided	-37.8898	0.000685974	0.000685974	2.90312	0.0299488	1.5376	1.5376	3.16369	3.16369
sp|CDJ70908|CLPX_ECOLI	CDJ70908	CLPX_ECOLI	clpX	424	1:Experimental evidence at protein level	Atp-dependent protease atp-binding subunit clpx	1	0.999	40	296	296	296	50	50	50	12067036200	11210261500	11210261500	1033214340	1007820220	1007820220	47	44	55	18392027100	18826012700	16476180500	1564839680	1624652420	1391291260	two-sided	-7.244	0.0171232	0.0171232	1.50246	0.0793829	0.587327	0.587327	1.76641	1.76641
sp|CDJ70909|LON_ECOLI	CDJ70909	LON_ECOLI	lon	784	1:Experimental evidence at protein level	Dna-binding atp-dependent protease la	1	0.999	86	658	658	658	69	76	76	20883826700	21832976400	21832976400	1494272900	1332841340	1332841340	149	127	161	114595463000	117342314000	115082215000	8032610800	8146065900	7673268700	two-sided	-43.0918	9.89808e-05	9.89808e-05	5.7337	0.0310447	2.51947	2.51947	4.00445	4.00445
sp|CDJ70910|HUPB_ECOLI	CDJ70910	HUPB_ECOLI	hupB	90	1:Experimental evidence at protein level	Transcriptional regulator hu subunit beta	1	0.999	16	483	478	483	122	97	97	35275477000	47254360000	47254360000	14977548300	13009926100	13009926100	59	30	78	25485918200	25022566400	31542396900	8305020400	8400814600	9565413400	two-sided	6.36752	0.00567369	0.00567369	0.640803	0.0801262	0.642048	-0.642048	2.24613	2.24613
sp|CDJ70911|PPID_ECOLI	CDJ70911	PPID_ECOLI	ppiD	623	1:Experimental evidence at protein level	Peptidyl-prolyl cis-trans isomerase	1	0.999	20	81	81	81	16	15	15	1350761600	1436035710	1436035710	286942624	293004192	293004192	12	11	12	1206340480	1756735230	1454551550	256234992	346421792	307753120	two-sided	-0.476565	0.680172	0.680172	1.04291	0.149095	0.0606156	0.0606156	0.167381	0.167381
sp|CDJ70914|QUEC_ECOLI	CDJ70914	QUEC_ECOLI	queC	231	1:Experimental evidence at protein level	Queuosine biosynthesis protein quec	1	0.999	11	66	66	66	11	13	13	1669038460	1555632130	1555632130	459398816	349540672	349540672	10	6	13	959518140	880873730	1048703420	280774784	251168688	264135024	two-sided	3.21206	0.0739344	0.0739344	0.687175	0.0559278	0.541251	-0.541251	1.13115	1.13115
sp|CDJ70922|TESB_ECOLI	CDJ70922	TESB_ECOLI	tesB	286	1:Experimental evidence at protein level	Acyl-coa thioesterase ii	1	0.999	12	52	52	52	12	7	7	987514430	1011162620	1011162620	168632720	195538096	195538096	8	7	11	770982530	796333570	880521150	188332800	177179312	184493360	two-sided	0.338814	0.760937	0.760937	0.982663	0.0309064	0.0252307	-0.0252307	0.118651	0.118651
sp|CDJ70928|MAA_ECOLI	CDJ70928	MAA_ECOLI	maa	183	1:Experimental evidence at protein level	Maltose o-acetyltransferase	1	0.999	6	29	29	29	6	6	6	714094080	604548610	604548610	194626160	182343120	182343120	4	2	5	394706400	312251616	302037760	118841880	116857032	95643008	two-sided	8.96276	0.00252758	0.00252758	0.592409	0.116429	0.755334	-0.755334	2.59729	2.59729
sp|CDJ70929|HHA_ECOLI	CDJ70929	HHA_ECOLI	hha	72	1:Experimental evidence at protein level	Hemolysin expression-modulating protein	1	0.999	5	21	21	21	5	4	4	372922080	387626880	387626880	101756472	110296856	110296856	3	2	3	156387280	208436224	177261136	46223056	60609892	56768600	two-sided	10.2598	0.0010222	0.0010222	0.507527	0.136598	0.978442	-0.978442	2.99046	2.99046
sp|CDJ70932|ACRA_ECOLI	CDJ70932	ACRA_ECOLI	acrA	397	1:Experimental evidence at protein level	Multidrug efflux system	1	0.999	12	47	46	47	9	9	9	395860544	472966592	472966592	73378704	76864488	76864488	6	8	6	345665440	539833980	351070848	64939520	91613944	75462312	two-sided	-0.208579	0.853353	0.853353	1.02161	0.173727	0.0308464	0.0308464	0.0688714	0.0688714
sp|CDJ70938|APT_ECOLI	CDJ70938	APT_ECOLI	apt	183	1:Experimental evidence at protein level	Adenine phosphoribosyltransferase	1	0.999	17	151	151	151	30	27	27	8839863300	7407872500	7407872500	2524358140	1685820290	1685820290	26	16	25	7549554700	9090252800	8296472600	2639440130	2991751940	2460770820	two-sided	-2.28679	0.102451	0.102451	1.37245	0.100166	0.456753	0.456753	0.989483	0.989483
sp|CDJ70939|DNAX_ECOLI	CDJ70939	DNAX_ECOLI	dnaX	643	1:Experimental evidence at protein level	Dna polymerase iii subunits gamma and tau	1	0.999	16	57	57	57	12	11	11	1512387580	1463765120	1463765120	1098842240	961161340	961161340	8	8	7	1535426180	1306696190	1140507520	738435900	714823940	658396610	two-sided	5.86719	0.00988317	0.00988317	0.698954	0.0584265	0.51673	-0.51673	2.0051	2.0051
sp|CDJ70940|YBAB_ECOLI	CDJ70940	YBAB_ECOLI	ybaB	109	1:Experimental evidence at protein level	Hypothetical protein	1	0.999	7	70	70	70	9	12	12	718537280	2005325060	2005325060	365865728	798413630	798413630	12	9	16	1982597630	2651986690	1675876610	744606400	981558460	691484030	two-sided	-0.894561	0.430865	0.430865	1.2318	0.191642	0.30077	0.30077	0.365659	0.365659
sp|CDJ70941|RECR_ECOLI	CDJ70941	RECR_ECOLI	recR	201	1:Experimental evidence at protein level	Recombination protein recr	1	0.999	6	20	20	20	3	5	5	296278080	339766208	339766208	86459936	103673184	103673184	2	2	3	287073280	170862880	245888832	70871512	59070036	71750080	two-sided	4.35828	0.0150702	0.0150702	0.686478	0.105322	0.542714	-0.542714	1.82188	1.82188
sp|CDJ70942|HTPG_ECOLI	CDJ70942	HTPG_ECOLI	htpG	624	1:Experimental evidence at protein level	Heat shock protein 90	1	0.999	78	551	551	551	45	49	49	17302773800	19564974100	19564974100	1276802050	1404989570	1404989570	134	119	155	164289642000	165655380000	164078158000	12382987300	12144561200	11789290500	two-sided	-60.4571	0.000118752	0.000118752	8.88642	0.0246793	3.1516	3.1516	3.92536	3.92536
sp|CDJ70943|ADK_ECOLI	CDJ70943	ADK_ECOLI	adk	214	1:Experimental evidence at protein level	Adenylate kinase	1	0.999	27	300	300	300	43	59	59	41675452000	50617258000	50617258000	7895139300	8345641000	8345641000	47	45	47	35997782000	48549257000	37866258000	7482532900	9909477400	7661417000	two-sided	-0.195764	0.86177	0.86177	1.01899	0.161956	0.0271462	0.0271462	0.0646088	0.0646088
sp|CDJ70946|GSK_ECOLI	CDJ70946	GSK_ECOLI	gsk	434	1:Experimental evidence at protein level	Inosine/guanosine kinase	1	0.999	19	97	97	97	20	17	17	2340238850	2085785470	2085785470	349198144	309467040	309467040	14	11	18	1950760700	1892900100	2330658820	328631488	311359168	350948000	two-sided	-0.434083	0.687054	0.687054	1.02356	0.0600882	0.0335917	0.0335917	0.163009	0.163009
sp|CDJ70949|USHA_ECOLI	CDJ70949	USHA_ECOLI	ushA	550	1:Experimental evidence at protein level	Bifunctional udp-sugar hydrolase/5'-nucleotidase periplasmic	1	0.999	19	62	62	62	13	16	16	1895957630	1956732030	1956732030	378332608	353846496	353846496	6	4	7	539540030	440585088	635579010	117665792	118797048	148030736	two-sided	18.1831	7.03224e-05	7.03224e-05	0.354037	0.134311	1.49803	-1.49803	4.15291	4.15291
sp|CDJ70950|YBAK_ECOLI	CDJ70950	YBAK_ECOLI	ybaK	159	1:Experimental evidence at protein level	Hypothetical protein	1	0.999	9	29	29	29	6	8	8	581891520	586119940	586119940	160439456	140814640	140814640	0	3	4	50826196	307983488	254500704	25704284	120450296	77549768	two-sided	2.58465	0.110157	0.110157	0.50604	0.636241	0.982677	-0.982677	0.95799	0.95799
sp|CDJ70952|YBAQ_ECOLI	CDJ70952	YBAQ_ECOLI	ybaQ	113	1:Experimental evidence at protein level	Putative dna-binding transcriptional regulator	1	0.999	2	6	6	6	2	2	2	79259648	77843400	77843400	46322324	46789212	46789212	0	0	0	34374708	26785644	37817444	18419814	16092554	21884580	two-sided	16.4711	0.00340594	0.00340594	0.403121	0.155039	1.31071	-1.31071	2.46776	2.46776
sp|CDJ70953|COPA_ECOLI	CDJ70953	COPA_ECOLI	copA	834	1:Experimental evidence at protein level	Copper exporting atpase	1	0.999	4	16	16	16	4	4	4	1323578500	2089168380	2089168380	487780736	792512640	792512640	2	1	1	438304448	311984000	285328480	162991936	150011488	110626040	two-sided	5.34803	0.030003	0.030003	0.204375	0.193116	2.29071	-2.29071	1.52284	1.52284
sp|CDJ70954|YBAS_ECOLI	CDJ70954	YBAS_ECOLI	ybaS	310	1:Experimental evidence at protein level	Glutaminase	1	0.999	9	23	23	23	7	8	8	948654270	687755840	687755840	259384128	181583328	181583328	0	0	0	9348642	0	8188050	10096.3	9851.03	10459.3	greater	8.00146	0.0076313	0.0076313	4.88421e-05	0.0301927	14.3215	-14.3215	2.1174	2.1174
sp|CDJ70961|YBBN_ECOLI	CDJ70961	YBBN_ECOLI	ybbN	284	1:Experimental evidence at protein level	Putative thioredoxin domain-containing protein	1	0.999	17	96	96	96	9	10	10	1193339900	1112850050	1112850050	360970592	387770976	387770976	26	16	25	5713202700	5998829100	5649265200	1833987330	2348146940	2034323070	two-sided	-11.2969	0.00755059	0.00755059	5.46977	0.125067	2.45148	2.45148	2.12202	2.12202
sp|CDJ70963|TESA_ECOLI	CDJ70963	TESA_ECOLI	tesA	208	1:Experimental evidence at protein level	Multifunctional acyl-coa thioesterase i/protease i/lysophospholipase l1	1	0.999	6	19	19	19	4	6	6	177205280	274286368	274286368	59644452	77341736	77341736	1	1	1	82445776	166322832	79897784	34569392	45205452	37974372	two-sided	4.81872	0.0164312	0.0164312	0.549388	0.138383	0.864102	-0.864102	1.78433	1.78433
sp|CDJ70964|YBBA_ECOLI	CDJ70964	YBBA_ECOLI	ybbA	228	1:Experimental evidence at protein level	Putative abc transporter atp-binding protein ybba	1	0.999	3	8	8	8	3	2	2	33288352	24955288	24955288	20792618	15909001	15909001	0	1	0	2801553	9435730	0	10701.6	10610.7	12286.4	greater	10.766	0.00425877	0.00425877	0.00063863	0.0841397	10.6127	-10.6127	2.37072	2.37072
sp|CDJ70968|YBBB_ECOLI	CDJ70968	YBBB_ECOLI	ybbB	364	1:Experimental evidence at protein level	Trna 2-selenouridine synthase	1	0.999	5	12	12	12	3	2	2	82152160	67415432	67415432	33213366	29242608	29242608	1	3	1	53796564	79233744	60874736	32557360	39189880	37579880	two-sided	-2.45241	0.0798977	0.0798977	1.19224	0.0949302	0.25368	0.25368	1.09747	1.09747
sp|CDJ70971|ALLR_ECOLI	CDJ70971	ALLR_ECOLI	allR	271	1:Experimental evidence at protein level	Dna-binding transcriptional repressor allr	1	0.999	6	17	17	17	4	5	5	309076928	274993504	274993504	80638400	77680872	77680872	1	1	1	69652160	140216352	86589944	33403210	64971608	45577008	two-sided	3.31891	0.0776002	0.0776002	0.609965	0.331804	0.713202	-0.713202	1.11014	1.11014
sp|CDJ70979|YLBA_ECOLI	CDJ70979	YLBA_ECOLI	ylbA	261	1:Experimental evidence at protein level	Hypothetical protein	1	0.999	8	29	29	29	7	7	7	390751072	398613312	398613312	182825792	170330480	170330480	3	1	4	148922224	426364960	248566784	107362960	78254112	76973048	two-sided	8.08078	0.00588225	0.00588225	0.501618	0.196364	0.99534	-0.99534	2.23046	2.23046
sp|CDJ70985|PURK_ECOLI	CDJ70985	PURK_ECOLI	purK	355	1:Experimental evidence at protein level	Phosphoribosylaminoimidazole carboxylase atpase subunit	1	0.999	13	50	50	50	10	13	13	560521020	523487712	523487712	161465600	142572896	142572896	6	5	3	347494880	276447424	307245824	98286848	95895104	75905168	two-sided	6.20219	0.00359996	0.00359996	0.604747	0.136511	0.725595	-0.725595	2.4437	2.4437
sp|CDJ70986|PURE_ECOLI	CDJ70986	PURE_ECOLI	purE	169	1:Experimental evidence at protein level	N5-carboxyaminoimidazole ribonucleotide mutase	1	0.999	8	28	28	28	6	6	6	743268860	722326590	722326590	360417472	316161792	316161792	4	2	4	391954464	118655608	495725408	241469952	207509872	227721312	two-sided	5.93669	0.00614687	0.00614687	0.681649	0.0757301	0.552899	-0.552899	2.21135	2.21135
sp|CDJ70988|PPIB_ECOLI	CDJ70988	PPIB_ECOLI	ppiB	164	1:Experimental evidence at protein level	Peptidyl-prolyl cis-trans isomerase b	1	0.999	12	163	162	163	25	30	30	26834698200	31497236500	31497236500	5248788500	7548134900	7548134900	26	25	27	32287424500	30987730900	37580313000	7175077900	7572425200	7612009000	two-sided	-0.861935	0.474659	0.474659	1.09901	0.0324221	0.13621	0.13621	0.323618	0.323618
sp|CDJ70989|CYSS_ECOLI	CDJ70989	CYSS_ECOLI	cysS	461	1:Experimental evidence at protein level	Cysteinyl-trna synthetase	1	0.999	30	181	181	181	30	34	34	7493174800	8250754600	8250754600	995195900	1050811200	1050811200	29	22	32	7867097100	7749236200	8056714200	991656060	1009360320	950513340	two-sided	1.90321	0.130028	0.130028	0.953085	0.0306872	0.0693239	-0.0693239	0.885963	0.885963
sp|CDJ70991|YBCJ_ECOLI	CDJ70991	YBCJ_ECOLI	ybcJ	70	1:Experimental evidence at protein level	Hypothetical protein	1	0.999	11	54	54	54	11	10	10	2357479940	2536897790	2536897790	848284930	927664450	927664450	7	7	9	2219113730	2267710460	2266165500	860606530	957285500	876061120	two-sided	0.0805262	0.939744	0.939744	0.996427	0.0578344	0.00516434	-0.00516434	0.0269906	0.0269906
sp|CDJ70992|FOLD_ECOLI	CDJ70992	FOLD_ECOLI	folD	288	1:Experimental evidence at protein level	Bifunctional 5,10-methylene-tetrahydrofolate dehydrogenase/ 5,10-methylene-tetrahydrofolate cyclohydrolase	1	0.999	18	116	116	116	24	20	20	7625773600	6706283000	6706283000	2001025540	1854003330	1854003330	19	12	21	5793931800	5683304400	6209607200	1595248130	1624852740	1689451010	two-sided	4.7293	0.0158404	0.0158404	0.859962	0.029436	0.217655	-0.217655	1.80023	1.80023
sp|CDJ71037|NFSB_ECOLI	CDJ71037	NFSB_ECOLI	nfsB	217	1:Experimental evidence at protein level	Dihydropteridine reductase	1	0.999	20	128	128	128	26	21	21	14393660400	12838360100	12838360100	1897552900	1882410620	1882410620	18	18	24	6999591400	7230186000	6778476500	969856190	1013243650	1027543740	two-sided	48.9328	0.000142905	0.000142905	0.531693	0.0299349	0.911335	-0.911335	3.84495	3.84495
sp|CDJ71045|FES_ECOLI	CDJ71045	FES_ECOLI	fes	374	1:Experimental evidence at protein level	Enterobactin/ferric enterobactin esterase	1	0.999	3	6	6	6	2	1	1	40791560	20667948	20667948	25854306	12560671	12560671	1	0	1	18208116	0	11218315	10247572		7.09262e+06	two-sided	1.76923	0.194763	0.194763	0.510249	0.257308	0.970726	-0.970726	0.710493	0.710493
sp|CDJ71046|YBDZ_ECOLI	CDJ71046	YBDZ_ECOLI	ybdZ	72	1:Experimental evidence at protein level	Hypothetical protein	0.9999	0.999	3	11	11	11	2	3	3	65640404	34592768	34592768	55325992	23013024	23013024	2	0	1	34961640	0	27580106	9765.47	7893.9	10862.5	greater	3.13569	0.0442109	0.0442109	0.000281414	0.157884	11.795	-11.795	1.35447	1.35447
sp|CDJ71047|ENTF_ECOLI	CDJ71047	ENTF_ECOLI	entF	1293	1:Experimental evidence at protein level	Enterobactin synthase subunit f	1	0.999	25	87	87	87	21	20	20	875939330	878764800	878764800	94578424	87227864	87227864	13	5	8	491611872	257005488	299427456	66125776	56385172	40176856	two-sided	4.45632	0.0327397	0.0327397	0.604711	0.241717	0.725683	-0.725683	1.48492	1.48492
sp|CDJ71054|ENTC_ECOLI	CDJ71054	ENTC_ECOLI	entC	391	1:Experimental evidence at protein level	Isochorismate synthase 1	1	0.999	18	84	84	84	17	17	17	1656243840	1581497340	1581497340	298263488	290021888	290021888	11	11	11	1469330430	1144360580	1166864000	273713312	224417872	209687776	two-sided	2.90635	0.0962788	0.0962788	0.80589	0.14212	0.311345	-0.311345	1.01647	1.01647
sp|CDJ71055|ENTE_ECOLI	CDJ71055	ENTE_ECOLI	entE	536	1:Experimental evidence at protein level	Enterobactin synthase subunit e	1	0.999	21	90	90	90	17	14	14	1503628930	1318343810	1318343810	234418192	198810016	198810016	17	9	19	1852115200	1958035840	2181826050	331374144	311821344	317696928	two-sided	-8.29982	0.00414625	0.00414625	1.52031	0.0313223	0.604363	0.604363	2.38234	2.38234
sp|CDJ71056|ENTB_ECOLI	CDJ71056	ENTB_ECOLI	entB	285	1:Experimental evidence at protein level	Isochorismatase	1	0.999	15	71	71	71	10	13	13	1458641920	1728760060	1728760060	343606624	456354208	456354208	15	10	10	2389614340	1714742270	2071758850	554370880	416832896	496655712	two-sided	-1.2869	0.267778	0.267778	1.16838	0.141153	0.224516	0.224516	0.572226	0.572226
sp|CDJ71057|ENTA_ECOLI	CDJ71057	ENTA_ECOLI	entA	248	1:Experimental evidence at protein level	2,3-dihydroxybenzoate-2,3-dehydrogenase	1	0.999	9	40	40	40	8	7	7	782987330	744346940	744346940	219604320	199031088	199031088	7	5	6	978318720	771348860	619866620	286951200	215571920	265835920	two-sided	-2.25722	0.130484	0.130484	1.24397	0.143168	0.314953	0.314953	0.884444	0.884444
sp|CDJ71058|YBDB_ECOLI	CDJ71058	YBDB_ECOLI	ybdB	137	1:Experimental evidence at protein level	Hypothetical protein	1	0.999	5	19	19	19	2	5	5	503464864	504091424	504091424	157482784	158151184	158151184	3	2	2	364442304	340229344	401099584	113677816	103081720	121137520	two-sided	8.6391	0.0129913	0.0129913	0.713186	0.0805558	0.487649	-0.487649	1.88635	1.88635
sp|CDJ71066|DSBG_ECOLI	CDJ71066	DSBG_ECOLI	dsbG	248	1:Experimental evidence at protein level	Disulfide isomerase/thiol-disulfide oxidase	1	0.999	10	29	29	29	6	7	7	269498496	390833792	390833792	94052560	100516576	100516576	4	2	3	240335232	108506920	120055752	59725632	45651304	55924132	two-sided	9.44072	0.00257768	0.00257768	0.546624	0.135416	0.871378	-0.871378	2.58877	2.58877
sp|CDJ71067|AHPC_ECOLI	CDJ71067	AHPC_ECOLI	ahpC	187	1:Experimental evidence at protein level	Alkyl hydroperoxide reductase subunit c	1	0.999	27	436	436	436	67	66	66	134597485000	140930105000	140930105000	21879103500	24564367400	24564367400	79	68	90	172824936000	192244826000	208339010000	28510285800	30150150100	31652352000	two-sided	-5.04891	0.00724015	0.00724015	1.27187	0.0522031	0.346952	0.346952	2.14025	2.14025
sp|CDJ71068|AHPF_ECOLI	CDJ71068	AHPF_ECOLI	ahpF	521	1:Experimental evidence at protein level	Alkyl hydroperoxide reductase, f52a subunit, fad/nad(p)-binding	1	0.999	42	279	279	279	44	45	45	18804480000	19363973100	19363973100	1975454080	1919785090	1919785090	48	42	55	22952425500	25694648300	24868759600	2336993280	2652310530	2527044350	two-sided	-6.06391	0.0215873	0.0215873	1.29257	0.0633675	0.370247	0.370247	1.6658	1.6658
sp|CDJ71069|USPG_ECOLI	CDJ71069	USPG_ECOLI	uspG	142	1:Experimental evidence at protein level	Universal stress protein up12	1	0.999	6	26	26	26	7	4	4	1114672640	1134107780	1134107780	269866336	287713248	287713248	4	4	3	358113728	491752480	469190432	93449704	131307800	136447824	two-sided	10.899	0.00244905	0.00244905	0.427314	0.195032	1.22663	-1.22663	2.611	2.611
sp|CDJ71071|RNK_ECOLI	CDJ71071	RNK_ECOLI	rnk	136	1:Experimental evidence at protein level	Nucleoside diphosphate kinase regulator	1	0.999	6	27	27	27	4	7	7	528470784	321170784	321170784	210155792	103534216	103534216	5	1	3	235273024	180648976	165224384	89965992	108108016	59750112	two-sided	1.38959	0.271158	0.271158	0.617951	0.28425	0.694436	-0.694436	0.566778	0.566778
sp|CDJ71072|RNA_ECOLI	CDJ71072	RNA_ECOLI	rna	268	1:Experimental evidence at protein level	Ribonuclease i	1	0.999	8	23	23	23	6	7	7	414645664	459665504	459665504	218376160	231238512	231238512	2	0	1	353706848	316462464	167104400	128177960	113125952	97054440	two-sided	11.4663	0.00175636	0.00175636	0.496962	0.138001	1.00879	-1.00879	2.75539	2.75539
sp|CDJ71084|CSPE_ECOLI	CDJ71084	CSPE_ECOLI	cspE	69	1:Experimental evidence at protein level	Cold shock protein cspe	1	0.999	15	1763	1763	1763	341	368	368	199381385000	191575704000	191575704000	60772434000	54054740000	54054740000	267	116	303	173074694000	220507652000	183577625000	54021992000	56242954000	57053577000	two-sided	0.215732	0.844777	0.844777	0.990743	0.0281412	0.0134177	-0.0134177	0.0732578	0.0732578
sp|CDJ71087|LIPA_ECOLI	CDJ71087	LIPA_ECOLI	lipA	321	1:Experimental evidence at protein level	Lipoyl synthase	1	0.999	21	104	104	104	20	25	25	7098131500	7505510900	7505510900	1506617340	1599385730	1599385730	12	9	13	3423289340	4361070100	4605763600	927216830	890570180	929479870	two-sided	19.5451	0.000615459	0.000615459	0.583855	0.0238498	0.776317	-0.776317	3.2108	3.2108
sp|CDJ71089|LIPB_ECOLI	CDJ71089	LIPB_ECOLI	lipB	213	1:Experimental evidence at protein level	Lipoate-protein ligase b	1	0.999	6	33	33	33	7	5	5	365204768	240976448	240976448	387747008	70075904	70075904	7	4	5	794297540	365690016	231664624	294924256	683014780	305746880	two-sided	-1.51935	0.205664	0.205664	2.43169	0.516496	1.28196	1.28196	0.686843	0.686843
sp|CDJ71090|YBED_ECOLI	CDJ71090	YBED_ECOLI	ybeD	87	1:Experimental evidence at protein level	Hypothetical protein	1	0.999	6	115	115	115	14	11	11	3902532610	3752432640	3752432640	1843458300	1539470850	1539470850	25	24	30	29796706300	33521930200	27079278600	14436980700	17977851900	13678223400	two-sided	-10.3274	0.00888718	0.00888718	9.36394	0.149367	3.22712	3.22712	2.05124	2.05124
sp|CDJ71095|YBEA_ECOLI	CDJ71095	YBEA_ECOLI	ybeA	155	1:Experimental evidence at protein level	Rrna large subunit methyltransferase	1	0.999	9	42	42	42	7	6	6	1290140420	807937220	807937220	305311232	272172320	272172320	7	8	8	1334982780	1199711620	1284687620	324470144	312124352	321788448	two-sided	-3.10688	0.0691044	0.0691044	1.12797	0.0203269	0.173724	0.173724	1.16049	1.16049
sp|CDJ71096|YBEB_ECOLI	CDJ71096	YBEB_ECOLI	ybeB	105	1:Experimental evidence at protein level	Hypothetical protein	1	0.999	9	28	28	28	4	5	5	720610500	678896960	678896960	361033984	273536800	273536800	5	3	6	841217730	600736510	672082300	382444160	319269376	308460352	two-sided	-0.914869	0.41457	0.41457	1.11239	0.118677	0.153669	0.153669	0.382403	0.382403
sp|CDJ71099|HOLA_ECOLI	CDJ71099	HOLA_ECOLI	holA	343	1:Experimental evidence at protein level	Dna polymerase iii subunit delta	1	0.999	3	5	5	5	3	1	1	22833648	17301028	17301028	21197004	12806290	12806290	0	0	0	8.27338e+06	0	10219444	9845.65	9233.97	8773.31	greater	5.57542	0.015348	0.015348	0.000595026	0.0579406	10.7148	-10.7148	1.81395	1.81395
sp|CDJ71101|LEUS_ECOLI	CDJ71101	LEUS_ECOLI	leuS	860	1:Experimental evidence at protein level	Leucyl-trna synthetase	1	0.999	69	454	454	454	80	93	93	33768869900	38578409000	38578409000	2172545280	2465777410	2465777410	67	56	65	23612778500	21067243500	25762428900	1651052420	1450464510	1592551940	two-sided	7.0186	0.00429614	0.00429614	0.660755	0.0659273	0.597813	-0.597813	2.36692	2.36692
sp|CDJ71102|YBEL_ECOLI	CDJ71102	YBEL_ECOLI	ybeL	160	1:Experimental evidence at protein level	Hypothetical protein	1	0.999	8	21	21	21	6	6	6	969866050	1007565500	1007565500	320016672	274057536	274057536	2	1	0	61834748	83031952	47996112	37176464	44538780	22249388	two-sided	15.2859	0.00104464	0.00104464	0.119757	0.327707	3.06182	-3.06182	2.98103	2.98103
sp|CDJ71110|RIHA_ECOLI	CDJ71110	RIHA_ECOLI	rihA	311	1:Experimental evidence at protein level	Ribonucleoside hydrolase 1	1	0.999	14	56	56	56	12	13	13	3198394620	2989394430	2989394430	1047030020	820694590	820694590	7	2	9	469305728	412777856	731803140	203677648	176734400	162415632	two-sided	9.36016	0.00953501	0.00953501	0.201913	0.115785	2.30819	-2.30819	2.02068	2.02068
sp|CDJ71111|GLTL_ECOLI	CDJ71111	GLTL_ECOLI	gltL	241	1:Experimental evidence at protein level	Glutamate and aspartate transporter subunit	1	0.999	4	12	12	12	2	3	3	137427584	75892960	75892960	109845936	55301716	55301716	1	1	2	0	0	0	10668.3	9682.61	11596.9	greater	4.04108	0.0280649	0.0280649	0.000144921	0.0898922	12.7524	-12.7524	1.55184	1.55184
sp|CDJ71114|GLTI_ECOLI	CDJ71114	GLTI_ECOLI	gltI	302	1:Experimental evidence at protein level	Glutamate and aspartate transporter subunit	1	0.999	17	68	68	68	10	15	15	1957800830	3254270720	3254270720	603521150	728127490	728127490	8	10	10	1378168190	1224386560	1556733570	317243968	340839136	324123072	two-sided	8.52734	0.0113689	0.0113689	0.476851	0.0370631	1.06839	-1.06839	1.94428	1.94428
sp|CDJ71117|YBEX_ECOLI	CDJ71117	YBEX_ECOLI	ybeX	292	1:Experimental evidence at protein level	Predicteed ion transport	1	0.999	11	43	43	43	8	11	11	746700670	928970940	928970940	282009696	307216320	307216320	6	2	5	537169090	2556238080	468120320	179691792	203825328	175771040	two-sided	9.25258	0.000765242	0.000765242	0.623898	0.0814911	0.680619	-0.680619	3.1162	3.1162
sp|CDJ71118|YBEY_ECOLI	CDJ71118	YBEY_ECOLI	ybeY	155	1:Experimental evidence at protein level	Putative metalloprotease	1	0.999	2	17	17	17	2	2	2	951324610	886482240	886482240	714704260	801971200	801971200	3	4	4	3303822080	3703236350	3587379970	2995880960	3359351810	3089654780	two-sided	-21.0659	0.00115141	0.00115141	4.07345	0.0599365	2.02625	2.02625	2.93877	2.93877
sp|CDJ71119|YBEZ_ECOLI	CDJ71119	YBEZ_ECOLI	ybeZ	346	1:Experimental evidence at protein level	Hypothetical protein	1	0.999	31	202	202	202	30	22	22	7401676800	6838098400	6838098400	867502210	762671740	762671740	41	37	50	26166511600	23451596800	24940142600	3046110980	2790180860	2775337220	two-sided	-21.9171	0.000487509	0.000487509	3.59891	0.0530309	1.84756	1.84756	3.31202	3.31202
sp|CDJ71120|MIAB_ECOLI	CDJ71120	MIAB_ECOLI	miaB	474	1:Experimental evidence at protein level	(dimethylallyl)adenosine trna methylthiotransferase	1	0.999	36	193	193	193	36	38	38	8353670100	8818430000	8818430000	1404350210	1378519040	1378519040	27	25	29	5551827500	5929763300	6033838600	889094780	978714180	913465920	two-sided	16.3689	0.00157743	0.00157743	0.668353	0.0499815	0.581319	-0.581319	2.80205	2.80205
sp|CDJ71121|UBIF_ECOLI	CDJ71121	UBIF_ECOLI	ubiF	391	1:Experimental evidence at protein level	2-octaprenyl-3-methyl-6-methoxy-1,4-benzoquinol hydroxylase	1	0.999	5	13	13	13	5	4	4	333064736	120828448	120828448	63701080	63202372	63202372	0	0	0	18769156	13724022	23641926	13782436		15833451	two-sided	46.7427	0.0112367	0.0112367	0.233679	0.0979398	2.0974	-2.0974	1.94936	1.94936
sp|CDJ71122|ASNB_ECOLI	CDJ71122	ASNB_ECOLI	asnB	554	1:Experimental evidence at protein level	Asparagine synthetase b	1	0.999	22	102	102	102	19	23	23	2529307650	2401400580	2401400580	292793632	272328032	272328032	11	11	15	1525465980	1229542020	1558166400	200012656	177806608	198011264	two-sided	8.86202	0.000901593	0.000901593	0.6876	0.0639967	0.540358	-0.540358	3.04499	3.04499
sp|CDJ71123|NAGD_ECOLI	CDJ71123	NAGD_ECOLI	nagD	250	1:Experimental evidence at protein level	Ump phosphatase	1	0.999	10	58	58	58	9	11	11	1672692990	1185381250	1185381250	323746016	309605760	309605760	8	9	10	1021975420	917643390	1386001790	290568448	293631136	300465920	two-sided	3.50259	0.0332056	0.0332056	0.938182	0.0171832	0.0920607	-0.0920607	1.47879	1.47879
sp|CDJ71124|NAGC_ECOLI	CDJ71124	NAGC_ECOLI	nagC	406	1:Experimental evidence at protein level	Dna-binding transcriptional dual regulator	1	0.999	24	95	95	95	19	25	25	2034857090	2012489980	2012489980	320700128	303305472	303305472	10	7	9	661393540	685729150	558325760	111197936	117465912	102588280	two-sided	27.4955	2.07576e-05	2.07576e-05	0.357218	0.0676476	1.48512	-1.48512	4.68282	4.68282
sp|CDJ71125|NAGA_ECOLI	CDJ71125	NAGA_ECOLI	nagA	382	1:Experimental evidence at protein level	N-acetylglucosamine-6-phosphate deacetylase	1	0.999	17	87	87	87	14	15	15	2753118460	2512142850	2512142850	453341376	401110560	401110560	15	13	15	2728967680	2608066820	2635752190	479942528	433738528	434067360	two-sided	-1.32402	0.257119	0.257119	1.07342	0.0591686	0.102217	0.102217	0.589865	0.589865
sp|CDJ71126|NAGB_ECOLI	CDJ71126	NAGB_ECOLI	nagB	266	1:Experimental evidence at protein level	Glucosamine-6-phosphate deaminase	1	0.999	11	62	62	62	9	11	11	4176194300	5106954200	5106954200	1287238400	1769283070	1769283070	9	10	12	5018837500	4829989900	4833369100	1708579460	1642083460	1485626110	two-sided	-0.0201152	0.985364	0.985364	1.00217	0.0710017	0.00313098	0.00313098	0.00640322	0.00640322
sp|CDJ71127|NAGE_ECOLI	CDJ71127	NAGE_ECOLI	nagE	648	1:Experimental evidence at protein level	Pts system n-acetyl glucosamine specific transporter subunit iiabc	1	0.999	4	7	7	7	2	2	2	103294512	96058248	96058248	64149768	67163016	67163016	0	1	0	43505908	89747856	0	10104.4	9714.43	9575.14	greater	65.858	0.00011524	0.00011524	0.000148099	0.0280032	12.7212	-12.7212	3.9384	3.9384
sp|CDJ71128|GLNS_ECOLI	CDJ71128	GLNS_ECOLI	glnS	554	1:Experimental evidence at protein level	Glutaminyl-trna synthetase	1	0.999	60	351	351	351	57	62	62	23332409300	21376686100	21376686100	2160915710	2051036160	2051036160	54	51	65	20764104700	19037780000	28880513000	1927299840	1762863740	1938589310	two-sided	3.12858	0.0436617	0.0436617	0.898733	0.0524228	0.154036	-0.154036	1.3599	1.3599
sp|CDJ71131|FUR_ECOLI	CDJ71131	FUR_ECOLI	fur	148	1:Experimental evidence at protein level	Ferric uptake regulator	1	0.999	14	120	120	120	23	22	22	20121049100	22825275400	22825275400	3639584770	4181535740	4181535740	15	19	19	12914764800	14933280800	13104175100	2452060670	2867648770	2533838080	two-sided	6.26124	0.00472598	0.00472598	0.654317	0.0841007	0.611937	-0.611937	2.32551	2.32551
sp|CDJ71133|FLDA_ECOLI	CDJ71133	FLDA_ECOLI	fldA	176	1:Experimental evidence at protein level	Flavodoxin flda	1	0.999	11	101	101	101	18	17	17	15013562400	13891234800	13891234800	2971169020	3088582400	3088582400	18	15	16	16653610000	14921685000	16920176600	3022134270	2813012740	3229665280	two-sided	0.220109	0.843007	0.843007	0.99087	0.0689458	0.0132319	-0.0132319	0.0741688	0.0741688
sp|CDJ71134|YBFE_ECOLI	CDJ71134	YBFE_ECOLI	ybfE	97	1:Experimental evidence at protein level	Lexa regulated protein	1	0.999	3	15	15	15	4	3	3	540308480	147433776	147433776	288306368	204403040	204403040	2	1	2	41312820	438570048	1065664450	39815408	217708656	262911360	two-sided	0.800023	0.489015	0.489015	0.746559	0.679862	0.421672	-0.421672	0.310677	0.310677
sp|CDJ71135|YBFF_ECOLI	CDJ71135	YBFF_ECOLI	ybfF	254	1:Experimental evidence at protein level	Hypothetical protein	1	0.999	11	54	54	54	11	12	12	1371503490	1248619390	1248619390	239238368	197300960	197300960	7	5	7	739378500	845569790	752486270	152845296	178795888	145103136	two-sided	3.02722	0.0436765	0.0436765	0.752152	0.111049	0.410904	-0.410904	1.35975	1.35975
sp|CDJ71136|SEQA_ECOLI	CDJ71136	SEQA_ECOLI	seqA	181	1:Experimental evidence at protein level	Replication initiation regulator seqa	1	0.999	9	29	29	29	4	3	3	566451010	559592510	559592510	139889760	136077968	136077968	6	6	7	1316957820	1522551040	1088732160	292716384	370740416	240236704	two-sided	-4.32017	0.0494268	0.0494268	2.19319	0.217996	1.13303	1.13303	1.30604	1.30604
sp|CDJ71137|PGM_ECOLI	CDJ71137	PGM_ECOLI	pgm	546	1:Experimental evidence at protein level	Phosphoglucomutase	1	0.999	39	193	193	193	33	41	41	9335359500	9992876000	9992876000	1226816510	1245079420	1245079420	26	20	32	5656964100	5896159700	5912733700	842858370	773314050	770236290	two-sided	18.1177	0.00169837	0.00169837	0.64203	0.0516283	0.639288	-0.639288	2.76997	2.76997
sp|CDJ71154|YBGA_ECOLI	CDJ71154	YBGA_ECOLI	ybgA	169	1:Experimental evidence at protein level	Hypothetical protein	0.9871	0.999	2	4	4	4	2	1	1	49234616	42252076	42252076	48218884	34036828	34036828	0	0	0	0	0	0	10152.4	9459.42	10184.2	greater	8.19788	0.00727786	0.00727786	0.000256216	0.0412374	11.9304	-11.9304	2.138	2.138
sp|CDJ71157|YBGI_ECOLI	CDJ71157	YBGI_ECOLI	ybgI	247	1:Experimental evidence at protein level	Putative hydrolase-oxidase	1	0.999	10	54	54	54	10	10	10	4322777600	5118989800	5118989800	872561600	916115200	916115200	10	7	7	1325381120	939948030	1271720060	387367360	314948896	372154784	two-sided	20.5874	9.63647e-05	9.63647e-05	0.397247	0.106614	1.33189	-1.33189	4.01608	4.01608
sp|CDJ71159|YBGK_ECOLI	CDJ71159	YBGK_ECOLI	ybgK	310	1:Experimental evidence at protein level	Putative enzyme subunit	1	0.999	8	18	18	18	6	5	5	233020096	218769072	218769072	61456164	60512840	60512840	1	0	1	70595448	46030256	80575824	26567140	27196578	29550644	two-sided	34.402	0.000222797	0.000222797	0.456562	0.0566278	1.13112	-1.13112	3.65209	3.65209
sp|CDJ71161|NEI_ECOLI	CDJ71161	NEI_ECOLI	nei	263	1:Experimental evidence at protein level	Endonuclease viii	1	0.999	3	4	4	4	2	1	1	19679460	22891294	22891294	28478764	17149248	17149248	0	0	0	2.86642e+06	5.52369e+06	0	10892.3	9767.05	11351.6	greater	5.53821	0.0155454	0.0155454	0.000509912	0.0764033	10.9375	-10.9375	1.8084	1.8084
sp|CDJ71167|GLTA_ECOLI	CDJ71167	GLTA_ECOLI	gltA	427	1:Experimental evidence at protein level	Type ii citrate synthase	1	0.999	29	223	223	223	43	45	45	20785057800	20810674200	20810674200	3341627900	3202813950	3202813950	39	23	28	13011887100	9041699800	7302027800	2434445820	1552623870	1197902720	two-sided	4.10449	0.0517218	0.0517218	0.531942	0.368403	0.91066	-0.91066	1.28633	1.28633
sp|CDJ71170|SDHA_ECOLI	CDJ71170	SDHA_ECOLI	sdhA	588	1:Experimental evidence at protein level	Succinate dehydrogenase flavoprotein subunit	1	0.999	36	168	168	168	35	32	32	6316633100	6857935900	6857935900	721991550	770075070	770075070	27	21	21	5325232100	4197350910	4025851900	569118660	489471264	386915296	two-sided	4.93873	0.0272042	0.0272042	0.638999	0.18957	0.646115	-0.646115	1.56536	1.56536
sp|CDJ71171|SDHB_ECOLI	CDJ71171	SDHB_ECOLI	sdhB	238	1:Experimental evidence at protein level	Succinate dehydrogenase iron-sulfur subunit	1	0.999	14	61	61	61	12	13	13	1802258180	1969050880	1969050880	444579008	489913056	489913056	10	7	6	1476008190	1119537410	848399870	358814400	367136448	247262752	two-sided	3.62446	0.0456446	0.0456446	0.683242	0.206336	0.549531	-0.549531	1.34061	1.34061
sp|CDJ71172|SUCA_ECOLI	CDJ71172	SUCA_ECOLI	sucA	933	1:Experimental evidence at protein level	2-oxoglutarate dehydrogenase e1 component	1	0.999	57	329	329	329	71	62	62	26240802800	25586585600	25586585600	2328381700	2361805060	2361805060	47	38	49	15622303700	11029574700	9739996200	1351277950	998609410	883259900	two-sided	9.01419	0.0116207	0.0116207	0.458473	0.226248	1.12509	-1.12509	1.93477	1.93477
sp|CDJ71173|SUCB_ECOLI	CDJ71173	SUCB_ECOLI	sucB	405	1:Experimental evidence at protein level	Dihydrolipoamide succinyltransferase	1	0.999	28	207	207	207	37	41	41	31853805600	30085677100	30085677100	3602014980	3631611140	3631611140	32	24	32	16709305300	11158628400	11892706300	1975553020	1508924290	1401357440	two-sided	11.2923	0.00757994	0.00757994	0.449676	0.187421	1.15304	-1.15304	2.12033	2.12033
sp|CDJ71174|SUCC_ECOLI	CDJ71174	SUCC_ECOLI	sucC	388	1:Experimental evidence at protein level	Succinyl-coa synthetase subunit beta	1	0.999	37	418	418	418	104	90	90	66532504000	75411735000	75411735000	6430633000	6295458300	6295458300	55	36	43	35797627000	23088511000	24300808200	2957066240	2111081340	1953442690	two-sided	12.7044	0.0052435	0.0052435	0.369139	0.230598	1.43777	-1.43777	2.28038	2.28038
sp|CDJ71175|SUCD_ECOLI	CDJ71175	SUCD_ECOLI	sucD	289	1:Experimental evidence at protein level	Succinyl-coa synthetase subunit alpha	1	0.999	23	254	254	254	55	54	54	38036300000	41520402000	41520402000	5027953700	5518532600	5518532600	37	25	29	18682472400	14304455700	13671631900	2548570880	2034040190	1889101700	two-sided	12.3747	0.000306517	0.000306517	0.402845	0.160653	1.3117	-1.3117	3.51355	3.51355
sp|CDJ71183|YBGC_ECOLI	CDJ71183	YBGC_ECOLI	ybgC	134	1:Experimental evidence at protein level	Acyl-coa thioester hydrolase ybgc	1	0.999	4	13	13	13	2	3	3	141034736	125091336	125091336	68256664	61022468	61022468	2	1	2	78680368	49179560	55865576	45233360		45483184	two-sided	7.48586	0.0171248	0.0171248	0.715048	0.0038946	0.483888	-0.483888	1.76638	1.76638
sp|CDJ71187|TOLB_ECOLI	CDJ71187	TOLB_ECOLI	tolB	430	1:Experimental evidence at protein level	Translocation protein tolb	1	0.999	22	137	137	137	22	26	26	8759787500	9232406500	9232406500	1013625470	936531330	936531330	20	17	26	7780202000	7512835600	9372336100	820688380	833136380	925234500	two-sided	2.45304	0.0739857	0.0739857	0.893432	0.0664271	0.16257	-0.16257	1.13085	1.13085
sp|CDJ71188|PAL_ECOLI	CDJ71188	PAL_ECOLI	pal	173	1:Experimental evidence at protein level	Peptidoglycan-associated outer membrane lipoprotein	1	0.999	4	16	16	16	4	2	2	101057360	71263560	71263560	55194844	49618588	49618588	2	3	3	86515920	263668320	105122064	57003220	98444720	75288112	two-sided	-2.09617	0.165152	0.165152	1.49409	0.270028	0.579272	0.579272	0.782116	0.782116
sp|CDJ71189|YBGF_ECOLI	CDJ71189	YBGF_ECOLI	ybgF	263	1:Experimental evidence at protein level	Tol-pal system protein ybgf	1	0.999	11	53	53	53	9	10	10	1239333500	1376765440	1376765440	240094192	301796640	301796640	7	7	10	951337280	1070838400	1098757760	196731184	254051936	236721824	two-sided	1.95231	0.125183	0.125183	0.814881	0.128279	0.295339	-0.295339	0.902455	0.902455
sp|CDJ71193|YBGS_ECOLI	CDJ71193	YBGS_ECOLI	ybgS	126	1:Experimental evidence at protein level	Hypothetical protein	0.9997	0.999	2	4	4	4	2	1	1	73402048	59548128	59548128	40474744	34837244	34837244	0	0	0	5.03557e+06	6929960	0	11698.3	10405	10013.1	greater	19.533	0.00130536	0.00130536	0.000291572	0.0823781	11.7439	-11.7439	2.88427	2.88427
sp|CDJ71194|AROG_ECOLI	CDJ71194	AROG_ECOLI	aroG	350	1:Experimental evidence at protein level	Phospho-2-dehydro-3-deoxyheptonate aldolase	1	0.999	24	109	106	109	21	28	28	9649924100	10689583100	10689583100	1850870400	2135328000	2135328000	13	9	10	4018481410	3387853820	3922211070	762027200	674370560	738602300	two-sided	13.3727	0.00311124	0.00311124	0.355304	0.0625983	1.49288	-1.49288	2.50707	2.50707
sp|CDJ71195|GPMA_ECOLI	CDJ71195	GPMA_ECOLI	gpmA	250	1:Experimental evidence at protein level	Phosphoglyceromutase	1	0.999	28	341	341	341	62	68	68	65326117000	59889029000	59889029000	11857494000	10671044600	10671044600	45	39	59	48965788000	47464014000	50321650000	9304195100	8107811800	9156292600	two-sided	4.04774	0.0155791	0.0155791	0.80026	0.0736489	0.321459	-0.321459	1.80746	1.80746
sp|CDJ71196|GALM_ECOLI	CDJ71196	GALM_ECOLI	galM	346	1:Experimental evidence at protein level	Aldose 1-epimerase	1	0.999	24	131	131	131	32	23	23	10618905600	9024317400	9024317400	1506702980	1406849020	1406849020	19	16	18	4976547800	3755062270	3453868030	736219840	560933890	516696448	two-sided	11.1643	0.00171497	0.00171497	0.419834	0.192019	1.25211	-1.25211	2.76574	2.76574
sp|CDJ71197|GALK_ECOLI	CDJ71197	GALK_ECOLI	galK	382	1:Experimental evidence at protein level	Galactokinase	1	0.999	24	159	159	159	30	30	30	13942103000	12995049500	12995049500	2376024320	2178894850	2178894850	27	21	21	7732177400	5429905900	5465805300	1311590140	1017322940	818842300	two-sided	7.58958	0.00595841	0.00595841	0.467455	0.236283	1.0971	-1.0971	2.22487	2.22487
sp|CDJ71198|GALT_ECOLI	CDJ71198	GALT_ECOLI	galT	348	1:Experimental evidence at protein level	Galactose-1-phosphate uridylyltransferase	1	0.999	19	87	87	87	16	20	20	3202293500	3847579650	3847579650	812595260	827738560	827738560	13	8	10	2340731650	1496234500	1479537150	563894660	342783168	455033504	two-sided	5.75949	0.0280365	0.0280365	0.551731	0.243576	0.857964	-0.857964	1.55228	1.55228
sp|CDJ71199|GALE_ECOLI	CDJ71199	GALE_ECOLI	galE	338	1:Experimental evidence at protein level	Udp-galactose-4-epimerase	1	0.999	29	224	224	224	42	45	45	20752316400	20173895700	20173895700	3055233790	3351581950	3351581950	33	27	32	11632365600	9046071300	9573871600	1873302020	1420866940	1469139710	two-sided	9.55992	0.00117301	0.00117301	0.488124	0.15648	1.03468	-1.03468	2.9307	2.9307
sp|CDJ71200|MODF_ECOLI	CDJ71200	MODF_ECOLI	modF	490	1:Experimental evidence at protein level	Putative molybdenum transport atp-binding protein modf	1	0.999	10	22	22	22	4	6	6	164941488	107144304	107144304	61485180	49800708	49800708	2	1	3	65313920	6.51459e+06	63456704	27897154		25786420	two-sided	6.65475	0.0154496	0.0154496	0.499889	0.0556041	1.00032	-1.00032	1.81108	1.81108
sp|CDJ71201|MODE_ECOLI	CDJ71201	MODE_ECOLI	modE	262	1:Experimental evidence at protein level	Dna-binding transcriptional regulator mode	1	0.999	10	45	45	45	10	9	9	723401410	637449340	637449340	122857472	98989976	98989976	8	1	8	422150816	305489504	413054720	66950744	66929884	63838496	two-sided	5.11539	0.0337302	0.0337302	0.61626	0.0271729	0.69839	-0.69839	1.47198	1.47198
sp|CDJ71203|MODA_ECOLI	CDJ71203	MODA_ECOLI	modA	257	1:Experimental evidence at protein level	Molybdate transporter periplasmic protein	1	0.999	17	76	76	76	12	15	15	1735728260	1833441540	1833441540	268896416	293154720	293154720	10	12	12	1398980990	1796994050	1302443140	208174208	279930880	211517648	two-sided	2.09622	0.146184	0.146184	0.818075	0.173657	0.289695	-0.289695	0.835099	0.835099
sp|CDJ71206|YBHA_ECOLI	CDJ71206	YBHA_ECOLI	ybhA	272	1:Experimental evidence at protein level	Phosphotransferase	1	0.999	11	66	66	66	15	12	12	1663320060	1309114750	1309114750	396737312	299431808	299431808	9	8	10	1145616510	1102875650	1034028740	282075008	356844640	292845568	two-sided	0.532528	0.625247	0.625247	0.935882	0.130138	0.0956011	-0.0956011	0.203948	0.203948
sp|CDJ71207|PGL_ECOLI	CDJ71207	PGL_ECOLI	pgl	331	1:Experimental evidence at protein level	6-phosphogluconolactonase	1	0.999	16	115	115	115	29	22	22	11988270100	12685083600	12685083600	2049976450	2098323840	2098323840	15	14	13	5111273500	4897264100	5190164500	888408830	785839300	864283970	two-sided	35.4108	4.82805e-05	4.82805e-05	0.406385	0.0633774	1.29908	-1.29908	4.31623	4.31623
sp|CDJ71213|YBHB_ECOLI	CDJ71213	YBHB_ECOLI	ybhB	158	1:Experimental evidence at protein level	Putative kinase inhibitor protein	1	0.999	5	12	12	12	4	4	4	165582800	60391628	60391628	46615572	51024980	51024980	0	0	0	25909734	22897102	13940343	8454528		13455956	two-sided	13.3072	0.0100146	0.0100146	0.221072	0.322817	2.17741	-2.17741	1.99937	1.99937
sp|CDJ71220|UVRB_ECOLI	CDJ71220	UVRB_ECOLI	uvrB	673	1:Experimental evidence at protein level	Excinuclease abc subunit b	1	0.999	12	41	41	41	7	9	9	339454208	477299616	477299616	116124168	90267440	90267440	7	4	5	256545120	342554848	288567648	114107552	98339768	97060712	two-sided	-0.419311	0.700162	0.700162	1.04331	0.0920267	0.0611711	0.0611711	0.154801	0.154801
sp|CDJ71221|YBHK_ECOLI	CDJ71221	YBHK_ECOLI	ybhK	302	1:Experimental evidence at protein level	Putative transferase with nad(p)-binding rossmann-fold domain	1	0.999	8	32	32	32	5	6	6	272742976	304073248	304073248	60986132	59829056	59829056	6	3	6	145472832	111269344	192356096	39665984	37367944	40263728	two-sided	21.921	0.000371827	0.000371827	0.64933	0.0391012	0.622977	-0.622977	3.42966	3.42966
sp|CDJ71223|MOAB_ECOLI	CDJ71223	MOAB_ECOLI	moaB	170	1:Experimental evidence at protein level	Molybdopterin biosynthesis protein b	1	0.999	10	42	42	42	7	8	8	1837851390	1664321790	1664321790	477984128	465017120	465017120	7	2	10	884332740	820732220	1566670590	318475040	280259680	354865120	two-sided	6.89507	0.0165804	0.0165804	0.677264	0.117365	0.56221	-0.56221	1.78041	1.78041
sp|CDJ71224|MOAC_ECOLI	CDJ71224	MOAC_ECOLI	moaC	161	1:Experimental evidence at protein level	Molybdenum cofactor biosynthesis protein moac	1	0.999	13	55	55	55	10	9	9	1135210500	1572919040	1572919040	318245024	478554464	478554464	8	9	10	981054910	1130529150	1194522110	332720736	345043392	318383520	two-sided	1.72385	0.221869	0.221869	0.781075	0.0401826	0.356466	-0.356466	0.653903	0.653903
sp|CDJ71225|MOAD_ECOLI	CDJ71225	MOAD_ECOLI	moaD	81	1:Experimental evidence at protein level	Molybdopterin synthase small subunit	1	0.999	4	10	10	10	3	1	1	691442560	674615170	674615170	350590656	321418528	321418528	2	2	1	294022368	540934400	232752512	212149088	391131040	298012416	two-sided	0.583999	0.614861	0.614861	0.907255	0.297957	0.14042	-0.14042	0.211223	0.211223
sp|CDJ71226|MOAE_ECOLI	CDJ71226	MOAE_ECOLI	moaE	150	1:Experimental evidence at protein level	Molybdopterin guanine dinucleotide biosynthesis protein moae	1	0.999	7	39	39	39	5	8	8	861505790	804806980	804806980	269503200	269329728	269329728	6	5	7	818744320	792316670	813289150	254413424	263003264	264612432	two-sided	2.75124	0.110539	0.110539	0.967663	0.0210346	0.0474234	-0.0474234	0.956485	0.956485
sp|CDJ71238|RHLE_ECOLI	CDJ71238	RHLE_ECOLI	rhlE	454	1:Experimental evidence at protein level	Atp-dependent rna helicase rhle	1	0.999	8	17	17	17	6	1	1	125887456	55024780	55024780	34251768	21134020	21134020	1	1	7	237939456	207465520	335826464	65001832	68708664	91396720	two-sided	-5.30445	0.0126318	0.0126318	2.94182	0.190439	1.55671	1.55671	1.89853	1.89853
sp|CDJ71241|YBIB_ECOLI	CDJ71241	YBIB_ECOLI	ybiB	320	1:Experimental evidence at protein level	Glycosyl transferase family protein	1	0.999	17	87	87	87	15	17	17	2850285570	3503456770	3503456770	594726780	671941250	671941250	13	10	15	2384839420	1745156610	1757375740	479504352	455440352	478868640	two-sided	6.49618	0.0145773	0.0145773	0.729293	0.029099	0.45543	-0.45543	1.83632	1.83632
sp|CDJ71242|YBIC_ECOLI	CDJ71242	YBIC_ECOLI	ybiC	361	1:Experimental evidence at protein level	Hypothetical protein	1	0.999	12	35	35	35	12	9	9	688926400	563429760	563429760	171958528	133227136	133227136	2	1	2	118588136	13194162	94941640	48177124		50707932	two-sided	7.45395	0.0166268	0.0166268	0.338329	0.0361946	1.5635	-1.5635	1.77919	1.77919
sp|CDJ71245|YBIX_ECOLI	CDJ71245	YBIX_ECOLI	ybiX	225	1:Experimental evidence at protein level	Putative hydroxylase	1	0.999	5	18	18	18	5	3	3	155343184	96728784	96728784	106613512	40627360	40627360	2	1	4	48379640	121418704	114257056	81369160	93932344	63371052	two-sided	-0.714064	0.533222	0.533222	1.27043	0.19308	0.345312	0.345312	0.273092	0.273092
sp|CDJ71248|RLMF_ECOLI	CDJ71248	RLMF_ECOLI	rlmF	308	1:Experimental evidence at protein level	Putative sam-dependent methyltransferase	1	0.999	7	17	17	17	4	4	4	210664352	49510112	49510112	25712826	40706836	40706836	5	0	0	172880848	69376088	40762720	45108480		40947864	two-sided	-1.35201	0.282047	0.282047	1.20497	0.0683738	0.269001	0.269001	0.549678	0.549678
sp|CDJ71252|GLNH_ECOLI	CDJ71252	GLNH_ECOLI	glnH	248	1:Experimental evidence at protein level	Glutamine abc transporter periplasmic protein	1	0.999	20	112	112	112	21	26	26	6741364200	7613424600	7613424600	926132740	1121429630	1121429630	12	11	16	2736704260	2909880060	2806217220	387721920	454240608	433479840	two-sided	9.28215	0.00653786	0.00653786	0.402476	0.0800502	1.31303	-1.31303	2.18456	2.18456
sp|CDJ71253|DPS_ECOLI	CDJ71253	DPS_ECOLI	dps	167	1:Experimental evidence at protein level	Dna starvation/stationary phase protection protein dps	1	0.999	20	100	100	100	29	23	23	15921020900	15934934000	15934934000	5310997000	5151070700	5151070700	7	8	10	2028301950	4040795650	2644715780	288134912	696685760	541568320	two-sided	35.9925	8.75853e-05	8.75853e-05	0.0977631	0.405344	3.35457	-3.35457	4.05757	4.05757
sp|CDJ71255|OMPX_ECOLI	CDJ71255	OMPX_ECOLI	ompX	171	1:Experimental evidence at protein level	Outer membrane protein x	1	0.999	7	38	38	38	4	7	7	1178472060	929566850	929566850	533110368	411428800	411428800	8	5	7	2454004740	2851358460	2283428100	1083261950	1229815550	1035645570	two-sided	-9.3391	0.00124627	0.00124627	2.46962	0.0906604	1.30429	1.30429	2.90439	2.90439
sp|CDJ71258|MNTR_ECOLI	CDJ71258	MNTR_ECOLI	mntR	155	1:Experimental evidence at protein level	Manganese transport regulator mntr	1	0.999	3	15	15	15	3	3	3	137321664	134846192	134846192	73114400	89667024	89667024	3	1	2	137011168	129036720	132535872	51120824	53000592	51200092	two-sided	5.83179	0.0266103	0.0266103	0.61526	0.0205343	0.700731	-0.700731	1.57495	1.57495
sp|CDJ71260|YBIS_ECOLI	CDJ71260	YBIS_ECOLI	ybiS	306	1:Experimental evidence at protein level	Hypothetical protein	1	0.999	16	105	96	105	21	17	17	6990653400	6182170100	6182170100	1175710340	1122360580	1122360580	16	15	19	8192947200	7677044700	8448899100	1399076740	1282600830	1435531650	two-sided	-4.69897	0.0252893	0.0252893	1.20371	0.0582034	0.267488	0.267488	1.59706	1.59706
sp|CDJ71261|YBIT_ECOLI	CDJ71261	YBIT_ECOLI	ybiT	530	1:Experimental evidence at protein level	Fused putative transporter subunits of abc superfamily: atp-binding components	1	0.999	30	159	159	159	27	28	28	6154991600	6133957100	6133957100	593148030	629570620	629570620	25	24	27	6377180200	6167665700	6225236000	619447360	613740540	620849920	two-sided	-0.0472556	0.966373	0.966373	1.00094	0.00609307	0.00136125	0.00136125	0.0148552	0.0148552
sp|CDJ71262|YBIU_ECOLI	CDJ71262	YBIU_ECOLI	ybiU	421	1:Experimental evidence at protein level	Hypothetical protein	1	0.999	7	21	21	21	3	4	4	100436376	86525504	86525504	49265764	42285576	42285576	4	3	3	312474080	142292304	244387840	93397152	68608784	74318536	two-sided	-4.35329	0.0353873	0.0353873	1.76576	0.164788	0.820293	0.820293	1.45115	1.45115
sp|CDJ71263|YBIV_ECOLI	CDJ71263	YBIV_ECOLI	ybiV	271	1:Experimental evidence at protein level	Putative hydrolase	1	0.999	10	37	37	37	5	6	6	324368480	355330368	355330368	78438544	72467848	72467848	8	6	6	645819330	529398048	528236352	115086728	115748800	120464648	two-sided	-16.3193	9.81321e-05	9.81321e-05	1.5727	0.0250432	0.653241	0.653241	4.00819	4.00819
sp|CDJ71267|MOEB_ECOLI	CDJ71267	MOEB_ECOLI	moeB	249	1:Experimental evidence at protein level	Molybdopterin biosynthesis protein moeb	1	0.999	5	20	20	20	5	3	3	233425488	242336160	242336160	106046600	122707032	122707032	4	1	4	152166960	173424336	176505168	85014760	89294008	90438424	two-sided	4.98907	0.0269921	0.0269921	0.753277	0.0323951	0.408748	-0.408748	1.56876	1.56876
sp|CDJ71268|MOEA_ECOLI	CDJ71268	MOEA_ECOLI	moeA	411	1:Experimental evidence at protein level	Molybdopterin biosynthesis protein moea	1	0.999	18	106	106	106	19	20	20	4273504000	3813298940	3813298940	689628670	585845500	585845500	14	17	16	2976340480	2434711550	3046934780	491935392	460515104	498423392	two-sided	3.7462	0.0465796	0.0465796	0.779487	0.0419223	0.359404	-0.359404	1.3318	1.3318
sp|CDJ71271|GSIB_ECOLI	CDJ71271	GSIB_ECOLI	gsiB	512	1:Experimental evidence at protein level	Putative peptide transporter subunit: periplasmic-binding component of abc superfamily	1	0.999	10	27	27	27	7	9	9	529413824	533672928	533672928	128822712	130321960	130321960	2	0	0	48779128	62054744	73887424	27458486	32296226	30277716	two-sided	67.0212	3.91626e-05	3.91626e-05	0.231169	0.0809671	2.11298	-2.11298	4.40713	4.40713
sp|CDJ71276|RIMO_ECOLI	CDJ71276	RIMO_ECOLI	rimO	441	1:Experimental evidence at protein level	Ribosomal protein s12 methylthiotransferase	1	0.999	22	105	105	105	17	19	19	5129121800	5037851100	5037851100	713154940	695270910	695270910	13	16	21	4257905920	4505117700	4352210400	586390530	613392640	587751550	two-sided	9.9284	0.00106909	0.00106909	0.849711	0.0255302	0.234955	-0.234955	2.97099	2.97099
sp|CDJ71279|YLIJ_ECOLI	CDJ71279	YLIJ_ECOLI	yliJ	208	1:Experimental evidence at protein level	Putative glutathione s-transferase	1	0.999	15	67	67	67	14	13	13	1288940420	1284578430	1284578430	310519104	283345568	283345568	8	9	10	698372100	638921280	636880510	166893216	143914640	158664592	two-sided	12.0495	0.000426574	0.000426574	0.535188	0.0743973	0.901882	-0.901882	3.37001	3.37001
sp|CDJ71285|YBJI_ECOLI	CDJ71285	YBJI_ECOLI	ybjI	271	1:Experimental evidence at protein level	Hypothetical protein	1	0.999	9	31	31	31	8	6	6	307905920	284836288	284836288	87218736	81230512	81230512	6	1	4	223781344	178035936	212264256	63876988	66451816	76679320	two-sided	3.24029	0.0483802	0.0483802	0.829095	0.098136	0.270391	-0.270391	1.31533	1.31533
sp|CDJ71290|GRXA_ECOLI	CDJ71290	GRXA_ECOLI	grxA	85	1:Experimental evidence at protein level	Glutaredoxin	1	0.999	7	38	38	38	6	6	6	927931070	1018289410	1018289410	320143424	367587136	367587136	8	5	7	2130515710	1890388990	2719880190	735291390	644263550	921362880	two-sided	-4.99853	0.0325195	0.0325195	2.18031	0.184153	1.12453	1.12453	1.48786	1.48786
sp|CDJ71292|NFSA_ECOLI	CDJ71292	NFSA_ECOLI	nfsA	240	1:Experimental evidence at protein level	Nitroreductase a	1	0.999	16	80	80	80	17	16	16	5226228700	4547198000	4547198000	906723200	882235520	882235520	11	9	11	1595074560	1728491900	1643872380	243869680	284366688	258338784	two-sided	43.6627	5.62795e-06	5.62795e-06	0.294466	0.0782694	1.76383	-1.76383	5.24965	5.24965
sp|CDJ71294|YBJN_ECOLI	CDJ71294	YBJN_ECOLI	ybjN	158	1:Experimental evidence at protein level	Putative oxidoreductase	0.9997	0.999	2	7	7	7	1	2	2	63844692	82566240	82566240	47525668	62865940	62865940	1	0	1	0	12398678	0	9866.22	11120.1	9404.7	greater	11.2923	0.00387554	0.00387554	0.00017541	0.0876259	12.477	-12.477	2.41167	2.41167
sp|CDJ71295|POTF_ECOLI	CDJ71295	POTF_ECOLI	potF	370	1:Experimental evidence at protein level	Putrescine abc transporter periplasmic-binding protein	1	0.999	7	13	13	13	5	4	4	168048800	136241808	136241808	45545140	40155760	40155760	0	0	0	4490577	27579048	31071052	10585.3	9494.83	10178.5	greater	23.3471	0.000914768	0.000914768	0.000240421	0.0546334	12.0221	-12.0221	3.03869	3.03869
sp|CDJ71301|ARTJ_ECOLI	CDJ71301	ARTJ_ECOLI	artJ	243	1:Experimental evidence at protein level	Arginine transporter subunit	1	0.999	12	43	43	43	8	11	11	561298940	761036220	761036220	205417312	197244416	197244416	7	2	4	514930752	278314592	470200768	138030640	132012312	152510400	two-sided	8.86959	0.00409436	0.00409436	0.704366	0.074803	0.505603	-0.505603	2.38781	2.38781
sp|CDJ71304|ARTI_ECOLI	CDJ71304	ARTI_ECOLI	artI	243	1:Experimental evidence at protein level	Arginine transporter subunit	1	0.999	21	117	117	117	21	24	24	6215316000	6613652000	6613652000	1092883580	1049980670	1049980670	14	14	20	3181149700	4009039620	4341417500	532634592	629770500	591321540	two-sided	15.1532	0.000668402	0.000668402	0.549268	0.0836813	0.864419	-0.864419	3.17496	3.17496
sp|CDJ71305|ARTP_ECOLI	CDJ71305	ARTP_ECOLI	artP	242	1:Experimental evidence at protein level	Arginine transporter atp-binding subunit	1	0.999	5	8	8	8	1	2	2	279826048	587675390	587675390	289963040	484331200	484331200	0	1	2	339116736	1633788290	661059580	357786336	593870530	603649410	two-sided	-0.957938	0.39461	0.39461	1.23572	0.268523	0.30535	0.30535	0.403832	0.403832
sp|CDJ71311|LTAE_ECOLI	CDJ71311	LTAE_ECOLI	ltaE	333	1:Experimental evidence at protein level	L-threonine aldolase	1	0.999	19	81	81	81	16	17	17	2625147900	2772814340	2772814340	477394688	469824000	469824000	12	9	10	1287773180	1222966530	1306893180	236438752	215280880	249902352	two-sided	22.9578	0.00102694	0.00102694	0.495131	0.0746242	1.01412	-1.01412	2.98846	2.98846
sp|CDJ71312|POXB_ECOLI	CDJ71312	POXB_ECOLI	poxB	572	1:Experimental evidence at protein level	Pyruvate dehydrogenase	1	0.999	16	37	37	37	13	12	12	1042678910	947296640	947296640	139538768	137355296	137355296	0	0	0	3099205	0	22374032	10318.6	9435.52	8390.18	greater	189.708	1.38924e-05	1.38924e-05	6.79405e-05	0.102899	13.8454	-13.8454	4.85722	4.85722
sp|CDJ71321|CSPD_ECOLI	CDJ71321	CSPD_ECOLI	cspD	74	1:Experimental evidence at protein level	Stationary phase/starvation inducible regulatory protein cspd	1	0.999	4	15	15	15	3	4	4	1706321410	2239517700	2239517700	1137934850	1432837380	1432837380	1	2	1	453390848	408225568	218547488	253296576	281439552	186651424	two-sided	10.7011	0.00499028	0.00499028	0.180184	0.202443	2.47245	-2.47245	2.30188	2.30188
sp|CDJ71322|CLPS_ECOLI	CDJ71322	CLPS_ECOLI	clpS	106	1:Experimental evidence at protein level	Atp-dependent clp protease adaptor protein clps	1	0.999	6	23	23	23	3	3	3	179130592	193878080	193878080	86389328	64556280	64556280	4	4	6	382345856	408671296	349092800	144376608	147987392	124273632	two-sided	-6.46997	0.00294193	0.00294193	1.93334	0.0920008	0.951093	0.951093	2.53137	2.53137
sp|CDJ71323|CLPA_ECOLI	CDJ71323	CLPA_ECOLI	clpA	758	1:Experimental evidence at protein level	Atp-dependent clp protease atp-binding subunit	1	0.999	29	92	92	92	21	20	20	2216289790	2333622780	2333622780	335719776	359169440	359169440	14	9	8	1714597760	1399673090	1623347840	225211792	274511328	212722224	two-sided	5.577	0.0154483	0.0154483	0.675907	0.137572	0.565104	-0.565104	1.81112	1.81112
sp|CDJ71324|INFA_ECOLI	CDJ71324	INFA_ECOLI	infA	72	1:Experimental evidence at protein level	Translation initiation factor if-1	1	0.999	4	73	73	73	8	14	14	19686191100	19832868900	19832868900	5754854400	6990861300	6990861300	12	12	13	13263167500	18410448900	16652357600	5633791000	8100839900	6373449200	two-sided	-0.147585	0.891604	0.891604	1.01882	0.188887	0.0269035	0.0269035	0.0498282	0.0498282
sp|CDJ71328|TRXB_ECOLI	CDJ71328	TRXB_ECOLI	trxB	321	1:Experimental evidence at protein level	Thioredoxin reductase	1	0.999	18	152	152	152	29	23	23	8856413200	9755777000	9755777000	1070892800	1325351170	1325351170	25	29	23	10125822000	11636765700	9821904900	1316775810	1500696700	1306931330	two-sided	-1.27072	0.277988	0.277988	1.10824	0.0793858	0.148264	0.148264	0.555974	0.555974
sp|CDJ71329|LRP_ECOLI	CDJ71329	LRP_ECOLI	lrp	164	1:Experimental evidence at protein level	Leucine-responsive transcriptional regulator	1	0.999	14	55	55	55	12	11	11	1962722560	1898240130	1898240130	566000960	639071360	639071360	6	6	9	910191420	1138526460	1318776960	269430880	354795200	389087776	two-sided	6.42345	0.00455545	0.00455545	0.549477	0.182426	0.86387	-0.86387	2.34147	2.34147
sp|CDJ71330|FTSK_ECOLI	CDJ71330	FTSK_ECOLI	ftsK	1329	1:Experimental evidence at protein level	Dna translocase ftsk	1	0.999	13	38	38	38	8	7	7	231091472	212821712	212821712	51256944	49916444	49916444	7	6	3	446039872	321525248	242606416	84636488	88871144	42763804	two-sided	-1.47593	0.27774	0.27774	1.43141	0.353524	0.517437	0.517437	0.556362	0.556362
sp|CDJ71331|LOLA_ECOLI	CDJ71331	LOLA_ECOLI	lolA	203	1:Experimental evidence at protein level	Outer-membrane lipoprotein carrier protein	1	0.999	13	81	81	81	14	16	16	9610369000	12611273700	12611273700	9799100400	10241109000	10241109000	12	11	12	16098356200	18042003500	16831508500	7177500200	8111553500	7566946300	two-sided	8.02687	0.00363055	0.00363055	0.754789	0.0615816	0.405855	-0.405855	2.44003	2.44003
sp|CDJ71332|RARA_ECOLI	CDJ71332	RARA_ECOLI	rarA	447	1:Experimental evidence at protein level	Recombination factor protein rara	1	0.999	10	24	24	24	9	7	7	240385984	259611824	259611824	80410936	73319440	73319440	0	0	1	144265264	101359312	151614704	44160152	41961168	46880436	two-sided	11.3628	0.000955722	0.000955722	0.585782	0.0555835	0.771564	-0.771564	3.01967	3.01967
sp|CDJ71333|SERS_ECOLI	CDJ71333	SERS_ECOLI	serS	430	1:Experimental evidence at protein level	Seryl-trna synthetase	1	0.999	38	329	329	329	59	64	64	31439986700	31756322800	31756322800	2946269700	3619602940	3619602940	46	42	54	22881271800	19492077600	20550656000	2396324350	2407486720	2433981700	two-sided	4.37234	0.0481016	0.0481016	0.710599	0.00801705	0.492892	-0.492892	1.31784	1.31784
sp|CDJ71334|DMSA_ECOLI	CDJ71334	DMSA_ECOLI	dmsA	814	1:Experimental evidence at protein level	Dimethyl sulfoxide reductase, anaerobic subunit a	1	0.999	11	25	25	25	5	10	10	339886048	374239840	374239840	54857068	62607940	62607940	0	0	0	0	0	0	9001.79	7727.36	9054.34	greater	23.2293	0.000924045	0.000924045	0.000143184	0.0874304	12.7698	-12.7698	3.03431	3.03431
sp|CDJ71335|DMSB_ECOLI	CDJ71335	DMSB_ECOLI	dmsB	205	1:Experimental evidence at protein level	Dimethyl sulfoxide reductase, anaerobic subunit b	0.9997	0.999	2	4	4	4	2	1	1	79698272	114635608	114635608	54767944	81420448	81420448	0	0	0	0	0	0	10342.3	11955.7	9261.92	greater	8.16348	0.00733797	0.00733797	0.00014503	0.128862	12.7514	-12.7514	2.13442	2.13442
sp|CDJ71337|YCAC_ECOLI	CDJ71337	YCAC_ECOLI	ycaC	208	1:Experimental evidence at protein level	Putative hydrolase	1	0.999	7	15	15	15	5	5	5	474817760	410468448	410468448	128093568	106726048	106726048	0	0	0	0	0	2.26303e+06	9739.74	9778.91	10083.5	greater	15.983	0.00194588	0.00194588	8.6671e-05	0.0190686	13.4941	-13.4941	2.71089	2.71089
sp|CDJ71342|PFLA_ECOLI	CDJ71342	PFLA_ECOLI	pflA	246	1:Experimental evidence at protein level	Pyruvate formate lyase-activating enzyme 1	1	0.999	10	50	50	50	9	8	8	1054467900	1059451010	1059451010	407836352	451457152	451457152	10	6	9	803131390	915825540	749633220	297503776	317776480	279142272	two-sided	7.57193	0.00210567	0.00210567	0.682374	0.0648183	0.551365	-0.551365	2.67661	2.67661
sp|CDJ71343|PFLB_ECOLI	CDJ71343	PFLB_ECOLI	pflB	760	1:Experimental evidence at protein level	Pyruvate formate lyase i	1	0.999	77	737	706	737	148	180	180	111381373000	129714766000	129714766000	10580361200	13857791000	13857791000	82	72	75	40480362000	40364425000	42979955000	4684135900	4488920600	4272281860	two-sided	7.5378	0.016057	0.016057	0.35109	0.0459683	1.51009	-1.51009	1.79434	1.79434
sp|CDJ71345|YCAO_ECOLI	CDJ71345	YCAO_ECOLI	ycaO	586	1:Experimental evidence at protein level	Hypothetical protein	1	0.999	21	146	146	146	26	26	26	8771868700	7762028500	7762028500	1750175490	1561424000	1561424000	25	18	25	8503276000	9029149700	9296294900	1740325120	1786116990	1920220160	two-sided	-2.30661	0.0838651	0.0838651	1.11772	0.0514942	0.160555	0.160555	1.07642	1.07642
sp|CDJ71347|SERC_ECOLI	CDJ71347	SERC_ECOLI	serC	362	1:Experimental evidence at protein level	Phosphoserine aminotransferase	1	0.999	26	149	149	149	25	28	28	8623508500	9155840000	9155840000	887143870	1084311680	1084311680	22	24	22	4776747000	4568458800	4843273700	523509472	556935620	561006590	two-sided	7.05879	0.0164156	0.0164156	0.537165	0.0376034	0.896562	-0.896562	1.78474	1.78474
sp|CDJ71348|AROA_ECOLI	CDJ71348	AROA_ECOLI	aroA	427	1:Experimental evidence at protein level	3-phosphoshikimate 1-carboxyvinyltransferase	1	0.999	18	85	85	85	19	17	17	3732225280	3517633280	3517633280	548641600	552082820	552082820	10	11	11	1694694400	1801017090	2033345790	277508480	279956544	297771296	two-sided	40.9786	0.000402013	0.000402013	0.517445	0.0387963	0.950523	-0.950523	3.39576	3.39576
sp|CDJ71350|CMK_ECOLI	CDJ71350	CMK_ECOLI	cmk	227	1:Experimental evidence at protein level	Cytidylate kinase	1	0.999	14	75	75	75	12	15	15	3497837310	3234644220	3234644220	575233470	507866848	507866848	14	10	9	2958629120	2536211200	1996705410	553535740	538332930	501802176	two-sided	-0.0331316	0.975354	0.975354	1.0017	0.0500532	0.00244963	0.00244963	0.0108375	0.0108375
sp|CDJ71351|RPSA_ECOLI	CDJ71351	RPSA_ECOLI	rpsA	557	1:Experimental evidence at protein level	30s ribosomal protein s1	1	0.999	74	1599	1599	1599	307	293	293	200826241000	189140828000	189140828000	14498325500	14028626900	14028626900	239	174	293	173469286000	184011162000	178240799000	14685342700	14567150600	14129472500	two-sided	-1.19543	0.298304	0.298304	1.01942	0.0202506	0.0277471	0.0277471	0.525342	0.525342
sp|CDJ71352|IHFB_ECOLI	CDJ71352	IHFB_ECOLI	ihfB	94	1:Experimental evidence at protein level	Integration host factor subunit beta	1	0.999	11	71	71	71	10	14	14	3654977790	4286440960	4286440960	1220623870	1700277760	1700277760	11	7	15	3938876930	3412270850	6463574000	1592461440	1456955390	1388643580	two-sided	0.357512	0.748197	0.748197	0.960374	0.0701242	0.0583318	-0.0583318	0.125984	0.125984
sp|CDJ71357|YCAR_ECOLI	CDJ71357	YCAR_ECOLI	ycaR	60	1:Experimental evidence at protein level	Hypothetical protein	1	0.999	10	55	55	55	12	11	11	2797614080	3291837440	3291837440	922503550	1189986690	1189986690	7	7	7	2131086590	2351885570	2406481660	928789310	840615360	884052930	two-sided	2.33317	0.127083	0.127083	0.803475	0.0498466	0.315675	-0.315675	0.895911	0.895911
sp|CDJ71358|KDSB_ECOLI	CDJ71358	KDSB_ECOLI	kdsB	248	1:Experimental evidence at protein level	3-deoxy-manno-octulosonate cytidylyltransferase	1	0.999	18	92	92	92	13	18	18	4443126300	5172300800	5172300800	1104795650	1232942210	1232942210	14	9	20	5569696800	4793714700	5437661200	1184836860	994747580	1231711230	two-sided	0.631687	0.569359	0.569359	0.955363	0.110358	0.0658791	-0.0658791	0.244614	0.244614
sp|CDJ71362|MUKF_ECOLI	CDJ71362	MUKF_ECOLI	mukF	440	1:Experimental evidence at protein level	Condesin subunit f	1	0.999	20	73	73	73	19	17	17	1697473410	1494176130	1494176130	217581872	196993424	196993424	10	3	7	591337020	441859200	516612480	84499960	85231224	74871392	two-sided	16.0284	0.000642353	0.000642353	0.399959	0.0709117	1.32208	-1.32208	3.19223	3.19223
sp|CDJ71363|MUKE_ECOLI	CDJ71363	MUKE_ECOLI	mukE	225	1:Experimental evidence at protein level	Condesin subunit e	1	0.999	8	37	37	37	6	7	7	899680640	735837380	735837380	339111808	306898016	306898016	6	5	6	618177790	652430270	1017573120	202936752	218088080	238097520	two-sided	6.61767	0.00273063	0.00273063	0.691696	0.0802714	0.53179	-0.53179	2.56374	2.56374
sp|CDJ71364|MUKB_ECOLI	CDJ71364	MUKB_ECOLI	mukB	1486	1:Experimental evidence at protein level	Cell division protein mukb	1	0.999	90	335	335	335	69	64	64	10458782700	11418087400	11418087400	1111156740	1102596610	1102596610	54	33	51	5651940400	4815464400	4942231000	655736960	633259970	584941060	two-sided	22.8086	0.00159462	0.00159462	0.56506	0.0579136	0.823523	-0.823523	2.79734	2.79734
sp|CDJ71367|YCBL_ECOLI	CDJ71367	YCBL_ECOLI	ycbL	215	1:Experimental evidence at protein level	Putative metal-binding enzyme	1	0.999	13	58	58	58	14	11	11	1744995840	1468529540	1468529540	492143744	432911104	432911104	9	7	6	858396610	774336510	940399620	305723488	255285936	320665504	two-sided	5.68087	0.0047393	0.0047393	0.649261	0.116567	0.623129	-0.623129	2.32429	2.32429
sp|CDJ71368|ASPC_ECOLI	CDJ71368	ASPC_ECOLI	aspC	396	1:Experimental evidence at protein level	Aromatic amino acid aminotransferase	1	0.999	32	283	283	283	58	58	58	38921363000	43005923000	43005923000	3970566400	4190060800	4190060800	38	28	43	20360663000	18645063700	20658962400	2039781500	1878650750	2072505090	two-sided	22.4173	3.1844e-05	3.1844e-05	0.485069	0.0519652	1.04374	-1.04374	4.49697	4.49697
sp|CDJ71369|OMPF_ECOLI	CDJ71369	OMPF_ECOLI	ompF	362	1:Experimental evidence at protein level	Outer membrane protein f	1	0.999	12	35	25	35	5	8	8	690145220	851643840	851643840	246270672	266121904	266121904	4	4	6	407708704	409409376	571674110	162842240	174917248	140372128	two-sided	8.27998	0.00216119	0.00216119	0.614159	0.109999	0.703316	-0.703316	2.66531	2.66531
sp|CDJ71370|ASNC_ECOLI	CDJ71370	ASNC_ECOLI	asnC	466	1:Experimental evidence at protein level	Asparaginyl-trna synthetase	1	0.999	40	313	313	313	73	62	62	41945354000	44108427000	44108427000	3885602820	3894683390	3894683390	37	35	44	22503338000	22710564900	23207968800	2036394620	2116603260	1988497280	two-sided	49.1951	0.000379297	0.000379297	0.526039	0.0316186	0.926757	-0.926757	3.42102	3.42102
sp|CDJ71371|PNCB_ECOLI	CDJ71371	PNCB_ECOLI	pncB	400	1:Experimental evidence at protein level	Nicotinate phosphoribosyltransferase	1	0.999	24	91	91	91	15	20	20	1324931710	1440100990	1440100990	317588960	296308192	296308192	12	10	14	927654080	941916160	1080840830	208976416	172205392	193447136	two-sided	8.73734	0.00173151	0.00173151	0.631318	0.0963717	0.663561	-0.663561	2.76158	2.76158
sp|CDJ71372|PEPN_ECOLI	CDJ71372	PEPN_ECOLI	pepN	870	1:Experimental evidence at protein level	Aminopeptidase n	1	0.999	64	364	364	364	70	72	72	30297329700	29480874000	29480874000	2343127810	2306503420	2306503420	52	43	55	18126018600	17448749100	18039160800	1439972480	1381332350	1384249470	two-sided	40.4783	1.09478e-05	1.09478e-05	0.604582	0.0235731	0.72599	-0.72599	4.96067	4.96067
sp|CDJ71385|PYRD_ECOLI	CDJ71385	PYRD_ECOLI	pyrD	336	1:Experimental evidence at protein level	Dihydroorotate dehydrogenase 2	0.9828	0.999	3	5	5	5	1	1	1	144956896	110092120	110092120	82480200	50611424	50611424	0	1	1	116499912	148163504	53440364	67266896	84727664	61225580	two-sided	-0.771842	0.489322	0.489322	1.16068	0.171719	0.214968	0.214968	0.310406	0.310406
sp|CDJ71387|YCBX_ECOLI	CDJ71387	YCBX_ECOLI	ycbX	369	1:Experimental evidence at protein level	Putative 2fe-2s cluster-containing protein	1	0.999	18	71	71	71	17	16	16	2994419200	2747905540	2747905540	388966592	360770912	360770912	6	8	8	1311018880	1140928900	1535164800	176860448	164290192	201054976	two-sided	13.2396	0.000210457	0.000210457	0.48825	0.10339	1.03431	-1.03431	3.67684	3.67684
sp|CDJ71388|RLML_ECOLI	CDJ71388	RLML_ECOLI	rlmL	702	1:Experimental evidence at protein level	23s rrna m(2)g2445 methyltransferase	1	0.999	34	123	123	123	25	23	23	2314524160	3019027970	3019027970	1287154940	990192830	990192830	22	11	19	3229105410	2980423420	2379192830	1497942270	1342991870	1129321980	two-sided	-1.60809	0.183511	0.183511	1.21506	0.139856	0.281027	0.281027	0.736339	0.736339
sp|CDJ71389|UUP_ECOLI	CDJ71389	UUP_ECOLI	uup	635	1:Experimental evidence at protein level	Abc transporter atpase	1	0.999	38	132	132	132	24	23	23	1804477700	1693450880	1693450880	225295200	199454816	199454816	24	15	23	2435675390	2178704900	2029138560	277971104	239426432	216051040	two-sided	-1.82052	0.170526	0.170526	1.17501	0.127895	0.232676	0.232676	0.768209	0.768209
sp|CDJ71394|FABA_ECOLI	CDJ71394	FABA_ECOLI	fabA	172	1:Experimental evidence at protein level	3-hydroxydecanoyl-acp dehydratase	1	0.999	17	167	167	167	28	33	33	46154158000	56339100000	56339100000	11033757700	11448427500	11448427500	27	20	26	39702770000	41329668000	49109438000	8389044700	8751078400	9218869200	two-sided	9.10722	0.00216976	0.00216976	0.77685	0.0473501	0.364292	-0.364292	2.66359	2.66359
sp|CDJ71396|YCBG_ECOLI	CDJ71396	YCBG_ECOLI	ycbG	150	1:Experimental evidence at protein level	Hypothetical protein	1	0.999	2	7	7	7	2	2	2	52905276	40813028	40813028	47431280	36257616	36257616	0	0	1	20677080	0	23661396	17238602		18002496	two-sided	5.97252	0.0256208	0.0256208	0.44071	0.0306548	1.1821	-1.1821	1.59141	1.59141
sp|CDJ71397|OMPA_ECOLI	CDJ71397	OMPA_ECOLI	ompA	346	1:Experimental evidence at protein level	Outer membrane protein a	1	0.999	30	304	304	304	47	48	48	45670908000	46054543000	46054543000	6574096900	6786214900	6786214900	56	51	54	80963453000	91191935000	75868856000	11694651400	13617733600	10795461600	two-sided	-6.36875	0.0229475	0.0229475	1.79226	0.119788	0.841781	0.841781	1.63926	1.63926
sp|CDJ71402|HELD_ECOLI	CDJ71402	HELD_ECOLI	helD	684	1:Experimental evidence at protein level	Dna helicase iv	1	0.999	3	6	6	6	2	2	2	17831228	21114168	21114168	11804678	10576486	10576486	0	0	0	0	0	3202637	10322.1	7936.6	8480.97	greater	26.8125	0.000694028	0.000694028	0.000811336	0.140256	10.2674	-10.2674	3.15862	3.15862
sp|CDJ71403|MGSA_ECOLI	CDJ71403	MGSA_ECOLI	mgsA	152	1:Experimental evidence at protein level	Methylglyoxal synthase	1	0.999	5	21	21	21	3	5	5	2017600130	2065830530	2065830530	587597820	402445792	402445792	2	2	4	70877392	808375300	63501448	301690432	244894672	220531776	two-sided	3.14722	0.0625366	0.0625366	0.550896	0.162865	0.860148	-0.860148	1.20387	1.20387
sp|CDJ71405|YCCU_ECOLI	CDJ71405	YCCU_ECOLI	yccU	137	1:Experimental evidence at protein level	Putative coa-binding protein with nad(p)-binding rossmann-fold domain	1	0.999	6	37	37	37	7	7	7	1468906620	1720814210	1720814210	845384450	982820100	982820100	4	5	7	780185540	758855940	924593730	535831104	535273536	534422912	two-sided	8.77101	0.0127444	0.0127444	0.571154	0.0013251	0.808049	-0.808049	1.89468	1.89468
sp|CDJ71407|YCCW_ECOLI	CDJ71407	YCCW_ECOLI	yccW	396	1:Experimental evidence at protein level	Putative methyltransferase	1	0.999	20	99	99	99	14	19	19	3086899460	3129712640	3129712640	622961600	616338240	616338240	15	16	16	4133466620	4355137000	4140069630	725228160	767647680	744587140	two-sided	-10.2162	0.00761187	0.00761187	1.20576	0.0284742	0.269948	0.269948	2.11851	2.11851
sp|CDJ71408|YCCX_ECOLI	CDJ71408	YCCX_ECOLI	yccX	92	1:Experimental evidence at protein level	Acylphosphatase	1	0.999	3	8	8	8	2	3	3	126598856	151365360	151365360	79614312	98790056	98790056	0	0	0	14555258	19892920	16568990	9005.95	8690.41	10283.8	greater	14.454	0.00237623	0.00237623	0.00010094	0.0904621	13.2742	-13.2742	2.62411	2.62411
sp|CDJ71412|HYAB_ECOLI	CDJ71412	HYAB_ECOLI	hyaB	597	1:Experimental evidence at protein level	Hydrogenase 1 large subunit	1	0.999	5	8	8	8	4	2	2	95607176	66402972	66402972	30990954	24146952	24146952	0	0	0	0	0	0	8193.64	9004.84	10500.1	greater	11.5805	0.00368713	0.00368713	0.000349356	0.126725	11.483	-11.483	2.43331	2.43331
sp|CDJ71420|APPA_ECOLI	CDJ71420	APPA_ECOLI	appA	432	1:Experimental evidence at protein level	Phosphoanhydride phosphorylase	1	0.999	6	12	12	12	4	4	4	73649816	74490712	74490712	30962402	27796890	27796890	0	0	0	15865897	0	0	9823.61	10078.2	10175	greater	27.334	0.000667871	0.000667871	0.000347484	0.0181061	11.4908	-11.4908	3.17531	3.17531
sp|CDJ71431|CSPG_ECOLI	CDJ71431	CSPG_ECOLI	cspG	70	1:Experimental evidence at protein level	Cold shock protein cspg	1	0.999	8	34	34	59	7	6	6	836299330	3461505540	3461505540	2084752900	1063196350	1063196350	5	4	6	1749960700	412335232	1868139780	978604350	1097077630	865151550	two-sided	1.22014	0.339098	0.339098	0.698345	0.118305	0.517988	-0.517988	0.469674	0.469674
sp|CDJ71433|GNSA_ECOLI	CDJ71433	GNSA_ECOLI	gnsA	57	1:Experimental evidence at protein level	Putative regulator of phosphatidylethanolamine synthesis	1	0.999	6	21	21	34	3	4	4	1049481980	957155010	957155010	404505824	365037216	365037216	3	3	4	783971010	695445760	757174080	308071040	268273728	294742624	two-sided	4.98953	0.00781894	0.00781894	0.767762	0.0697645	0.381269	-0.381269	2.10685	2.10685
sp|CDJ71444|AGP_ECOLI	CDJ71444	AGP_ECOLI	agp	413	1:Experimental evidence at protein level	Glucose-1-phosphatase/inositol phosphatase	1	0.999	23	81	81	81	21	21	21	4724659200	5419839000	5419839000	987519300	1189735940	1189735940	8	3	7	487611456	475790592	1065744960	121945376	149874256	141629808	two-sided	14.4967	0.00418224	0.00418224	0.122795	0.104121	3.02568	-3.02568	2.37859	2.37859
sp|CDJ71446|WRBA_ECOLI	CDJ71446	WRBA_ECOLI	wrbA	198	1:Experimental evidence at protein level	Trpr binding protein wrba	1	0.999	12	62	62	62	18	19	19	6588976100	6190408700	6190408700	2183959550	1810366720	1810366720	1	3	2	67850304	109856032	88957600	41523264	47989956	37446432	two-sided	15.193	0.00428263	0.00428263	0.0218719	0.125632	5.51478	-5.51478	2.36829	2.36829
sp|CDJ71456|PUTA_ECOLI	CDJ71456	PUTA_ECOLI	putA	1320	1:Experimental evidence at protein level	Trifunctional transcriptional regulator/proline dehydrogenase/pyrroline-5-carboxylate dehydrogenase	1	0.999	67	261	261	261	75	69	69	25797711900	22032105500	22032105500	1665844480	1686516990	1686516990	19	14	15	1625899650	1110087170	602078660	183123664	158349888	87995456	two-sided	52.4142	0.000169711	0.000169711	0.0852311	0.344732	3.55248	-3.55248	3.77029	3.77029
sp|CDJ71458|EFEO_ECOLI	CDJ71458	EFEO_ECOLI	efeO	375	1:Experimental evidence at protein level	Hypothetical protein	1	0.999	36	195	195	195	29	37	37	8756390900	9968026600	9968026600	1668345220	2172219900	2172219900	29	28	35	13150584800	9223001100	10311736300	3167932160	3043693820	2737450500	two-sided	-4.63598	0.0114758	0.0114758	1.48834	0.0742738	0.573705	0.573705	1.94022	1.94022
sp|CDJ71459|EFEB_ECOLI	CDJ71459	EFEB_ECOLI	efeB	423	1:Experimental evidence at protein level	Hypothetical protein	1	0.999	7	13	13	13	3	4	4	99334176	89048200	89048200	21345974	34177352	34177352	0	1	1	54167512	69117192	60525692	19784828	29875040	26738868	two-sided	0.850442	0.448307	0.448307	0.851707	0.202782	0.23157	-0.23157	0.348425	0.348425
sp|CDJ71469|GHRA_ECOLI	CDJ71469	GHRA_ECOLI	ghrA	312	1:Experimental evidence at protein level	2-ketoacid reductase	1	0.999	11	37	37	37	10	7	7	678062780	480127296	480127296	261685408	245675072	245675072	5	2	6	289714720	270977920	276448224	123326528	117186592	113984304	two-sided	22.1428	0.000207718	0.000207718	0.470758	0.0401763	1.08694	-1.08694	3.68253	3.68253
sp|CDJ71470|YCDX_ECOLI	CDJ71470	YCDX_ECOLI	ycdX	245	1:Experimental evidence at protein level	Putative hydrolase	1	0.999	10	35	35	35	4	9	9	563333820	734694400	734694400	224363136	241616704	241616704	5	2	6	550775300	445299520	619018940	174448368	190595648	200752112	two-sided	4.93514	0.0094933	0.0094933	0.799603	0.070335	0.322645	-0.322645	2.02258	2.02258
sp|CDJ71471|YCDY_ECOLI	CDJ71471	YCDY_ECOLI	ycdY	184	1:Experimental evidence at protein level	Hypothetical protein	1	0.999	7	45	45	45	8	9	9	1377874940	1271577340	1271577340	410780608	326500128	326500128	6	7	6	771463550	493391680	615120770	310732096	235220928	241782144	two-sided	2.4837	0.0693492	0.0693492	0.740505	0.159309	0.433418	-0.433418	1.15896	1.15896
sp|CDJ71481|YMDB_ECOLI	CDJ71481	YMDB_ECOLI	ymdB	177	1:Experimental evidence at protein level	Hypothetical protein	1	0.999	6	19	19	19	5	5	5	358718752	324718944	324718944	91152536	82863296	82863296	3	1	0	109006928	44626104	74875536	40491884	26872290	31793122	two-sided	10.8477	0.000742605	0.000742605	0.386008	0.208656	1.3733	-1.3733	3.12924	3.12924
sp|CDJ71484|MDOG_ECOLI	CDJ71484	MDOG_ECOLI	mdoG	511	1:Experimental evidence at protein level	Glucan biosynthesis protein g	1	0.999	33	140	140	140	30	25	25	5515846100	5969092600	5969092600	733585600	823589820	823589820	22	17	21	4029210370	4244449540	3935542020	528617856	591716100	556366590	two-sided	6.68231	0.00502084	0.00502084	0.70427	0.0565849	0.5058	-0.5058	2.29922	2.29922
sp|CDJ71490|YCEA_ECOLI	CDJ71490	YCEA_ECOLI	yceA	350	1:Experimental evidence at protein level	Hypothetical protein	1	0.999	14	56	56	56	12	13	13	969366400	1093761150	1093761150	188362880	207761200	207761200	7	5	6	543655870	541197890	621616320	126731992	145720480	133116472	two-sided	7.74067	0.00163554	0.00163554	0.671599	0.0714738	0.574327	-0.574327	2.78634	2.78634
sp|CDJ71491|YCEI_ECOLI	CDJ71491	YCEI_ECOLI	yceI	191	1:Experimental evidence at protein level	Hypothetical protein	1	0.999	12	38	38	38	6	8	8	973703230	947274370	947274370	272284608	304902912	304902912	5	6	5	608303360	770522500	792995780	276261600	306039680	288124384	two-sided	0.279789	0.794173	0.794173	0.986776	0.0516685	0.0192055	-0.0192055	0.100085	0.100085
sp|CDJ71494|SOLA_ECOLI	CDJ71494	SOLA_ECOLI	solA	372	1:Experimental evidence at protein level	N-methyltryptophan oxidase	1	0.999	27	110	110	110	23	24	24	2778756860	2562524420	2562524420	462408448	423048704	423048704	14	8	17	1432860420	1225232000	1477895170	264897760	234487680	272859936	two-sided	10.1717	0.000562133	0.000562133	0.590173	0.0786703	0.760789	-0.760789	3.25016	3.25016
sp|CDJ71496|DINI_ECOLI	CDJ71496	DINI_ECOLI	dinI	81	1:Experimental evidence at protein level	Dna damage-inducible protein i	1	0.999	8	33	33	33	8	4	4	430582336	614052100	614052100	111692632	132137112	132137112	7	5	5	603551810	1054171010	577093950	175217792	226371872	206629648	two-sided	-4.7265	0.0208844	0.0208844	1.61775	0.127247	0.693986	0.693986	1.68018	1.68018
sp|CDJ71497|PYRC_ECOLI	CDJ71497	PYRC_ECOLI	pyrC	348	1:Experimental evidence at protein level	Dihydroorotase	1	0.999	20	101	101	101	15	18	18	5747315700	6060532700	6060532700	1123520510	1285051260	1285051260	19	16	15	4305503200	3924025860	4843771400	804301500	753472580	807932990	two-sided	7.81485	0.00897582	0.00897582	0.640484	0.0386125	0.642765	-0.642765	2.04693	2.04693
sp|CDJ71499|GRXB_ECOLI	CDJ71499	GRXB_ECOLI	grxB	215	1:Experimental evidence at protein level	Glutaredoxin	1	0.999	13	51	51	51	14	8	8	2563891970	2255312380	2255312380	465804512	397907712	397907712	10	6	5	1095229820	1037048380	1012869700	203538176	197925392	201914208	two-sided	9.66854	0.0101628	0.0101628	0.478256	0.0143603	1.06414	-1.06414	1.99299	1.99299
sp|CDJ71502|YCEH_ECOLI	CDJ71502	YCEH_ECOLI	yceH	215	1:Experimental evidence at protein level	Hypothetical protein	1	0.999	15	74	74	74	13	16	16	1760390020	1814213380	1814213380	399720640	386401152	386401152	12	7	10	1255193090	1243346050	1231545340	279747840	275959360	257286000	two-sided	14.5426	0.000350364	0.000350364	0.693371	0.0443725	0.528301	-0.528301	3.45548	3.45548
sp|CDJ71503|YCEM_ECOLI	CDJ71503	YCEM_ECOLI	yceM	307	1:Experimental evidence at protein level	Putative oxidoreductase with nad(p)-binding rossmann-fold domain	1	0.999	7	17	17	17	3	5	5	217184880	259924432	259924432	126787208	149420448	149420448	2	1	1	260805296	217488208	286370912	108339312	106779248	122151728	two-sided	3.27695	0.0383801	0.0383801	0.792406	0.07526	0.335688	-0.335688	1.41589	1.41589
sp|CDJ71519|RNE_ECOLI	CDJ71519	RNE_ECOLI	rne	1061	1:Experimental evidence at protein level	Ribonuclease e	1	0.999	30	135	135	135	22	26	26	2731827710	3555194880	3555194880	753639040	775821950	775821950	24	16	21	4237386240	3377597440	3320427780	888224640	896633150	732050620	two-sided	-1.30578	0.317538	0.317538	1.0918	0.110481	0.126709	0.126709	0.498204	0.498204
sp|CDJ71521|RLUC_ECOLI	CDJ71521	RLUC_ECOLI	rluC	319	1:Experimental evidence at protein level	23s rrna pseudouridylate synthase c	1	0.999	18	76	76	76	11	13	13	1212059900	1118057220	1118057220	238955936	242573456	242573456	14	10	15	1672425340	1870861060	1735877630	325403680	383178080	326732096	two-sided	-5.43731	0.0316415	0.0316415	1.42979	0.0955631	0.515802	0.515802	1.49974	1.49974
sp|CDJ71522|YCEF_ECOLI	CDJ71522	YCEF_ECOLI	yceF	194	1:Experimental evidence at protein level	Maf-like protein	1	0.999	12	41	41	41	8	10	10	457443424	391960416	391960416	117986416	111781120	111781120	6	2	5	335467392	248416240	329445888	89790392	76848496	78153640	two-sided	7.0045	0.00630714	0.00630714	0.716713	0.0873212	0.480532	-0.480532	2.20017	2.20017
sp|CDJ71523|YCED_ECOLI	CDJ71523	YCED_ECOLI	yceD	173	1:Experimental evidence at protein level	Hypothetical protein	1	0.999	7	45	45	45	6	8	8	4845951500	4840193500	4840193500	1152463360	1210758020	1210758020	7	9	7	6516975600	7571270100	6344571900	1585932540	1745981180	1580801150	two-sided	-7.7471	0.00822029	0.00822029	1.37458	0.0573535	0.458989	0.458989	2.08511	2.08511
sp|CDJ71524|RPMF_ECOLI	CDJ71524	RPMF_ECOLI	rpmF	57	1:Experimental evidence at protein level	50s ribosomal protein l32	1	0.999	6	56	56	56	11	10	10	16846952400	13638496300	13638496300	8099720700	8009935400	8009935400	9	6	10	13621101600	9783012400	21056583700	6365340200	5503388200	5918963200	two-sided	8.41996	0.0126726	0.0126726	0.737479	0.0727021	0.439326	-0.439326	1.89714	1.89714
sp|CDJ71526|FABH_ECOLI	CDJ71526	FABH_ECOLI	fabH	317	1:Experimental evidence at protein level	3-oxoacyl-acp synthase	1	0.999	19	173	173	173	32	31	31	12425508900	12622181400	12622181400	2641497860	2744536580	2744536580	27	19	33	12908995600	12031213600	12570075100	2855776510	2672086270	2651330820	two-sided	-0.220551	0.839439	0.839439	1.00598	0.0412723	0.00860193	0.00860193	0.076011	0.076011
sp|CDJ71527|FABD_ECOLI	CDJ71527	FABD_ECOLI	fabD	309	1:Experimental evidence at protein level	Malonyl coa-acp transacylase	1	0.999	19	146	146	146	20	24	24	15345346600	17681502200	17681502200	1964750460	2167500030	2167500030	26	25	27	17689405400	13760455700	16830826500	2456387330	2117973890	2256900860	two-sided	-1.4861	0.220196	0.220196	1.08437	0.074704	0.116857	0.116857	0.65719	0.65719
sp|CDJ71528|FABG_ECOLI	CDJ71528	FABG_ECOLI	fabG	244	1:Experimental evidence at protein level	3-ketoacyl-acp reductase	1	0.999	14	186	186	186	31	26	26	31781699600	32271288300	32271288300	5706993200	5607089200	5607089200	36	34	33	34814616000	34402316000	32693762000	7426081800	7698183700	6486381100	two-sided	-4.24087	0.049905	0.049905	1.27714	0.0882637	0.352913	0.352913	1.30186	1.30186
sp|CDJ71529|ACPP_ECOLI	CDJ71529	ACPP_ECOLI	acpP	78	1:Experimental evidence at protein level	Acyl carrier protein	1	0.999	4	78	78	78	10	16	16	35950027000	53626450000	53626450000	16176396300	23928653800	23928653800	11	12	13	40567419000	43361169000	45305561000	18419867600	19417425900	20331745300	two-sided	0.739814	0.530811	0.530811	0.908413	0.049317	0.13858	-0.13858	0.27506	0.27506
sp|CDJ71530|FABF_ECOLI	CDJ71530	FABF_ECOLI	fabF	413	1:Experimental evidence at protein level	3-oxoacyl-(acyl carrier protein) synthase ii	1	0.999	24	370	370	370	51	71	71	27814500400	28785399800	28785399800	3768785410	4342294000	4342294000	65	45	67	34236495900	33042483200	35683590000	5859785200	5687335900	5764479000	two-sided	-8.19671	0.00987107	0.00987107	1.39011	0.0149698	0.475202	0.475202	2.00564	2.00564
sp|CDJ71531|PABC_ECOLI	CDJ71531	PABC_ECOLI	pabC	269	1:Experimental evidence at protein level	4-amino-4-deoxychorismate lyase	1	0.999	5	20	20	20	3	4	4	145413008	143811168	143811168	54472404	45595396	45595396	3	3	3	76317984	99184672	97055648	22547070	33816928	34449708	two-sided	3.75521	0.022357	0.022357	0.62345	0.221227	0.681654	-0.681654	1.65059	1.65059
sp|CDJ71533|TMK_ECOLI	CDJ71533	TMK_ECOLI	tmk	213	1:Experimental evidence at protein level	Thymidylate kinase	1	0.999	14	64	64	64	10	12	12	1392569090	1176877950	1176877950	184350496	160269104	160269104	12	7	11	1386225150	1458093180	1176906110	207037568	231000800	188643776	two-sided	-2.77	0.0594547	0.0594547	1.24123	0.101676	0.311768	0.311768	1.22581	1.22581
sp|CDJ71534|HOLB_ECOLI	CDJ71534	HOLB_ECOLI	holB	334	1:Experimental evidence at protein level	Dna polymerase iii subunit delta'	1	0.999	3	9	9	9	1	3	3	17221776	13454521	13454521	9307799	8496706	8496706	1	0	1	9518891	0	5.90138e+06	9149.19	10610.8	8331.43	greater	32.3921	0.000475818	0.000475818	0.00106806	0.123318	9.87079	-9.87079	3.32256	3.32256
sp|CDJ71535|YCFH_ECOLI	CDJ71535	YCFH_ECOLI	ycfH	265	1:Experimental evidence at protein level	Putative metallodependent hydrolase	1	0.999	13	70	70	70	12	10	10	1687526400	1713905150	1713905150	236824320	224746016	224746016	12	12	14	1758658560	1926422270	1677333760	244480912	265664896	265706096	two-sided	-3.66899	0.0318557	0.0318557	1.13046	0.0473382	0.176908	0.176908	1.49681	1.49681
sp|CDJ71538|HINT_ECOLI	CDJ71538	HINT_ECOLI	hinT	119	1:Experimental evidence at protein level	Purine nucleoside phosphoramidase	1	0.999	7	45	45	45	8	10	10	4705304600	4211087360	4211087360	1242141060	1032753730	1032753730	6	5	6	2248442110	2214194180	2298029060	599749570	651277890	644775040	two-sided	6.56812	0.0171847	0.0171847	0.573157	0.044406	0.802997	-0.802997	1.76486	1.76486
sp|CDJ71542|NAGZ_ECOLI	CDJ71542	NAGZ_ECOLI	nagZ	341	1:Experimental evidence at protein level	Beta-hexosaminidase	1	0.999	19	67	67	67	11	14	14	1674644100	2024756480	2024756480	381201920	420624096	420624096	10	5	13	1529867520	1272877310	1484265600	279040928	271191680	296322080	two-sided	8.30214	0.00301396	0.00301396	0.692507	0.0455617	0.5301	-0.5301	2.52086	2.52086
sp|CDJ71543|YCFP_ECOLI	CDJ71543	YCFP_ECOLI	ycfP	180	1:Experimental evidence at protein level	Hypothetical protein	1	0.999	12	61	61	61	12	12	12	2892308740	3498680830	3498680830	708874110	800508030	800508030	9	6	10	1642694660	1612026240	1710313980	372917120	411432064	380208864	two-sided	11.6577	0.0026435	0.0026435	0.504162	0.0527045	0.988042	-0.988042	2.57782	2.57782
sp|CDJ71547|BHSA_ECOLI	CDJ71547	BHSA_ECOLI	bhsA	85	1:Experimental evidence at protein level	Hypothetical protein	1	0.999	3	9	9	9	1	1	1	126509208	143624736	143624736	84647512	103471216	103471216	2	2	2	370739456	396770944	472494528	333152352	456604576	368180256	two-sided	-7.74963	0.0137939	0.0137939	3.97111	0.164832	1.98954	1.98954	1.86031	1.86031
sp|CDJ71548|YCFS_ECOLI	CDJ71548	YCFS_ECOLI	ycfS	320	1:Experimental evidence at protein level	Hypothetical protein	1	0.999	4	10	10	10	4	3	3	95933568	28529272	28529272	23951384	20209026	20209026	0	0	0	4.08017e+06	0	0	9345.85	10036.6	8093.37	greater	17.1929	0.00168296	0.00168296	0.000426846	0.107556	11.194	-11.194	2.77393	2.77393
sp|CDJ71549|MFD_ECOLI	CDJ71549	MFD_ECOLI	mfd	1148	1:Experimental evidence at protein level	Transcription-repair coupling factor	1	0.999	62	270	270	270	36	41	41	5388032000	5764020200	5764020200	1813455230	1849478140	1849478140	55	46	51	11501112300	11143551000	10248781800	4574929400	4485078500	3942010110	two-sided	-12.6042	0.00606441	0.00606441	2.35868	0.0790119	1.23798	1.23798	2.21721	2.21721
sp|CDJ71552|LOLD_ECOLI	CDJ71552	LOLD_ECOLI	lolD	233	1:Experimental evidence at protein level	Lipoprotein transporter atp-binding subunit	1	0.999	8	21	21	21	5	4	4	221487744	182965168	182965168	93477056	81655296	81655296	3	3	2	209010912	234066816	272148448	100886928	106617696	108195872	two-sided	-4.34157	0.0203454	0.0203454	1.22942	0.0365479	0.297981	0.297981	1.69153	1.69153
sp|CDJ71554|NAGK_ECOLI	CDJ71554	NAGK_ECOLI	nagK	303	1:Experimental evidence at protein level	N-acetyl-d-glucosamine kinase	1	0.999	7	29	29	29	6	6	6	551262720	490685056	490685056	162295040	146909392	146909392	4	3	4	300316608	245191584	407716704	90603480	84767160	120058200	two-sided	4.4391	0.0238041	0.0238041	0.647709	0.192096	0.626583	-0.626583	1.62335	1.62335
sp|CDJ71555|COBB_ECOLI	CDJ71555	COBB_ECOLI	cobB	279	1:Experimental evidence at protein level	Nad-dependent deacetylase	1	0.999	11	40	40	40	10	8	8	1659807100	1509089790	1509089790	407588992	351847488	351847488	4	3	7	1018324290	940547840	1217981060	224128624	223545936	221225936	two-sided	7.92732	0.0153402	0.0153402	0.601917	0.00688691	0.732364	-0.732364	1.81417	1.81417
sp|CDJ71558|POTD_ECOLI	CDJ71558	POTD_ECOLI	potD	348	1:Experimental evidence at protein level	Spermidine/putrescine abc transporter substrate-binding protein	1	0.999	29	128	128	128	23	26	26	5267382800	6147009000	6147009000	1174659460	1386636670	1386636670	17	18	18	3741392380	4271870460	4101920770	918092100	987377860	986578370	two-sided	4.73724	0.0285062	0.0285062	0.732548	0.041258	0.449006	-0.449006	1.54506	1.54506
sp|CDJ71561|POTA_ECOLI	CDJ71561	POTA_ECOLI	potA	378	1:Experimental evidence at protein level	Putrescine/spermidine abc transporter atpase	1	0.999	6	22	22	22	3	5	5	201621440	194245776	194245776	64542484	62244812	62244812	2	4	3	223585552	210755920	257448512	72299016	78649840	79373416	two-sided	-5.79708	0.0173019	0.0173019	1.21843	0.0506991	0.285023	0.285023	1.76191	1.76191
sp|CDJ71562|PEPT_ECOLI	CDJ71562	PEPT_ECOLI	pepT	408	1:Experimental evidence at protein level	Peptidase t	1	0.999	13	49	49	49	11	12	12	944411580	1238451840	1238451840	177911088	210300624	210300624	6	3	5	194251952	207638848	164519936	44547664	48807748	47822448	two-sided	14.0205	0.00450927	0.00450927	0.235881	0.0473918	2.08387	-2.08387	2.34589	2.34589
sp|CDJ71563|YCFD_ECOLI	CDJ71563	YCFD_ECOLI	ycfD	373	1:Experimental evidence at protein level	Hypothetical protein	1	0.999	8	35	35	35	6	5	5	580619900	535958432	535958432	145587440	141259904	141259904	8	5	6	644448380	818246270	870341950	160365968	227455152	231135760	two-sided	-2.76039	0.10907	0.10907	1.4458	0.193094	0.531867	0.531867	0.962297	0.962297
sp|CDJ71565|PHOP_ECOLI	CDJ71565	PHOP_ECOLI	phoP	223	1:Experimental evidence at protein level	Dna-binding transcriptional regulator phop	1	0.999	13	59	59	59	10	10	10	1218687230	1199552770	1199552770	282727808	290189504	290189504	10	8	11	1108754690	1111304580	1560565500	386743680	401780768	379144032	two-sided	-14.2966	0.00167989	0.00167989	1.35287	0.029598	0.43602	0.43602	2.77472	2.77472
sp|CDJ71566|PURB_ECOLI	CDJ71566	PURB_ECOLI	purB	456	1:Experimental evidence at protein level	Adenylosuccinate lyase	1	0.999	37	179	179	179	31	35	35	10169207800	10370999300	10370999300	1099058300	1073473020	1073473020	30	22	26	8895164400	8588533800	8672335900	874307520	827487620	854507330	two-sided	14.3448	0.000389043	0.000389043	0.787523	0.0275819	0.344606	-0.344606	3.41	3.41
sp|CDJ71568|MNMA_ECOLI	CDJ71568	MNMA_ECOLI	mnmA	368	1:Experimental evidence at protein level	Trna-specific 2-thiouridylase mnma	1	0.999	19	89	89	89	16	14	14	3914049280	4374806000	4374806000	674483710	583375040	583375040	12	14	19	4900573700	4931200500	5005554700	663059650	707708480	654148670	two-sided	-1.76982	0.17211	0.17211	1.09976	0.0425178	0.13719	0.13719	0.764193	0.764193
sp|CDJ71569|NUDJ_ECOLI	CDJ71569	NUDJ_ECOLI	nudJ	153	1:Experimental evidence at protein level	Bifunctional thiamin pyrimidine pyrophosphate hydrolase/ thiamin pyrophosphate hydrolase	1	0.999	6	33	33	33	6	6	6	692589700	539449090	539449090	166322000	121176624	121176624	5	4	6	539385660	497196512	594199420	135361024	110732800	147525952	two-sided	0.270743	0.801267	0.801267	0.96316	0.142867	0.0541522	-0.0541522	0.0962229	0.0962229
sp|CDJ71570|RLUE_ECOLI	CDJ71570	RLUE_ECOLI	rluE	217	1:Experimental evidence at protein level	23s rrna pseudouridine synthase e	1	0.999	4	8	8	8	4	2	2	95340192	83409544	83409544	40883088	39583136	39583136	0	0	0	22486496	5.51022e+06	58673392	18493524		33078608	two-sided	1.94793	0.300586	0.300586	0.644387	0.399953	0.634002	-0.634002	0.522032	0.522032
sp|CDJ71571|ICD_ECOLI	CDJ71571	ICD_ECOLI	icd	416	1:Experimental evidence at protein level	Isocitrate dehydrogenase	1	0.999	43	545	545	545	128	124	124	65645711000	69637366000	69637366000	9019685900	11043127300	11043127300	64	49	56	33956636700	28014594000	28662054900	5939204600	4786873300	4382498800	two-sided	6.50295	0.00429586	0.00429586	0.485714	0.160388	1.04182	-1.04182	2.36695	2.36695
sp|CDJ71582|YMGD_ECOLI	CDJ71582	YMGD_ECOLI	ymgD	109	1:Experimental evidence at protein level	Hypothetical protein	0.9868	0.9974	2	4	4	4	1	1	1	44188752	82375616	82375616		54731112	54731112	1	0	0	144769056	192483712	134945088	94298184	123231592	64430080	two-sided	-2.31251	0.146884	0.146884	1.71724	0.312832	0.780094	0.780094	0.833025	0.833025
sp|CDJ71586|MINE_ECOLI	CDJ71586	MINE_ECOLI	minE	88	1:Experimental evidence at protein level	Cell division topological specificity factor mine	1	0.999	13	90	90	90	18	18	18	5233375200	5156957200	5156957200	1054284350	1096253700	1096253700	13	9	14	3477770500	3683221250	3585710340	727891140	791657980	735193020	two-sided	13.481	0.000346986	0.000346986	0.694452	0.0464347	0.526052	-0.526052	3.45969	3.45969
sp|CDJ71587|MIND_ECOLI	CDJ71587	MIND_ECOLI	minD	270	1:Experimental evidence at protein level	Cell division inhibitor mind	1	0.999	21	95	95	95	17	21	21	3279192060	3801056260	3801056260	695476160	662179780	662179780	13	12	11	1832500480	2073386240	1656048000	377269312	389636416	327138848	two-sided	13.9654	0.000552434	0.000552434	0.54165	0.0907524	0.884566	-0.884566	3.25772	3.25772
sp|CDJ71588|MINC_ECOLI	CDJ71588	MINC_ECOLI	minC	231	1:Experimental evidence at protein level	Septum formation inhibitor	1	0.999	11	37	37	37	8	10	10	1194689410	1287401090	1287401090	278028768	306639040	306639040	3	2	4	445143904	544856700	596418820	136801888	128522272	154250032	two-sided	12.906	0.000278319	0.000278319	0.47074	0.0939048	1.087	-1.087	3.55546	3.55546
sp|CDJ71589|YCGJ_ECOLI	CDJ71589	YCGJ_ECOLI	ycgJ	122	1:Experimental evidence at protein level	Hypothetical protein	1	0.999	3	8	8	8	3	2	2	95995888	71257096	71257096	40186824	32433804	32433804	0	0	1	46114516	36868560	52381640	21546942		21183922	two-sided	5.26988	0.0334664	0.0334664	0.610125	0.0120144	0.712824	-0.712824	1.47539	1.47539
sp|CDJ71591|YCGL_ECOLI	CDJ71591	YCGL_ECOLI	ycgL	108	1:Experimental evidence at protein level	Hypothetical protein	1	0.999	12	41	41	41	6	9	9	1418593540	1737100670	1737100670	402920192	497889984	497889984	8	4	5	1773237890	937243010	1039669060	394645760	394260000	350095584	two-sided	2.4776	0.0944566	0.0944566	0.814328	0.0674549	0.296317	-0.296317	1.02477	1.02477
sp|CDJ71592|YCGM_ECOLI	CDJ71592	YCGM_ECOLI	ycgM	219	1:Experimental evidence at protein level	Hypothetical protein	1	0.999	5	17	17	17	4	3	3	282118752	296346912	296346912	156478160	146647904	146647904	3	1	3	246624416	181428832	160531408	142627984	143298384	104936096	two-sided	1.49973	0.25823	0.25823	0.86902	0.168531	0.202539	-0.202539	0.587994	0.587994
sp|CDJ71599|FADR_ECOLI	CDJ71599	FADR_ECOLI	fadR	239	1:Experimental evidence at protein level	Fatty acid metabolism regulator	1	0.999	14	54	54	54	14	11	11	1059201920	952835330	952835330	195911296	174818320	174818320	7	5	6	343253440	261949936	286131328	82744000	72720552	94838488	two-sided	10.3554	0.00051385	0.00051385	0.45881	0.13274	1.12403	-1.12403	3.28916	3.28916
sp|CDJ71601|DADA_ECOLI	CDJ71601	DADA_ECOLI	dadA	432	1:Experimental evidence at protein level	D-amino acid dehydrogenase small subunit	1	0.999	12	41	41	41	6	12	12	578130820	711264770	711264770	126449920	140815936	140815936	5	3	3	158247120	79569240	87553240	47623120	57119256	33848568	two-sided	10.8484	0.000701101	0.000701101	0.339616	0.253279	1.55803	-1.55803	3.15422	3.15422
sp|CDJ71602|DADX_ECOLI	CDJ71602	DADX_ECOLI	dadX	356	1:Experimental evidence at protein level	Alanine racemase	1	0.999	19	76	76	76	18	17	17	4198388480	3785874430	3785874430	536171584	475224768	475224768	10	7	7	701524350	455459936	506539616	105383240	81917504	71690816	two-sided	18.0813	0.000440911	0.000440911	0.174215	0.200095	2.52106	-2.52106	3.35565	3.35565
sp|CDJ71604|LDCA_ECOLI	CDJ71604	LDCA_ECOLI	ldcA	304	1:Experimental evidence at protein level	L,d-carboxypeptidase a	1	0.999	10	39	39	39	6	8	8	524005600	525578208	525578208	161515584	148114192	148114192	8	2	7	616133700	405880064	648471170	130006464	118819200	143742224	two-sided	2.56216	0.0746486	0.0746486	0.857615	0.0953966	0.221599	-0.221599	1.12698	1.12698
sp|CDJ71609|TREA_ECOLI	CDJ71609	TREA_ECOLI	treA	565	1:Experimental evidence at protein level	Trehalase	1	0.999	5	11	11	11	5	3	3	149037728	138855456	138855456	57880200	57267460	57267460	0	0	0	8581955	10868338	7512982	10517.6	10301.3	10972	greater	281.332	6.31707e-06	6.31707e-06	0.000184386	0.0323064	12.405	-12.405	5.19948	5.19948
sp|CDJ71610|DHAM_ECOLI	CDJ71610	DHAM_ECOLI	dhaM	473	1:Experimental evidence at protein level	Dihydroxyacetone kinase subunit dham	1	0.999	26	127	127	127	26	23	23	3077518850	2823098880	2823098880	413354912	388534464	388534464	21	13	21	3124047620	2091871620	2195400960	350851552	310918432	293640928	two-sided	4.15502	0.0270168	0.0270168	0.80258	0.0921387	0.317282	-0.317282	1.56837	1.56837
sp|CDJ71611|DHAL_ECOLI	CDJ71611	DHAL_ECOLI	dhaL	210	1:Experimental evidence at protein level	Dihydroxyacetone kinase subunit dhal	1	0.999	11	48	48	48	7	12	12	933418880	937852930	937852930	446829184	442317120	442317120	6	4	7	756185660	678789250	910565630	407972256	424912928	409959200	two-sided	5.31853	0.0242929	0.0242929	0.933442	0.0223533	0.0993671	-0.0993671	1.61452	1.61452
sp|CDJ71612|DHAK_ECOLI	CDJ71612	DHAK_ECOLI	dhaK	356	1:Experimental evidence at protein level	Dihydroxyacetone kinase subunit dhak	1	0.999	17	82	82	82	17	16	16	2614762500	2263333890	2263333890	358843136	315647968	315647968	13	10	10	1480419460	1478703230	1373693570	208612416	215498176	208329024	two-sided	8.17341	0.0125495	0.0125495	0.638738	0.0192577	0.646703	-0.646703	1.90137	1.90137
sp|CDJ71615|YCHF_ECOLI	CDJ71615	YCHF_ECOLI	ychF	363	1:Experimental evidence at protein level	Gtp-dependent nucleic acid-binding protein engd	1	0.999	29	200	200	200	34	37	37	16706270200	17118276600	17118276600	2168918530	2213623810	2213623810	30	30	32	19589361700	17120106500	14472125400	2431520510	2365820160	2162438400	two-sided	-1.47173	0.271402	0.271402	1.05512	0.0604713	0.0774138	0.0774138	0.566387	0.566387
sp|CDJ71616|PTH_ECOLI	CDJ71616	PTH_ECOLI	pth	194	1:Experimental evidence at protein level	Peptidyl-trna hydrolase	1	0.999	11	50	50	50	6	10	10	1450980100	1532779650	1532779650	335675712	306644736	306644736	7	8	9	1220168190	1322946690	1346066940	325742016	321662560	329992192	two-sided	-0.950447	0.432619	0.432619	1.02996	0.0127843	0.0425892	0.0425892	0.363894	0.363894
sp|CDJ71619|PRS_ECOLI	CDJ71619	PRS_ECOLI	prs	315	1:Experimental evidence at protein level	Ribose-phosphate pyrophosphokinase	1	0.999	19	189	189	189	33	39	39	21520099300	21498468400	21498468400	2684837890	2770205700	2770205700	27	24	27	13232014300	13931468800	13803579400	1873767680	2112836990	1871499260	two-sided	9.28548	0.00534693	0.00534693	0.71221	0.0710227	0.489626	-0.489626	2.2719	2.2719
sp|CDJ71620|IPK_ECOLI	CDJ71620	IPK_ECOLI	ipk	283	1:Experimental evidence at protein level	4-diphosphocytidyl-2-c-methyl-d-erythritol kinase	1	0.999	9	25	25	25	7	6	6	225947632	204244288	204244288	150155808	108646544	108646544	3	1	2	112358328	98448784	101716704	85499680	66247792	79858488	two-sided	3.02481	0.0658605	0.0658605	0.630308	0.128197	0.665871	-0.665871	1.18138	1.18138
sp|CDJ71623|PRFA_ECOLI	CDJ71623	PRFA_ECOLI	prfA	360	1:Experimental evidence at protein level	Peptide chain release factor 1	1	0.999	12	48	48	48	5	9	9	667712190	898325570	898325570	122928288	142455616	142455616	8	7	10	1187935230	1590267650	1388330620	174470016	241558064	222895696	two-sided	-3.66368	0.0499341	0.0499341	1.56661	0.162587	0.647642	0.647642	1.3016	1.3016
sp|CDJ71624|PRMC_ECOLI	CDJ71624	PRMC_ECOLI	prmC	277	1:Experimental evidence at protein level	N5-glutamine s-adenosyl-l-methionine-dependent methyltransferase	1	0.999	3	4	4	4	0	1	1	26956730	19553536	19553536	13524499	11500735	11500735	1	0	1	16404970	50616040	33881480	8.27727e+06	28473294	18353588	two-sided	-1.05516	0.399527	0.399527	1.50863	0.54976	0.593238	0.593238	0.398454	0.398454
sp|CDJ71627|KDSA_ECOLI	CDJ71627	KDSA_ECOLI	kdsA	284	1:Experimental evidence at protein level	2-dehydro-3-deoxyphosphooctonate aldolase	1	0.999	28	222	222	222	35	42	42	18414518300	19938990100	19938990100	2365981180	2720991230	2720991230	33	30	40	16061558800	15537675300	19801618400	2422879740	2386738690	2483322620	two-sided	1.41128	0.28171	0.28171	0.934039	0.0200737	0.0984456	-0.0984456	0.550197	0.550197
sp|CDJ71634|YCHN_ECOLI	CDJ71634	YCHN_ECOLI	ychN	117	1:Experimental evidence at protein level	Hypothetical protein	1	0.999	8	60	60	60	11	11	11	2429332480	2873588220	2873588220	852331460	797911550	797911550	9	8	10	1353123970	1447617920	1352294530	497158816	550210110	498599904	two-sided	11.9481	0.000283575	0.000283575	0.631483	0.0586463	0.663183	-0.663183	3.54733	3.54733
sp|CDJ71636|NARL_ECOLI	CDJ71636	NARL_ECOLI	narL	216	1:Experimental evidence at protein level	Transcriptional regulator narl	1	0.999	12	49	49	49	9	8	8	2527663100	2532592900	2532592900	504322048	514790848	514790848	8	9	7	1648882180	1612526080	1509329020	364191040	338508224	330832448	two-sided	15.627	0.00155908	0.00155908	0.673792	0.0507112	0.569625	-0.569625	2.80713	2.80713
sp|CDJ71639|NARG_ECOLI	CDJ71639	NARG_ECOLI	narG	1247	1:Experimental evidence at protein level	Nitrate reductase 1 subunit alpha	1	0.999	43	110	90	110	30	39	39	3979261180	5237034000	5237034000	299012128	343906624	343906624	0	1	1	797522560	890494020	453240832	375991040	840389180	276068960	two-sided	-0.965823	0.434754	0.434754	1.51237	0.605325	0.596815	0.596815	0.361756	0.361756
sp|CDJ71640|NARH_ECOLI	CDJ71640	NARH_ECOLI	narH	512	1:Experimental evidence at protein level	Nitrate reductase 1, beta (fe-s) subunit	1	0.999	24	66	50	66	16	25	25	2562769150	3512402430	3512402430	332714560	441939712	441939712	0	0	0	2.14298e+06	7.03314e+06	3792155	9518.91	11106.5	9968.24	greater	11.1381	0.00398229	0.00398229	2.5147e-05	0.0802443	15.2793	-15.2793	2.39987	2.39987
sp|CDJ71641|NARJ_ECOLI	CDJ71641	NARJ_ECOLI	narJ	236	1:Experimental evidence at protein level	Molybdenum-cofactor-assembly chaperone subunit (delta subunit) of nitrate reductase 1	1	0.999	8	19	19	19	5	7	7	215516288	182335264	182335264	52000092	72759320	72759320	0	0	0	0	0	0	7034.45	8526.08	12318.1	greater	9.5134	0.00543466	0.00543466	0.000141144	0.293127	12.7905	-12.7905	2.26483	2.26483
sp|CDJ71645|PURU_ECOLI	CDJ71645	PURU_ECOLI	purU	280	1:Experimental evidence at protein level	Formyltetrahydrofolate deformylase	1	0.999	21	131	131	131	23	24	24	5766347300	5617918000	5617918000	738090940	681100610	681100610	21	17	22	4077138430	4428341800	4460004400	528310464	561572740	580683070	two-sided	5.87227	0.00482073	0.00482073	0.795397	0.0475942	0.330253	-0.330253	2.31689	2.31689
sp|CDJ71646|YCHJ_ECOLI	CDJ71646	YCHJ_ECOLI	ychJ	152	1:Experimental evidence at protein level	Hypothetical protein	1	0.999	5	19	19	19	3	5	5	868722240	562591170	562591170	314479104	244292448	244292448	3	0	3	321101120	245284288	314230432	200398624	164186848	229723872	two-sided	2.31105	0.0847771	0.0847771	0.740052	0.165716	0.434301	-0.434301	1.07172	1.07172
sp|CDJ71649|GALU_ECOLI	CDJ71649	GALU_ECOLI	galU	302	1:Experimental evidence at protein level	Utp--glucose-1-phosphate uridylyltransferase subunit galu	1	0.999	22	170	170	170	23	35	35	7261273600	8629163000	8629163000	1279079680	1681491970	1681491970	28	25	24	8688906200	7278149600	8002784300	1797480700	1695978110	1285413760	two-sided	-0.221214	0.836001	0.836001	1.02947	0.170207	0.041904	0.041904	0.0777933	0.0777933
sp|CDJ71650|HNS_ECOLI	CDJ71650	HNS_ECOLI	hns	137	1:Experimental evidence at protein level	Global dna-binding transcriptional dual regulator h-ns	1	0.999	19	332	328	332	55	61	61	66917544000	77067665000	77067665000	21442435100	21890619400	21890619400	53	42	60	69034877000	79168610000	72920498000	22872111100	25024024600	24119197700	two-sided	-3.52929	0.0611779	0.0611779	1.10413	0.0450106	0.142908	0.142908	1.21341	1.21341
sp|CDJ71651|TDK_ECOLI	CDJ71651	TDK_ECOLI	tdk	205	1:Experimental evidence at protein level	Thymidine kinase	1	0.999	15	64	64	64	16	9	9	1970176130	1787571200	1787571200	573551620	472183744	472183744	10	9	11	2249695740	2431845890	2634680830	539398460	615507260	577824320	two-sided	-1.77657	0.161969	0.161969	1.14152	0.0658874	0.190952	0.190952	0.790567	0.790567
sp|CDJ71652|ADHE_ECOLI	CDJ71652	ADHE_ECOLI	adhE	891	1:Experimental evidence at protein level	Bifunctional acetaldehyde-coa/alcohol dehydrogenase	1	0.999	78	637	637	637	143	127	127	88285413000	93404824000	93404824000	5114329100	5512492500	5512492500	78	73	89	35458400000	35804639000	42216874000	2090523650	2388201470	2582620160	two-sided	15.5044	0.00010488	0.00010488	0.437524	0.105297	1.19256	-1.19256	3.97931	3.97931
sp|CDJ71654|OPPA_ECOLI	CDJ71654	OPPA_ECOLI	oppA	543	1:Experimental evidence at protein level	Oligopeptide transporter subunit	1	0.999	49	382	382	382	70	81	81	78777377000	65804739000	65804739000	8797684700	7362171400	7362171400	51	45	54	32790949900	33674776600	37863580000	4003737340	3478147580	4114494210	two-sided	7.6861	0.00694385	0.00694385	0.493001	0.0879489	1.02034	-1.02034	2.1584	2.1584
sp|CDJ71664|YCII_ECOLI	CDJ71664	YCII_ECOLI	yciI	98	1:Experimental evidence at protein level	Ycii-like protein	1	0.999	5	26	26	26	4	5	5	1623199740	2751054850	2751054850	817623620	1471027580	1471027580	5	3	4	1379123070	1358830340	1442956030	741693380	718021380	789182720	two-sided	2.30158	0.145698	0.145698	0.598162	0.0483422	0.741392	-0.741392	0.836547	0.836547
sp|CDJ71666|YCIA_ECOLI	CDJ71666	YCIA_ECOLI	yciA	132	1:Experimental evidence at protein level	Acyl-coa thioester hydrolase	1	0.999	5	27	27	27	4	5	5	1189295490	1257382780	1257382780	502143200	504813536	504813536	4	4	5	1050321090	1154916610	902959740	439887104	496025920	371970720	two-sided	1.89434	0.198518	0.198518	0.865134	0.142491	0.209005	-0.209005	0.702201	0.702201
sp|CDJ71673|TRPA_ECOLI	CDJ71673	TRPA_ECOLI	trpA	268	1:Experimental evidence at protein level	Tryptophan synthase subunit alpha	1	0.999	18	104	104	104	21	21	21	2640346370	2829414910	2829414910	475649760	481609280	481609280	14	12	15	1569376380	1476177920	1455740540	304015616	312270816	278891872	two-sided	17.7119	0.00224814	0.00224814	0.622141	0.0582633	0.684688	-0.684688	2.64818	2.64818
sp|CDJ71674|TRPB_ECOLI	CDJ71674	TRPB_ECOLI	trpB	397	1:Experimental evidence at protein level	Tryptophan synthase subunit beta	1	0.999	14	50	50	50	10	12	12	1057102340	1335811970	1335811970	198868976	204115648	204115648	8	4	4	677699140	486314816	659992640	117222792	118292288	109354272	two-sided	26.3552	5.40207e-05	5.40207e-05	0.56806	0.0424596	0.815885	-0.815885	4.26744	4.26744
sp|CDJ71675|TRPC_ECOLI	CDJ71675	TRPC_ECOLI	trpC	452	1:Experimental evidence at protein level	Bifunctional indole-3-glycerol phosphate synthase/phosphoribosylanthranilate isomerase	1	0.999	10	26	26	26	9	8	8	341098112	336682752	336682752	130304256	112915256	112915256	0	0	1	51129280	18364924	119603992	24438272		46451720	two-sided	6.69363	0.0386019	0.0386019	0.298581	0.439155	1.74381	-1.74381	1.41339	1.41339
sp|CDJ71680|YCIO_ECOLI	CDJ71680	YCIO_ECOLI	yciO	206	1:Experimental evidence at protein level	Hypothetical protein	1	0.999	8	41	41	41	9	7	7	880970940	762828290	762828290	194709488	161742464	161742464	7	4	7	674234180	690290300	594181120	140555296	145651632	124849264	two-sided	2.82381	0.062298	0.062298	0.793247	0.0791333	0.334158	-0.334158	1.20553	1.20553
sp|CDJ71682|RLUB_ECOLI	CDJ71682	RLUB_ECOLI	rluB	291	1:Experimental evidence at protein level	23s rrna pseudouridylate synthase b	1	0.999	17	98	98	98	17	14	14	3814213630	3615883260	3615883260	626296000	577986370	577986370	19	15	19	3720150270	3539488510	3808313090	686084800	567888900	566266370	two-sided	-0.29562	0.789204	0.789204	1.02131	0.113249	0.0304138	0.0304138	0.102811	0.102811
sp|CDJ71683|BTUR_ECOLI	CDJ71683	BTUR_ECOLI	btuR	196	1:Experimental evidence at protein level	Cob(i)yrinic acid a,c-diamide adenosyltransferase	1	0.999	3	10	10	10	3	1	1	141674496	147286112	147286112	73509856	79434384	79434384	2	1	2	112448384	58956592	123764408	57995460		64860032	two-sided	4.04856	0.0742419	0.0742419	0.79303	0.0790194	0.334553	-0.334553	1.12935	1.12935
sp|CDJ71684|YCIK_ECOLI	CDJ71684	YCIK_ECOLI	yciK	252	1:Experimental evidence at protein level	Short chain dehydrogenase	1	0.999	8	33	33	33	6	7	7	463010688	318844256	318844256	104379872	107537112	107537112	4	4	5	371391168	283379392	385076576	92664336	101717168	102805568	two-sided	2.19446	0.136829	0.136829	0.930297	0.0562021	0.104237	-0.104237	0.863822	0.863822
sp|CDJ71686|YCIN_ECOLI	CDJ71686	YCIN_ECOLI	yciN	83	1:Experimental evidence at protein level	Hypothetical protein	1	0.999	6	49	49	49	6	9	9	979767490	1976779780	1976779780	408695456	558580860	558580860	8	9	8	710990720	1744414980	1361115780	320779488	486205888	372114336	two-sided	1.65358	0.17359	0.17359	0.772746	0.215437	0.371934	-0.371934	0.760474	0.760474
sp|CDJ71687|TOPA_ECOLI	CDJ71687	TOPA_ECOLI	topA	865	1:Experimental evidence at protein level	Dna topoisomerase i	1	0.999	65	345	345	345	59	57	57	16552867800	15286220800	15286220800	1505097600	1446216700	1446216700	56	59	57	19022448600	22193215500	22709514200	1936659200	1921630590	1976627710	two-sided	-18.7275	6.0051e-05	6.0051e-05	1.32686	0.0146148	0.408019	0.408019	4.22148	4.22148
sp|CDJ71688|CYSB_ECOLI	CDJ71688	CYSB_ECOLI	cysB	324	1:Experimental evidence at protein level	Transcriptional regulator cysb	1	0.999	13	49	49	49	12	12	12	913836800	868177280	868177280	174401104	156942560	156942560	5	2	6	196435472	295071136	381032768	49745640	82879128	89065376	two-sided	6.57137	0.0082574	0.0082574	0.454017	0.286115	1.13918	-1.13918	2.08316	2.08316
sp|CDJ71691|ACNA_ECOLI	CDJ71691	ACNA_ECOLI	acnA	891	1:Experimental evidence at protein level	Aconitate hydratase	1	0.999	24	70	70	70	14	22	22	1241858050	1385423620	1385423620	237776304	224099520	224099520	5	4	3	361237536	488398272	234011952	83436464	80821944	57036620	two-sided	16.2094	0.000435813	0.000435813	0.322599	0.197195	1.63219	-1.63219	3.3607	3.3607
sp|CDJ71692|RIBA_ECOLI	CDJ71692	RIBA_ECOLI	ribA	196	1:Experimental evidence at protein level	Gtp cyclohydrolase ii	1	0.999	10	39	39	39	9	6	6	896945920	494739552	494739552	188074208	172090384	172090384	7	4	7	313220288	340686080	305284512	139365488	129616520	134299872	two-sided	7.1344	0.00544934	0.00544934	0.757686	0.0362704	0.400329	-0.400329	2.26366	2.26366
sp|CDJ71696|PYRF_ECOLI	CDJ71696	PYRF_ECOLI	pyrF	245	1:Experimental evidence at protein level	Orotidine 5'-phosphate decarboxylase	1	0.999	13	67	67	67	11	11	11	3354185730	3141981440	3141981440	838187970	843612350	843612350	9	12	13	1912927360	2025731200	2077058430	564784260	626240190	640090940	two-sided	9.97024	0.00951717	0.00951717	0.725076	0.0656694	0.463796	-0.463796	2.02149	2.02149
sp|CDJ71697|YCIH_ECOLI	CDJ71697	YCIH_ECOLI	yciH	108	1:Experimental evidence at protein level	Translation initiation factor sui1	1	0.999	6	25	25	25	5	3	3	456353600	253668432	253668432	120905888	106347464	106347464	4	4	6	258758016	484885248	306231328	117372480	121374696	131696392	two-sided	-1.90049	0.131331	0.131331	1.11044	0.0598524	0.151131	0.151131	0.881633	0.881633
sp|CDJ71699|YCIT_ECOLI	CDJ71699	YCIT_ECOLI	yciT	249	1:Experimental evidence at protein level	Putative dna-binding transcriptional regulator	1	0.999	15	62	62	62	13	14	14	2597910530	1557266050	1557266050	589688000	548185860	548185860	8	5	8	570635840	937759740	987231620	242307168	222146720	236488432	two-sided	21.7819	0.00038885	0.00038885	0.415728	0.0444094	1.26629	-1.26629	3.41022	3.41022
sp|CDJ71702|RNB_ECOLI	CDJ71702	RNB_ECOLI	rnb	644	1:Experimental evidence at protein level	Exoribonuclease ii	1	0.999	42	234	234	234	38	43	43	9684457500	8494114800	8494114800	866093380	771670340	771670340	36	32	42	8362282000	9718504400	10377822200	792308670	818612030	917413120	two-sided	-0.802205	0.468876	0.468876	1.04935	0.0782655	0.0694926	0.0694926	0.328942	0.328942
sp|CDJ71704|FABI_ECOLI	CDJ71704	FABI_ECOLI	fabI	262	1:Experimental evidence at protein level	Enoyl-(acyl carrier protein) reductase	1	0.999	21	247	247	247	41	44	44	39865217000	45128856000	45128856000	5366135300	7694135800	7694135800	37	41	40	35616035000	34453103000	40213082000	6315635200	6235434500	6143667200	two-sided	0.88293	0.46976	0.46976	0.90076	0.0138085	0.150786	-0.150786	0.328124	0.328124
sp|CDJ71710|SAPA_ECOLI	CDJ71710	SAPA_ECOLI	sapA	547	1:Experimental evidence at protein level	Putative antimicrobial peptide transporter subunit	1	0.999	11	36	36	36	8	6	6	223618480	184577120	184577120	54995920	44437472	44437472	7	2	7	414255648	51895440	149894464	74207176		60046364	two-sided	-2.42444	0.175675	0.175675	1.39973	0.149169	0.485148	0.485148	0.755291	0.755291
sp|CDJ71711|YMJA_ECOLI	CDJ71711	YMJA_ECOLI	ymjA	81	1:Experimental evidence at protein level	Hypothetical protein	1	0.999	3	5	5	5	2	1	1	64489524	62983648	62983648	59807872	47748180	47748180	0	0	1	56236868	0	58766604	59234120		55521796	two-sided	-1.26698	0.303471	0.303471	1.10837	0.0457494	0.148434	0.148434	0.517882	0.517882
sp|CDJ71720|PSPA_ECOLI	CDJ71720	PSPA_ECOLI	pspA	222	1:Experimental evidence at protein level	Phage shock protein pspa	1	0.999	13	54	54	54	9	10	10	1160530430	1627310850	1627310850	410756736	409493280	409493280	8	8	9	1016783740	1107136260	1336234750	258977168	340706336	286990912	two-sided	4.7683	0.041228	0.041228	0.721024	0.140523	0.471881	-0.471881	1.38481	1.38481
sp|CDJ71724|PSPE_ECOLI	CDJ71724	PSPE_ECOLI	pspE	104	1:Experimental evidence at protein level	Thiosulfate:cyanide sulfurtransferase	1	0.999	7	36	36	36	9	7	7	5327910400	5144150500	5144150500	2467934980	3989322750	3989322750	4	4	5	1040582780	1501124100	1144319490	717146820	760082050	815789310	two-sided	5.35082	0.0327474	0.0327474	0.219499	0.064708	2.18771	-2.18771	1.48482	1.48482
sp|CDJ71736|YCJX_ECOLI	CDJ71736	YCJX_ECOLI	ycjX	465	1:Experimental evidence at protein level	Hypothetical protein	1	0.999	17	36	36	36	2	0	0	13863051	55494192	55494192	15129258	12151622	12151622	15	7	12	751132740	643263490	953615300	144683568	143479056	154870640	two-sided	-35.9038	0.000326173	0.000326173	11.2352	0.0423779	3.48996	3.48996	3.48655	3.48655
sp|CDJ71738|TYRR_ECOLI	CDJ71738	TYRR_ECOLI	tyrR	513	1:Experimental evidence at protein level	Dna-binding transcriptional regulator tyrr	1	0.999	22	86	86	86	12	18	18	1742659460	1986942590	1986942590	284190560	311879936	311879936	13	10	15	1898816900	1676780670	1853042940	303464384	282220160	299807328	two-sided	0.661204	0.548286	0.548286	0.975265	0.0384797	0.0361345	-0.0361345	0.260993	0.260993
sp|CDJ71739|TPX_ECOLI	CDJ71739	TPX_ECOLI	tpx	168	1:Experimental evidence at protein level	Thiol peroxidase	1	0.999	15	593	593	593	122	115	115	91391812000	83570876000	83570876000	20686438400	18437556200	18437556200	90	38	113	73570206000	67098382000	68519948000	15647586300	14643130400	15754099700	two-sided	4.63094	0.0212223	0.0212223	0.799923	0.0399386	0.322067	-0.322067	1.67321	1.67321
sp|CDJ71740|YCJG_ECOLI	CDJ71740	YCJG_ECOLI	ycjG	321	1:Experimental evidence at protein level	L-ala-d/l-glu epimerase	1	0.999	4	13	13	13	4	3	3	193243328	160975888	160975888	58322580	52555064	52555064	2	0	1	92859440	44802392	91926752	37811208	25456966	38484416	two-sided	4.42084	0.0249534	0.0249534	0.622596	0.216254	0.683631	-0.683631	1.60287	1.60287
sp|CDJ71741|MPAA_ECOLI	CDJ71741	MPAA_ECOLI	mpaA	262	1:Experimental evidence at protein level	Murein peptide amidase a	1	0.999	3	7	7	7	3	2	2	87855520	94231648	94231648	48865804	36038988	36038988	0	0	0	32267948	0	23097884	18069928		18286706	two-sided	5.17568	0.0352672	0.0352672	0.450912	0.00843231	1.14908	-1.14908	1.45263	1.45263
sp|CDJ71744|MPPA_ECOLI	CDJ71744	MPPA_ECOLI	mppA	537	1:Experimental evidence at protein level	Murein tripeptide (l-ala-gamma-d-glutamyl-meso-dap) transporter subunit	1	0.999	33	142	142	142	33	28	28	4125967870	3793670660	3793670660	580762690	560818430	560818430	19	16	18	2471453180	2586120190	2510313730	382388224	317139200	344814112	two-sided	10.9443	0.00363368	0.00363368	0.613453	0.0940768	0.704976	-0.704976	2.43965	2.43965
sp|CDJ71748|USPE_ECOLI	CDJ71748	USPE_ECOLI	uspE	316	1:Experimental evidence at protein level	Universal stress protein uspe	1	0.999	14	71	71	71	17	16	16	4737136600	4360344100	4360344100	1251043200	1167718020	1167718020	8	7	7	1010275580	757526780	838011970	278202720	240843344	238683712	two-sided	30.8199	0.000119741	0.000119741	0.211274	0.0879699	2.24281	-2.24281	3.92176	3.92176
sp|CDJ71749|FNR_ECOLI	CDJ71749	FNR_ECOLI	fnr	250	1:Experimental evidence at protein level	Fumarate/nitrate reduction transcriptional regulator	1	0.999	8	29	29	29	5	6	6	906110400	708522110	708522110	387734080	283760192	283760192	4	3	5	442568992	408709312	433746176	200065024	216826704	187947296	two-sided	3.27599	0.0705665	0.0705665	0.633171	0.0719289	0.659334	-0.659334	1.1514	1.1514
sp|CDJ71758|DBPA_ECOLI	CDJ71758	DBPA_ECOLI	dbpA	457	1:Experimental evidence at protein level	Atp-dependent rna helicase dbpa	1	0.999	3	9	9	9	1	2	2	64532112	60836320	60836320	34753504	32553756	32553756	2	1	1	70026072	76940592	56548020	29416426	41520148	28258860	two-sided	0.0515522	0.963336	0.963336	0.993335	0.22214	0.00964787	-0.00964787	0.0162224	0.0162224
sp|CDJ71759|TTCA_ECOLI	CDJ71759	TTCA_ECOLI	ttcA	311	1:Experimental evidence at protein level	C32 trna thiolase	1	0.999	21	94	94	94	13	15	15	2805096700	2430655740	2430655740	517743616	458592000	458592000	18	12	21	3196807940	2800502270	3548605440	742345280	539526910	667691390	two-sided	-2.74825	0.0892251	0.0892251	1.35865	0.157849	0.442173	0.442173	1.04951	1.04951
sp|CDJ71785|USPF_ECOLI	CDJ71785	USPF_ECOLI	uspF	144	1:Experimental evidence at protein level	Stress-induced protein, atp-binding protein	1	0.999	8	27	27	27	7	7	7	821009540	806748740	806748740	531527488	561382340	561382340	2	1	3	492076384	229382512	516768160	99537992	135497312	265135024	two-sided	7.50443	0.0139679	0.0139679	0.302347	0.522439	1.72572	-1.72572	1.85487	1.85487
sp|CDJ71787|YDBK_ECOLI	CDJ71787	YDBK_ECOLI	ydbK	1174	1:Experimental evidence at protein level	Pyruvate-flavodoxin oxidoreductase	1	0.999	36	90	90	90	25	32	32	1953872900	1636843650	1636843650	330016512	244132384	244132384	1	0	0	108918848	20803540	91580288	36520512		32482638	two-sided	8.30195	0.0137889	0.0137889	0.12649	0.0827559	2.9829	-2.9829	1.86047	1.86047
sp|CDJ71790|LDHA_ECOLI	CDJ71790	LDHA_ECOLI	ldhA	329	1:Experimental evidence at protein level	Fermentative d-lactate dehydrogenase, nad-dependent	1	0.999	30	178	178	178	25	20	20	3775801600	3638973440	3638973440	844207940	873284540	873284540	38	31	44	18313783300	17978294300	20534597600	4501234200	4601728500	4631282700	two-sided	-91.6358	4.72181e-05	4.72181e-05	5.30121	0.0148911	2.40632	2.40632	4.32589	4.32589
sp|CDJ71810|PAAY_ECOLI	CDJ71810	PAAY_ECOLI	paaY	196	1:Experimental evidence at protein level	Putative hexapeptide repeat acetyltransferase	1	0.999	4	8	8	8	2	3	3	87622872	76591864	76591864	42504684	44125860	44125860	0	0	0	13528539	15133198	10598296	9559.92	9177.18	9104.79	greater	80.6381	7.68756e-05	7.68756e-05	0.000212929	0.0263525	12.1973	-12.1973	4.11421	4.11421
sp|CDJ71814|YDBC_ECOLI	CDJ71814	YDBC_ECOLI	ydbC	286	1:Experimental evidence at protein level	Putative oxidoreductase	1	0.999	9	24	24	24	8	7	7	541079100	483131776	483131776	130534688	134163128	134163128	1	0	1	51788208	37126252	61468544	16028550	18523764	23757802	two-sided	44.0211	2.26748e-05	2.26748e-05	0.146192	0.20295	2.77407	-2.77407	4.64446	4.64446
sp|CDJ71820|AZOR_ECOLI	CDJ71820	AZOR_ECOLI	azoR	201	1:Experimental evidence at protein level	Azoreductase	1	0.999	15	58	58	58	12	11	11	1434702210	1342681600	1342681600	422719424	331455008	331455008	8	6	10	891078980	679804800	1097288960	205480432	210373968	228022640	two-sided	4.72227	0.0347655	0.0347655	0.593091	0.0552464	0.753675	-0.753675	1.45885	1.45885
sp|CDJ71821|HRPA_ECOLI	CDJ71821	HRPA_ECOLI	hrpA	1300	1:Experimental evidence at protein level	Atp-dependent rna helicase hrpa	1	0.999	11	29	29	29	9	6	6	120769304	124553024	124553024	39222216	32838762	32838762	5	0	3	91759664	94513008	79277584	27260782	35656876	23498806	two-sided	1.47521	0.229866	0.229866	0.823801	0.216087	0.279633	-0.279633	0.638524	0.638524
sp|CDJ71822|YDCF_ECOLI	CDJ71822	YDCF_ECOLI	ydcF	266	1:Experimental evidence at protein level	Hypothetical protein	1	0.999	5	19	19	19	4	4	4	170779184	175028064	175028064	76757968	66279796	66279796	2	2	3	190625376	142041440	159239952	77079040	75890520	76693032	two-sided	-1.93198	0.190572	0.190572	1.0972	0.0079199	0.133823	0.133823	0.71994	0.71994
sp|CDJ71823|ALDA_ECOLI	CDJ71823	ALDA_ECOLI	aldA	479	1:Experimental evidence at protein level	Aldehyde dehydrogenase a	1	0.999	41	206	206	206	41	51	51	19190960100	18753953800	18753953800	2264314880	2347485440	2347485440	30	14	19	8110687700	4480788500	3622847740	1051121730	648071870	435906240	two-sided	8.80927	0.0109437	0.0109437	0.306799	0.439096	1.70464	-1.70464	1.96084	1.96084
sp|CDJ71829|YDCI_ECOLI	CDJ71829	YDCI_ECOLI	ydcI	307	1:Experimental evidence at protein level	Putative dna-binding transcriptional regulator	1	0.999	5	19	19	19	4	5	5	208739136	213997392	213997392	70987920	72272008	72272008	2	1	2	125321792	54112664	77037864	45356360	29188204	26910572	two-sided	6.53126	0.0220388	0.0220388	0.47072	0.297379	1.08706	-1.08706	1.65681	1.65681
sp|CDJ71831|MDOD_ECOLI	CDJ71831	MDOD_ECOLI	mdoD	551	1:Experimental evidence at protein level	Glucan biosynthesis protein d	1	0.999	23	108	108	108	22	21	21	1880875260	2107446780	2107446780	237933136	232273040	232273040	15	13	16	1149726590	1135683070	1317019650	153678896	158848672	160418656	two-sided	27.5638	1.08479e-05	1.08479e-05	0.673253	0.0223691	0.570779	-0.570779	4.96465	4.96465
sp|CDJ71832|YDCH_ECOLI	CDJ71832	YDCH_ECOLI	ydcH	74	1:Experimental evidence at protein level	Hypothetical protein	0.9997	0.999	4	6	6	6	2	2	2	729213700	177073712	177073712	109388064	265358384	265358384	0	0	0	91600088	124358928	69264816	8592.99	10109.2	10614.1	greater	4.10383	0.0272816	0.0272816	4.57992e-05	0.107641	14.4143	-14.4143	1.56413	1.56413
sp|CDJ71833|RIML_ECOLI	CDJ71833	RIML_ECOLI	rimL	179	1:Experimental evidence at protein level	Ribosomal-protein-l7/l12-serine acetyltransferase	1	0.999	4	13	13	13	4	3	3	184623872	206491840	206491840	78265824	90912912	90912912	1	1	1	70891304	62714680	52314876	37306064	34465256	27076064	two-sided	10.3309	0.00079108	0.00079108	0.380048	0.160272	1.39575	-1.39575	3.10178	3.10178
sp|CDJ71836|TEHB_ECOLI	CDJ71836	TEHB_ECOLI	tehB	197	1:Experimental evidence at protein level	Tellurite resistance protein tehb	1	0.999	15	65	65	65	14	12	12	2233486590	2297065980	2297065980	454131552	478715520	478715520	8	9	10	1395197180	1350001920	1406917250	333738912	308294496	309091712	two-sided	13.1172	0.000195476	0.000195476	0.67381	0.0456271	0.569586	-0.569586	3.70891	3.70891
sp|CDJ71841|YDCP_ECOLI	CDJ71841	YDCP_ECOLI	ydcP	653	1:Experimental evidence at protein level	Putative peptidase	1	0.999	15	54	54	54	10	7	7	348572544	279701312	279701312	54427440	43594108	43594108	10	7	13	582591360	586721920	660986560	77004912	90719880	85835664	two-sided	-6.91162	0.00239384	0.00239384	1.79048	0.0822464	0.840349	0.840349	2.62091	2.62091
sp|CDJ71846|YDCS_ECOLI	CDJ71846	YDCS_ECOLI	ydcS	381	1:Experimental evidence at protein level	Putative spermidine/putrescine transporter subunit	1	0.999	4	9	9	9	1	4	4	34765112	85953704	85953704	40218336	61177912	61177912	0	0	0	0	0	24813440	8602.6	9797.65	9852.31	greater	7.75521	0.00811172	0.00811172	0.000173783	0.0749955	12.4904	-12.4904	2.09089	2.09089
sp|CDJ71850|YDCW_ECOLI	CDJ71850	YDCW_ECOLI	ydcW	474	1:Experimental evidence at protein level	Gamma-aminobutyraldehyde dehydrogenase	1	0.999	3	8	8	8	2	3	3	47728720	44798992	44798992	27311716	25754938	25754938	0	0	0	0	0	0	9453.28	7924.11	8985.58	greater	50.6143	0.000195059	0.000195059	0.000334464	0.089166	11.5459	-11.5459	3.70983	3.70983
sp|CDJ71853|YDCY_ECOLI	CDJ71853	YDCY_ECOLI	ydcY	77	1:Experimental evidence at protein level	Hypothetical protein	1	0.999	5	25	25	25	3	6	6	862022340	818714690	818714690	601122180	349916736	349916736	3	4	3	831624830	969289280	773619460	687541890	791767740	475185120	two-sided	-1.73925	0.157783	0.157783	1.50235	0.247644	0.587224	0.587224	0.80194	0.80194
sp|CDJ71855|YNCA_ECOLI	CDJ71855	YNCA_ECOLI	yncA	172	1:Experimental evidence at protein level	Putative acyltransferase with acyl-coa n-acyltransferase domain	1	0.999	4	13	13	13	2	2	2	80059320	59398672	59398672	50589392	46125860	46125860	2	2	3	45563900	62589560	175264672	34393960	37961060	35957960	two-sided	6.35559	0.00460739	0.00460739	0.758276	0.0495245	0.399205	-0.399205	2.33655	2.33655
sp|CDJ71856|YNCB_ECOLI	CDJ71856	YNCB_ECOLI	yncB	353	1:Experimental evidence at protein level	Putative oxidoreductase, zn-dependent and nad(p)-binding	1	0.999	6	14	14	14	4	5	5	310431040	287323168	287323168	135572224	113672664	113672664	0	0	0	47115600	26806476	42739820	17599460		22131034	two-sided	13.228	0.00287455	0.00287455	0.164213	0.161302	2.60636	-2.60636	2.54143	2.54143
sp|CDJ71859|YNCE_ECOLI	CDJ71859	YNCE_ECOLI	yncE	353	1:Experimental evidence at protein level	Hypothetical protein	1	0.999	26	165	165	165	25	28	28	14986518500	16225575900	16225575900	2133994370	2344045570	2344045570	28	25	31	17195190300	16563702800	19267840000	2525823490	2349710590	2433186820	two-sided	-1.87439	0.140946	0.140946	1.07133	0.0361607	0.0994061	0.0994061	0.850948	0.850948
sp|CDJ71868|YDDE_ECOLI	CDJ71868	YDDE_ECOLI	yddE	297	1:Experimental evidence at protein level	Hypothetical protein	1	0.999	6	22	22	22	4	5	5	478369600	323864512	323864512	131634808	116640208	116640208	2	2	4	281304704	290206272	318110080	81362072	101678992	86425328	two-sided	4.03207	0.0169468	0.0169468	0.738436	0.117742	0.437456	-0.437456	1.77091	1.77091
sp|CDJ71876|FDNG_ECOLI	CDJ71876	FDNG_ECOLI	fdnG	1015	1:Experimental evidence at protein level	(pos:586..588,aa:sec)	0.9996	0.999	7	10	10	16	2	3	3	49129704	28590864	28590864	24864016	14478948	14478948	0	0	2	0	0	0	8962.54	10008.2	9312.93	greater	5.1799	0.0176539	0.0176539	0.000525505	0.0564535	10.894	-10.894	1.75316	1.75316
sp|CDJ71880|ADHP_ECOLI	CDJ71880	ADHP_ECOLI	adhP	336	1:Experimental evidence at protein level	Alcohol dehydrogenase	0.9997	0.999	3	4	4	4	2	1	1	27788838	28066514	28066514	21588130	19261702	19261702	0	0	0	0	0	0	10346.4	9899.5	8687.57	greater	25.8261	0.000747954	0.000747954	0.000481329	0.0889937	11.0207	-11.0207	3.12613	3.12613
sp|CDJ71881|MAEA_ECOLI	CDJ71881	MAEA_ECOLI	maeA	565	1:Experimental evidence at protein level	Malate dehydrogenase	1	0.999	36	172	172	172	30	36	36	5112986100	4378073100	4378073100	942728000	683692860	683692860	27	18	25	3485665020	3035433730	3457089540	594888320	522083296	514702528	two-sided	2.51116	0.110162	0.110162	0.706318	0.0814842	0.501611	-0.501611	0.957967	0.957967
sp|CDJ71882|RPSV_ECOLI	CDJ71882	RPSV_ECOLI	rpsV	45	1:Experimental evidence at protein level	30s ribosomal subunit s22	1	0.999	2	16	16	16	3	4	4	929623170	1076824830	1076824830	483762272	554700030	554700030	3	0	2	128420808	144418816	56222164	60392212	74801672	48633168	two-sided	18.9219	0.00112581	0.00112581	0.115385	0.213896	3.11547	-3.11547	2.94854	2.94854
sp|CDJ71884|OSMC_ECOLI	CDJ71884	OSMC_ECOLI	osmC	143	1:Experimental evidence at protein level	Osmotically inducible, stress-inducible membrane protein	1	0.999	9	27	27	27	8	7	7	1164732540	1312798980	1312798980	411362976	472665824	472665824	2	1	2	184209456	153380448	135262400	68492344	75172136	53077764	two-sided	18.0206	0.00126431	0.00126431	0.145016	0.172784	2.78572	-2.78572	2.89815	2.89815
sp|CDJ71896|PQQL_ECOLI	CDJ71896	PQQL_ECOLI	pqqL	931	1:Experimental evidence at protein level	Putative peptidase	1	0.999	12	26	26	26	3	2	2	166782336	135142800	135142800	69984840	62340492	62340492	8	2	9	864090500	304017248	311709696	251776832	204364080	220560880	two-sided	-11.3592	0.00604474	0.00604474	3.47622	0.10684	1.79752	1.79752	2.21862	2.21862
sp|CDJ71921|UXAB_ECOLI	CDJ71921	UXAB_ECOLI	uxaB	483	1:Experimental evidence at protein level	Altronate oxidoreductase	1	0.999	5	14	14	14	3	5	5	65380688	99211680	99211680	37221428	43638040	43638040	1	0	0	19867146	0	14169852	7603274		6.96877e+06	two-sided	15.8228	0.00330756	0.00330756	0.17557	0.0615788	2.50988	-2.50988	2.48049	2.48049
sp|CDJ71924|YNEH_ECOLI	CDJ71924	YNEH_ECOLI	yneH	308	1:Experimental evidence at protein level	Glutaminase	1	0.999	7	13	13	13	2	2	2	101831352	60855952	60855952	44485764	26083910	26083910	4	0	3	104258288	102595536	175152480	54332696	76016840	71039296	two-sided	-3.88797	0.0178708	0.0178708	2.08361	0.169202	1.05909	1.05909	1.74786	1.74786
sp|CDJ71925|SAD_ECOLI	CDJ71925	SAD_ECOLI	sad	462	1:Experimental evidence at protein level	Putative succinate-semialdehyde dehydrogenase	1	0.999	12	39	39	39	9	9	9	531618624	570394430	570394430	118004152	119313384	119313384	6	3	3	204067760	134752144	227101904	44344952	41035104	50828464	two-sided	25.2569	0.00123521	0.00123521	0.381931	0.109721	1.38861	-1.38861	2.90826	2.90826
sp|CDJ71939|DCP_ECOLI	CDJ71939	DCP_ECOLI	dcp	681	1:Experimental evidence at protein level	Dipeptidyl carboxypeptidase ii	1	0.999	18	59	59	59	15	13	13	1107650820	1346491520	1346491520	341904864	287045344	287045344	6	3	9	599972740	430458368	1010029820	188858672	158604992	182329216	two-sided	6.28996	0.00853108	0.00853108	0.578379	0.0901508	0.789912	-0.789912	2.069	2.069
sp|CDJ71940|YDFG_ECOLI	CDJ71940	YDFG_ECOLI	ydfG	248	1:Experimental evidence at protein level	3-hydroxy acid dehydrogenase	1	0.999	8	58	58	58	10	11	11	4946336300	4322743800	4322743800	991823740	1245513220	1245513220	8	9	9	2423254530	1904691580	2482061820	523093280	543161920	528556384	two-sided	7.42372	0.0171841	0.0171841	0.457904	0.0195175	1.12688	-1.12688	1.76487	1.76487
sp|CDJ71941|YDFH_ECOLI	CDJ71941	YDFH_ECOLI	ydfH	228	1:Experimental evidence at protein level	Putative dna-binding transcriptional regulator	1	0.999	5	18	18	18	5	2	2	193146480	229866848	229866848	91243000	82959888	82959888	4	3	2	238108256	210588784	138662288	105570760	98414224	76813064	two-sided	-0.868248	0.463202	0.463202	1.09191	0.15995	0.126851	0.126851	0.33423	0.33423
sp|CDJ71942|YDFZ_ECOLI	CDJ71942	YDFZ_ECOLI	ydfZ	67	1:Experimental evidence at protein level	Hypothetical protein	1	0.999	6	28	28	28	6	7	7	1762421630	1856150910	1856150910	818748740	709935170	709935170	4	1	3	128554544	138390368	159696928	39310456	61241328	51022044	two-sided	18.8939	0.00211484	0.00211484	0.0677086	0.217199	3.88452	-3.88452	2.67472	2.67472
sp|CDJ71950|GNSB_ECOLI	CDJ71950	GNSB_ECOLI	gnsB	57	1:Experimental evidence at protein level	Qin prophage protein	1	0.999	9	56	43	56	9	11	11	2522180610	3779620350	3779620350	806688900	927715200	927715200	8	8	9	2531284740	2832799230	2159051010	629206850	787840450	661072000	two-sided	3.08772	0.0382727	0.0382727	0.780626	0.121141	0.357297	-0.357297	1.41711	1.41711
sp|CDJ71957|CSPB_ECOLI	CDJ71957	CSPB_ECOLI	cspB	71	1:Experimental evidence at protein level	Qin prophage; cold shock protein	1	0.999	6	20	20	20	2	3	3	837564670	743088450	743088450	310626848	265880768	265880768	3	4	5	577992260	591028990	891881020	273143808	277647904	267074560	two-sided	0.536823	0.641411	0.641411	0.97089	0.0194626	0.0426206	-0.0426206	0.192864	0.192864
sp|CDJ71963|RELE_ECOLI	CDJ71963	RELE_ECOLI	relE	95	1:Experimental evidence at protein level	Qin prophage; toxin of the rele-relb toxin-antitoxin system	1	0.999	5	17	17	17	1	3	3	16195620	32205520	32205520		12387844	12387844	4	3	3	227605936	244745824	229374480	90853048	105961104	87514736	two-sided	-14.5182	0.00471081	0.00471081	7.65075	0.103708	2.9356	2.9356	2.3269	2.3269
sp|CDJ71964|RELB_ECOLI	CDJ71964	RELB_ECOLI	relB	79	1:Experimental evidence at protein level	Bifunctional antitoxin/transcriptional repressor relb	1	0.999	3	9	9	9	1	1	1	182991232	261814784	261814784	104515896	156264912	156264912	2	3	1	392243072	392701760	378823104	223742864	231562688	220447264	two-sided	-4.91042	0.0338497	0.0338497	1.62033	0.0253455	0.69629	0.69629	1.47045	1.47045
sp|CDJ71978|YNFB_ECOLI	CDJ71978	YNFB_ECOLI	ynfB	113	1:Experimental evidence at protein level	Hypothetical protein	1	0.999	4	11	11	11	2	2	2	78807440	199129392	199129392		146904096	146904096	3	1	1	121868840	125230752	111663272	91346080	60198824	87144536	two-sided	6.90122	0.0203576	0.0203576	0.541599	0.212423	0.884702	-0.884702	1.69127	1.69127
sp|CDJ71979|SPEG_ECOLI	CDJ71979	SPEG_ECOLI	speG	186	1:Experimental evidence at protein level	Spermidine n1-acetyltransferase	1	0.999	4	5	5	5	2	0	0	138409936	63187236	63187236	107848224	40688924	40688924	1	2	0	61127732	116647984	0	60758908	71475200		two-sided	-0.13214	0.905888	0.905888	1.04822	0.114608	0.067946	0.067946	0.0429257	0.0429257
sp|CDJ71981|YNFD_ECOLI	CDJ71981	YNFD_ECOLI	ynfD	101	1:Experimental evidence at protein level	Hypothetical protein	0.9997	0.999	2	6	6	6	2	2	2	255174240	241454768	241454768	199340736	190213984	190213984	0	0	0	102794352	83105336	104244144	63175168		68541272	two-sided	31.407	0.000101346	0.000101346	0.340782	0.0576148	1.55308	-1.55308	3.99419	3.99419
sp|CDJ72000|YDGH_ECOLI	CDJ72000	YDGH_ECOLI	ydgH	314	1:Experimental evidence at protein level	Hypothetical protein	1	0.999	21	103	103	103	16	17	17	3791538690	3173789700	3173789700	524801152	493795680	493795680	19	14	20	5929647600	6181734400	6273124900	836321600	966329600	857166980	two-sided	-9.19033	0.00776406	0.00776406	1.75868	0.0787553	0.814495	0.814495	2.10991	2.10991
sp|CDJ72002|FOLM_ECOLI	CDJ72002	FOLM_ECOLI	folM	240	1:Experimental evidence at protein level	Short chain dehydrogenase	1	0.999	4	14	14	14	2	3	3	152628896	193023552	193023552	139668160	96019056	96019056	2	0	4	102930424	121247448	186897328	114394344	95971992	177290496	two-sided	-0.65221	0.557525	0.557525	1.16868	0.329967	0.224874	0.224874	0.253736	0.253736
sp|CDJ72007|FUMC_ECOLI	CDJ72007	FUMC_ECOLI	fumC	467	1:Experimental evidence at protein level	Fumarate hydratase	1	0.999	13	46	46	46	12	13	13	1197330430	1222769020	1222769020	270470144	271167872	271167872	3	3	2	376670336	203557088	165648128	94255040	69328432	53511160	two-sided	16.7406	0.00353746	0.00353746	0.267093	0.283853	1.90459	-1.90459	2.45131	2.45131
sp|CDJ72008|FUMA_ECOLI	CDJ72008	FUMA_ECOLI	fumA	548	1:Experimental evidence at protein level	Fumarate hydratase (fumarase a), aerobic class i	1	0.999	41	192	117	192	48	44	44	22563555300	22715895800	22715895800	4423582200	4773891600	4773891600	22	15	19	9809360900	3785431040	3249139460	1516696580	1103889410	945656320	two-sided	16.8025	0.000166854	0.000166854	0.255254	0.248014	1.97	-1.97	3.77766	3.77766
sp|CDJ72009|MANA_ECOLI	CDJ72009	MANA_ECOLI	manA	391	1:Experimental evidence at protein level	Mannose-6-phosphate isomerase	1	0.999	25	181	181	181	31	33	33	8281259500	9771609100	9771609100	1027126270	1185362560	1185362560	32	24	28	10526133200	16288104400	10327997400	1270288000	1705785980	1203859070	two-sided	-1.57033	0.234289	0.234289	1.23017	0.195679	0.298857	0.298857	0.630247	0.630247
sp|CDJ72013|UIDR_ECOLI	CDJ72013	UIDR_ECOLI	uidR	196	1:Experimental evidence at protein level	Dna-binding transcriptional repressor	0.9997	0.999	2	9	9	9	2	2	2	49646380	42435712	42435712	37542172	21277692	21277692	2	0	1	58048816	0	43910016	62370564		47715352	two-sided	-3.10952	0.085258	0.085258	2.0616	0.188267	1.04376	1.04376	1.06927	1.06927
sp|CDJ72014|HDHA_ECOLI	CDJ72014	HDHA_ECOLI	hdhA	255	1:Experimental evidence at protein level	7-alpha-hydroxysteroid dehydrogenase	1	0.999	6	19	19	19	5	5	5	395624288	373358272	373358272	136955600	146338032	146338032	2	0	2	72895880	98974456	103857544	58757884		49978000	two-sided	16.4827	0.00355683	0.00355683	0.379636	0.114191	1.39731	-1.39731	2.44894	2.44894
sp|CDJ72018|ADD_ECOLI	CDJ72018	ADD_ECOLI	add	333	1:Experimental evidence at protein level	Adenosine deaminase	1	0.999	20	109	109	109	20	18	18	5986416100	6825603600	6825603600	1457071360	1504798720	1504798720	18	16	19	9279421400	9187237900	10115739600	2638387710	2646344190	2621607680	two-sided	-65.5171	1.49163e-05	1.49163e-05	1.77008	0.00479153	0.823811	0.823811	4.82634	4.82634
sp|CDJ72019|YDGJ_ECOLI	CDJ72019	YDGJ_ECOLI	ydgJ	346	1:Experimental evidence at protein level	Putative oxidoreductase	1	0.999	15	60	60	60	13	12	12	1000164290	931688190	931688190	259090864	225533824	225533824	12	3	8	1016654270	777864640	719889150	185575664	195721536	205656384	two-sided	3.25976	0.0470945	0.0470945	0.826511	0.0513186	0.274895	-0.274895	1.32703	1.32703
sp|CDJ72021|CNU_ECOLI	CDJ72021	CNU_ECOLI	cnu	71	1:Experimental evidence at protein level	Oric-binding nucleoid-associated protein	1	0.999	4	20	20	20	3	4	4	387788576	485791616	485791616	190010736	254355200	254355200	2	4	3	449899072	492765120	521982976	258189264	290894144	299943008	two-sided	-2.01076	0.130917	0.130917	1.21511	0.0776138	0.281093	0.281093	0.883005	0.883005
sp|CDJ72025|RSXC_ECOLI	CDJ72025	RSXC_ECOLI	rsxC	740	1:Experimental evidence at protein level	Electron transport complex protein rnfc	1	0.999	8	22	22	22	2	4	4	300093440	310601824	310601824	110808928	125323136	125323136	4	4	4	209235456	247136608	171200864	89331088	117983416	75468160	two-sided	1.95403	0.160292	0.160292	0.782345	0.230022	0.354123	-0.354123	0.795089	0.795089
sp|CDJ72027|RSXG_ECOLI	CDJ72027	RSXG_ECOLI	rsxG	206	1:Experimental evidence at protein level	Electron transport complex protein rnfg	1	0.999	6	19	19	19	2	2	2	47809536	54695244	54695244	25481480	26987082	26987082	4	4	5	253616848	249182608	250596064	81226104	81308464	81813680	two-sided	-102.848	1.21201e-05	1.21201e-05	3.07528	0.00390596	1.62072	1.62072	4.91649	4.91649
sp|CDJ72029|NTH_ECOLI	CDJ72029	NTH_ECOLI	nth	211	1:Experimental evidence at protein level	Endonuclease iii	1	0.999	11	25	25	25	5	5	5	429830720	415897280	415897280	118045208	119451792	119451792	4	3	3	412932704	459896800	516384256	135750992	154857904	137721152	two-sided	-3.90996	0.0584867	0.0584867	1.19998	0.0736039	0.263006	0.263006	1.23294	1.23294
sp|CDJ72031|GST_ECOLI	CDJ72031	GST_ECOLI	gst	201	1:Experimental evidence at protein level	Glutathionine s-transferase	1	0.999	15	66	66	66	13	13	13	1560972800	1979305470	1979305470	491226112	448962112	448962112	10	6	11	998125820	1101383300	1153110530	314784512	335353344	331905120	two-sided	8.77932	0.00414479	0.00414479	0.706938	0.0336516	0.500345	-0.500345	2.3825	2.3825
sp|CDJ72032|PDXY_ECOLI	CDJ72032	PDXY_ECOLI	pdxY	287	1:Experimental evidence at protein level	Pyridoxamine kinase	1	0.999	10	65	65	65	10	12	12	1866672900	1781954430	1781954430	557372100	465657728	465657728	12	9	10	2756784640	1704543870	1551764220	515657088	452024672	460044896	two-sided	0.556156	0.61219	0.61219	0.959051	0.0728201	0.0603212	-0.0603212	0.213114	0.213114
sp|CDJ72033|TYRS_ECOLI	CDJ72033	TYRS_ECOLI	tyrS	424	1:Experimental evidence at protein level	Tyrosyl-trna synthetase	1	0.999	38	232	232	232	38	39	39	14011500500	17783162900	17783162900	1797296770	1748925440	1748925440	37	30	49	17031818200	15424954400	19998974000	2014194690	1952085250	1945257090	two-sided	-7.54839	0.00230282	0.00230282	1.11641	0.0192761	0.158862	0.158862	2.63774	2.63774
sp|CDJ72034|PDXH_ECOLI	CDJ72034	PDXH_ECOLI	pdxH	218	1:Experimental evidence at protein level	Pyridoxamine 5'-phosphate oxidase	1	0.999	12	40	40	40	9	7	7	879563200	786219140	786219140	156693104	138955168	138955168	7	3	7	495450784	434583584	630291390	94197672	125716056	123791784	two-sided	2.56986	0.077148	0.077148	0.790849	0.154212	0.338527	-0.338527	1.11268	1.11268
sp|CDJ72036|ANMK_ECOLI	CDJ72036	ANMK_ECOLI	anmK	369	1:Experimental evidence at protein level	Anhydro-n-acetylmuramic acid kinase	1	0.999	7	21	21	21	5	6	6	109889704	88099552	88099552	41900244	42853760	42853760	3	0	1	51168308	13582988	33530330	32304300		27501106	two-sided	5.21487	0.114523	0.114523	0.702999	0.113581	0.508406	-0.508406	0.941109	0.941109
sp|CDJ72038|SLYA_ECOLI	CDJ72038	SLYA_ECOLI	slyA	144	1:Experimental evidence at protein level	Transcriptional regulator slya	1	0.999	11	59	59	59	9	11	11	1392717700	1480072190	1480072190	369529408	437806112	437806112	11	8	9	1422414850	1056988480	1353311490	413799008	412654816	416404608	two-sided	0.0334007	0.976376	0.976376	0.998166	0.00463876	0.00264788	-0.00264788	0.0103829	0.0103829
sp|CDJ72042|SODC_ECOLI	CDJ72042	SODC_ECOLI	sodC	173	1:Experimental evidence at protein level	Superoxide dismutase	0.9995	0.999	3	8	8	8	2	3	3	49507488	158187168	158187168	34450396	68486928	68486928	0	0	0	2.29439e+06	1.92713e+06	26139312	8569.47	10558.8	11884.4	greater	5.03557	0.0186237	0.0186237	0.000180912	0.161402	12.4324	-12.4324	1.72993	1.72993
sp|CDJ72043|YDHF_ECOLI	CDJ72043	YDHF_ECOLI	ydhF	298	1:Experimental evidence at protein level	Putative oxidoreductase	1	0.999	12	50	50	50	10	11	11	2300082940	2579256060	2579256060	528642688	526569824	526569824	6	5	7	1313363710	1089544320	1405401090	266896000	264704512	278691808	two-sided	58.4712	0.000207287	0.000207287	0.512265	0.0278535	0.965037	-0.965037	3.68343	3.68343
sp|CDJ72046|NEMA_ECOLI	CDJ72046	NEMA_ECOLI	nemA	365	1:Experimental evidence at protein level	N-ethylmaleimide reductase	1	0.999	27	121	121	121	27	20	20	4591961600	3609853700	3609853700	902862850	716722110	716722110	19	14	21	3153797380	3037278720	4012879360	629359680	602847040	695523260	two-sided	2.00603	0.146444	0.146444	0.825118	0.0742804	0.277327	-0.277327	0.834327	0.834327
sp|CDJ72047|GLOA_ECOLI	CDJ72047	GLOA_ECOLI	gloA	135	1:Experimental evidence at protein level	Glyoxalase i	0.9984	0.999	3	15	15	15	2	1	1	1196972290	859501950	859501950	869191620	783068670	783068670	3	4	4	760702210	865056770	790034240	702615170	849898620	723425410	two-sided	0.979537	0.392611	0.392611	0.934551	0.105067	0.0976546	-0.0976546	0.406037	0.406037
sp|CDJ72048|RNT_ECOLI	CDJ72048	RNT_ECOLI	rnt	215	1:Experimental evidence at protein level	Ribonuclease t	1	0.999	10	64	64	64	11	11	11	1023882500	819308160	819308160	214481376	161585248	161585248	11	8	12	1295499650	1090459390	1245200000	266009984	249700304	251343200	two-sided	-4.1607	0.0402123	0.0402123	1.42667	0.0351206	0.512655	0.512655	1.39564	1.39564
sp|CDJ72050|GRXD_ECOLI	CDJ72050	GRXD_ECOLI	grxD	115	1:Experimental evidence at protein level	Hypothetical protein	1	0.999	8	96	96	96	16	20	20	17950953500	18942142500	18942142500	5012545500	5006344200	5006344200	12	13	15	16805922800	19643918300	18658097200	4556272100	4779967500	4721684000	two-sided	4.81033	0.040451	0.040451	0.935621	0.0247642	0.0960039	-0.0960039	1.39307	1.39307
sp|CDJ72052|SODB_ECOLI	CDJ72052	SODB_ECOLI	sodB	193	1:Experimental evidence at protein level	Superoxide dismutase	1	0.999	15	143	143	143	25	29	29	13276532700	16661392400	16661392400	2643497470	3158470660	3158470660	19	17	24	9350756400	9191138300	11453495300	2016433790	1802187520	2080086780	two-sided	5.3396	0.0139103	0.0139103	0.658306	0.0740457	0.60317	-0.60317	1.85666	1.85666
sp|CDJ72055|PURR_ECOLI	CDJ72055	PURR_ECOLI	purR	341	1:Experimental evidence at protein level	Dna-binding transcriptional repressor purr	1	0.999	16	81	81	81	12	15	15	1364966530	1603391490	1603391490	202353808	204484896	204484896	16	12	11	1575124740	1522855420	1617063940	224514720	227403344	225303968	two-sided	-19.6657	5.16495e-05	5.16495e-05	1.1078	0.00661382	0.147693	0.147693	4.28693	4.28693
sp|CDJ72058|CFA_ECOLI	CDJ72058	CFA_ECOLI	cfa	382	1:Experimental evidence at protein level	Cyclopropane-fatty-acyl-phospholipid synthase	1	0.999	5	17	17	17	4	3	3	135930224	167461536	167461536	48426780	57943480	57943480	1	2	4	107601536	91830808	102276104	43787444	56457448	45477520	two-sided	1.21916	0.292778	0.292778	0.886855	0.141624	0.17323	-0.17323	0.533462	0.533462
sp|CDJ72059|RIBC_ECOLI	CDJ72059	RIBC_ECOLI	ribC	213	1:Experimental evidence at protein level	Riboflavin synthase subunit alpha	1	0.999	9	46	46	46	6	9	9	2428978180	2347496190	2347496190	1001610500	925759870	925759870	6	8	8	2251709950	2356137470	2384195070	978747900	951292670	956397570	two-sided	-0.416576	0.710853	0.710853	1.01167	0.0151769	0.0167447	0.0167447	0.14822	0.14822
sp|CDJ72061|YDHQ_ECOLI	CDJ72061	YDHQ_ECOLI	ydhQ	418	1:Experimental evidence at protein level	Hypothetical protein	1	0.999	13	51	51	51	8	8	8	1150739200	1281712130	1281712130	249546272	265029232	265029232	10	8	9	1417079810	1302127360	1096956290	324615072	302217376	302049312	two-sided	-5.46846	0.00764179	0.00764179	1.19148	0.0419217	0.252752	0.252752	2.1168	2.1168
sp|CDJ72062|YDHR_ECOLI	CDJ72062	YDHR_ECOLI	ydhR	101	1:Experimental evidence at protein level	Hypothetical protein	1	0.999	6	32	32	32	7	6	6	864442880	890084100	890084100	326841984	325627648	325627648	5	4	4	646052100	959382660	715513470	263968464	365690240	296953824	two-sided	0.572707	0.624627	0.624627	0.947362	0.168023	0.0780118	-0.0780118	0.204379	0.204379
sp|CDJ72071|PYKF_ECOLI	CDJ72071	PYKF_ECOLI	pykF	470	1:Experimental evidence at protein level	Pyruvate kinase	1	0.999	50	591	591	591	102	101	101	98184667000	93276414000	93276414000	12833130500	12929398800	12929398800	95	87	105	107983913000	98325692000	130958647000	14458805200	13938236400	15334999000	two-sided	-4.10963	0.0532922	0.0532922	1.13026	0.0484235	0.176658	0.176658	1.27334	1.27334
sp|CDJ72072|LPP_ECOLI	CDJ72072	LPP_ECOLI	lpp	78	1:Experimental evidence at protein level	Murein lipoprotein	1	0.999	3	18	18	18	2	3	3	216126176	298897472	298897472	95997016	137801408	137801408	4	3	3	311828384	514746720	438473344	163226992	286136352	165475984	two-sided	-1.88887	0.174969	0.174969	1.65457	0.343121	0.72646	0.72646	0.757039	0.757039
sp|CDJ72073|YNHG_ECOLI	CDJ72073	YNHG_ECOLI	ynhG	334	1:Experimental evidence at protein level	Hypothetical protein	1	0.999	8	20	20	20	7	6	6	463364064	313722080	313722080	139802048	107068576	107068576	0	0	1	5072725	0	4458907	9767.52	10463.8	8952.2	greater	10.8119	0.00422317	0.00422317	8.24535e-05	0.0777756	13.5661	-13.5661	2.37436	2.37436
sp|CDJ72075|SUFS_ECOLI	CDJ72075	SUFS_ECOLI	sufS	406	1:Experimental evidence at protein level	Bifunctional cysteine desulfurase/selenocysteine lyase	1	0.999	12	37	37	37	7	10	10	354358784	346342944	346342944	63810876	66527980	66527980	4	1	5	139299856	125240616	124232624	27873146	28847390	31408266	two-sided	26.0793	1.56014e-05	1.56014e-05	0.447657	0.0621569	1.15953	-1.15953	4.80684	4.80684
sp|CDJ72076|SUFD_ECOLI	CDJ72076	SUFD_ECOLI	sufD	423	1:Experimental evidence at protein level	Cysteine desulfurase activator complex subunit sufd	1	0.999	12	33	33	33	9	11	11	584926020	445406528	445406528	130299728	99123632	99123632	1	0	1	106825112	74062776	85407912	28130924	32000086	29283158	two-sided	7.62409	0.015668	0.015668	0.27215	0.0666543	1.87752	-1.87752	1.80499	1.80499
sp|CDJ72077|SUFC_ECOLI	CDJ72077	SUFC_ECOLI	sufC	248	1:Experimental evidence at protein level	Cysteine desulfurase	1	0.999	6	18	18	18	5	4	4	469302624	430334176	430334176	189876544	163080064	163080064	2	2	1	112821104	157981376	106435848	47167260	64721248	51276696	two-sided	11.3245	0.00100662	0.00100662	0.316189	0.168811	1.66114	-1.66114	2.99713	2.99713
sp|CDJ72079|SUFA_ECOLI	CDJ72079	SUFA_ECOLI	sufA	122	1:Experimental evidence at protein level	Iron-sulfur cluster assembly scaffold protein	0.9999	0.999	3	7	7	7	1	3	3	44438448	34442148	34442148	32824622	30545696	30545696	0	0	0	4461200	0	8407493	10892.2	11126.8	10436.6	greater	41.1964	0.000294352	0.000294352	0.000345582	0.0324395	11.4987	-11.4987	3.53113	3.53113
sp|CDJ72081|YDII_ECOLI	CDJ72081	YDII_ECOLI	ydiI	136	1:Experimental evidence at protein level	Hypothetical protein	1	0.999	3	8	8	8	2	2	2	156466016	195021008	195021008	157954864	138558448	138558448	0	1	1	81131664	76039024	78037032	68595296		52997748	two-sided	8.31439	0.00914317	0.00914317	0.419217	0.181411	1.25423	-1.25423	2.0389	2.0389
sp|CDJ72088|AROD_ECOLI	CDJ72088	AROD_ECOLI	aroD	252	1:Experimental evidence at protein level	3-dehydroquinate dehydratase	1	0.999	8	29	29	29	5	7	7	348454528	338026496	338026496	114392408	125719472	125719472	4	2	4	269229824	277241536	255397856	82860160	89555680	80388968	two-sided	8.07775	0.00186807	0.00186807	0.691042	0.0562823	0.533155	-0.533155	2.72861	2.72861
sp|CDJ72098|YDIA_ECOLI	CDJ72098	YDIA_ECOLI	ydiA	277	1:Experimental evidence at protein level	Hypothetical protein	1	0.999	7	19	19	19	3	6	6	260813904	238791424	238791424	70609288	69690208	69690208	3	0	1	26687774	0	37651808	15242647		16127746	two-sided	100.905	0.000113847	0.000113847	0.224085	0.0399013	2.15788	-2.15788	3.94368	3.94368
sp|CDJ72099|AROH_ECOLI	CDJ72099	AROH_ECOLI	aroH	348	1:Experimental evidence at protein level	Phospho-2-dehydro-3-deoxyheptonate aldolase	1	0.999	15	65	65	65	13	14	14	1254072960	1229303810	1229303810	196476480	197338976	197338976	9	3	12	1075362300	784138500	1209638020	188036640	160414896	196275616	two-sided	1.42657	0.289662	0.289662	0.921463	0.103445	0.118001	-0.118001	0.538109	0.538109
sp|CDJ72101|YDIU_ECOLI	CDJ72101	YDIU_ECOLI	ydiU	478	1:Experimental evidence at protein level	Hypothetical protein	1	0.999	10	41	41	41	7	8	8	437722464	368873792	368873792	92102016	72330792	72330792	7	3	8	329586688	180458240	262958528	60324400	56639516	58144348	two-sided	3.07816	0.0856456	0.0856456	0.739591	0.0317413	0.4352	-0.4352	1.06729	1.06729
sp|CDJ72105|BTUE_ECOLI	CDJ72105	BTUE_ECOLI	btuE	183	1:Experimental evidence at protein level	Putative glutathione peroxidase	1	0.999	9	43	43	43	8	10	10	1038157570	1105376770	1105376770	280864928	275095968	275095968	7	3	5	793583100	550933760	794075260	215068960	153693968	228162592	two-sided	3.38815	0.0756832	0.0756832	0.718273	0.199811	0.477396	-0.477396	1.121	1.121
sp|CDJ72107|IHFA_ECOLI	CDJ72107	IHFA_ECOLI	ihfA	99	1:Experimental evidence at protein level	Integration host factor subunit alpha	1	0.999	15	83	83	83	11	15	15	6176779800	7296795600	7296795600	2820480260	2933761020	2933761020	12	13	17	5271551000	6415868900	7519193100	2736730620	3276286460	3252216580	two-sided	-1.06905	0.388841	0.388841	1.06644	0.0986922	0.0928029	0.0928029	0.410228	0.410228
sp|CDJ72108|PHET_ECOLI	CDJ72108	PHET_ECOLI	pheT	795	1:Experimental evidence at protein level	Phenylalanyl-trna synthetase subunit beta	1	0.999	70	532	532	532	90	88	88	43291259000	39843996000	39843996000	3861163780	3512782590	3512782590	94	78	94	53205717000	52090470000	56167703000	4730406400	4362654700	4642151400	two-sided	-5.91456	0.00411984	0.00411984	1.26165	0.0419327	0.335309	0.335309	2.38512	2.38512
sp|CDJ72109|PHES_ECOLI	CDJ72109	PHES_ECOLI	pheS	327	1:Experimental evidence at protein level	Phenylalanyl-trna synthetase subunit alpha	1	0.999	26	239	239	239	38	42	42	19170166800	20128550900	20128550900	1982831230	2059767810	2059767810	40	33	44	24201365500	25424472100	27658467300	2547840000	2503379710	2586060800	two-sided	-14.5977	0.000132293	0.000132293	1.25153	0.0162544	0.32369	0.32369	3.87846	3.87846
sp|CDJ72111|RPLT_ECOLI	CDJ72111	RPLT_ECOLI	rplT	118	1:Experimental evidence at protein level	50s ribosomal protein l20	1	0.999	11	384	384	384	72	73	73	8835738600	9604827100	9604827100	6582017500	6918250000	6918250000	71	21	74	8223114200	7336677400	9175147500	6472682500	6179855900	6367640100	two-sided	3.30442	0.03292	0.03292	0.931516	0.0233986	0.102347	-0.102347	1.48254	1.48254
sp|CDJ72112|RPMI_ECOLI	CDJ72112	RPMI_ECOLI	rpmI	65	1:Experimental evidence at protein level	50s ribosomal protein l35	1	0.999	2	18	18	18	3	4	4	2542656000	1817300860	1817300860	2494804480	1695076990	1695076990	3	1	3	1346418180	1036064000	1164841340	1535711740	732447100	1275186180	two-sided	2.18986	0.094665	0.094665	0.602102	0.34697	0.73192	-0.73192	1.02381	1.02381
sp|CDJ72113|INFC_ECOLI	CDJ72113	INFC_ECOLI	infC	180	1:Experimental evidence at protein level	Translation initiation factor if-3	1	0.999	13	123	123	123	18	20	20	22177257500	20592529400	20592529400	4689360400	4810901500	4810901500	21	24	20	25377552400	16449003500	23732969500	5430879200	5055412200	5564289500	two-sided	-3.67817	0.054345	0.054345	1.12154	0.0493177	0.165485	0.165485	1.26484	1.26484
sp|CDJ72114|THRS_ECOLI	CDJ72114	THRS_ECOLI	thrS	642	1:Experimental evidence at protein level	Threonyl-trna synthetase	1	0.999	53	320	320	320	52	54	54	27388112900	27335669800	27335669800	7442268200	7872894500	7872894500	54	47	59	31810695200	29850361900	30729814000	7989349400	7963756000	7427985900	two-sided	-0.276652	0.796491	0.796491	1.00832	0.0406705	0.0119603	0.0119603	0.098819	0.098819
sp|CDJ72117|PFKB_ECOLI	CDJ72117	PFKB_ECOLI	pfkB	309	1:Experimental evidence at protein level	6-phosphofructokinase	1	0.999	12	50	50	50	7	12	12	1110825730	1140663680	1140663680	306155712	255993312	255993312	7	4	8	542406660	474391040	568811460	122200928	141471888	113304424	two-sided	7.87515	0.0046306	0.0046306	0.460772	0.114585	1.11787	-1.11787	2.33436	2.33436
sp|CDJ72119|YNIA_ECOLI	CDJ72119	YNIA_ECOLI	yniA	286	1:Experimental evidence at protein level	Putative phosphotransferase/kinase	1	0.999	6	16	16	16	6	5	5	372188480	421447424	421447424	106413752	135810464	135810464	0	0	0	9238028	26819116	17157828		19707096	11704213	two-sided	10.4215	0.00354766	0.00354766	0.124637	0.360309	3.0042	-3.0042	2.45006	2.45006
sp|CDJ72121|YNIC_ECOLI	CDJ72121	YNIC_ECOLI	yniC	222	1:Experimental evidence at protein level	2-deoxyglucose-6-phosphatase	1	0.999	13	58	58	58	11	10	10	2853372930	2447218690	2447218690	563076990	557568320	557568320	9	7	11	2120484610	2068846850	2325294590	502812448	470816512	470447040	two-sided	7.17107	0.0161715	0.0161715	0.860484	0.0386	0.21678	-0.21678	1.79125	1.79125
sp|CDJ72126|KATE_ECOLI	CDJ72126	KATE_ECOLI	katE	753	1:Experimental evidence at protein level	Hydroperoxidase ii	1	0.999	20	41	41	41	12	14	14	1215680260	858995200	858995200	469667040	593709440	593709440	0	1	0	546114620	719078720	110340984	126774608	266823616	125093104	two-sided	6.06434	0.00393043	0.00393043	0.313014	0.470494	1.6757	-1.6757	2.40556	2.40556
sp|CDJ72130|CHBA_ECOLI	CDJ72130	CHBA_ECOLI	chbA	116	1:Experimental evidence at protein level	Pts system n,n'-diacetylchitobiose-specific transporter subunit iia	1	0.999	3	9	9	9	2	2	2	71266688	84177184	84177184	41503896	51634804	51634804	1	0	2	78321656	100010720	147797920	48206416	61437660	56352420	two-sided	-1.38069	0.240658	0.240658	1.14659	0.120624	0.197355	0.197355	0.6186	0.6186
sp|CDJ72132|CHBB_ECOLI	CDJ72132	CHBB_ECOLI	chbB	106	1:Experimental evidence at protein level	Pts system n,n'-diacetylchitobiose-specific transporter subunit iib	1	0.999	4	16	16	16	2	5	5	216921824	264529872	264529872	199510672	176148224	176148224	2	1	1	189519888	188603168	199338080	123525536	164582992	142281184	two-sided	2.85137	0.0550863	0.0550863	0.779964	0.143272	0.35852	-0.35852	1.25896	1.25896
sp|CDJ72134|NADE_ECOLI	CDJ72134	NADE_ECOLI	nadE	275	1:Experimental evidence at protein level	Nad synthetase	1	0.999	24	125	125	125	28	22	22	8467894300	8005709800	8005709800	1020352640	1077858560	1077858560	19	14	20	4622834700	4876777500	5464382500	602368320	596216320	616338880	two-sided	22.6046	0.000776501	0.000776501	0.571437	0.0170442	0.807334	-0.807334	3.10986	3.10986
sp|CDJ72137|SPY_ECOLI	CDJ72137	SPY_ECOLI	spy	161	1:Experimental evidence at protein level	Hypothetical protein	1	0.999	5	17	17	17	3	4	4	237773312	303260128	303260128	91947144	109639104	109639104	2	1	3	187636512	275553600	185135760	75295160	103315384	74645920	two-sided	1.73467	0.17149	0.17149	0.81374	0.193892	0.29736	-0.29736	0.765762	0.765762
sp|CDJ72143|XTHA_ECOLI	CDJ72143	XTHA_ECOLI	xthA	268	1:Experimental evidence at protein level	Exonuclease iii	1	0.999	27	155	155	155	27	26	26	5293143600	6444354000	6444354000	796168000	841156420	841156420	25	25	26	6709498900	5883084800	7110543900	892834560	849771460	916033730	two-sided	-2.44811	0.0746293	0.0746293	1.07269	0.0379409	0.101232	0.101232	1.12709	1.12709
sp|CDJ72148|YNJB_ECOLI	CDJ72148	YNJB_ECOLI	ynjB	388	1:Experimental evidence at protein level	Putative abc transporter solute-binding protein	0.9997	0.999	3	7	7	7	1	2	2	44632256	30032372	30032372	30320894	17605016	17605016	1	0	1	30156550	18745474	32700008	20487584		20553426	two-sided	0.312152	0.78446	0.78446	0.939427	0.00226882	0.0901472	-0.0901472	0.105429	0.105429
sp|CDJ72155|GDHA_ECOLI	CDJ72155	GDHA_ECOLI	gdhA	447	1:Experimental evidence at protein level	Glutamate dehydrogenase	1	0.999	26	105	105	105	21	24	24	2146717060	2208655870	2208655870	422775168	466660192	466660192	15	8	13	1107645060	1073806460	1150044290	239209280	229508640	261162352	two-sided	12.0184	0.000661607	0.000661607	0.538222	0.0666572	0.893727	-0.893727	3.1794	3.1794
sp|CDJ72157|TOPB_ECOLI	CDJ72157	TOPB_ECOLI	topB	653	1:Experimental evidence at protein level	Dna topoisomerase iii	1	0.999	13	44	44	44	9	9	9	376265792	322390272	322390272	70758544	57734716	57734716	8	2	7	201306848	203690512	162870928	45226124	53857456	45071616	two-sided	2.68532	0.0634917	0.0634917	0.774079	0.104648	0.369447	-0.369447	1.19728	1.19728
sp|CDJ72158|SELD_ECOLI	CDJ72158	SELD_ECOLI	selD	347	1:Experimental evidence at protein level	Selenophosphate synthetase	1	0.999	16	86	86	86	17	17	17	3889559550	4274674180	4274674180	655744260	753745790	753745790	15	9	11	3110162430	3057550340	2532636420	490917408	482290240	397923904	two-sided	5.9836	0.00403825	0.00403825	0.633834	0.11242	0.657824	-0.657824	2.39381	2.39381
sp|CDJ72159|YDJA_ECOLI	CDJ72159	YDJA_ECOLI	ydjA	183	1:Experimental evidence at protein level	Hypothetical protein	1	0.999	14	86	86	86	15	15	15	5316689400	4723794900	4723794900	715784190	699586820	699586820	14	13	14	3828238850	4078419710	3809293570	571012480	601219650	583014210	two-sided	11.6319	0.000831827	0.000831827	0.82992	0.0259953	0.268955	-0.268955	3.07997	3.07997
sp|CDJ72161|ANSA_ECOLI	CDJ72161	ANSA_ECOLI	ansA	338	1:Experimental evidence at protein level	Asparaginase	1	0.999	14	64	64	64	10	11	11	1947934980	1784457220	1784457220	504695616	447385472	447385472	13	9	10	1877425540	1929533950	1854460160	465652416	507852864	460093792	two-sided	-0.467489	0.665721	0.665721	1.02439	0.0546541	0.0347646	0.0347646	0.176708	0.176708
sp|CDJ72162|PNCA_ECOLI	CDJ72162	PNCA_ECOLI	pncA	213	1:Experimental evidence at protein level	Nicotinamidase/pyrazinamidase	1	0.999	7	26	26	26	4	6	6	471376128	372396800	372396800	265216992	212536144	212536144	4	2	4	477368928	2456823040	485525248	284875744	224716048	301988416	two-sided	-1.38073	0.244739	0.244739	1.17571	0.150024	0.233533	0.233533	0.611297	0.611297
sp|CDJ72164|YDJF_ECOLI	CDJ72164	YDJF_ECOLI	ydjF	252	1:Experimental evidence at protein level	Putative dna-binding transcriptional regulator	1	0.999	5	13	13	13	4	2	2	177019072	153506256	153506256	62199776	51235000	51235000	2	1	2	66608768	40484864	101179144	39783012		42458772	two-sided	3.53769	0.0516915	0.0516915	0.749152	0.0460118	0.41667	-0.41667	1.28658	1.28658
sp|CDJ72172|MSRB_ECOLI	CDJ72172	MSRB_ECOLI	msrB	137	1:Experimental evidence at protein level	Methionine sulfoxide reductase b	1	0.999	9	49	49	49	9	9	9	4171426560	4631663600	4631663600	903786940	1023379390	1023379390	6	6	10	2789431040	3059333380	2371954940	625004290	620950020	524531520	two-sided	7.61627	0.00184186	0.00184186	0.600054	0.0963697	0.736837	-0.736837	2.73474	2.73474
sp|CDJ72173|GAPA_ECOLI	CDJ72173	GAPA_ECOLI	gapA	331	1:Experimental evidence at protein level	Glyceraldehyde-3-phosphate dehydrogenase	1	0.999	53	2993	2993	2993	468	538	538	491909775000	537086132000	537086132000	55948714000	54869414000	54869414000	524	318	607	734988140000	769366620000	775163740000	97961689000	107067605000	94875025000	two-sided	-12.1655	0.00622747	0.00622747	1.81006	0.0634111	0.856037	0.856037	2.20569	2.20569
sp|CDJ72174|YEAD_ECOLI	CDJ72174	YEAD_ECOLI	yeaD	294	1:Experimental evidence at protein level	Hypothetical protein	1	0.999	29	230	230	230	48	42	42	19396290600	17293615100	17293615100	2415079170	2093072510	2093072510	36	27	35	11212814300	10631271400	12603767800	1352230400	1230109950	1361760900	two-sided	7.67505	0.00737705	0.00737705	0.59748	0.0558396	0.743037	-0.743037	2.13212	2.13212
sp|CDJ72177|YEAG_ECOLI	CDJ72177	YEAG_ECOLI	yeaG	644	1:Experimental evidence at protein level	Hypothetical protein	1	0.999	10	23	23	23	7	8	8	343321664	374023168	374023168	74609392	81115048	81115048	0	0	0	9786390	4.49847e+06	0	10599.9	9121.42	8842.84	greater	36.4008	0.000376927	0.000376927	0.000120606	0.099182	13.0174	-13.0174	3.42374	3.42374
sp|CDJ72181|YEAK_ECOLI	CDJ72181	YEAK_ECOLI	yeaK	167	1:Experimental evidence at protein level	Hypothetical protein	1	0.999	8	36	36	36	6	6	6	543393540	459837984	459837984	101652240	82103392	82103392	9	3	6	599914940	339998816	471762112	111108064	96627248	106209968	two-sided	-2.05995	0.11973	0.11973	1.18087	0.0703844	0.239852	0.239852	0.921798	0.921798
sp|CDJ72186|YEAO_ECOLI	CDJ72186	YEAO_ECOLI	yeaO	115	1:Experimental evidence at protein level	Hypothetical protein	1	0.999	7	17	17	17	4	6	6	366233152	568410110	568410110	112777256	154361424	154361424	0	1	0	107882648	52093320	12305448	66791392		16746075	two-sided	3.45149	0.0988274	0.0988274	0.297286	0.847222	1.75008	-1.75008	1.00512	1.00512
sp|CDJ72188|YEAP_ECOLI	CDJ72188	YEAP_ECOLI	yeaP	341	1:Experimental evidence at protein level	Putative diguanylate cyclase	0.9997	0.999	2	3	3	3	1	1	1	16676872	8244825	8244825	14796902	6199933	6199933	0	0	0	0	0	0	8705.4	10680.7	11002.2	greater	3.15999	0.0436195	0.0436195	0.00111735	0.122779	9.8057	-9.8057	1.36032	1.36032
sp|CDJ72198|RND_ECOLI	CDJ72198	RND_ECOLI	rnd	375	1:Experimental evidence at protein level	Ribonuclease d	1	0.999	16	59	59	59	13	10	10	666379580	711386500	711386500	205609952	162239472	162239472	10	5	11	915436030	610137600	677243580	232495760	183555776	184681184	two-sided	-1.08717	0.338759	0.338759	1.13327	0.139511	0.180489	0.180489	0.470109	0.470109
sp|CDJ72201|YEAZ_ECOLI	CDJ72201	YEAZ_ECOLI	yeaZ	231	1:Experimental evidence at protein level	Putative peptidase	1	0.999	9	35	35	35	6	7	7	726145090	811130750	811130750	312475872	395745664	395745664	6	2	7	1059083200	1029176450	1014504510	419476832	409568320	433340704	two-sided	-1.84637	0.192057	0.192057	1.1435	0.028377	0.193456	0.193456	0.71657	0.71657
sp|CDJ72203|YOAB_ECOLI	CDJ72203	YOAB_ECOLI	yoaB	114	1:Experimental evidence at protein level	Hypothetical protein	1	0.999	6	29	29	29	7	5	5	1456454270	1311621890	1311621890	1118096510	679047940	679047940	3	5	4	1092084610	823608960	928539710	1031722300	1321429630	761957180	two-sided	-0.977046	0.384367	0.384367	1.25802	0.269456	0.331159	0.331159	0.415253	0.415253
sp|CDJ72204|YOAC_ECOLI	CDJ72204	YOAC_ECOLI	yoaC	119	1:Experimental evidence at protein level	Hypothetical protein	1	0.999	3	12	12	12	2	2	2	67453336	155159296	155159296	41759412	67381272	67381272	1	2	3	138455888	152022160	188853984	82760032	90836280	83052704	two-sided	-2.98735	0.0778088	0.0778088	1.45392	0.053544	0.539949	0.539949	1.10897	1.10897
sp|CDJ72205|YOAH_ECOLI	CDJ72205	YOAH_ECOLI	yoaH	59	1:Experimental evidence at protein level	Hypothetical protein	0.9983	0.999	2	9	9	9	2	2	2	324168448	340306912	340306912	211036608	252102992	252102992	1	1	1	295587968	96641408	298717376	200361568		199055792	two-sided	2.82432	0.105297	0.105297	0.837654	0.00462335	0.255573	-0.255573	0.977584	0.977584
sp|CDJ72206|PABB_ECOLI	CDJ72206	PABB_ECOLI	pabB	453	1:Experimental evidence at protein level	Aminodeoxychorismate synthase subunit i	1	0.999	10	32	32	32	5	9	9	319742144	276196640	276196640	92184616	75390168	75390168	4	2	3	248744320	294073600	337724608	75307040	81819184	82075488	two-sided	0.208364	0.850115	0.850115	0.984511	0.048109	0.0225205	-0.0225205	0.0705223	0.0705223
sp|CDJ72208|SDAA_ECOLI	CDJ72208	SDAA_ECOLI	sdaA	454	1:Experimental evidence at protein level	L-serine deaminase i	1	0.999	17	60	60	60	11	12	12	1283253760	1282156290	1282156290	227505968	292155072	292155072	11	8	6	1231248900	937921280	634531200	302508384	227425968	174663024	two-sided	0.833124	0.462199	0.462199	0.867927	0.273546	0.204354	-0.204354	0.335171	0.335171
sp|CDJ72211|MANX_ECOLI	CDJ72211	MANX_ECOLI	manX	323	1:Experimental evidence at protein level	Fused mannose-specific pts enzymes: iia component/iib component	1	0.999	20	89	89	89	15	19	19	3892115710	3803902720	3803902720	642002050	620602500	620602500	11	15	10	3121342720	3035422460	2331631620	480699872	443634272	380300352	two-sided	6.39297	0.0177555	0.0177555	0.692773	0.116744	0.529546	-0.529546	1.75067	1.75067
sp|CDJ72216|RRMA_ECOLI	CDJ72216	RRMA_ECOLI	rrmA	269	1:Experimental evidence at protein level	23s rrna methyltransferase a	1	0.999	5	20	20	20	5	3	3	302389184	318120544	318120544	112041768	127042736	127042736	3	2	4	348282560	364313728	319666976	129213800	145103936	118792296	two-sided	-0.984136	0.389013	0.389013	1.0737	0.101118	0.102588	0.102588	0.410036	0.410036
sp|CDJ72217|CSPC_ECOLI	CDJ72217	CSPC_ECOLI	cspC	69	1:Experimental evidence at protein level	Cold shock-like protein cspc	1	0.999	12	365	365	365	94	78	78	92166930000	112516751000	112516751000	44457673000	40459289000	40459289000	37	36	42	58208211000	65650840000	56742294000	23418841100	26394034200	23819132900	two-sided	10.6047	0.000786699	0.000786699	0.587288	0.065785	0.767859	-0.767859	3.10419	3.10419
sp|CDJ72222|KDGR_ECOLI	CDJ72222	KDGR_ECOLI	kdgR	263	1:Experimental evidence at protein level	Putative dna-binding transcriptional regulator	1	0.999	18	98	98	98	18	20	20	1898226940	2336861180	2336861180	312496800	317143936	317143936	15	11	14	1697234430	1599448700	1508833020	249841840	239318944	246136448	two-sided	20.439	0.000284679	0.000284679	0.776626	0.0217773	0.364709	-0.364709	3.54565	3.54565
sp|CDJ72225|PRC_ECOLI	CDJ72225	PRC_ECOLI	prc	682	1:Experimental evidence at protein level	Carboxy-terminal protease	1	0.999	41	182	182	182	36	33	33	4563274200	3811820030	3811820030	429838368	373639136	373639136	27	19	34	4153152260	4100498430	4135725060	407378528	429663456	413773344	two-sided	-1.23635	0.320073	0.320073	1.06261	0.0275212	0.0876115	0.0876115	0.494751	0.494751
sp|CDJ72226|PROQ_ECOLI	CDJ72226	PROQ_ECOLI	proQ	232	1:Experimental evidence at protein level	Putative solute/dna competence effector	1	0.999	24	136	136	136	21	24	24	9968658400	11443542000	11443542000	1366212740	1496585220	1496585220	24	17	26	10614245400	11678766100	9092565000	1418715140	1582068220	1297387390	two-sided	0.218866	0.840665	0.840665	0.985958	0.0997097	0.0204012	-0.0204012	0.0753769	0.0753769
sp|CDJ72227|YEBR_ECOLI	CDJ72227	YEBR_ECOLI	yebR	165	1:Experimental evidence at protein level	Free methionine-(r)-sulfoxide reductase	1	0.999	12	61	61	61	13	11	11	2108106370	2636991740	2636991740	554677380	594489980	594489980	11	5	10	1256833020	779415940	1170440580	278200224	276622592	254666896	two-sided	20.3647	0.000176414	0.000176414	0.464248	0.0487538	1.10703	-1.10703	3.75347	3.75347
sp|CDJ72230|YEBU_ECOLI	CDJ72230	YEBU_ECOLI	yebU	479	1:Experimental evidence at protein level	Rrna (cytosine-c(5)-)-methyltransferase rsmf	1	0.999	7	21	21	21	1	5	5	136214560	88424928	88424928	56041744	29638538	29638538	3	2	5	168139152	154200384	175495840	55446804	54781240	60035632	two-sided	-2.04528	0.169033	0.169033	1.47646	0.0504085	0.562143	0.562143	0.772029	0.772029
sp|CDJ72234|YEBY_ECOLI	CDJ72234	YEBY_ECOLI	yebY	113	1:Experimental evidence at protein level	Hypothetical protein	1	0.999	4	22	22	22	4	3	3	1744684670	2772752900	2772752900	1354167550	1824148220	1824148220	3	5	4	3497745150	3852929280	3890688260	1702995840	1817538820	1779539580	two-sided	-0.619091	0.594258	0.594258	1.05949	0.0330235	0.0833737	0.0833737	0.226025	0.226025
sp|CDJ72236|YOBA_ECOLI	CDJ72236	YOBA_ECOLI	yobA	124	1:Experimental evidence at protein level	Hypothetical protein	1	0.999	5	24	24	24	3	5	5	1278289540	1437523970	1437523970	908571200	683714500	683714500	3	3	5	1189602940	929560320	1711066620	590544900	279846912	716671740	two-sided	1.53215	0.217415	0.217415	0.697304	0.424969	0.520141	-0.520141	0.66271	0.66271
sp|CDJ72237|HOLE_ECOLI	CDJ72237	HOLE_ECOLI	holE	76	1:Experimental evidence at protein level	Dna polymerase iii subunit theta	1	0.999	4	15	15	15	3	4	4	259747088	270067456	270067456	185322544	157321584	157321584	1	2	1	193702832	203015712	169583632	112190736	145723536	112460856	two-sided	2.97339	0.0425835	0.0425835	0.740801	0.156188	0.432842	-0.432842	1.37076	1.37076
sp|CDJ72239|EXOX_ECOLI	CDJ72239	EXOX_ECOLI	exoX	220	1:Experimental evidence at protein level	Exodeoxyribonuclease x	0.9997	0.999	2	5	5	5	1	1	1	75460128	93543408	93543408	57746260	75358560	75358560	1	1	0	78222136	46871340	93713568	69030152	16490467	76524616	two-sided	0.782318	0.504269	0.504269	0.777332	0.60562	0.363397	-0.363397	0.297338	0.297338
sp|CDJ72242|YEBF_ECOLI	CDJ72242	YEBF_ECOLI	yebF	118	1:Experimental evidence at protein level	Hypothetical protein	1	0.999	7	19	19	19	6	5	5	511804032	413642272	413642272	170528480	157010640	157010640	1	1	1	96143088	43978072	105000496	36699680	35172656	38809956	two-sided	26.9297	0.000778449	0.000778449	0.228423	0.0495046	2.13022	-2.13022	3.10877	3.10877
sp|CDJ72243|YEBG_ECOLI	CDJ72243	YEBG_ECOLI	yebG	96	1:Experimental evidence at protein level	Dna damage-inducible protein yebg	1	0.999	6	31	31	31	5	4	4	1004533570	1032295230	1032295230	542174140	683903100	683903100	6	6	6	2138320130	2538167810	2296143870	1501280770	1670510460	1693265280	two-sided	-12.8246	0.000298398	0.000298398	2.54718	0.0646811	1.3489	1.3489	3.5252	3.5252
sp|CDJ72244|PURT_ECOLI	CDJ72244	PURT_ECOLI	purT	392	1:Experimental evidence at protein level	Phosphoribosylglycinamide formyltransferase 2	1	0.999	9	34	34	34	6	7	7	295614240	252919232	252919232	218043344	204735872	204735872	4	4	6	478529184	551681540	448401824	135299248	153605968	152268032	two-sided	8.42218	0.00149393	0.00149393	0.703048	0.0693953	0.508305	-0.508305	2.82567	2.82567
sp|CDJ72245|EDA_ECOLI	CDJ72245	EDA_ECOLI	eda	213	1:Experimental evidence at protein level	Keto-hydroxyglutarate-aldolase/keto-deoxy-phosphogluconate aldolase	1	0.999	17	163	163	163	24	31	31	16571880400	16941932500	16941932500	3319031040	2487691780	2487691780	22	27	28	16773576700	15373058000	19387813900	3555725570	3215401220	3313434880	two-sided	-2.02281	0.153331	0.153331	1.21583	0.0521144	0.281936	0.281936	0.81437	0.81437
sp|CDJ72246|EDD_ECOLI	CDJ72246	EDD_ECOLI	edd	603	1:Experimental evidence at protein level	Phosphogluconate dehydratase	1	0.999	14	45	45	45	7	11	11	575871870	591475710	591475710	120770496	120733144	120733144	7	3	6	397102240	193419136	313248256	80574400	71502920	69650296	two-sided	13.8764	0.00515268	0.00515268	0.612107	0.0790982	0.708145	-0.708145	2.28797	2.28797
sp|CDJ72247|ZWF_ECOLI	CDJ72247	ZWF_ECOLI	zwf	491	1:Experimental evidence at protein level	Glucose-6-phosphate 1-dehydrogenase	1	0.999	39	253	253	253	47	45	45	12607639600	14284695600	14284695600	1672274690	1629913730	1629913730	40	31	45	10912394200	9993752600	10936552400	1455994880	1280738940	1475209470	two-sided	3.78268	0.0541365	0.0541365	0.853985	0.0763275	0.227717	-0.227717	1.26651	1.26651
sp|CDJ72248|YEBK_ECOLI	CDJ72248	YEBK_ECOLI	yebK	289	1:Experimental evidence at protein level	Dna-binding transcriptional regulator hexr	1	0.999	6	12	12	12	4	4	4	178732416	178782400	178782400	82624160	79153904	79153904	0	0	0	2635103	0	3.84203e+06	11593.2	11426.6	9270.81	greater	69.4184	0.000103725	0.000103725	0.000134024	0.120352	12.8652	-12.8652	3.98412	3.98412
sp|CDJ72249|PYKA_ECOLI	CDJ72249	PYKA_ECOLI	pykA	480	1:Experimental evidence at protein level	Pyruvate kinase	1	0.999	35	247	247	247	42	53	53	27886233600	28790810600	28790810600	2965539330	3083934460	3083934460	34	30	35	13575991300	14596400100	15165228000	1454737790	1481970690	1463385340	two-sided	39.1754	0.000396891	0.000396891	0.481758	0.00948755	1.05362	-1.05362	3.40133	3.40133
sp|CDJ72252|ZNUA_ECOLI	CDJ72252	ZNUA_ECOLI	znuA	310	1:Experimental evidence at protein level	High-affinity zinc transporter periplasmic protein	1	0.999	12	56	56	56	9	9	9	1403973760	1534257540	1534257540	539954370	547976580	547976580	10	9	10	3069143300	3007793920	2962680060	1176024700	1160837630	1051590530	two-sided	-14.8707	0.00432336	0.00432336	2.0713	0.0601018	1.05054	1.05054	2.36418	2.36418
sp|CDJ72255|RUVB_ECOLI	CDJ72255	RUVB_ECOLI	ruvB	336	1:Experimental evidence at protein level	Holliday junction dna helicase ruvb	1	0.999	4	12	12	12	2	2	2	80390712	68071808	68071808	30699128	28173314	28173314	1	2	3	32418924	63598448	50943380		38025880	25561354	two-sided	-0.44179	0.733087	0.733087	1.09576	0.277218	0.131926	0.131926	0.134844	0.134844
sp|CDJ72256|RUVA_ECOLI	CDJ72256	RUVA_ECOLI	ruvA	203	1:Experimental evidence at protein level	Holliday junction dna helicase ruva	1	0.999	5	20	20	20	3	4	4	364621184	323172960	323172960	260085296	202759568	202759568	4	2	3	512203328	500216160	508358400	538692420	469141632	445112800	two-sided	-7.73088	0.00248038	0.00248038	2.1829	0.100348	1.12624	1.12624	2.60548	2.60548
sp|CDJ72259|YEBC_ECOLI	CDJ72259	YEBC_ECOLI	yebC	246	1:Experimental evidence at protein level	Hypothetical protein	1	0.999	13	59	59	59	9	9	9	2359063040	2908344830	2908344830	871513220	1185479040	1185479040	9	8	15	2725025280	2900867840	5921861100	1008365310	1080269310	1033099970	two-sided	0.376975	0.740006	0.740006	0.962764	0.0351061	0.0547459	-0.0547459	0.130764	0.130764
sp|CDJ72260|NTPA_ECOLI	CDJ72260	NTPA_ECOLI	ntpA	150	1:Experimental evidence at protein level	Datp pyrophosphohydrolase	1	0.999	4	20	20	20	4	4	4	79486304	66273696	66273696	38479204	27980046	27980046	4	2	2	47563324	77969736	47365520	24009032	37104084	29946564	two-sided	0.218511	0.837789	0.837789	0.964214	0.216023	0.0525749	-0.0525749	0.0768652	0.0768652
sp|CDJ72261|ASPS_ECOLI	CDJ72261	ASPS_ECOLI	aspS	590	1:Experimental evidence at protein level	Aspartyl-trna synthetase	1	0.999	66	521	521	521	80	91	91	33286821900	35655176000	35655176000	2529408260	2982473220	2982473220	92	68	99	34655248000	36226277000	38201037000	3071040510	3177639940	3068779780	two-sided	-1.76746	0.206279	0.206279	1.0969	0.0200295	0.133432	0.133432	0.685546	0.685546
sp|CDJ72262|YECD_ECOLI	CDJ72262	YECD_ECOLI	yecD	188	1:Experimental evidence at protein level	Hypothetical protein	1	0.999	7	30	30	30	6	5	5	1360652420	1020587520	1020587520	424397952	358756960	358756960	6	3	5	800845820	536642368	1226418690	270596416	212314960	273900960	two-sided	4.33025	0.0125651	0.0125651	0.662759	0.137321	0.593444	-0.593444	1.90083	1.90083
sp|CDJ72265|CMOA_ECOLI	CDJ72265	CMOA_ECOLI	cmoA	247	1:Experimental evidence at protein level	Putative methyltransferase	1	0.999	12	46	46	46	10	10	10	758060350	686849790	686849790	136944784	125974800	125974800	6	6	4	747610940	501559680	524475264	150182992	146877408	121539104	two-sided	-1.01468	0.394162	0.394162	1.07638	0.112308	0.106192	0.106192	0.404325	0.404325
sp|CDJ72266|CMOB_ECOLI	CDJ72266	CMOB_ECOLI	cmoB	323	1:Experimental evidence at protein level	Putative s-adenosyl-l-methionine-dependent methyltransferase	1	0.999	12	38	38	38	8	6	6	443369088	426613088	426613088	153433776	145761824	145761824	6	4	8	636982850	588487870	824594690	187017312	187079168	205457024	two-sided	-6.74885	0.00946374	0.00946374	1.30249	0.0550166	0.381275	0.381275	2.02394	2.02394
sp|CDJ72269|CUTC_ECOLI	CDJ72269	CUTC_ECOLI	cutC	248	1:Experimental evidence at protein level	Copper homeostasis protein cutc	1	0.999	7	26	26	26	4	6	6	317871328	342123872	342123872	112322840	110815928	110815928	5	2	3	407179072	371278208	417721472	124390544	115959376	127278544	two-sided	-3.26999	0.0775797	0.0775797	1.10083	0.0479951	0.138596	0.138596	1.11025	1.11025
sp|CDJ72270|YECM_ECOLI	CDJ72270	YECM_ECOLI	yecM	188	1:Experimental evidence at protein level	Hypothetical protein	1	0.999	10	40	40	40	8	8	8	528094752	440025856	440025856	122062600	99614176	99614176	7	2	7	393657984	270718880	392033312	90245920	65693192	95575728	two-sided	1.96103	0.124354	0.124354	0.782826	0.19011	0.353237	-0.353237	0.905342	0.905342
sp|CDJ72271|ARGS_ECOLI	CDJ72271	ARGS_ECOLI	argS	577	1:Experimental evidence at protein level	Arginyl-trna synthetase	1	0.999	55	277	277	277	44	49	49	9547730900	9777138700	9777138700	930943230	978356990	978356990	41	42	52	13744915500	13380931600	14963238900	1360725630	1290848000	1402451840	two-sided	-10.7429	0.00202447	0.00202447	1.40392	0.0417293	0.489456	0.489456	2.69369	2.69369
sp|CDJ72294|FTNB_ECOLI	CDJ72294	FTNB_ECOLI	ftnB	167	1:Experimental evidence at protein level	Putative ferritin-like protein	1	0.999	6	12	12	12	4	4	4	29059086	65470084	65470084	27636610	33297026	33297026	0	0	0	0	0	2.3121e+06	11443.5	9634.37	9693.08	greater	16.6419	0.00179565	0.00179565	0.00032655	0.100223	11.5804	-11.5804	2.74578	2.74578
sp|CDJ72295|YECJ_ECOLI	CDJ72295	YECJ_ECOLI	yecJ	83	1:Experimental evidence at protein level	Hypothetical protein	1	0.999	5	31	31	31	4	6	6	1081748100	1053008510	1053008510	431039008	408210944	408210944	5	3	7	826369600	928883140	887142780	330846592	369109728	353130688	two-sided	4.81574	0.0115425	0.0115425	0.844184	0.0547475	0.24437	-0.24437	1.9377	1.9377
sp|CDJ72297|FTNA_ECOLI	CDJ72297	FTNA_ECOLI	ftnA	165	1:Experimental evidence at protein level	Ferritin	1	0.999	8	50	50	50	7	9	9	2789594880	2531887870	2531887870	868196610	843714300	843714300	9	7	9	3088883710	2961696510	2956124670	1010334780	990880000	917294910	two-sided	-4.10249	0.0418692	0.0418692	1.14199	0.0504445	0.191556	0.191556	1.37811	1.37811
sp|CDJ72300|YECA_ECOLI	CDJ72300	YECA_ECOLI	yecA	221	1:Experimental evidence at protein level	Hypothetical protein	1	0.999	8	32	32	32	5	7	7	424926912	529498944	529498944	149321408	133567064	133567064	4	3	6	339880896	132231824	281943680	115787400	55473156	107198448	two-sided	2.35223	0.125969	0.125969	0.66864	0.351508	0.580698	-0.580698	0.899737	0.899737
sp|CDJ72302|UVRC_ECOLI	CDJ72302	UVRC_ECOLI	uvrC	610	1:Experimental evidence at protein level	Excinuclease abc subunit c	1	0.999	6	10	10	10	3	2	2	35890132	35597788	35597788	23509562	17036666	17036666	2	0	1	33576356	10310580	18999728	15283819		10519433	two-sided	1.95785	0.164141	0.164141	0.672159	0.261124	0.573125	-0.573125	0.784783	0.784783
sp|CDJ72303|UVRY_ECOLI	CDJ72303	UVRY_ECOLI	uvrY	218	1:Experimental evidence at protein level	Response regulator	1	0.999	5	17	17	17	3	4	4	407821824	431792768	431792768	135577760	139531056	139531056	1	3	2	176092688	164987392	144737856	70568800	90981752	58864696	two-sided	6.83187	0.0187522	0.0187522	0.531582	0.22123	0.911635	-0.911635	1.72695	1.72695
sp|CDJ72304|YECF_ECOLI	CDJ72304	YECF_ECOLI	yecF	74	1:Experimental evidence at protein level	Hypothetical protein	1	0.999	4	17	17	17	5	4	4	1036247940	1102282110	1102282110	497025024	486135904	486135904	2	1	1	1120361600	922556540	1026288450	476618816	409568544	444019648	two-sided	2.354	0.134508	0.134508	0.905336	0.0756185	0.143475	-0.143475	0.871253	0.871253
sp|CDJ72305|SDIA_ECOLI	CDJ72305	SDIA_ECOLI	sdiA	240	1:Experimental evidence at protein level	Dna-binding transcriptional activator sdia	1	0.999	5	19	19	19	5	4	4	121326464	145308000	145308000	59532100	45540844	45540844	3	2	1	133200256	38209968	135370432	40387416	33043072	37799836	two-sided	2.55615	0.0890014	0.0890014	0.738514	0.100472	0.437304	-0.437304	1.0506	1.0506
sp|CDJ72308|DCYD_ECOLI	CDJ72308	DCYD_ECOLI	dcyD	328	1:Experimental evidence at protein level	D-cysteine desulfhydrase	1	0.999	8	34	34	34	7	7	7	653590590	567298300	567298300	139495440	124258056	124258056	5	1	7	399182688	232869472	395104832	89411104	87301472	99781528	two-sided	5.8287	0.00534338	0.00534338	0.712592	0.0724808	0.488851	-0.488851	2.27218	2.27218
sp|CDJ72309|FLIY_ECOLI	CDJ72309	FLIY_ECOLI	fliY	266	1:Experimental evidence at protein level	Cystine transporter subunit	1	0.999	19	66	66	66	10	14	14	795371900	2594422270	2594422270	308631104	307597504	307597504	7	11	10	430021600	646449920	578720580	175439920	254357040	223302480	two-sided	3.93117	0.0589926	0.0589926	0.706951	0.182617	0.500319	-0.500319	1.2292	1.2292
sp|CDJ72316|AMYA_ECOLI	CDJ72316	AMYA_ECOLI	amyA	495	1:Experimental evidence at protein level	Alpha-amylase	1	0.999	3	8	8	8	2	3	3	209175216	54435712	54435712	81666296	49966624	49966624	0	0	0	0	0	0	11120.2	10155.5	8814.06	greater	5.7278	0.0145771	0.0145771	0.000165693	0.115473	12.5592	-12.5592	1.83633	1.83633
sp|CDJ72319|YEDF_ECOLI	CDJ72319	YEDF_ECOLI	yedF	77	1:Experimental evidence at protein level	Hypothetical protein	0.9997	0.999	3	11	11	11	3	1	1	473159936	499045344	499045344	248140112	281292544	281292544	2	2	2	285891552	303373536	310288896	164041680	173885536	178546800	two-sided	8.27778	0.00628481	0.00628481	0.637052	0.0430143	0.650517	-0.650517	2.20171	2.20171
sp|CDJ72345|DCM_ECOLI	CDJ72345	DCM_ECOLI	dcm	472	1:Experimental evidence at protein level	Dna cytosine methylase	1	0.999	9	21	21	21	7	4	4	128532648	128416848	128416848	33003374	32319750	32319750	1	2	3	27034160	39767020	41193908	19048270	19023394	16500069	two-sided	16.3994	0.00201114	0.00201114	0.558891	0.0804854	0.839361	-0.839361	2.69656	2.69656
sp|CDJ72348|HCHA_ECOLI	CDJ72348	HCHA_ECOLI	hchA	283	1:Experimental evidence at protein level	Chaperone protein hcha	1	0.999	10	28	28	28	6	9	9	1048575360	990947460	990947460	355789248	313458656	313458656	2	1	1	138558304	162132480	143557920	52625236	72815176	66617644	two-sided	17.201	0.00078368	0.00078368	0.195438	0.161556	2.35522	-2.35522	3.10586	3.10586
sp|CDJ72356|MTFA_ECOLI	CDJ72356	MTFA_ECOLI	mtfA	265	1:Experimental evidence at protein level	Hypothetical protein	1	0.999	8	24	24	24	7	7	7	313510464	323085568	323085568	93256960	100837264	100837264	0	1	2	51477652	13833153	81350624	18541114		19667954	two-sided	30.5954	0.000628663	0.000628663	0.194329	0.0417072	2.36343	-2.36343	3.20158	3.20158
sp|CDJ72359|AMN_ECOLI	CDJ72359	AMN_ECOLI	amn	484	1:Experimental evidence at protein level	Amp nucleosidase	1	0.999	15	58	58	58	13	14	14	1505302020	1370984320	1370984320	447940224	360073824	360073824	6	4	7	905405630	871800000	831919230	193711712	149659056	169236528	two-sided	6.84056	0.00857812	0.00857812	0.438843	0.129173	1.18822	-1.18822	2.06661	2.06661
sp|CDJ72360|YEEN_ECOLI	CDJ72360	YEEN_ECOLI	yeeN	238	1:Experimental evidence at protein level	Hypothetical protein	1	0.999	12	115	115	115	17	22	22	6873502200	7488517600	7488517600	1459618940	1547977470	1547977470	18	15	21	9603574800	10341333000	10253040600	2160898050	2120336000	2145527420	two-sided	-19.6529	0.000631938	0.000631938	1.41075	0.00955919	0.496459	0.496459	3.19933	3.19933
sp|CDJ72371|FLU_ECOLI	CDJ72371	FLU_ECOLI	flu	1039	1:Experimental evidence at protein level	Cp4-44 prophage; antigen 43 (ag43) phase-variable biofilm formation autotransporter	1	0.999	11	23	23	23	0	1	1	19539970	28154892	28154892	8860469	9573609	9573609	6	6	9	525213920	452907456	465542400	98831136	95525360	120830336	two-sided	-12.0484	0.00677339	0.00677339	11.2536	0.130924	3.49231	3.49231	2.16919	2.16919
sp|CDJ72377|YEEX_ECOLI	CDJ72377	YEEX_ECOLI	yeeX	109	1:Experimental evidence at protein level	Hypothetical protein	1	0.999	6	58	58	58	9	12	12	2666588160	3681196540	3681196540	1660885250	2922091010	2922091010	9	6	10	2567929340	2798857730	2535215620	1829852030	2670408700	1815652350	two-sided	0.782522	0.483428	0.483428	0.841553	0.232482	0.248874	-0.248874	0.315668	0.315668
sp|CDJ72381|SBCB_ECOLI	CDJ72381	SBCB_ECOLI	sbcB	475	1:Experimental evidence at protein level	Exonuclease i	1	0.999	15	51	51	51	5	13	13	458792096	398141408	398141408	108132096	90785792	90785792	7	5	8	416541920	212675936	352806592	93324184	71745616	92428040	two-sided	1.17757	0.306552	0.306552	0.888832	0.142229	0.170018	-0.170018	0.513495	0.513495
sp|CDJ72386|YEEZ_ECOLI	CDJ72386	YEEZ_ECOLI	yeeZ	274	1:Experimental evidence at protein level	Putative epimerase, with nad(p)-binding rossmann-fold domain	1	0.999	16	83	83	83	14	12	12	1651036030	1248344450	1248344450	354939872	274743968	274743968	18	12	15	2526139900	2868461310	2492335360	608794240	679726720	582917630	two-sided	-8.18212	0.00124798	0.00124798	2.0692	0.0803471	1.04907	1.04907	2.90379	2.90379
sp|CDJ72387|YOEB_ECOLI	CDJ72387	YOEB_ECOLI	yoeB	84	1:Experimental evidence at protein level	Toxin of the yoeb-yefm toxin-antitoxin system	1	0.999	5	9	9	9	0	0	0	0	51025804	51025804		34229012	34229012	4	2	3	406083776	306832320	407658784	218739952	201071760	205496768	two-sided	-32.8204	0.000927062	0.000927062	6.08946	0.0441072	2.60631	2.60631	3.03289	3.03289
sp|CDJ72388|YEFM_ECOLI	CDJ72388	YEFM_ECOLI	yefM	83	1:Experimental evidence at protein level	Antitoxin yefm	1	0.999	4	14	14	14	2	2	2	167972960	190771488	190771488	98590296	168767568	168767568	4	1	3	489774816	552075010	551902530	459220896	566417980	529481472	two-sided	-9.51832	0.000989765	0.000989765	3.56576	0.10505	1.83421	1.83421	3.00447	3.00447
sp|CDJ72390|HISG_ECOLI	CDJ72390	HISG_ECOLI	hisG	299	1:Experimental evidence at protein level	Atp phosphoribosyltransferase	1	0.999	19	69	69	69	11	7	7	962690180	895517700	895517700	195657600	175173920	175173920	15	9	20	3483024640	3196858620	3972710400	589853310	636334020	632474430	two-sided	-26.7082	0.000183779	0.000183779	3.40411	0.0416328	1.76728	1.76728	3.7357	3.7357
sp|CDJ72391|HISD_ECOLI	CDJ72391	HISD_ECOLI	hisD	434	1:Experimental evidence at protein level	Histidinol dehydrogenase	1	0.999	15	50	50	50	4	4	4	243478896	323776832	323776832	85478416	74208560	74208560	14	10	14	1866944000	2032383360	1796029950	269816064	285873472	304095232	two-sided	-19.6992	0.000721854	0.000721854	3.67593	0.0598439	1.87811	1.87811	3.14155	3.14155
sp|CDJ72392|HISC_ECOLI	CDJ72392	HISC_ECOLI	hisC	356	1:Experimental evidence at protein level	Histidinol-phosphate aminotransferase	1	0.999	18	77	77	77	11	10	10	1042627070	870618110	870618110	218500512	186809344	186809344	17	13	16	2874741500	2735362050	3535393790	535556704	547371520	624245310	two-sided	-12.4966	0.00228991	0.00228991	2.88316	0.0846266	1.52765	1.52765	2.64018	2.64018
sp|CDJ72393|HISB_ECOLI	CDJ72393	HISB_ECOLI	hisB	355	1:Experimental evidence at protein level	Imidazole glycerol-phosphate dehydratase/histidinol phosphatase	1	0.999	13	57	57	57	6	9	9	5102020600	1377794560	1377794560	1530299900	1479990910	1479990910	9	12	12	4485911000	8001682900	5201721900	3516278020	3853138690	3924711420	two-sided	-17.8531	0.00266734	0.00266734	2.51524	0.0579338	1.3307	1.3307	2.57392	2.57392
sp|CDJ72394|HISH_ECOLI	CDJ72394	HISH_ECOLI	hisH	196	1:Experimental evidence at protein level	Imidazole glycerol phosphate synthase subunit hish	1	0.999	7	29	29	29	4	4	4	218250784	213559136	213559136	51782384	53951636	53951636	7	4	6	518697920	534167456	592821630	133374968	136522304	143885104	two-sided	-26.4921	0.000814254	0.000814254	2.59123	0.0391084	1.37364	1.37364	3.08924	3.08924
sp|CDJ72395|HISA_ECOLI	CDJ72395	HISA_ECOLI	hisA	245	1:Experimental evidence at protein level	(5-phosphoribosylamino)methylideneamino] imidazole-4-carboxamide isomerase	1	0.999	9	43	43	43	7	7	7	333999200	322424832	322424832	127048640	86586744	86586744	10	5	7	864460480	878036930	1126388740	296555904	299259968	323932864	two-sided	-12.8624	0.000512612	0.000512612	3.06356	0.0492076	1.61521	1.61521	3.29021	3.29021
sp|CDJ72396|HISF_ECOLI	CDJ72396	HISF_ECOLI	hisF	258	1:Experimental evidence at protein level	Imidazole glycerol phosphate synthase subunit hisf	1	0.999	11	50	50	50	9	6	6	632930560	463427968	463427968	127816328	113624272	113624272	11	8	10	1147189500	1267107070	1279222530	229814448	250082304	254715136	two-sided	-14.0712	0.00043716	0.00043716	2.06895	0.0540824	1.0489	1.0489	3.35936	3.35936
sp|CDJ72397|HISI_ECOLI	CDJ72397	HISI_ECOLI	hisI	203	1:Experimental evidence at protein level	Bifunctional phosphoribosyl-amp cyclohydrolase/phosphoribosyl-atp pyrophosphatase	1	0.999	4	21	21	21	3	4	4	141305552	56111824	56111824	82204504	28176258	28176258	4	1	5	224263424	131670008	198788224	139344320	103634016	134292928	two-sided	-3.75595	0.0273898	0.0273898	2.72286	0.153668	1.44512	1.44512	1.56241	1.56241
sp|CDJ72400|GND_ECOLI	CDJ72400	GND_ECOLI	gnd	468	1:Experimental evidence at protein level	6-phosphogluconate dehydrogenase	1	0.999	56	565	565	565	107	96	96	116422476000	111326749000	111326749000	13053371400	12961409000	12961409000	86	79	101	101108859000	98819129000	115793527000	12657596400	12537839600	13736256500	two-sided	0.038796	0.972537	0.972537	0.998858	0.0508627	0.00164798	-0.00164798	0.0120937	0.0120937
sp|CDJ72404|WBBI_ECOLI	CDJ72404	WBBI_ECOLI	wbbI	330	1:Experimental evidence at protein level	Hypothetical protein	1	0.999	5	15	15	15	1	3	3	32522776	47223576	47223576	20673952	20659984	20659984	3	3	2	240381760	256907360	237035808	113102688	108867672	110933152	two-sided	-73.857	0.000183234	0.000183234	5.36994	0.0190841	2.42491	2.42491	3.737	3.737
sp|CDJ72406|GLF_ECOLI	CDJ72406	GLF_ECOLI	glf	367	1:Experimental evidence at protein level	Udp-galactopyranose mutase, fad/nad(p)-binding	1	0.999	41	291	291	291	39	45	45	16470003700	18016952300	18016952300	1728183040	1736032770	1736032770	54	47	61	36737745000	30805936100	37976289000	3620569090	3367587070	3691223040	two-sided	-18.5837	0.00286452	0.00286452	2.05363	0.0478013	1.03818	1.03818	2.54295	2.54295
sp|CDJ72408|RFBC_ECOLI	CDJ72408	RFBC_ECOLI	rfbC	185	1:Experimental evidence at protein level	Dtdp-4-deoxyrhamnose-3,5-epimerase	1	0.999	16	140	140	140	23	21	21	5424131600	4921452000	4921452000	1512249090	1130999940	1130999940	29	19	27	11730751500	12243750900	12249925600	3295987970	2930104830	2966428930	two-sided	-10.481	0.000487408	0.000487408	2.43559	0.065785	1.28427	1.28427	3.31211	3.31211
sp|CDJ72409|RFBA_ECOLI	CDJ72409	RFBA_ECOLI	rfbA	293	1:Experimental evidence at protein level	Glucose-1-phosphate thymidylyltransferase	1	0.999	29	207	197	207	29	31	31	8783475700	10938583000	10938583000	1120289020	1199617020	1199617020	38	36	42	21520080900	22023055400	23072553000	2368075520	2597169410	2563589120	two-sided	-17.5463	0.00102289	0.00102289	2.13916	0.0492978	1.09705	1.09705	2.99017	2.99017
sp|CDJ72410|RFBD_ECOLI	CDJ72410	RFBD_ECOLI	rfbD	299	1:Experimental evidence at protein level	Dtdp-4-dehydrorhamnose reductase	1	0.999	24	161	161	161	26	23	23	9296924700	7636691500	7636691500	1498260220	977559420	977559420	33	26	30	19628230700	17664372700	21568966700	3052071940	2732620030	2968085760	two-sided	-8.91439	0.00257611	0.00257611	2.53455	0.0567604	1.34173	1.34173	2.58904	2.58904
sp|CDJ72411|RFBB_ECOLI	CDJ72411	RFBB_ECOLI	rfbB	361	1:Experimental evidence at protein level	Dtdp-glucose-4,6-dehydratase	1	0.999	43	453	445	453	68	56	56	24265261100	22370684900	22370684900	1950646140	1730619900	1730619900	98	66	109	56172835000	52561859000	59679805000	4384711200	4075427070	4648247800	two-sided	-14.1697	0.00117547	0.00117547	2.42215	0.0656178	1.27629	1.27629	2.92979	2.92979
sp|CDJ72412|GALF_ECOLI	CDJ72412	GALF_ECOLI	galF	297	1:Experimental evidence at protein level	Utp--glucose-1-phosphate uridylyltransferase subunit galf	1	0.999	21	128	128	128	19	23	23	4934196200	5238725600	5238725600	1030931010	1029709570	1029709570	26	17	20	7132411900	6248310800	5716972500	1460961920	1326222340	1093216000	two-sided	-2.45169	0.133777	0.133777	1.25565	0.143837	0.328435	0.328435	0.873619	0.873619
sp|CDJ72435|DCD_ECOLI	CDJ72435	DCD_ECOLI	dcd	193	1:Experimental evidence at protein level	Deoxycytidine triphosphate deaminase	1	0.999	6	36	36	36	6	6	6	869608580	918136580	918136580	404454560	449925184	449925184	7	5	6	667195970	1039258820	1017523710	479542784	473821760	500846272	two-sided	-2.89784	0.0605737	0.0605737	1.11493	0.0293795	0.156955	0.156955	1.21772	1.21772
sp|CDJ72436|UDK_ECOLI	CDJ72436	UDK_ECOLI	udk	213	1:Experimental evidence at protein level	Uridine kinase	1	0.999	14	66	66	66	9	10	10	1540746750	1685652480	1685652480	310750944	313934912	313934912	14	11	12	3887344900	3755772930	3527585790	884434370	886732100	830287550	two-sided	-30.0026	0.00106944	0.00106944	2.77157	0.0368398	1.4707	1.4707	2.97084	2.97084
sp|CDJ72439|YEGD_ECOLI	CDJ72439	YEGD_ECOLI	yegD	450	1:Experimental evidence at protein level	Putative chaperone	1	0.999	21	72	72	72	8	8	8	694354750	370897024	370897024	128040080	80685880	80685880	19	8	21	3169745410	1868888830	2249878020	559882880	528143552	562616190	two-sided	-23.5395	4.66169e-05	4.66169e-05	5.70344	0.0348274	2.51183	2.51183	4.33146	4.33146
sp|CDJ72449|BAER_ECOLI	CDJ72449	BAER_ECOLI	baeR	240	1:Experimental evidence at protein level	Dna-binding transcriptional regulator baer	1	0.999	12	39	39	39	6	6	6	269120832	239524048	239524048	72905376	78676440	78676440	9	5	7	409935136	266155904	293933984	114992152	114107776	100002360	two-sided	-6.30816	0.0120056	0.0120056	1.42927	0.0766694	0.515283	0.515283	1.92062	1.92062
sp|CDJ72450|YEGP_ECOLI	CDJ72450	YEGP_ECOLI	yegP	110	1:Experimental evidence at protein level	Hypothetical protein	1	0.999	3	8	8	8	2	3	3	186327280	207359584	207359584	79375928	83889976	83889976	0	0	0	0	0	4440517	9750.28	10198.6	9297.44	greater	54.7461	0.000166742	0.000166742	0.000118331	0.0462173	13.0449	-13.0449	3.77795	3.77795
sp|CDJ72451|YEGQ_ECOLI	CDJ72451	YEGQ_ECOLI	yegQ	453	1:Experimental evidence at protein level	Putative peptidase	1	0.999	29	127	127	127	12	20	20	2488212220	2339295740	2339295740	355512768	320876192	320876192	26	19	30	7279551500	8352957400	8259885600	960326980	1069273600	1016749630	two-sided	-20.3836	0.000714561	0.000714561	3.0547	0.0536559	1.61103	1.61103	3.14596	3.14596
sp|CDJ72457|GATD_ECOLI	CDJ72457	GATD_ECOLI	gatD	346	1:Experimental evidence at protein level	Galactitol-1-phosphate dehydrogenase	1	0.999	16	73	73	73	16	17	17	3477106430	3681059330	3681059330	782583620	834589310	834589310	8	7	8	1053946430	1043874370	715652540	254205616	252000080	156344176	two-sided	16.2854	0.00044469	0.00044469	0.270234	0.252998	1.88772	-1.88772	3.35194	3.35194
sp|CDJ72459|GATB_ECOLI	CDJ72459	GATB_ECOLI	gatB	94	1:Experimental evidence at protein level	Pts system galactitol-specific transporter subunit iib	1	0.999	7	41	41	41	10	9	9	1738162430	2871381500	2871381500	456140544	719869380	719869380	7	3	3	716899070	590284030	412768192	160777856	117884688	100476088	two-sided	5.63527	0.0250555	0.0250555	0.19998	0.245573	2.32207	-2.32207	1.6011	1.6011
sp|CDJ72460|GATA_ECOLI	CDJ72460	GATA_ECOLI	gatA	150	1:Experimental evidence at protein level	Pts system galactitol-specific transporter subunit iia	1	0.999	6	29	29	29	5	7	7	821961410	825836160	825836160	303560928	328864096	328864096	4	1	5	340561376	377464416	250270432	138928352	144615392	111766312	two-sided	14.3076	0.000170189	0.000170189	0.411229	0.133229	1.28199	-1.28199	3.76907	3.76907
sp|CDJ72462|GATY_ECOLI	CDJ72462	GATY_ECOLI	gatY	284	1:Experimental evidence at protein level	Tagatose-bisphosphate aldolase	1	0.999	22	132	132	132	23	26	26	10909883400	13156077600	13156077600	2275544320	2417533950	2417533950	22	14	21	10590029800	6813071900	10828006400	1993991300	1649803260	1940822910	two-sided	4.3484	0.0267085	0.0267085	0.785392	0.0995336	0.348515	-0.348515	1.57335	1.57335
sp|CDJ72463|FBAB_ECOLI	CDJ72463	FBAB_ECOLI	fbaB	350	1:Experimental evidence at protein level	Fructose-bisphosphate aldolase	1	0.999	18	67	67	67	16	18	18	1943748610	1628137980	1628137980	356450304	306985984	306985984	7	2	6	310392992	208467088	341595008	89243104	79834040	103916560	two-sided	12.9764	0.0016467	0.0016467	0.281314	0.133374	1.82974	-1.82974	2.78338	2.78338
sp|CDJ72465|YEGU_ECOLI	CDJ72465	YEGU_ECOLI	yegU	334	1:Experimental evidence at protein level	Putative hydrolase	1	0.999	9	25	25	25	5	4	4	132293832	128803608	128803608	32040236	33603588	33603588	4	3	5	190349984	197645056	187873696	47827776	52635072	50857512	two-sided	-11.5951	0.00288166	0.00288166	1.52468	0.0481893	0.608505	0.608505	2.54036	2.54036
sp|CDJ72467|YEGW_ECOLI	CDJ72467	YEGW_ECOLI	yegW	248	1:Experimental evidence at protein level	Putative dna-binding transcriptional regulator	1	0.999	3	10	10	10	1	2	2	274190848	62140668	62140668	60515752	81022232	81022232	2	0	3	62992024	188695840	220534256	84325768		93928288	two-sided	-1.78857	0.171639	0.171639	1.20139	0.0761835	0.264702	0.264702	0.765385	0.765385
sp|CDJ72469|THID_ECOLI	CDJ72469	THID_ECOLI	thiD	266	1:Experimental evidence at protein level	Phosphomethylpyrimidine kinase	1	0.999	4	7	7	7	2	1	1	26767292	24587500	24587500	16521563	15223514	15223514	0	0	3	46381596	18306316	67042076	29068738		42163904	two-sided	-3.04184	0.20046	0.20046	2.2749	0.259984	1.1858	1.1858	0.697972	0.697972
sp|CDJ72479|MRP_ECOLI	CDJ72479	MRP_ECOLI	mrp	369	1:Experimental evidence at protein level	Putative atpase	1	0.999	9	30	30	30	3	4	4	961585660	633915970	633915970	603841090	347725536	347725536	6	6	7	1518738940	1503825920	1451652100	685027840	791010880	509116416	two-sided	-1.92902	0.126059	0.126059	1.52787	0.215175	0.611526	0.611526	0.899426	0.899426
sp|CDJ72480|METG_ECOLI	CDJ72480	METG_ECOLI	metG	677	1:Experimental evidence at protein level	Methionyl-trna synthetase	1	0.999	67	425	425	425	59	61	61	18478397400	21732968400	21732968400	1462507650	1571622780	1571622780	89	69	86	44756263000	39158555000	47596102000	3413534980	3260160770	3491403780	two-sided	-24.0495	0.000137616	0.000137616	2.20704	0.0347241	1.14212	1.14212	3.86133	3.86133
sp|CDJ72487|YEHS_ECOLI	CDJ72487	YEHS_ECOLI	yehS	156	1:Experimental evidence at protein level	Hypothetical protein	1	0.999	15	80	80	80	11	12	12	885565380	879186560	879186560	186011472	130601480	130601480	16	9	20	3077856770	2370181890	2983437310	430499456	396164512	409341312	two-sided	-12.5183	0.00096503	0.00096503	2.76379	0.042042	1.46665	1.46665	3.01546	3.01546
sp|CDJ72488|YEHT_ECOLI	CDJ72488	YEHT_ECOLI	yehT	239	1:Experimental evidence at protein level	Putative two-component response-regulatory protein yeht	1	0.9989	3	10	10	10	1	2	2	49084152	52521924	52521924	32034172	38572800	38572800	2	2	1	42438552	17284472	43945888	30985126		37234748	two-sided	0.599322	0.610457	0.610457	0.93726	0.129556	0.0934791	-0.0934791	0.214345	0.214345
sp|CDJ72495|OSMF_ECOLI	CDJ72495	OSMF_ECOLI	osmF	305	1:Experimental evidence at protein level	Putative transporter subunit: periplasmic-binding component of abc superfamily	1	0.999	6	15	15	15	4	5	5	208285440	116519808	116519808	40739868	30763678	30763678	0	0	1	15440528	45646460	12021699	8709964		11541400	two-sided	6.63032	0.0105338	0.0105338	0.297036	0.197728	1.75129	-1.75129	1.97742	1.97742
sp|CDJ72496|BGLX_ECOLI	CDJ72496	BGLX_ECOLI	bglX	765	1:Experimental evidence at protein level	Beta-d-glucoside glucohydrolase, periplasmic	1	0.999	43	197	197	197	29	30	30	3593507070	3953287170	3953287170	452992960	448826016	448826016	42	30	36	6189557800	6303179300	5920050700	719364800	716309630	765493380	two-sided	-17.7521	0.00295123	0.00295123	1.62972	0.0375573	0.704621	0.704621	2.53	2.53
sp|CDJ72497|DLD_ECOLI	CDJ72497	DLD_ECOLI	dld	571	1:Experimental evidence at protein level	D-lactate dehydrogenase	1	0.999	7	19	19	19	3	3	3	61400900	90263088	90263088	23159442	22362442	22362442	3	3	4	116808240	159477040	106948320	33875136	45506812	40096244	two-sided	-5.10177	0.0354134	0.0354134	1.76003	0.146149	0.815597	0.815597	1.45083	1.45083
sp|CDJ72498|PBPG_ECOLI	CDJ72498	PBPG_ECOLI	pbpG	310	1:Experimental evidence at protein level	D-alanyl-d-alanine endopeptidase	1	0.999	4	11	11	11	2	2	2	104082744	228944336	228944336	85585736	95780688	95780688	1	1	3	456278400	260232928	394820160	152098496	145931024	135664064	two-sided	-8.88113	0.00141088	0.00141088	1.56485	0.0574276	0.646024	0.646024	2.85051	2.85051
sp|CDJ72502|DUSC_ECOLI	CDJ72502	DUSC_ECOLI	dusC	315	1:Experimental evidence at protein level	Trna-dihydrouridine synthase c	1	0.999	17	45	45	45	5	6	6	221424896	199106832	199106832	34368308	34498116	34498116	14	6	8	797199940	627455810	802346690	103007984	108018720	108596520	two-sided	-40.6136	0.000601327	0.000601327	3.09219	0.0288467	1.62863	1.62863	3.22089	3.22089
sp|CDJ72505|CDD_ECOLI	CDJ72505	CDD_ECOLI	cdd	294	1:Experimental evidence at protein level	Cytidine deaminase	1	0.999	17	113	113	113	24	19	19	8231451100	6546931700	6546931700	1657423620	1403980670	1403980670	16	16	19	4398918700	3982201860	4817390100	908717250	803233860	950117700	two-sided	6.31902	0.00801243	0.00801243	0.596157	0.0853501	0.746237	-0.746237	2.09624	2.09624
sp|CDJ72508|YEIT_ECOLI	CDJ72508	YEIT_ECOLI	yeiT	412	1:Experimental evidence at protein level	Putative oxidoreductase	1	0.999	10	21	21	21	5	8	8	299107648	435234720	435234720	87564032	152863648	152863648	0	0	0	0	0	5068206	10835.8	10290	9753.88	greater	6.0224	0.0132406	0.0132406	7.85161e-05	0.0525555	13.6367	-13.6367	1.87809	1.87809
sp|CDJ72509|YEIA_ECOLI	CDJ72509	YEIA_ECOLI	yeiA	411	1:Experimental evidence at protein level	Dihydropyrimidine dehydrogenase	1	0.999	4	7	7	7	3	2	2	80053368	114479288	114479288	54574576	71038344	71038344	0	0	0	0	0	0	9093.69	8636.4	8912.71	greater	11.9429	0.00346908	0.00346908	0.000135482	0.0259316	12.8496	-12.8496	2.45979	2.45979
sp|CDJ72511|MGLA_ECOLI	CDJ72511	MGLA_ECOLI	mglA	506	1:Experimental evidence at protein level	Galactose/methyl galaxtoside transporter atp-binding protein	1	0.999	7	20	20	20	2	4	4	65684904	184245760	184245760	89768616	57491204	57491204	5	3	2	99189592	105996936	23919278	51456656	52714756		two-sided	1.49985	0.271621	0.271621	0.763157	0.0170798	0.389949	-0.389949	0.566037	0.566037
sp|CDJ72512|MGLB_ECOLI	CDJ72512	MGLB_ECOLI	mglB	332	1:Experimental evidence at protein level	Methyl-galactoside transporter subunit	1	0.999	42	303	303	303	53	54	54	43415585000	41194009000	41194009000	4287425540	4455865900	4455865900	54	45	43	36758946000	29634945000	18632779800	3857034750	3050958850	2074455170	two-sided	2.71126	0.110572	0.110572	0.680532	0.29813	0.555265	-0.555265	0.956357	0.956357
sp|CDJ72513|GALS_ECOLI	CDJ72513	GALS_ECOLI	galS	346	1:Experimental evidence at protein level	Dna-binding transcriptional regulator gals	1	0.999	9	23	23	23	5	4	4	164509888	172600336	172600336	47464192	40077532	40077532	3	3	4	209554128	152665024	135617360	70444168	54003132	34602052	two-sided	-0.983996	0.41973	0.41973	1.24628	0.338412	0.317628	0.317628	0.37703	0.37703
sp|CDJ72515|FOLE_ECOLI	CDJ72515	FOLE_ECOLI	folE	222	1:Experimental evidence at protein level	Gtp cyclohydrolase i	1	0.999	14	90	90	90	13	13	13	7713202700	8204411400	8204411400	1319259650	1387074430	1387074430	14	17	20	9926491100	10586534900	9566834700	1728888700	1795833600	1921315840	two-sided	-7.42054	0.00786176	0.00786176	1.33044	0.0538114	0.411904	0.411904	2.10448	2.10448
sp|CDJ72516|YEIG_ECOLI	CDJ72516	YEIG_ECOLI	yeiG	278	1:Experimental evidence at protein level	Putative esterase	1	0.999	5	17	17	17	3	3	3	229534800	185235008	185235008	93882256	85648944	85648944	2	2	4	179478880	88943648	210251072	126284672	46247460	118533624	two-sided	-0.336619	0.7678	0.7678	1.09762	0.454974	0.134372	0.134372	0.114752	0.114752
sp|CDJ72519|YEIE_ECOLI	CDJ72519	YEIE_ECOLI	yeiE	293	1:Experimental evidence at protein level	Putative dna-binding transcriptional regulator	1	0.999	9	49	49	49	10	10	10	398036832	321542816	321542816	87275688	67341976	67341976	9	1	9	368160928	158654240	269585088	75475288	59749796	57556332	two-sided	1.1157	0.328569	0.328569	0.868543	0.1521	0.203331	-0.203331	0.483373	0.483373
sp|CDJ72521|NFO_ECOLI	CDJ72521	NFO_ECOLI	nfo	285	1:Experimental evidence at protein level	Endonuclease iv	1	0.999	14	67	67	67	8	11	11	1136507390	1020243140	1020243140	209483984	171974096	171974096	14	11	12	2054437120	2355537410	2433582340	392594048	356284192	406922656	two-sided	-10.254	0.000604199	0.000604199	2.08842	0.0677511	1.06241	1.06241	3.21882	3.21882
sp|CDJ72534|YEJA_ECOLI	CDJ72534	YEJA_ECOLI	yejA	604	1:Experimental evidence at protein level	Putative oligopeptide transporter subunit	1	0.999	9	15	15	15	3	1	1	69055248	77458944	77458944	28831518	20279908	20279908	3	3	4	110132224	72913880	25404268	30141750	37206016	16953714	two-sided	-0.754887	0.507325	0.507325	1.21487	0.365805	0.280802	0.280802	0.294714	0.294714
sp|CDJ72538|YEJG_ECOLI	CDJ72538	YEJG_ECOLI	yejG	114	1:Experimental evidence at protein level	Hypothetical protein	1	0.999	8	22	22	22	6	7	7	318883296	265913152	265913152	93928320	73277872	73277872	1	0	1	21928704	10045250	16230312	15897093		11751721	two-sided	9.22786	0.00683532	0.00683532	0.172457	0.212032	2.53569	-2.53569	2.16524	2.16524
sp|CDJ72540|RSUA_ECOLI	CDJ72540	RSUA_ECOLI	rsuA	231	1:Experimental evidence at protein level	16s rrna pseudouridylate synthase a	1	0.999	15	86	86	86	13	12	12	3754682620	3447000830	3447000830	856948290	815599740	815599740	16	18	15	8240456700	7995522000	8599773200	1903606140	1855176580	1873891710	two-sided	-53.1597	7.54044e-07	7.54044e-07	2.2638	0.0130074	1.17875	1.17875	6.1226	6.1226
sp|CDJ72542|RPLY_ECOLI	CDJ72542	RPLY_ECOLI	rplY	94	1:Experimental evidence at protein level	50s ribosomal protein l25	1	0.999	13	187	187	187	30	35	35	24904667100	26364227600	26364227600	8945195000	9377105900	9377105900	33	26	28	29053128700	31946471400	27548549100	10383276000	12408251400	9621999600	two-sided	-1.86223	0.196399	0.196399	1.17019	0.133287	0.226741	0.226741	0.70686	0.70686
sp|CDJ72543|YEJK_ECOLI	CDJ72543	YEJK_ECOLI	yejK	335	1:Experimental evidence at protein level	Nucleoid-associated protein ndpa	1	0.999	20	115	115	115	21	18	18	3101584640	2708168700	2708168700	448415808	402317920	402317920	17	18	23	3831823870	3688305150	3688056830	549706430	544837500	584580350	two-sided	-7.16649	0.00233516	0.00233516	1.34003	0.0387294	0.422263	0.422263	2.63168	2.63168
sp|CDJ72544|YEJL_ECOLI	CDJ72544	YEJL_ECOLI	yejL	75	1:Experimental evidence at protein level	Hypothetical protein	1	0.999	7	43	43	43	4	8	8	1273286020	1359232000	1359232000	907591550	734270910	734270910	7	4	12	2758166530	2247324420	4971925000	2811387650	2814859010	3036623360	two-sided	-22.2268	3.90831e-05	3.90831e-05	3.64578	0.0446905	1.86623	1.86623	4.40801	4.40801
sp|CDJ72547|NARP_ECOLI	CDJ72547	NARP_ECOLI	narP	215	1:Experimental evidence at protein level	Transcriptional regulator narp	1	0.999	6	19	19	19	2	4	4	81549192	298014464	298014464	104493488	96656744	96656744	3	3	3	200477568	196836448	196855520	118839680	112887272	112765136	two-sided	-4.72586	0.0106844	0.0106844	1.15676	0.0302395	0.210093	0.210093	1.97125	1.97125
sp|CDJ72560|NAPA_ECOLI	CDJ72560	NAPA_ECOLI	napA	828	1:Experimental evidence at protein level	Nitrate reductase catalytic subunit	1	0.999	13	32	32	32	10	11	11	416367200	441655776	441655776	136443520	121040632	121040632	0	0	0	158356864	223429264	193873776	51971928	129616664		two-sided	0.90348	0.528098	0.528098	0.719591	0.604698	0.474752	-0.474752	0.277285	0.277285
sp|CDJ72564|ECO_ECOLI	CDJ72564	ECO_ECOLI	eco	162	1:Experimental evidence at protein level	Ecotin	1	0.999	14	84	84	84	13	17	17	4432301600	5214252500	5214252500	1455734910	1816103680	1816103680	12	12	13	6254881300	6262563800	6068366800	2395368450	2294523390	2395274500	two-sided	-5.33731	0.0241912	0.0241912	1.39254	0.0246413	0.477719	0.477719	1.61634	1.61634
sp|CDJ72565|MQO_ECOLI	CDJ72565	MQO_ECOLI	mqo	548	1:Experimental evidence at protein level	Malate:quinone oxidoreductase	1	0.999	22	80	80	80	18	17	17	2289672700	2497859330	2497859330	403813376	380051744	380051744	10	7	11	1649892100	1295706750	1123997570	278716320	241966112	183098752	two-sided	5.29769	0.024335	0.024335	0.604666	0.205603	0.725789	-0.725789	1.61377	1.61377
sp|CDJ72570|OMPC_ECOLI	CDJ72570	OMPC_ECOLI	ompC	367	1:Experimental evidence at protein level	Outer membrane porin protein c	1	0.999	17	82	81	82	12	16	16	3240489470	3718366210	3718366210	678173060	701369540	701369540	12	13	13	3712834820	4368303100	3092011780	692056260	863839300	580400960	two-sided	-0.222978	0.843937	0.843937	1.02662	0.200503	0.0378959	0.0378959	0.0736901	0.0736901
sp|CDJ72572|RCSB_ECOLI	CDJ72572	RCSB_ECOLI	rcsB	216	1:Experimental evidence at protein level	Transcriptional regulator rcsb	1	0.999	10	49	49	49	8	11	11	1422007420	1376015870	1376015870	377229280	332995904	332995904	6	5	8	1106484350	654071940	1037779330	306791936	237664096	270204384	two-sided	3.06947	0.0416543	0.0416543	0.780909	0.127355	0.356774	-0.356774	1.38034	1.38034
sp|CDJ72584|GYRA_ECOLI	CDJ72584	GYRA_ECOLI	gyrA	875	1:Experimental evidence at protein level	Dna gyrase subunit a	1	0.999	63	431	431	431	78	77	77	27128807400	29998436400	29998436400	1889060480	1871673470	1871673470	65	53	81	27587389400	27188871200	31261243400	1832678530	1834125950	2025648640	two-sided	-0.311061	0.784762	0.784762	1.01066	0.0584963	0.0152988	0.0152988	0.105262	0.105262
sp|CDJ72585|UBIG_ECOLI	CDJ72585	UBIG_ECOLI	ubiG	240	1:Experimental evidence at protein level	3-demethylubiquinone-9 3-methyltransferase	1	0.999	14	41	41	41	8	10	10	1142158720	1446595330	1446595330	291362496	329336320	329336320	5	3	5	765160130	499020864	821616700	196554816	164705616	182063056	two-sided	8.66159	0.0014542	0.0014542	0.571898	0.0880474	0.806169	-0.806169	2.83738	2.83738
sp|CDJ72588|NRDA_ECOLI	CDJ72588	NRDA_ECOLI	nrdA	761	1:Experimental evidence at protein level	Ribonucleotide-diphosphate reductase subunit alpha	1	0.999	54	319	319	319	53	59	59	17854402600	22436714500	22436714500	2199411460	2311982340	2311982340	48	45	55	16682404900	15642494000	16382514200	1704733950	1638140030	1624813570	two-sided	13.7659	0.000381984	0.000381984	0.72804	0.0258571	0.457911	-0.457911	3.41795	3.41795
sp|CDJ72589|NRDB_ECOLI	CDJ72589	NRDB_ECOLI	nrdB	376	1:Experimental evidence at protein level	Ribonucleotide-diphosphate reductase subunit beta	1	0.999	27	121	121	121	25	22	22	4770960900	4999491600	4999491600	613891200	636927100	636927100	20	15	17	3462765310	3452641540	3319863300	485346304	496982176	439687104	two-sided	8.1294	0.00536014	0.00536014	0.753288	0.0638905	0.408727	-0.408727	2.27082	2.27082
sp|CDJ72592|GLPQ_ECOLI	CDJ72592	GLPQ_ECOLI	glpQ	358	1:Experimental evidence at protein level	Glycerophosphodiester phosphodiesterase	1	0.999	28	196	196	196	46	46	46	38060999000	41271448000	41271448000	4507562000	5188553700	5188553700	20	17	21	8569707500	8069368800	5503268900	1059464640	955719940	739428100	two-sided	16.4501	0.000926039	0.000926039	0.185064	0.177829	2.43391	-2.43391	3.03337	3.03337
sp|CDJ72594|GLPA_ECOLI	CDJ72594	GLPA_ECOLI	glpA	542	1:Experimental evidence at protein level	Sn-glycerol-3-phosphate dehydrogenase subunit a	1	0.999	43	134	134	134	38	45	45	5904188400	6043567100	6043567100	626979780	640856580	640856580	4	2	0	176308704	149751600	56963716	44217360	33761252	26484748	two-sided	86.914	1.22205e-07	1.22205e-07	0.0547303	0.255985	4.19152	-4.19152	6.91291	6.91291
sp|CDJ72595|GLPB_ECOLI	CDJ72595	GLPB_ECOLI	glpB	419	1:Experimental evidence at protein level	Anaerobic glycerol-3-phosphate dehydrogenase subunit b	1	0.999	15	59	59	59	15	18	18	3322674940	3516768000	3516768000	1174172800	1215035900	1215035900	4	1	3	409468640	437376896	314013280	138751008	85985296	93592168	two-sided	51.2518	1.28034e-06	1.28034e-06	0.0883204	0.268808	3.50111	-3.50111	5.89268	5.89268
sp|CDJ72603|YFAY_ECOLI	CDJ72603	YFAY_ECOLI	yfaY	400	1:Experimental evidence at protein level	Competence damage-inducible protein a	1	0.999	17	59	59	59	14	12	12	1578777980	1134286080	1134286080	214881328	196590080	196590080	8	3	10	698605120	447942496	687387330	148397136	131164016	137227392	two-sided	8.0553	0.00148877	0.00148877	0.685438	0.0629221	0.544902	-0.544902	2.82717	2.82717
sp|CDJ72605|NUDI_ECOLI	CDJ72605	NUDI_ECOLI	nudI	141	1:Experimental evidence at protein level	Putative nudix hydrolase	1	0.999	6	14	14	14	5	3	3	234529104	100622784	100622784	96913592	50224600	50224600	3	0	0	107375304	31165852	8.38535e+06	39540288	15443232		two-sided	1.94575	0.147592	0.147592	0.417887	0.619793	1.25882	-1.25882	0.830938	0.830938
sp|CDJ72614|PMRD_ECOLI	CDJ72614	PMRD_ECOLI	pmrD	88	1:Experimental evidence at protein level	Polymyxin resistance protein b	1	0.999	2	12	12	12	3	3	3	112247880	130989656	130989656	48687116	53089412	53089412	2	0	1	51243360	12605237	73094448	29146834		27710386	two-sided	14.1962	0.00116838	0.00116838	0.550707	0.0357289	0.860642	-0.860642	2.93242	2.93242
sp|CDJ72616|MENC_ECOLI	CDJ72616	MENC_ECOLI	menC	320	1:Experimental evidence at protein level	O-succinylbenzoate synthase	1	0.999	9	31	31	31	6	7	7	276484288	295480256	295480256	96041640	104555760	104555760	6	2	3	290049376	167896096	221721984	125895568	93440384	95622056	two-sided	-0.301184	0.788442	0.788442	1.03213	0.172795	0.045626	0.045626	0.10323	0.10323
sp|CDJ72617|MENB_ECOLI	CDJ72617	MENB_ECOLI	menB	285	1:Experimental evidence at protein level	Naphthoate synthase	1	0.999	16	80	80	80	14	16	16	4220046590	4111164670	4111164670	1124693380	1081023740	1081023740	15	9	10	3337948160	3288391680	3184882690	1000222980	933890880	890278340	two-sided	4.38803	0.02534	0.02534	0.859329	0.0588043	0.218717	-0.218717	1.59619	1.59619
sp|CDJ72619|MEND_ECOLI	CDJ72619	MEND_ECOLI	menD	556	1:Experimental evidence at protein level	2-succinyl-5-enolpyruvyl-6-hydroxy-3-cyclohexene-1-carboxylate synthase	1	0.999	12	31	31	31	7	5	5	271713376	226392272	226392272	74216928	60196300	60196300	6	0	8	641554940	105879392	191675344	61727944	62432028	62946332	two-sided	0.533635	0.64643	0.64643	0.961445	0.00980703	0.0567242	-0.0567242	0.189478	0.189478
sp|CDJ72620|MENF_ECOLI	CDJ72620	MENF_ECOLI	menF	431	1:Experimental evidence at protein level	Isochorismate synthase 2	1	0.999	6	15	15	15	3	4	4	119070000	143895456	143895456	39092380	40091556	40091556	3	0	1	216684816	153563248	141375664	62431044	50264232	52630972	two-sided	-4.10521	0.0530774	0.0530774	1.38609	0.117055	0.471018	0.471018	1.27509	1.27509
sp|CDJ72622|ELAA_ECOLI	CDJ72622	ELAA_ECOLI	elaA	153	1:Experimental evidence at protein level	Hypothetical protein	1	0.999	4	11	11	11	3	3	3	375465344	359063360	359063360	190009808	175307520	175307520	2	0	0	223536832	227308576	235777744	131062864	138045408	123307472	two-sided	7.61087	0.00172885	0.00172885	0.725856	0.0563612	0.462245	-0.462245	2.76224	2.76224
sp|CDJ72623|RBN_ECOLI	CDJ72623	RBN_ECOLI	rbn	305	1:Experimental evidence at protein level	Ribonuclease z	1	0.999	13	60	60	60	10	9	9	572374140	451958816	451958816	77320752	89990168	89990168	12	6	14	656848130	543438530	610409600	111116816	89938992	123786480	two-sided	-2.09653	0.136705	0.136705	1.2625	0.157932	0.336282	0.336282	0.864216	0.864216
sp|CDJ72638|NUOG_ECOLI	CDJ72638	NUOG_ECOLI	nuoG	908	1:Experimental evidence at protein level	Nadh dehydrogenase subunit g	1	0.999	41	189	189	189	34	37	37	6370830300	5899515900	5899515900	597233980	536702080	536702080	32	19	30	6590416900	5431427100	6196922900	589753600	564202560	508611104	two-sided	0.0859003	0.935787	0.935787	0.995169	0.074862	0.00698657	-0.00698657	0.0288231	0.0288231
sp|CDJ72639|NUOF_ECOLI	CDJ72639	NUOF_ECOLI	nuoF	445	1:Experimental evidence at protein level	Nadh dehydrogenase i subunit f	1	0.999	26	108	108	108	17	18	18	1383499650	1779413120	1779413120	277021888	282663488	282663488	19	17	19	3419214850	2799161860	3328805630	492087264	427058752	428194912	two-sided	-7.80341	0.015345	0.015345	1.5995	0.0828756	0.677625	0.677625	1.81403	1.81403
sp|CDJ72640|NUOE_ECOLI	CDJ72640	NUOE_ECOLI	nuoE	166	1:Experimental evidence at protein level	Nadh dehydrogenase subunit e	1	0.999	10	66	66	66	16	12	12	3785866240	3544280830	3544280830	1057348540	1345148030	1345148030	8	5	13	2311691520	2523797500	1744915710	834544830	898482690	766825600	two-sided	4.03075	0.0354207	0.0354207	0.667046	0.0790098	0.584141	-0.584141	1.45074	1.45074
sp|CDJ72641|NUOC_ECOLI	CDJ72641	NUOC_ECOLI	nuoC	596	1:Experimental evidence at protein level	Bifunctional nadh:ubiquinone oxidoreductase subunit c/d	1	0.999	27	103	103	103	24	20	20	2543175940	2390753020	2390753020	361748768	337255104	337255104	16	9	14	2374288640	2457932030	2418668800	338194432	367548128	341793504	two-sided	-0.304799	0.77594	0.77594	1.01088	0.04585	0.0156153	0.0156153	0.110172	0.110172
sp|CDJ72642|NUOB_ECOLI	CDJ72642	NUOB_ECOLI	nuoB	220	1:Experimental evidence at protein level	Nadh dehydrogenase subunit b	1	0.999	11	40	40	40	7	9	9	807221500	1374595070	1374595070	205256016	272244192	272244192	6	5	4	481447872	447381568	406245152	127003272	139549920	95545608	two-sided	4.99239	0.0129409	0.0129409	0.482963	0.187816	1.05002	-1.05002	1.88804	1.88804
sp|CDJ72645|YFBQ_ECOLI	CDJ72645	YFBQ_ECOLI	yfbQ	405	1:Experimental evidence at protein level	Aminotransferase alat	1	0.999	16	57	57	57	11	12	12	1087802370	900224060	900224060	163521488	141591792	141591792	6	6	10	805021380	561547580	869869570	134747008	102505696	131699312	two-sided	2.05509	0.116559	0.116559	0.825941	0.144735	0.275889	-0.275889	0.933453	0.933453
sp|CDJ72648|YFBT_ECOLI	CDJ72648	YFBT_ECOLI	yfbT	216	1:Experimental evidence at protein level	Putative phosphatase	1	0.999	12	50	50	50	10	12	12	783241920	774435140	774435140	185949584	162573456	162573456	7	3	6	504753664	372536032	516296288	113065592	148384496	112683248	two-sided	3.22153	0.0396661	0.0396661	0.732021	0.164401	0.450043	-0.450043	1.40158	1.40158
sp|CDJ72649|YFBU_ECOLI	CDJ72649	YFBU_ECOLI	yfbU	164	1:Experimental evidence at protein level	Hypothetical protein	1	0.999	11	55	55	55	12	11	11	4479388200	5051992600	5051992600	1478326140	1763495040	1763495040	6	6	9	2249513220	2196759040	2293365500	725568320	698052290	807577020	two-sided	9.19306	0.00568147	0.00568147	0.445766	0.0766094	1.16564	-1.16564	2.24554	2.24554
sp|CDJ72651|ACKA_ECOLI	CDJ72651	ACKA_ECOLI	ackA	400	1:Experimental evidence at protein level	Acetate kinase	1	0.999	43	507	507	507	74	85	85	63514518000	64323015000	64323015000	8534942200	8397080600	8397080600	80	78	105	97013170000	93087965000	105922527000	13357121500	13025497100	14604036100	two-sided	-10.8117	0.00792712	0.00792712	1.61816	0.0609214	0.694358	0.694358	2.10088	2.10088
sp|CDJ72652|PTA_ECOLI	CDJ72652	PTA_ECOLI	pta	714	1:Experimental evidence at protein level	Phosphate acetyltransferase	1	0.999	57	596	596	596	102	102	102	47725855000	46457704000	46457704000	3500960770	3276338180	3276338180	103	84	103	58111726000	55573717000	55412949000	4410687500	4323770400	4100795900	two-sided	-7.80209	0.00172446	0.00172446	1.27668	0.0373611	0.352394	0.352394	2.76335	2.76335
sp|CDJ72654|YFCD_ECOLI	CDJ72654	YFCD_ECOLI	yfcD	180	1:Experimental evidence at protein level	Putative nudix hydrolase	1	0.999	12	58	58	58	9	12	12	1631840510	1448765570	1448765570	387964800	353160768	353160768	7	8	10	1531741310	1536559490	1834257020	395141440	373099584	371898720	two-sided	-1.104	0.340813	0.340813	1.0419	0.0344334	0.0592204	0.0592204	0.467484	0.467484
sp|CDJ72655|YFCE_ECOLI	CDJ72655	YFCE_ECOLI	yfcE	184	1:Experimental evidence at protein level	Phosphodiesterase	1	0.999	6	26	26	26	4	4	4	353716960	361412320	361412320	270773696	236890256	236890256	5	4	5	375859072	594598210	708005890	272294528	253222464	275642656	two-sided	-1.42097	0.241731	0.241731	1.07603	0.0452876	0.105713	0.105713	0.616667	0.616667
sp|CDJ72658|FOLX_ECOLI	CDJ72658	FOLX_ECOLI	folX	120	1:Experimental evidence at protein level	D-erythro-7,8-dihydroneopterin triphosphate 2'-epimerase	1	0.999	9	50	50	50	9	9	9	3408453890	4127973890	4127973890	974728190	1011528580	1011528580	6	7	10	3477869570	3101422080	3071739140	739377340	783743360	796332930	two-sided	10.6726	0.000739024	0.000739024	0.773722	0.0386971	0.370112	-0.370112	3.13134	3.13134
sp|CDJ72664|HISJ_ECOLI	CDJ72664	HISJ_ECOLI	hisJ	260	1:Experimental evidence at protein level	Histidine/lysine/arginine/ornithine transporter subunit	1	0.999	23	92	92	92	16	19	19	3578043900	3639305730	3639305730	718553790	703562500	703562500	12	11	15	2726565630	2927062530	3328345340	526972800	669591740	570437180	two-sided	2.81324	0.103302	0.103302	0.831265	0.124107	0.26662	-0.26662	0.985891	0.985891
sp|CDJ72665|ARGT_ECOLI	CDJ72665	ARGT_ECOLI	argT	260	1:Experimental evidence at protein level	Lysine/arginine/ornithine transporter subunit	1	0.999	12	37	37	37	9	9	9	520768736	534585152	534585152	168400160	168901040	168901040	4	4	2	308718016	252140832	242566224	124020744	110290024	80324128	two-sided	4.94923	0.0384576	0.0384576	0.62156	0.21306	0.686035	-0.686035	1.41502	1.41502
sp|CDJ72666|UBIX_ECOLI	CDJ72666	UBIX_ECOLI	ubiX	189	1:Experimental evidence at protein level	3-octaprenyl-4-hydroxybenzoate carboxy-lyase	1	0.999	2	8	8	8	1	2	2	53523772	49222944	49222944	37190864	23318794	23318794	1	1	1	67581032	51912424	56051272	36384000	37825484	28153534	two-sided	-1.11948	0.334982	0.334982	1.2211	0.152926	0.288183	0.288183	0.474978	0.474978
sp|CDJ72667|PURF_ECOLI	CDJ72667	PURF_ECOLI	purF	505	1:Experimental evidence at protein level	Amidophosphoribosyltransferase	1	0.999	12	49	49	49	9	10	10	433734976	317683008	317683008	101401768	79106304	79106304	8	3	9	404918592	347475264	365652096	96972512	109415840	96295304	two-sided	-1.67544	0.187029	0.187029	1.1659	0.0732192	0.221441	0.221441	0.728091	0.728091
sp|CDJ72669|DEDD_ECOLI	CDJ72669	DEDD_ECOLI	dedD	220	1:Experimental evidence at protein level	Hypothetical protein	1	0.999	4	14	14	14	2	2	2	303418784	351130464	351130464	127295184	155543472	155543472	3	3	2	243333424	420893376	354083008	202981488	229459504	180723824	two-sided	-3.4385	0.0326443	0.0326443	1.3987	0.119372	0.484086	0.484086	1.48619	1.48619
sp|CDJ72670|FOLC_ECOLI	CDJ72670	FOLC_ECOLI	folC	422	1:Experimental evidence at protein level	Bifunctional folylpolyglutamate synthase/ dihydrofolate synthase	1	0.999	22	90	90	90	20	17	17	1891824380	1915534980	1915534980	257772560	251776656	251776656	14	10	12	1412722180	1060302140	1184915970	198019056	169633264	167029840	two-sided	7.46257	0.0140278	0.0140278	0.702304	0.0964467	0.509833	-0.509833	1.85301	1.85301
sp|CDJ72671|ACCD_ECOLI	CDJ72671	ACCD_ECOLI	accD	304	1:Experimental evidence at protein level	Acetyl-coa carboxylase subunit beta	1	0.999	21	144	144	144	24	21	21	6634403300	6612901400	6612901400	1011074300	1022595200	1022595200	23	27	28	6839730200	7180550100	6548798500	1031804610	1022692220	950517310	two-sided	0.65713	0.576077	0.576077	0.983231	0.0444601	0.0243977	-0.0243977	0.239519	0.239519
sp|CDJ72673|TRUA_ECOLI	CDJ72673	TRUA_ECOLI	truA	270	1:Experimental evidence at protein level	Trna pseudouridine synthase a	1	0.999	13	54	54	54	6	9	9	758984320	726905150	726905150	201799616	191956432	191956432	10	9	11	1671624580	848130560	1086816640	252547408	217461200	249493296	two-sided	-3.81462	0.0484214	0.0484214	1.22842	0.0810372	0.296806	0.296806	1.31496	1.31496
sp|CDJ72674|USG_ECOLI	CDJ72674	USG_ECOLI	usg	337	1:Experimental evidence at protein level	Putative semialdehyde dehydrogenase	1	0.999	14	64	64	64	7	12	12	1678249090	1369686660	1369686660	372785088	276694080	276694080	10	9	14	1534428420	1363527810	1981466110	303866400	320757312	320845888	two-sided	-0.197765	0.860553	0.860553	1.02083	0.0310247	0.029749	0.029749	0.0652222	0.0652222
sp|CDJ72675|PDXB_ECOLI	CDJ72675	PDXB_ECOLI	pdxB	378	1:Experimental evidence at protein level	Erythronate-4-phosphate dehydrogenase	1	0.999	31	155	155	155	31	28	28	5691022300	5891826200	5891826200	578609410	577000260	577000260	21	22	25	4927009800	4744980000	5202889700	461406688	454077280	513369120	two-sided	5.42314	0.0322438	0.0322438	0.824682	0.0678686	0.278089	-0.278089	1.49155	1.49155
sp|CDJ72678|FABB_ECOLI	CDJ72678	FABB_ECOLI	fabB	406	1:Experimental evidence at protein level	3-oxoacyl-acp synthase	1	0.999	30	494	494	494	69	82	82	72224793000	66365415000	66365415000	9882834900	10925252600	10925252600	96	70	95	96720970000	97724211000	96106512000	18129109000	20434724900	17132879900	two-sided	-7.69739	0.00843725	0.00843725	1.75515	0.0912248	0.811593	0.811593	2.0738	2.0738
sp|CDJ72679|MNMC_ECOLI	CDJ72679	MNMC_ECOLI	mnmC	668	1:Experimental evidence at protein level	5-methylaminomethyl-2-thiouridine methyltransferase	1	0.999	6	21	21	21	4	5	5	131697136	130322928	130322928	48784744	35470704	35470704	4	0	3	142196128	10862258	89268176	49206360		40348384	two-sided	-0.77651	0.500363	0.500363	1.12199	0.139882	0.166066	0.166066	0.300715	0.300715
sp|CDJ72680|YFCL_ECOLI	CDJ72680	YFCL_ECOLI	yfcL	92	1:Experimental evidence at protein level	Hypothetical protein	1	0.999	5	43	43	43	7	9	9	3140777470	3260269820	3260269820	1127842940	1168189310	1168189310	5	6	7	2078175740	3298557440	1880244740	1087020670	1274030590	1029840320	two-sided	0.326109	0.773582	0.773582	0.978832	0.112995	0.0308665	-0.0308665	0.111494	0.111494
sp|CDJ72683|MEPA_ECOLI	CDJ72683	MEPA_ECOLI	mepA	274	1:Experimental evidence at protein level	Penicillin-insensitive murein endopeptidase	1	0.999	5	17	17	17	2	3	3	211759760	204791392	204791392	99937304	93493224	93493224	4	1	4	207301504	174468608	192469200	87925512	99222936	72888024	two-sided	1.13099	0.36154	0.36154	0.906291	0.152421	0.141953	-0.141953	0.441843	0.441843
sp|CDJ72684|AROC_ECOLI	CDJ72684	AROC_ECOLI	aroC	361	1:Experimental evidence at protein level	Chorismate synthase	1	0.999	12	51	51	51	9	9	9	1142767360	973515580	973515580	225991936	200232688	200232688	10	6	8	1130234620	1095524220	1089027970	236330384	240536992	246051472	two-sided	-3.55842	0.0529327	0.0529327	1.15398	0.0202313	0.206618	0.206618	1.27628	1.27628
sp|CDJ72685|PRMB_ECOLI	CDJ72685	PRMB_ECOLI	prmB	310	1:Experimental evidence at protein level	N5-glutamine s-adenosyl-l-methionine-dependent methyltransferase	1	0.999	15	80	80	80	15	14	14	2242315780	2340888580	2340888580	551506620	481955040	481955040	12	10	15	3171587580	2768275200	3183836670	664025410	699754430	622018110	two-sided	-4.85692	0.00831858	0.00831858	1.3104	0.058783	0.390004	0.390004	2.07995	2.07995
sp|CDJ72693|SIXA_ECOLI	CDJ72693	SIXA_ECOLI	sixA	161	1:Experimental evidence at protein level	Phosphohistidine phosphatase	1	0.999	2	14	14	14	2	3	3	307166176	312013152	312013152	145746928	147831424	147831424	2	2	2	402116320	379210976	385786912	186641472	182051312	179976096	two-sided	-17.1211	0.00119983	0.00119983	1.24299	0.0186498	0.313817	0.313817	2.92088	2.92088
sp|CDJ72696|YFCZ_ECOLI	CDJ72696	YFCZ_ECOLI	yfcZ	94	1:Experimental evidence at protein level	Hypothetical protein	1	0.999	4	27	27	27	5	7	7	3717516800	3958213120	3958213120	2302200830	2377124100	2377124100	2	2	4	1041861180	1214676350	1064708480	536153696	712540350	649494080	two-sided	29.9919	0.000107759	0.000107759	0.269	0.141262	1.89432	-1.89432	3.96755	3.96755
sp|CDJ72715|DSDA_ECOLI	CDJ72715	DSDA_ECOLI	dsdA	442	1:Experimental evidence at protein level	D-serine dehydratase	1	0.999	14	47	47	47	10	13	13	959819580	1058608000	1058608000	163961728	189440448	189440448	4	1	6	281776448	167876288	182589216	71320392	59601712	48852028	two-sided	11.3237	0.000496642	0.000496642	0.331172	0.18753	1.59435	-1.59435	3.30396	3.30396
sp|CDJ72718|EVGA_ECOLI	CDJ72718	EVGA_ECOLI	evgA	204	1:Experimental evidence at protein level	Dna-binding transcriptional activator evga	1	0.999	13	43	43	43	9	10	10	940971970	1020503810	1020503810	268061408	273629280	273629280	5	5	4	472394528	564247040	590003330	203244800	177260640	160350304	two-sided	7.25411	0.0164048	0.0164048	0.663366	0.119847	0.592122	-0.592122	1.78503	1.78503
sp|CDJ72728|YFDZ_ECOLI	CDJ72728	YFDZ_ECOLI	yfdZ	412	1:Experimental evidence at protein level	Aminotransferase	1	0.999	13	60	60	60	8	13	13	2056773380	1914790910	1914790910	417093856	400833376	400833376	9	8	9	893219330	958813060	1094183170	233233936	223500992	278397184	two-sided	9.07765	0.00644291	0.00644291	0.60318	0.119537	0.729339	-0.729339	2.19092	2.19092
sp|CDJ72737|GLK_ECOLI	CDJ72737	GLK_ECOLI	glk	321	1:Experimental evidence at protein level	Glucokinase	1	0.999	18	102	102	102	22	20	20	7636668900	6979203100	6979203100	1230842370	1164385020	1164385020	12	13	15	3412038910	3191785470	3517843710	552796860	510075744	562011710	two-sided	23.6008	4.08576e-05	4.08576e-05	0.456478	0.0511622	1.13138	-1.13138	4.38873	4.38873
sp|CDJ72746|GLTX_ECOLI	CDJ72746	GLTX_ECOLI	gltX	471	1:Experimental evidence at protein level	Glutamyl-trna synthetase	1	0.999	46	411	411	411	62	75	75	28730857500	30722332700	30722332700	4054800380	4469444600	4469444600	72	57	70	36643668000	36835656000	38220915000	5665338900	5409178600	5407705100	two-sided	-7.15188	0.00391146	0.00391146	1.26848	0.0269966	0.3431	0.3431	2.40766	2.40766
sp|CDJ72754|LIGA_ECOLI	CDJ72754	LIGA_ECOLI	ligA	671	1:Experimental evidence at protein level	Nad-dependent dna ligase liga	1	0.999	28	132	132	132	24	24	24	3544418300	2849948930	2849948930	458314720	430780224	430780224	21	16	23	3836299010	3105432060	3514729730	500229952	471229760	471462400	two-sided	-3.08344	0.0369207	0.0369207	1.09323	0.0346724	0.128592	0.128592	1.43273	1.43273
sp|CDJ72757|CYSK_ECOLI	CDJ72757	CYSK_ECOLI	cysK	323	1:Experimental evidence at protein level	Cysteine synthase a	1	0.999	34	269	269	269	51	56	56	42349646000	47642186000	47642186000	5326295000	5321148400	5321148400	33	34	39	26727456800	25142128600	31589298200	2989433090	3088701700	3545766140	two-sided	12.3446	0.0064934	0.0064934	0.602677	0.0924958	0.730543	-0.730543	2.18753	2.18753
sp|CDJ72758|PTSH_ECOLI	CDJ72758	PTSH_ECOLI	ptsH	85	1:Experimental evidence at protein level	Pts system phosphohistidinoprotein-hexose phosphotransferase hpr	1	0.999	11	810	810	810	131	162	162	75767259000	82059182000	82059182000	27823521800	27357257700	27357257700	130	88	137	78823432000	100712104000	80411853000	29892526100	34914804000	31688286200	two-sided	-3.14895	0.0853235	0.0853235	1.1691	0.079119	0.225404	0.225404	1.06893	1.06893
sp|CDJ72759|PTSI_ECOLI	CDJ72759	PTSI_ECOLI	ptsI	575	1:Experimental evidence at protein level	Phosphoenolpyruvate-protein phosphotransferase	1	0.999	57	539	539	539	89	93	93	51550114000	55822721000	55822721000	6414496300	6893507600	6893507600	91	75	98	55778734000	54875279000	58350645000	7412851200	7853478400	7460238800	two-sided	-3.96789	0.0171443	0.0171443	1.12499	0.0319291	0.169917	0.169917	1.76588	1.76588
sp|CDJ72760|CRR_ECOLI	CDJ72760	CRR_ECOLI	crr	169	1:Experimental evidence at protein level	Pts system glucose-specific transporter	1	0.999	21	389	389	389	93	68	68	61964317000	64848757000	64848757000	18986946600	17885767700	17885767700	49	36	75	71643857000	80635847000	67070681000	24502300700	27755530200	24030160900	two-sided	-5.84769	0.0182284	0.0182284	1.39317	0.0797635	0.478374	0.478374	1.73925	1.73925
sp|CDJ72761|PDXK_ECOLI	CDJ72761	PDXK_ECOLI	pdxK	283	1:Experimental evidence at protein level	Pyridoxal kinase	1	0.999	11	54	54	54	10	10	10	587837180	514479872	514479872	130217784	121501024	121501024	8	6	10	403860544	263030096	500135328	103337048	95289816	117852416	two-sided	2.62215	0.0864125	0.0864125	0.84797	0.108394	0.237915	-0.237915	1.06342	1.06342
sp|CDJ72764|CYSM_ECOLI	CDJ72764	CYSM_ECOLI	cysM	303	1:Experimental evidence at protein level	Cysteine synthase b	1	0.999	16	67	67	67	12	11	11	1117516670	1220024580	1220024580	233345344	243759184	243759184	15	5	13	913010300	1013818750	1041776770	222554048	237271568	248429088	two-sided	0.50896	0.647902	0.647902	0.982508	0.0549729	0.0254582	-0.0254582	0.188491	0.188491
sp|CDJ72768|CYSP_ECOLI	CDJ72768	CYSP_ECOLI	cysP	338	1:Experimental evidence at protein level	Thiosulfate transporter subunit	1	0.999	17	75	75	75	17	18	18	2493703680	2064240000	2064240000	347080768	314380512	314380512	7	3	12	903233340	914407040	1096304770	136646608	180014272	184350720	two-sided	8.45096	0.00164173	0.00164173	0.513415	0.157957	0.961803	-0.961803	2.7847	2.7847
sp|CDJ72769|UCPA_ECOLI	CDJ72769	UCPA_ECOLI	ucpA	263	1:Experimental evidence at protein level	Short chain dehydrogenase	1	0.999	16	75	75	75	17	16	16	6546294300	6383584800	6383584800	1586245380	1517154820	1517154820	8	9	9	2828687100	1683371900	1342288000	477696864	417559936	319702752	two-sided	22.0517	0.000231918	0.000231918	0.262947	0.196905	1.92716	-1.92716	3.63467	3.63467
sp|CDJ72771|MURQ_ECOLI	CDJ72771	MURQ_ECOLI	murQ	298	1:Experimental evidence at protein level	N-acetylmuramic acid 6-phosphate etherase	1	0.999	10	40	40	40	8	8	8	1118312320	1131161860	1131161860	357934784	353731712	353731712	7	2	7	718070020	829652740	611518400	205641808	199114096	163324288	two-sided	12.532	0.00579201	0.00579201	0.533209	0.120314	0.907226	-0.907226	2.23717	2.23717
sp|CDJ72774|YFEX_ECOLI	CDJ72774	YFEX_ECOLI	yfeX	299	1:Experimental evidence at protein level	Hypothetical protein	1	0.999	19	92	92	92	16	19	19	3895663360	4163965700	4163965700	757267970	841560770	841560770	13	11	14	3104447740	3033529600	3259753220	590745410	544431170	589572220	two-sided	7.46215	0.00452998	0.00452998	0.706751	0.0459326	0.500725	-0.500725	2.3439	2.3439
sp|CDJ72779|HEMF_ECOLI	CDJ72779	HEMF_ECOLI	hemF	299	1:Experimental evidence at protein level	Coproporphyrinogen iii oxidase	1	0.999	6	15	15	15	2	3	3	96319216	69362152	69362152	38181512	24363664	24363664	4	0	3	57982596	0	47760544	26850194		25706060	two-sided	0.579894	0.619077	0.619077	0.907093	0.030787	0.140678	-0.140678	0.208255	0.208255
sp|CDJ72782|EUTL_ECOLI	CDJ72782	EUTL_ECOLI	eutL	219	1:Experimental evidence at protein level	Putative carboxysome structural protein with putative role in ethanolamine utilization	1	0.999	3	11	11	11	2	3	3	52970764	48142652	48142652	38048340	39558248	39558248	1	1	1	47656856	0	31299368	33867204		30880752	two-sided	4.23982	0.111024	0.111024	0.828934	0.0652296	0.270671	-0.270671	0.954582	0.954582
sp|CDJ72793|YFFS_ECOLI	CDJ72793	YFFS_ECOLI	yffS	269	1:Experimental evidence at protein level	Cpz-55 prophage protein	1	0.999	7	31	31	31	6	6	6	833852610	773390910	773390910	258826288	231241616	231241616	3	5	5	583331390	542207040	431639552	174347152	166457968	147730736	two-sided	6.40299	0.00330095	0.00330095	0.67729	0.083951	0.562154	-0.562154	2.48136	2.48136
sp|CDJ72806|MAEB_ECOLI	CDJ72806	MAEB_ECOLI	maeB	759	1:Experimental evidence at protein level	Malic enzyme	1	0.999	44	243	243	243	45	62	62	16207240200	17344288800	17344288800	1806099200	2020680190	2020680190	28	20	26	6122640400	4395460600	3872384260	761912320	558944000	521270496	two-sided	12.9065	0.000210233	0.000210233	0.31503	0.210795	1.66644	-1.66644	3.6773	3.6773
sp|CDJ72807|TALA_ECOLI	CDJ72807	TALA_ECOLI	talA	316	1:Experimental evidence at protein level	Transaldolase a	1	0.999	21	53	53	136	12	15	15	2780915970	2903461120	2903461120	5197456900	5081763800	5081763800	6	2	3	2641766910	1871595650	4094190590	606308290	707271680	685191300	two-sided	90.4242	1.74788e-07	1.74788e-07	0.13012	0.079666	2.94209	-2.94209	6.75749	6.75749
sp|CDJ72810|NUDK_ECOLI	CDJ72810	NUDK_ECOLI	nudK	191	1:Experimental evidence at protein level	Putative nudix hydrolase	1	0.999	9	26	26	26	9	8	8	383511872	393879680	393879680	116579928	121733592	121733592	1	0	0	42833488	21500846	39993992	21792586		18329476	two-sided	40.9794	8.58759e-05	8.58759e-05	0.167153	0.122067	2.58076	-2.58076	4.06613	4.06613
sp|CDJ72815|YFFB_ECOLI	CDJ72815	YFFB_ECOLI	yffB	118	1:Experimental evidence at protein level	Hypothetical protein	1	0.999	9	40	40	40	7	6	6	764953790	639694080	639694080	237735104	277333760	277333760	6	7	8	745733500	999651330	819911810	346098816	384476000	342822496	two-sided	-4.98502	0.00757366	0.00757366	1.35461	0.0647315	0.437879	0.437879	2.12069	2.12069
sp|CDJ72816|DAPE_ECOLI	CDJ72816	DAPE_ECOLI	dapE	375	1:Experimental evidence at protein level	Succinyl-diaminopimelate desuccinylase	1	0.999	22	108	108	108	21	20	20	2142891010	2219280900	2219280900	416714752	422218080	422218080	17	12	18	2511979780	2101963900	1863643260	429324352	435989824	437168256	two-sided	-4.51075	0.0127344	0.0127344	1.03277	0.00974233	0.046523	0.046523	1.89502	1.89502
sp|CDJ72820|YPFJ_ECOLI	CDJ72820	YPFJ_ECOLI	ypfJ	287	1:Experimental evidence at protein level	Hypothetical protein	1	0.999	4	16	16	16	3	2	2	172815872	194721088	194721088	91741408	99986816	99986816	4	3	2	266179936	263188576	160561728	134962816	142442096	125682568	two-sided	-6.66222	0.00581548	0.00581548	1.38179	0.0624868	0.466533	0.466533	2.23541	2.23541
sp|CDJ72821|PURC_ECOLI	CDJ72821	PURC_ECOLI	purC	237	1:Experimental evidence at protein level	Phosphoribosylaminoimidazole-succinocarboxamide synthase	1	0.999	12	43	43	43	8	11	11	737341060	1087692290	1087692290	369080448	283977600	283977600	5	4	4	314127456	498359168	305318208	159981968	125643312	110957368	two-sided	5.65258	0.011146	0.011146	0.423231	0.190328	1.24048	-1.24048	1.95288	1.95288
sp|CDJ72823|DAPA_ECOLI	CDJ72823	DAPA_ECOLI	dapA	292	1:Experimental evidence at protein level	Dihydrodipicolinate synthase	1	0.999	16	91	91	91	18	17	17	11258683400	11249299500	11249299500	2432587520	2329092350	2329092350	14	12	13	7109794300	6990830100	5566814200	1907987710	1509421820	1909192580	two-sided	4.27814	0.0402744	0.0402744	0.751202	0.129798	0.412727	-0.412727	1.39497	1.39497
sp|CDJ72824|GCVR_ECOLI	CDJ72824	GCVR_ECOLI	gcvR	190	1:Experimental evidence at protein level	Glycine cleavage system transcriptional repressor	1	0.999	4	12	12	12	3	2	2	269696224	228814992	228814992	198763040	162947952	162947952	1	2	2	172194352	176671216	248588048	134624912	138669664	111153208	two-sided	3.17929	0.0384396	0.0384396	0.732758	0.115937	0.448592	-0.448592	1.41522	1.41522
sp|CDJ72825|BCP_ECOLI	CDJ72825	BCP_ECOLI	bcp	156	1:Experimental evidence at protein level	Thioredoxin-dependent thiol peroxidase	1	0.999	16	155	155	155	29	30	30	14793821200	15429112800	15429112800	3166046210	3319494910	3319494910	24	18	24	11389271000	12201026600	10286493700	2526938620	2555967740	2310298370	two-sided	8.65735	0.00182255	0.00182255	0.754021	0.0544734	0.407323	-0.407323	2.73932	2.73932
sp|CDJ72839|YFGC_ECOLI	CDJ72839	YFGC_ECOLI	yfgC	487	1:Experimental evidence at protein level	Putative peptidase	1	0.999	6	12	12	12	2	4	4	100354976	112343680	112343680	43234108	37352724	37352724	2	0	0	36146988	23247466	28335198	14996002		15826123	two-sided	11.9277	0.00507114	0.00507114	0.392007	0.0380885	1.35105	-1.35105	2.29489	2.29489
sp|CDJ72840|YFGD_ECOLI	CDJ72840	YFGD_ECOLI	yfgD	119	1:Experimental evidence at protein level	Putative oxidoreductase	1	0.999	9	59	59	59	10	10	10	3012439040	3448876540	3448876540	1385017090	1961864580	1961864580	8	10	11	2078111620	2163234560	2083792260	1065507840	1185790850	1065563260	two-sided	3.38038	0.0689693	0.0689693	0.624792	0.0627968	0.678552	-0.678552	1.16134	1.16134
sp|CDJ72841|HDA_ECOLI	CDJ72841	HDA_ECOLI	hda	248	1:Experimental evidence at protein level	Dna replication initiation factor	1	0.999	6	9	9	9	2	2	2	190141152	1843432450	1843432450	875826430	1586321410	1586321410	1	1	1	5127947800	1388044930	5418694700	1800019330	1323658240	1789267840	two-sided	-1.01408	0.375885	0.375885	1.21353	0.166078	0.279212	0.279212	0.424944	0.424944
sp|CDJ72843|UPP_ECOLI	CDJ72843	UPP_ECOLI	upp	208	1:Experimental evidence at protein level	Uracil phosphoribosyltransferase	1	0.999	21	125	125	125	19	26	26	8857215000	11535423500	11535423500	2497851390	2497879040	2497879040	21	16	17	9944047600	9591637000	8282158100	2291741700	2385634300	2109516030	two-sided	2.90627	0.100808	0.100808	0.905691	0.0620583	0.14291	-0.14291	0.996505	0.996505
sp|CDJ72844|PURM_ECOLI	CDJ72844	PURM_ECOLI	purM	345	1:Experimental evidence at protein level	Phosphoribosylaminoimidazole synthetase	1	0.999	8	22	22	22	5	6	6	2570067200	2739736580	2739736580	2042030590	2394436860	2394436860	2	1	2	1573843840	1328393220	1293299460	1473232900	1259396100	1207067900	two-sided	6.74302	0.00378949	0.00378949	0.576746	0.107379	0.793992	-0.793992	2.42142	2.42142
sp|CDJ72845|PURN_ECOLI	CDJ72845	PURN_ECOLI	purN	212	1:Experimental evidence at protein level	Phosphoribosylglycinamide formyltransferase	1	0.999	9	35	35	35	7	6	6	907550340	712521790	712521790	195790720	166904384	166904384	6	4	6	742808770	644198850	748640380	171249856	185036560	174793088	two-sided	-0.0470808	0.965696	0.965696	1.00279	0.0404435	0.00402613	0.00402613	0.0151594	0.0151594
sp|CDJ72847|PPX_ECOLI	CDJ72847	PPX_ECOLI	ppx	513	1:Experimental evidence at protein level	Exopolyphosphatase	1	0.999	18	69	69	69	14	19	19	777653890	1647418500	1647418500	284777312	265747360	265747360	8	2	7	528655552	469622752	613582020	195055136	142801584	179932496	two-sided	5.93292	0.013461	0.013461	0.634334	0.155786	0.656685	-0.656685	1.87092	1.87092
sp|CDJ72852|GUAA_ECOLI	CDJ72852	GUAA_ECOLI	guaA	525	1:Experimental evidence at protein level	Gmp synthase	1	0.999	51	489	489	489	87	89	89	46461288000	47859020000	47859020000	4010075140	4055227390	4055227390	80	67	77	43195687000	42898223000	38957294000	4071591420	4113947900	3786078210	two-sided	0.477039	0.67867	0.67867	0.987714	0.0446883	0.0178347	-0.0178347	0.168341	0.168341
sp|CDJ72853|GUAB_ECOLI	CDJ72853	GUAB_ECOLI	guaB	488	1:Experimental evidence at protein level	Inosine 5'-monophosphate dehydrogenase	1	0.999	31	575	575	575	108	119	119	43334345000	42501431000	42501431000	5027468800	5311624200	5311624200	88	44	97	36045668000	38314066000	38519996000	4800830000	4884225500	4731890200	two-sided	3.9371	0.0325268	0.0325268	0.921168	0.0158734	0.118463	-0.118463	1.48776	1.48776
sp|CDJ72854|XSEA_ECOLI	CDJ72854	XSEA_ECOLI	xseA	456	1:Experimental evidence at protein level	Exodeoxyribonuclease vii large subunit	1	0.999	13	34	34	34	9	11	11	397646624	513973568	513973568	127461296	101846744	101846744	0	2	1	234175136	370935616	148893104	77046152	56030532	66972392	two-sided	4.17201	0.0173149	0.0173149	0.604095	0.157623	0.727152	-0.727152	1.76158	1.76158
sp|CDJ72855|YFGJ_ECOLI	CDJ72855	YFGJ_ECOLI	yfgJ	71	1:Experimental evidence at protein level	Hypothetical protein	1	0.999	7	32	32	32	6	5	5	969930880	1092299010	1092299010	318072064	386096000	386096000	6	5	5	761203900	812720380	811982720	297969504	341836896	308148512	two-sided	1.80606	0.162228	0.162228	0.869473	0.0726605	0.201787	-0.201787	0.789875	0.789875
sp|CDJ72856|ENGA_ECOLI	CDJ72856	ENGA_ECOLI	engA	490	1:Experimental evidence at protein level	Gtp-binding protein enga	1	0.999	27	109	109	109	16	20	20	2453949700	2410006270	2410006270	337116352	331716576	331716576	19	17	17	2365435140	2523354620	2166561540	322057472	354833440	298314592	two-sided	0.512514	0.658222	0.658222	0.97467	0.0873031	0.0370144	-0.0370144	0.181628	0.181628
sp|CDJ72858|YFGM_ECOLI	CDJ72858	YFGM_ECOLI	yfgM	206	1:Experimental evidence at protein level	Hypothetical protein	0.9999	0.999	3	9	9	9	1	2	2	45938304	61649144	61649144	24880082	22587718	22587718	1	1	2	41915768	36422012	44104924	22603616		23825986	two-sided	0.140052	0.897613	0.897613	0.994132	0.0372325	0.00849128	-0.00849128	0.0469108	0.0469108
sp|CDJ72859|HISS_ECOLI	CDJ72859	HISS_ECOLI	hisS	424	1:Experimental evidence at protein level	Histidyl-trna synthetase	1	0.999	35	251	251	251	48	45	45	15697591300	15222641700	15222641700	1855405570	1924733180	1924733180	36	35	42	11847364600	13236960300	12777098200	1619008260	1584649340	1692706560	two-sided	6.84525	0.00331509	0.00331509	0.858278	0.0338267	0.220484	-0.220484	2.4795	2.4795
sp|CDJ72860|ISPG_ECOLI	CDJ72860	ISPG_ECOLI	ispG	372	1:Experimental evidence at protein level	4-hydroxy-3-methylbut-2-en-1-yl diphosphate synthase	1	0.999	28	137	137	137	17	27	27	5623968800	6290637300	6290637300	636079810	622907200	622907200	23	18	25	6986025000	6741782500	7261431800	771675580	744539260	738012160	two-sided	-11.0781	0.0024956	0.0024956	1.19785	0.0237583	0.260447	0.260447	2.60283	2.60283
sp|CDJ72861|YFGA_ECOLI	CDJ72861	YFGA_ECOLI	yfgA	337	1:Experimental evidence at protein level	Cytoskeletal protein rodz	1	0.999	9	51	51	51	7	9	9	1146826370	1176604030	1176604030	299545216	341367616	341367616	9	10	7	1797807360	2300570620	1512572420	448982208	569530110	339710144	two-sided	-1.84779	0.195534	0.195534	1.38272	0.253911	0.467513	0.467513	0.708778	0.708778
sp|CDJ72862|RLMN_ECOLI	CDJ72862	RLMN_ECOLI	rlmN	384	1:Experimental evidence at protein level	Ribosomal rna large subunit methyltransferase n	1	0.999	23	110	110	110	18	22	22	1712669570	1601784580	1601784580	223875872	214530848	214530848	18	12	18	2214844420	1842795140	1957681280	300729696	303679392	288271616	two-sided	-14.1275	0.000348017	0.000348017	1.36718	0.0274844	0.451199	0.451199	3.4584	3.4584
sp|CDJ72863|NDK_ECOLI	CDJ72863	NDK_ECOLI	ndk	143	1:Experimental evidence at protein level	Nucleoside diphosphate kinase	1	0.999	12	213	213	213	41	36	36	44737155000	45923172000	45923172000	7475262500	7425298400	7425298400	38	29	33	40673333000	39086871000	34360230000	6651296800	6048828900	5973767700	two-sided	5.65996	0.0290274	0.0290274	0.836424	0.0596669	0.257693	-0.257693	1.53719	1.53719
sp|CDJ72866|SSEA_ECOLI	CDJ72866	SSEA_ECOLI	sseA	281	1:Experimental evidence at protein level	3-mercaptopyruvate sulfurtransferase	1	0.999	16	100	100	100	16	21	21	5734256100	5997686800	5997686800	865274050	873319100	873319100	15	12	15	2775897090	2392396030	2449571840	418710016	419922112	376442720	two-sided	32.0124	0.000658029	0.000658029	0.465205	0.0611329	1.10406	-1.10406	3.18176	3.18176
sp|CDJ72867|SSEB_ECOLI	CDJ72867	SSEB_ECOLI	sseB	258	1:Experimental evidence at protein level	Enhanced serine sensitivity protein sseb	1	0.999	6	28	28	28	5	6	6	822092420	784646270	784646270	330929824	325296768	325296768	4	3	4	760723260	761964990	784571140	299413152	317340416	331506048	two-sided	1.17041	0.354596	0.354596	0.96611	0.0508821	0.0497405	-0.0497405	0.450267	0.450267
sp|CDJ72868|PEPB_ECOLI	CDJ72868	PEPB_ECOLI	pepB	427	1:Experimental evidence at protein level	Aminopeptidase b	1	0.999	33	226	226	226	44	39	39	16640918500	16170955800	16170955800	1592430980	1441876740	1441876740	32	35	37	13763851300	12073415700	13881913300	1254483330	1184330110	1285525630	two-sided	4.28896	0.0196247	0.0196247	0.832034	0.0417595	0.265285	-0.265285	1.7072	1.7072
sp|CDJ72869|ISCX_ECOLI	CDJ72869	ISCX_ECOLI	iscX	66	1:Experimental evidence at protein level	Hypothetical protein	1	0.999	3	36	36	36	8	7	7	1412440700	1374160380	1374160380	990958660	860585540	860585540	4	3	7	1941710720	1708923010	1977156610	1129471740	1127298940	1216498940	two-sided	-4.83669	0.01161	0.01161	1.28064	0.0439505	0.356868	0.356868	1.93517	1.93517
sp|CDJ72870|FDX_ECOLI	CDJ72870	FDX_ECOLI	fdx	111	1:Experimental evidence at protein level	2fe-2s] ferredoxin	1	0.999	8	57	57	57	9	9	9	4765795800	5024995300	5024995300	1992778370	1870272260	1870272260	11	9	10	6584600100	4972276700	6770574300	2314026500	2185579780	2300484100	two-sided	-6.1641	0.00351623	0.00351623	1.18606	0.0311356	0.246182	0.246182	2.45392	2.45392
sp|CDJ72871|HSCA_ECOLI	CDJ72871	HSCA_ECOLI	hscA	616	1:Experimental evidence at protein level	Chaperone protein hsca	1	0.999	36	180	180	180	27	33	33	10027971600	10443661300	10443661300	1325210240	1371945340	1371945340	32	25	30	12151536600	11318113300	11317060600	1535708800	1371664000	1470825860	two-sided	-2.05332	0.153779	0.153779	1.07596	0.0566104	0.105627	0.105627	0.813102	0.813102
sp|CDJ72872|HSCB_ECOLI	CDJ72872	HSCB_ECOLI	hscB	171	1:Experimental evidence at protein level	Co-chaperone hscb	1	0.999	7	32	32	32	6	6	6	744221060	758373950	758373950	294541632	300602400	300602400	6	3	5	971492420	722873280	1020369980	395064480	361910816	414237024	two-sided	-5.95593	0.0249374	0.0249374	1.30753	0.0678081	0.38684	0.38684	1.60315	1.60315
sp|CDJ72873|ISCA_ECOLI	CDJ72873	ISCA_ECOLI	iscA	107	1:Experimental evidence at protein level	Iron-sulfur cluster assembly protein	1	0.999	11	65	65	65	13	13	13	3553444100	3754158080	3754158080	1180061440	1106137340	1106137340	9	7	10	2306194690	3035249410	2394435580	664556860	810521340	737047040	two-sided	8.05943	0.0030503	0.0030503	0.652095	0.0989765	0.616846	-0.616846	2.51566	2.51566
sp|CDJ72874|ISCU_ECOLI	CDJ72874	ISCU_ECOLI	iscU	128	1:Experimental evidence at protein level	Scaffold protein	1	0.999	17	190	190	190	35	34	34	26094151700	29177612300	29177612300	8127645200	9339523100	9339523100	32	24	31	24684666900	24254240800	31277506600	8435031000	7807085600	8594683900	two-sided	1.39687	0.250027	0.250027	0.926515	0.0502911	0.110114	-0.110114	0.602013	0.602013
sp|CDJ72875|ISCS_ECOLI	CDJ72875	ISCS_ECOLI	iscS	404	1:Experimental evidence at protein level	Cysteine desulfurase	1	0.999	33	475	475	475	76	82	82	48228913000	47262626000	47262626000	5174922800	5561467400	5561467400	86	59	90	52801098000	52980695000	59851153000	6225102800	5927878700	6232014800	two-sided	-4.26159	0.0147748	0.0147748	1.12806	0.0283327	0.173847	0.173847	1.83048	1.83048
sp|CDJ72876|ISCR_ECOLI	CDJ72876	ISCR_ECOLI	iscR	162	1:Experimental evidence at protein level	Dna-binding transcriptional regulator iscr	1	0.999	8	52	52	52	10	9	9	2388607490	1615177980	1615177980	747604930	461656000	461656000	8	6	10	1723308160	1358129920	1360437250	594864450	601086850	534755360	two-sided	-0.204128	0.855627	0.855627	1.03578	0.0634988	0.0507212	0.0507212	0.0677156	0.0677156
sp|CDJ72877|TRMJ_ECOLI	CDJ72877	TRMJ_ECOLI	trmJ	246	1:Experimental evidence at protein level	Putative methyltransferase	1	0.999	12	84	84	84	10	16	16	5228246000	5303004700	5303004700	870079490	1015258050	1015258050	15	10	17	6465876000	6868763600	6155036700	1164412670	1132870270	1298380030	two-sided	-3.30443	0.0299087	0.0299087	1.23963	0.0733203	0.309909	0.309909	1.5242	1.5242
sp|CDJ72878|SUHB_ECOLI	CDJ72878	SUHB_ECOLI	suhB	267	1:Experimental evidence at protein level	Inositol monophosphatase	1	0.999	29	227	227	227	38	35	35	11261110300	13330459600	13330459600	1448277120	1439775490	1439775490	40	37	42	14803890200	18310635500	17106522100	1936008830	2201421060	2109976700	two-sided	-8.21447	0.0143853	0.0143853	1.44354	0.064744	0.529614	0.529614	1.84208	1.84208
sp|CDJ72896|GLYA_ECOLI	CDJ72896	GLYA_ECOLI	glyA	417	1:Experimental evidence at protein level	Serine hydroxymethyltransferase	1	0.999	40	380	380	380	67	77	77	40240026000	45898453000	45898453000	4861140000	5007799800	5007799800	50	45	64	31308130300	30236903400	31258525700	3647611650	3637147390	3498421760	two-sided	19.9	3.77034e-05	3.77034e-05	0.724835	0.023169	0.464276	-0.464276	4.42362	4.42362
sp|CDJ72897|HMP_ECOLI	CDJ72897	HMP_ECOLI	hmp	396	1:Experimental evidence at protein level	Nitric oxide dioxygenase	1	0.999	12	34	34	34	8	8	8	358570208	360504352	360504352	144704064	123516624	123516624	6	0	4	283167392	59297480	248484096	74280776	53319592	76892752	two-sided	6.07548	0.00374466	0.00374466	0.522016	0.189573	0.937834	-0.937834	2.42659	2.42659
sp|CDJ72898|GLNB_ECOLI	CDJ72898	GLNB_ECOLI	glnB	112	1:Experimental evidence at protein level	Nitrogen regulatory protein p-ii 1	1	0.999	10	62	62	62	11	9	9	2674465280	2760391680	2760391680	1003822910	1143653250	1143653250	12	10	11	2481445630	2454579970	2565288700	1043710210	1113668480	1087409280	two-sided	0.303598	0.783012	0.783012	0.985919	0.0326735	0.0204585	-0.0204585	0.106232	0.106232
sp|CDJ72902|PURL_ECOLI	CDJ72902	PURL_ECOLI	purL	1295	1:Experimental evidence at protein level	Phosphoribosylformylglycinamidine synthase	1	0.999	49	191	191	191	33	45	45	3793432830	3439728640	3439728640	308524768	294805792	294805792	24	19	25	2757954300	2149928190	2662491390	232288816	233156272	212861920	two-sided	9.10269	0.00138017	0.00138017	0.755238	0.0507502	0.404996	-0.404996	2.86007	2.86007
sp|CDJ72904|TADA_ECOLI	CDJ72904	TADA_ECOLI	tadA	167	1:Experimental evidence at protein level	Trna-specific adenosine deaminase	0.9997	0.999	2	11	11	11	2	2	2	107655616	97366624	97366624	60049212	54434280	54434280	2	1	2	190244688	155754992	170684080	105477664	84451408	95200864	two-sided	-6.09821	0.0167965	0.0167965	1.68798	0.110623	0.755298	0.755298	1.77478	1.77478
sp|CDJ72908|ACPS_ECOLI	CDJ72908	ACPS_ECOLI	acpS	126	1:Experimental evidence at protein level	4'-phosphopantetheinyl transferase	1	0.999	7	28	28	28	5	6	6	272113216	424151104	424151104	105049520	105482616	105482616	5	2	4	265857792	196263216	156051472	121189432	99125904	68177472	two-sided	0.596667	0.611265	0.611265	0.912909	0.27692	0.131457	-0.131457	0.21377	0.21377
sp|CDJ72909|PDXJ_ECOLI	CDJ72909	PDXJ_ECOLI	pdxJ	243	1:Experimental evidence at protein level	Pyridoxine 5'-phosphate synthase	1	0.999	13	82	82	82	14	14	14	2609213700	3424692220	3424692220	632802180	625888320	625888320	14	11	15	2810995710	2501789950	3202853120	555256450	563705150	546136580	two-sided	13.1304	0.00135988	0.00135988	0.883539	0.0158305	0.178635	-0.178635	2.8665	2.8665
sp|CDJ72911|ERA_ECOLI	CDJ72911	ERA_ECOLI	era	301	1:Experimental evidence at protein level	Gtp-binding protein era	1	0.999	18	90	90	90	13	13	13	2226824960	2187777020	2187777020	398780960	378570496	378570496	19	16	16	2589429500	3045827330	2558642690	487626816	571606460	478402528	two-sided	-4.18462	0.0443046	0.0443046	1.33022	0.100198	0.41167	0.41167	1.35355	1.35355
sp|CDJ72912|RNC_ECOLI	CDJ72912	RNC_ECOLI	rnc	226	1:Experimental evidence at protein level	Ribonuclease iii	1	0.999	21	89	89	89	13	18	18	10812582900	11407321100	11407321100	3189607420	3459386110	3459386110	14	12	14	3133688060	3578240510	12358382600	4097939460	5118900200	4267371010	two-sided	-3.42611	0.0610947	0.0610947	1.33396	0.121729	0.415719	0.415719	1.214	1.214
sp|CDJ72914|LEPA_ECOLI	CDJ72914	LEPA_ECOLI	lepA	599	1:Experimental evidence at protein level	Gtp-binding protein lepa	1	0.999	29	121	121	121	19	20	20	3067601660	2178064640	2178064640	360040096	327836896	327836896	23	14	25	2211689730	3186958340	1938205820	374535840	398340448	324104800	two-sided	-1.11132	0.349741	0.349741	1.08001	0.103663	0.111045	0.111045	0.456253	0.456253
sp|CDJ72916|RSEB_ECOLI	CDJ72916	RSEB_ECOLI	rseB	318	1:Experimental evidence at protein level	Periplasmic negative regulator of sigmae	1	0.999	7	27	27	27	6	5	5	372030848	356353120	356353120	133610896	117779816	117779816	4	3	4	285230272	242295424	297159616	102798064	116676336	104207944	two-sided	2.20481	0.0942939	0.0942939	0.876783	0.0707937	0.189709	-0.189709	1.02552	1.02552
sp|CDJ72920|YFIC_ECOLI	CDJ72920	YFIC_ECOLI	yfiC	245	1:Experimental evidence at protein level	Putative s-adenosyl-l-methionine-dependent methyltransferase	1	0.999	4	12	12	12	0	3	3	88547192	122634584	122634584	45019696	47992736	47992736	2	0	4	136964688	61063072	109945368	48853768	36465468	46493964	two-sided	0.780654	0.508132	0.508132	0.934811	0.149709	0.0972532	-0.0972532	0.294023	0.294023
sp|CDJ72921|SRMB_ECOLI	CDJ72921	SRMB_ECOLI	srmB	444	1:Experimental evidence at protein level	Atp-dependent rna helicase srmb	1	0.999	26	123	123	123	20	24	24	3581621500	3677330430	3677330430	1562102780	1453748740	1453748740	19	13	23	9442620400	7038614500	8455455700	1797772030	1786950400	1808160000	two-sided	-8.4011	0.0117052	0.0117052	1.20657	0.00589974	0.270911	0.270911	1.93162	1.93162
sp|CDJ72924|YFID_ECOLI	CDJ72924	YFID_ECOLI	yfiD	127	1:Experimental evidence at protein level	Autonomous glycyl radical cofactor grca	1	0.999	18	154	154	162	39	43	43	90769662000	103496540000	103496540000	13443274800	14863277100	14863277100	12	7	10	3161539330	4339853300	3796292100	531630848	648463680	571030210	two-sided	29.0917	0.00111403	0.00111403	0.0405636	0.10183	4.62367	-4.62367	2.9531	2.9531
sp|CDJ72925|UNG_ECOLI	CDJ72925	UNG_ECOLI	ung	229	1:Experimental evidence at protein level	Uracil-dna glycosylase	1	0.999	13	63	63	63	11	14	14	1662307460	1548596740	1548596740	281947808	255791120	255791120	9	5	10	910516030	753751040	1061769220	198705456	170134112	201333856	two-sided	5.61471	0.00521908	0.00521908	0.718528	0.0910481	0.476884	-0.476884	2.28241	2.28241
sp|CDJ72926|YFIF_ECOLI	CDJ72926	YFIF_ECOLI	yfiF	345	1:Experimental evidence at protein level	Putative methyltransferase	1	0.999	18	109	109	109	17	19	19	5660995100	5935165400	5935165400	996649020	957336380	957336380	19	17	18	7674733600	6117985800	7020893700	1287765890	1060137220	1224566780	two-sided	-3.18951	0.0781444	0.0781444	1.2271	0.0986763	0.295248	0.295248	1.1071	1.1071
sp|CDJ72927|TRXC_ECOLI	CDJ72927	TRXC_ECOLI	trxC	139	1:Experimental evidence at protein level	Thioredoxin 2	1	0.999	10	41	41	41	8	10	10	927024000	1058294720	1058294720	310781056	363589024	363589024	5	5	3	777451710	647958530	675054340	256915856	216095008	231784368	two-sided	5.22825	0.00909132	0.00909132	0.67902	0.0876494	0.558474	-0.558474	2.04137	2.04137
sp|CDJ72929|YFIQ_ECOLI	CDJ72929	YFIQ_ECOLI	yfiQ	886	1:Experimental evidence at protein level	Fused putative acyl-coa synthetase: nad(p)-binding subunit/atp-binding subunit	1	0.999	5	11	11	11	5	3	3	73430280	65783228	65783228	32107982	25591820	25591820	0	0	0	66611656	27235578	65525504	11497	10003.6	8939.42	greater	12.7776	0.00303459	0.00303459	0.000365464	0.126622	11.418	-11.418	2.5179	2.5179
sp|CDJ72930|PSSA_ECOLI	CDJ72930	PSSA_ECOLI	pssA	451	1:Experimental evidence at protein level	Phosphatidylserine synthase	1	0.999	14	51	51	51	7	9	9	667551040	659933630	659933630	170832464	154321040	154321040	10	5	11	754932860	511774336	799478400	186445664	136315472	157554320	two-sided	-0.0180433	0.986915	0.986915	1.00175	0.157161	0.00252801	0.00252801	0.00572042	0.00572042
sp|CDJ72933|MURI_ECOLI	CDJ72933	MURI_ECOLI	murI	285	1:Experimental evidence at protein level	Glutamate racemase	1	0.999	13	48	48	48	10	10	10	618745920	812002820	812002820	165661632	156905600	156905600	6	6	6	444048448	735392130	213345504	123639392	103533776	84894768	two-sided	4.8264	0.0311917	0.0311917	0.650856	0.186276	0.619589	-0.619589	1.50596	1.50596
sp|CDJ72935|TRMA_ECOLI	CDJ72935	TRMA_ECOLI	trmA	366	1:Experimental evidence at protein level	Trna (uracil-5-)-methyltransferase	1	0.999	24	102	102	102	18	19	19	3416204030	3453732350	3453732350	564756480	539912260	539912260	21	12	13	4225048060	3403189500	3421399550	671414910	532818464	552928190	two-sided	-0.852407	0.478439	0.478439	1.06846	0.127862	0.0955268	0.0955268	0.320174	0.320174
sp|CDJ72938|STHA_ECOLI	CDJ72938	STHA_ECOLI	sthA	466	1:Experimental evidence at protein level	Soluble pyridine nucleotide transhydrogenase	1	0.999	26	118	118	118	24	24	24	5720750600	6039092200	6039092200	632455300	680528900	680528900	19	13	14	3552073470	2890699780	1809049980	414910432	326732320	233298560	two-sided	6.19251	0.0163394	0.0163394	0.489057	0.279459	1.03193	-1.03193	1.78676	1.78676
sp|CDJ72939|OXYR_ECOLI	CDJ72939	OXYR_ECOLI	oxyR	305	1:Experimental evidence at protein level	Dna-binding transcriptional regulator oxyr	1	0.999	11	48	48	48	10	10	10	1204848900	1149636100	1149636100	225060320	230043344	230043344	7	6	5	664836540	743603710	815440450	138475920	172561904	158000240	two-sided	7.19413	0.0161502	0.0161502	0.68458	0.109393	0.546709	-0.546709	1.79182	1.79182
sp|CDJ72940|ARGH_ECOLI	CDJ72940	ARGH_ECOLI	argH	457	1:Experimental evidence at protein level	Argininosuccinate lyase	1	0.999	14	27	27	27	12	7	7	510411744	376756640	376756640	83910264	75377992	75377992	0	0	1	73283528	36610308	92666968	17930106	18453256	27159086	two-sided	13.8156	0.000161689	0.000161689	0.270778	0.244747	1.88482	-1.88482	3.79132	3.79132
sp|CDJ72943|ARGE_ECOLI	CDJ72943	ARGE_ECOLI	argE	383	1:Experimental evidence at protein level	Acetylornithine deacetylase	1	0.999	12	52	52	52	10	12	12	1210495490	639137020	639137020	171223216	140998304	140998304	8	2	8	277759136	280961408	322500800	96350928	88425328	97263312	two-sided	5.45585	0.0231199	0.0231199	0.622302	0.0517022	0.684313	-0.684313	1.63601	1.63601
sp|CDJ72944|PPC_ECOLI	CDJ72944	PPC_ECOLI	ppc	883	1:Experimental evidence at protein level	Phosphoenolpyruvate carboxylase	1	0.999	64	340	340	340	75	82	82	24373995500	21694269400	21694269400	1548791810	1515739520	1515739520	37	29	35	6978013200	6433855000	7078868500	493926656	421162400	472809440	two-sided	43.8653	2.8129e-05	2.8129e-05	0.303017	0.0809159	1.72253	-1.72253	4.55084	4.55084
sp|CDJ72950|FRWB_ECOLI	CDJ72950	FRWB_ECOLI	frwB	106	1:Experimental evidence at protein level	Putative pts system fructose-like transporter subunit eiib	0.9367	0.9904	2	4	4	4	2	1	1	49156288	53951252	53951252	31971050	33786612	33786612	0	0	0	7.0574e+06	0	0	9671.16	12666.5	11171.3	greater	54.8098	0.000166351	0.000166351	0.000336623	0.134083	11.5366	-11.5366	3.77898	3.77898
sp|CDJ72953|FSAB_ECOLI	CDJ72953	FSAB_ECOLI	fsaB	220	1:Experimental evidence at protein level	Fructose-6-phosphate aldolase	0.9931	0.999	2	5	5	5	1	2	2	16903456	9706930	9706930	12086086	6.06371e+06	6.06371e+06	0	0	0	3594283	0	1.8992e+06	11105	12354.3	10429.9	greater	4.01496	0.0284006	0.0284006	0.0013996	0.086434	9.48077	-9.48077	1.54667	1.54667
sp|CDJ72957|KATG_ECOLI	CDJ72957	KATG_ECOLI	katG	726	1:Experimental evidence at protein level	Catalase/hydroperoxidase hpi(i)	1	0.999	53	241	241	241	43	47	47	9962971100	8152283600	8152283600	1687986180	1466393090	1466393090	37	26	41	5528250400	6421537800	8062901800	924683140	757063420	979228740	two-sided	6.55755	0.0028949	0.0028949	0.575872	0.13053	0.796179	-0.796179	2.53837	2.53837
sp|CDJ72959|METL_ECOLI	CDJ72959	METL_ECOLI	metL	810	1:Experimental evidence at protein level	Bifunctional aspartate kinase ii/homoserine dehydrogenase ii	1	0.999	41	159	159	159	29	25	25	2487131900	2425786880	2425786880	263797792	255530736	255530736	27	23	30	3691946240	3340911870	3799032830	355075712	367135296	371265696	two-sided	-19.019	0.000226369	0.000226369	1.41119	0.0230797	0.496916	0.496916	3.64518	3.64518
sp|CDJ72960|METB_ECOLI	CDJ72960	METB_ECOLI	metB	386	1:Experimental evidence at protein level	Cystathionine gamma-synthase	1	0.999	9	33	33	33	5	7	7	463487136	383559840	383559840	104374160	81729080	81729080	6	2	6	438623744	428378528	555586880	107504320	128374216	114861960	two-sided	-2.84551	0.0489773	0.0489773	1.30955	0.090538	0.389074	0.389074	1.31	1.31
sp|CDJ72961|METJ_ECOLI	CDJ72961	METJ_ECOLI	metJ	105	1:Experimental evidence at protein level	Transcriptional repressor protein metj	1	0.999	11	53	53	53	8	9	9	2113700480	2221421310	2221421310	411130016	374788256	374788256	9	7	11	1514201600	1862233340	1998603520	315845920	356628800	329247040	two-sided	3.10779	0.0359529	0.0359529	0.863028	0.0622538	0.212521	-0.212521	1.44427	1.44427
sp|CDJ72963|RPME_ECOLI	CDJ72963	RPME_ECOLI	rpmE	70	1:Experimental evidence at protein level	50s ribosomal protein l31	1	0.999	9	70	70	70	12	11	11	18761465900	19190507500	19190507500	9213768700	9686038500	9686038500	11	12	13	18296924200	17560086500	15359679500	9899186200	10261217300	8099210800	two-sided	0.158326	0.887442	0.887442	0.988588	0.122928	0.0165592	-0.0165592	0.0518598	0.0518598
sp|CDJ72966|FTSN_ECOLI	CDJ72966	FTSN_ECOLI	ftsN	319	1:Experimental evidence at protein level	Essential cell division protein ftsn	1	0.999	9	24	24	24	4	4	4	227532144	133509656	133509656	58348240	82279384	82279384	6	4	2	289883264	346387296	238723744	75061200	105540848	87605792	two-sided	-1.26782	0.27431	0.27431	1.20323	0.171349	0.266909	0.266909	0.561758	0.561758
sp|CDJ72967|HSLV_ECOLI	CDJ72967	HSLV_ECOLI	hslV	176	1:Experimental evidence at protein level	Atp-dependent protease peptidase subunit	1	0.999	16	490	488	490	16	14	14	2797803260	3373833220	3373833220	1728425090	1140694660	1140694660	182	69	195	44958966000	37083120000	39495033000	21783535600	25488533500	18565019600	two-sided	-10.254	0.00879065	0.00879065	16.419	0.157872	4.03729	4.03729	2.05598	2.05598
sp|CDJ72968|HSLU_ECOLI	CDJ72968	HSLU_ECOLI	hslU	443	1:Experimental evidence at protein level	Atp-dependent protease atp-binding subunit hslu	1	0.999	57	529	529	529	47	49	49	19531741200	19060795400	19060795400	1479293700	1495662460	1495662460	135	117	132	166662177000	165663949000	154316259000	13713280000	13518475300	12776741900	two-sided	-41.5122	0.00057719	0.00057719	8.94921	0.0370548	3.16176	3.16176	3.23868	3.23868
sp|CDJ72970|RRAA_ECOLI	CDJ72970	RRAA_ECOLI	rraA	161	1:Experimental evidence at protein level	Ribonuclease activity regulator protein rraa	1	0.999	12	80	80	80	14	15	15	3997359870	4045887230	4045887230	1124260100	840505540	840505540	12	13	11	3300418560	3373457660	3758103810	972164420	1122037500	1008976770	two-sided	-0.947691	0.416187	0.416187	1.1062	0.0755055	0.145607	0.145607	0.380712	0.380712
sp|CDJ72971|YIIU_ECOLI	CDJ72971	YIIU_ECOLI	yiiU	81	1:Experimental evidence at protein level	Hypothetical protein	1	0.999	12	146	146	146	28	28	28	9690486800	13314258900	13314258900	3511989250	4828664300	4828664300	19	19	24	11477865500	28133574700	22115278800	4335471600	5192332800	4872959000	two-sided	-0.812665	0.472913	0.472913	1.09351	0.0902103	0.128965	0.128965	0.325219	0.325219
sp|CDJ72973|GLPK_ECOLI	CDJ72973	GLPK_ECOLI	glpK	502	1:Experimental evidence at protein level	Glycerol kinase	1	0.999	53	833	833	833	227	233	233	129450303000	142510211000	142510211000	10626072600	11448907800	11448907800	59	35	46	24163850200	17525493800	16756536300	1948007810	1444713470	1297839490	two-sided	28.4676	2.12816e-05	2.12816e-05	0.139917	0.218084	2.83736	-2.83736	4.672	4.672
sp|CDJ72974|GLPX_ECOLI	CDJ72974	GLPX_ECOLI	glpX	336	1:Experimental evidence at protein level	Fructose 1,6-bisphosphatase ii	1	0.999	15	69	69	69	11	12	12	2358390530	2697431550	2697431550	301701760	308992128	308992128	14	9	11	2234176000	2224170240	2091524610	262145120	277795744	272903616	two-sided	6.81946	0.00626783	0.00626783	0.883828	0.0295498	0.178162	-0.178162	2.20288	2.20288
sp|CDJ72975|FPR_ECOLI	CDJ72975	FPR_ECOLI	fpr	248	1:Experimental evidence at protein level	Ferredoxin-nadp reductase	1	0.999	8	25	25	25	5	7	7	312846016	300673696	300673696	112277976	74263824	74263824	1	0	5	115788064	47245056	206775872	37381540	38832044	38861840	two-sided	3.83073	0.0615967	0.0615967	0.441231	0.0220598	1.1804	-1.1804	1.21044	1.21044
sp|CDJ72976|USPD_ECOLI	CDJ72976	USPD_ECOLI	uspD	142	1:Experimental evidence at protein level	Universal stress protein uspd	1	0.999	3	9	9	9	2	2	2	198844992	244342944	244342944	70839400	91720288	91720288	1	1	1	90824192	83959840	70019280	39455860	53554004	29481608	two-sided	4.45559	0.0111986	0.0111986	0.481719	0.296223	1.05374	-1.05374	1.95084	1.95084
sp|CDJ72979|YIIQ_ECOLI	CDJ72979	YIIQ_ECOLI	yiiQ	199	1:Experimental evidence at protein level	Hypothetical protein	1	0.999	4	13	13	13	3	3	3	98333920	107491032	107491032	62881068	75568448	75568448	0	2	2	29997798	46524120	75716632		31730530	32617300	two-sided	9.21039	0.0108111	0.0108111	0.450998	0.0194891	1.14881	-1.14881	1.96613	1.96613
sp|CDJ72980|TPIA_ECOLI	CDJ72980	TPIA_ECOLI	tpiA	255	1:Experimental evidence at protein level	Triosephosphate isomerase	1	0.999	25	262	262	262	49	52	52	32887513100	39662559000	39662559000	3025800960	5743555600	5743555600	32	34	43	25849380900	26073182200	33752612900	4025488380	3366938110	3780226300	two-sided	1.2023	0.343556	0.343556	0.769842	0.0893687	0.377365	-0.377365	0.464002	0.464002
sp|CDJ72983|PFKA_ECOLI	CDJ72983	PFKA_ECOLI	pfkA	320	1:Experimental evidence at protein level	6-phosphofructokinase	1	0.999	26	186	186	186	31	35	35	13817785300	20416708600	20416708600	2731071230	4142558210	4142558210	27	26	32	11390742500	10944356400	10851742700	2547405570	3195932420	2382742270	two-sided	1.811	0.166815	0.166815	0.737649	0.158718	0.438994	-0.438994	0.777765	0.777765
sp|CDJ72986|CPXR_ECOLI	CDJ72986	CPXR_ECOLI	cpxR	232	1:Experimental evidence at protein level	Dna-binding transcriptional regulator cpxr	1	0.999	8	25	25	25	5	6	6	406979072	546902140	546902140	134428000	245367088	245367088	2	3	3	345409984	247572800	332217280	133625032	158469184	122080432	two-sided	1.82642	0.190847	0.190847	0.662508	0.13469	0.593991	-0.593991	0.719316	0.719316
sp|CDJ72988|YIIM_ECOLI	CDJ72988	YIIM_ECOLI	yiiM	224	1:Experimental evidence at protein level	Hypothetical protein	1	0.999	9	37	37	37	8	8	8	924765120	890685120	890685120	386633280	374518944	374518944	4	3	6	617642110	512994880	603192510	259057040	223358832	256121760	two-sided	10.9103	0.00364042	0.00364042	0.650309	0.0805001	0.620802	-0.620802	2.43885	2.43885
sp|CDJ72990|SODA_ECOLI	CDJ72990	SODA_ECOLI	sodA	206	1:Experimental evidence at protein level	Superoxide dismutase	1	0.999	22	333	333	333	56	75	75	47788581000	70394667000	70394667000	6739276300	8982190100	8982190100	46	32	49	40954876000	26631260200	35931185000	5595982300	3861915390	4592332300	two-sided	3.94178	0.021838	0.021838	0.568751	0.185893	0.814131	-0.814131	1.66079	1.66079
sp|CDJ73003|FDHD_ECOLI	CDJ73003	FDHD_ECOLI	fdhD	277	1:Experimental evidence at protein level	Formate dehydrogenase accessory protein	1	0.999	4	8	8	8	2	1	1	84896048	54728228	54728228	38025696	30230448	30230448	3	0	1	96827048	38247724	106321408	52404284		46945280	two-sided	-4.47014	0.0285823	0.0285823	1.51314	0.0777074	0.597549	0.597549	1.5439	1.5439
sp|CDJ73004|FDOG_ECOLI	CDJ73004	FDOG_ECOLI	fdoG	1016	1:Experimental evidence at protein level	(pos:586..588,aa:sec)	1	0.999	43	176	170	176	36	33	33	3343338500	3100361980	3100361980	341965152	288836800	288836800	29	19	26	3755116290	3321439490	2932597250	384545280	353202112	323073344	two-sided	-1.87708	0.133732	0.133732	1.15352	0.0869269	0.206042	0.206042	0.873764	0.873764
sp|CDJ73005|FDOH_ECOLI	CDJ73005	FDOH_ECOLI	fdoH	300	1:Experimental evidence at protein level	Formate dehydrogenase-o, fe-s subunit	1	0.999	13	52	41	52	9	7	7	974295420	1033538690	1033538690	237194896	239463840	239463840	10	8	11	1247249410	1250808320	1130885120	292307840	298130752	246581200	two-sided	-2.46974	0.131668	0.131668	1.16882	0.101187	0.225055	0.225055	0.880518	0.880518
sp|CDJ73007|FDHE_ECOLI	CDJ73007	FDHE_ECOLI	fdhE	309	1:Experimental evidence at protein level	Formate dehydrogenase accessory protein fdhe	1	0.999	18	98	98	98	16	16	16	5292644900	4637633500	4637633500	1083285500	1123007360	1123007360	16	15	19	4462097900	4476498900	4939792400	1024306560	1064440130	970985470	two-sided	2.98204	0.0609107	0.0609107	0.919032	0.0459669	0.121814	-0.121814	1.21531	1.21531
sp|CDJ73010|YIID_ECOLI	CDJ73010	YIID_ECOLI	yiiD	329	1:Experimental evidence at protein level	Putative acetyltransferase	1	0.999	8	28	28	28	5	9	9	329848576	413157856	413157856	80005240	94400176	94400176	3	1	1	122797648	74860880	102723032	28965578	37907976	27086030	two-sided	9.97053	0.000988393	0.000988393	0.349545	0.184623	1.51645	-1.51645	3.00507	3.00507
sp|CDJ73013|YIHX_ECOLI	CDJ73013	YIHX_ECOLI	yihX	199	1:Experimental evidence at protein level	Phosphatase	1	0.999	8	34	34	34	8	8	8	632247230	847238140	847238140	336858112	340131424	340131424	4	3	3	375696448	257799296	289254592	150572272	122833880	109563096	two-sided	17.4257	0.00304961	0.00304961	0.376523	0.163921	1.40919	-1.40919	2.51576	2.51576
sp|CDJ73014|YIHW_ECOLI	CDJ73014	YIHW_ECOLI	yihW	261	1:Experimental evidence at protein level	Putative dna-binding transcriptional regulator	1	0.999	12	31	31	31	9	7	7	376338624	367620288	367620288	95565152	86665672	86665672	2	4	2	251958176	253366128	226136368	64216420	64000948	61642148	two-sided	8.5567	0.00852082	0.00852082	0.706069	0.022566	0.502119	-0.502119	2.06952	2.06952
sp|CDJ73027|TYPA_ECOLI	CDJ73027	TYPA_ECOLI	typA	607	1:Experimental evidence at protein level	Gtp-binding protein	1	0.999	44	411	411	411	60	66	66	51305759000	53967942000	53967942000	5249610200	5211140600	5211140600	71	69	79	76451398000	73274548000	70006112000	7333861900	7343977000	6833501200	two-sided	-11.5187	0.00714859	0.00714859	1.37261	0.0407014	0.456918	0.456918	2.14578	2.14578
sp|CDJ73028|GLNA_ECOLI	CDJ73028	GLNA_ECOLI	glnA	469	1:Experimental evidence at protein level	Glutamine synthetase	1	0.999	35	296	296	296	56	57	57	27510341600	29254688800	29254688800	3959923200	4102109440	4102109440	47	31	48	16280850400	14722939900	16413592600	2374273790	2186894850	2312466180	two-sided	24.2575	2.06429e-05	2.06429e-05	0.565074	0.0416725	0.823489	-0.823489	4.68523	4.68523
sp|CDJ73031|HEMN_ECOLI	CDJ73031	HEMN_ECOLI	hemN	457	1:Experimental evidence at protein level	Coproporphyrinogen iii oxidase	1	0.999	18	65	65	65	13	11	11	689241470	663274430	663274430	92854552	92322576	92322576	13	8	9	898237890	910586240	735220290	113736168	117793232	98672584	two-sided	-3.01887	0.0942267	0.0942267	1.18992	0.0915301	0.250863	0.250863	1.02583	1.02583
sp|CDJ73032|YIHI_ECOLI	CDJ73032	YIHI_ECOLI	yihI	169	1:Experimental evidence at protein level	Hypothetical protein	1	0.999	5	21	21	21	3	4	4	315198208	342252960	342252960	128702248	138631376	138631376	2	4	4	442412704	493968032	460213408	180614480	206087376	188037280	two-sided	-6.81409	0.00859022	0.00859022	1.41574	0.0683826	0.501552	0.501552	2.066	2.066
sp|CDJ73033|ENGB_ECOLI	CDJ73033	ENGB_ECOLI	engB	210	1:Experimental evidence at protein level	Ribosome biogenesis gtp-binding protein ysxc	1	0.999	8	40	40	40	8	6	6	1326627580	1262002180	1262002180	376705600	392947936	392947936	6	7	7	1040814660	1054872700	917264190	346274752	345678816	373467840	two-sided	3.04307	0.0503372	0.0503372	0.916412	0.0447	0.125932	-0.125932	1.29811	1.29811
sp|CDJ73034|POLA_ECOLI	CDJ73034	POLA_ECOLI	polA	928	1:Experimental evidence at protein level	Dna polymerase i	1	0.999	63	285	285	285	52	57	57	8317611000	7963040300	7963040300	890011520	873944580	873944580	45	30	44	7025335800	6818305500	7157633000	795369340	812215300	762201090	two-sided	5.71517	0.0167659	0.0167659	0.89836	0.0322145	0.154634	-0.154634	1.77557	1.77557
sp|CDJ73037|DSBA_ECOLI	CDJ73037	DSBA_ECOLI	dsbA	208	1:Experimental evidence at protein level	Protein disulfide isomerase i	1	0.999	15	89	89	89	17	16	16	1344620930	1246255620	1246255620	467379360	627714750	627714750	11	12	17	1435727100	843506370	3252879360	376942272	496904928	397092640	two-sided	2.31538	0.0896194	0.0896194	0.737714	0.151632	0.438867	-0.438867	1.0476	1.0476
sp|CDJ73038|RDOA_ECOLI	CDJ73038	RDOA_ECOLI	rdoA	328	1:Experimental evidence at protein level	Serine/threonine protein kinase	1	0.999	6	14	14	14	4	3	3	138738016	97895528	97895528	43373764	35864880	35864880	2	1	1	87160136	84508688	39242124	34051844	33603220	25221658	two-sided	1.94497	0.124991	0.124991	0.806897	0.160654	0.309543	-0.309543	0.90312	0.90312
sp|CDJ73039|YIHD_ECOLI	CDJ73039	YIHD_ECOLI	yihD	89	1:Experimental evidence at protein level	Hypothetical protein	1	0.999	10	54	54	54	8	10	10	2060251520	1635745150	1635745150	594630780	525731776	525731776	8	8	10	2145451010	2311010820	1934268670	609284930	757274110	584187260	two-sided	-1.73053	0.192018	0.192018	1.18508	0.143841	0.244979	0.244979	0.716658	0.716658
sp|CDJ73044|YIGZ_ECOLI	CDJ73044	YIGZ_ECOLI	yigZ	204	1:Experimental evidence at protein level	Hypothetical protein	1	0.999	5	14	14	14	3	2	2	63028284	63131048	63131048	34015840	26267484	26267484	3	2	2	41198132	24905530	56391016	22321524		23567266	two-sided	2.2229	0.143357	0.143357	0.795292	0.0383916	0.330443	-0.330443	0.843582	0.843582
sp|CDJ73045|PEPQ_ECOLI	CDJ73045	PEPQ_ECOLI	pepQ	443	1:Experimental evidence at protein level	Proline dipeptidase	1	0.999	23	145	145	145	26	27	27	9819723800	9977741300	9977741300	1228182660	1311422590	1311422590	22	19	24	6388269100	6594530800	6547309100	835194370	867636990	805290050	two-sided	13.5338	0.000425332	0.000425332	0.651286	0.0372973	0.618636	-0.618636	3.37127	3.37127
sp|CDJ73046|FADB_ECOLI	CDJ73046	FADB_ECOLI	fadB	729	1:Experimental evidence at protein level	Multifunctional fatty acid oxidation complex subunit alpha	0.9828	0.999	3	6	6	6	0	2	2	126487936	68601120	68601120	121332392	63576664	63576664	1	1	0	130755688	150667696	142638336	129119224	122763520	116439072	two-sided	-2.03836	0.169727	0.169727	1.48227	0.0516403	0.567804	0.567804	0.770248	0.770248
sp|CDJ73048|FRE_ECOLI	CDJ73048	FRE_ECOLI	fre	233	1:Experimental evidence at protein level	Fmn reductase	1	0.999	13	64	64	64	11	12	12	3025634050	3060288770	3060288770	823436540	820550210	820550210	10	9	10	2473237500	2401115140	2365667580	681739460	665250620	664484220	two-sided	26.4485	0.00105223	0.00105223	0.816167	0.0145395	0.293063	-0.293063	2.97789	2.97789
sp|CDJ73049|UBID_ECOLI	CDJ73049	UBID_ECOLI	ubiD	497	1:Experimental evidence at protein level	3-octaprenyl-4-hydroxybenzoate carboxy-lyase	1	0.999	24	94	94	94	21	18	18	2500752640	2048278270	2048278270	688467140	695215040	695215040	14	12	11	2299622400	2082954110	1723444480	513674112	540307840	500544416	two-sided	14.674	0.00342365	0.00342365	0.747765	0.0390993	0.419343	-0.419343	2.46551	2.46551
sp|CDJ73050|RFAH_ECOLI	CDJ73050	RFAH_ECOLI	rfaH	162	1:Experimental evidence at protein level	Transcriptional activator rfah	1	0.999	3	7	7	7	1	1	1	81592128	89154224	89154224		89699288	89699288	2	1	1	87331216	92289720	81747168	81799448	63576968	78597856	two-sided	2.67774	0.115746	0.115746	0.832315	0.130316	0.264798	-0.264798	0.936493	0.936493
sp|CDJ73051|TATD_ECOLI	CDJ73051	TATD_ECOLI	tatD	260	1:Experimental evidence at protein level	Dnase tatd	1	0.999	5	19	19	19	4	3	3	173849616	128154968	128154968	46831208	43667308	43667308	3	2	4	168835136	209726944	245206336	62990716	74675440	67977160	two-sided	-6.7198	0.0133443	0.0133443	1.53275	0.0855349	0.616127	0.616127	1.8747	1.8747
sp|CDJ73054|TATA_ECOLI	CDJ73054	TATA_ECOLI	tatA	89	1:Experimental evidence at protein level	Twin arginine translocase protein a	1	0.999	3	15	15	15	2	3	3	36897124	420790464	420790464	8458118	485680864	485680864	2	3	2	565692160	167902896	625766530	651602500	66856044	656165570	two-sided	-0.521852	0.630422	0.630422	1.40294	0.739682	0.488449	0.488449	0.200369	0.200369
sp|CDJ73057|UBIE_ECOLI	CDJ73057	UBIE_ECOLI	ubiE	251	1:Experimental evidence at protein level	Ubiquinone/menaquinone biosynthesis methyltransferase	1	0.999	14	55	55	55	11	11	11	2064003460	2014659580	2014659580	362001920	369866272	369866272	8	8	6	1263860350	1228223100	1339040380	219208336	229043536	230225088	two-sided	32.311	1.10042e-05	1.10042e-05	0.615826	0.0267438	0.699405	-0.699405	4.95844	4.95844
sp|CDJ73059|UDP_ECOLI	CDJ73059	UDP_ECOLI	udp	253	1:Experimental evidence at protein level	Uridine phosphorylase	1	0.999	16	240	240	240	53	62	62	34704122000	34286680100	34286680100	6232085000	8049558000	8049558000	21	20	22	9235080200	9312478200	10283867100	2130013180	2036543870	2098306180	two-sided	8.83088	0.0124231	0.0124231	0.280543	0.0227618	1.83371	-1.83371	1.90577	1.90577
sp|CDJ73061|METE_ECOLI	CDJ73061	METE_ECOLI	metE	753	1:Experimental evidence at protein level	5-methyltetrahydropteroyltriglutamate/homocysteine s-methyltransferase	1	0.999	35	113	113	113	29	33	33	5064772600	4368112600	4368112600	772685630	626797950	626797950	6	5	7	434965088	352229312	666022720	82674352	77016504	111156288	two-sided	11.7585	0.00510346	0.00510346	0.133667	0.202668	2.90328	-2.90328	2.29214	2.29214
sp|CDJ73064|YIGL_ECOLI	CDJ73064	YIGL_ECOLI	yigL	266	1:Experimental evidence at protein level	Putative sugar phosphatase	1	0.999	8	38	38	38	7	7	7	1092837500	939652420	939652420	343263232	317299424	317299424	4	6	7	1060209410	793476860	1037749380	229307040	216075920	245499920	two-sided	7.88202	0.00140249	0.00140249	0.706524	0.0639913	0.50119	-0.50119	2.8531	2.8531
sp|CDJ73068|RECQ_ECOLI	CDJ73068	RECQ_ECOLI	recQ	609	1:Experimental evidence at protein level	Atp-dependent dna helicase recq	1	0.999	5	12	12	12	2	2	2	58810484	43776508	43776508	32330800	23693200	23693200	4	1	1	145256864	32226350	44567256	27805300	30250114	30337632	two-sided	-0.965134	0.423676	0.423676	1.10883	0.0487859	0.149042	0.149042	0.372966	0.372966
sp|CDJ73070|YIGI_ECOLI	CDJ73070	YIGI_ECOLI	yigI	155	1:Experimental evidence at protein level	Hypothetical protein	1	0.999	5	23	23	23	2	5	5	198777360	216327328	216327328	61912620	73049776	73049776	5	3	3	249151552	190846144	137747312	78003104	62862704	34423716	two-sided	0.819959	0.487486	0.487486	0.842689	0.378664	0.246928	-0.246928	0.312038	0.312038
sp|CDJ73076|UVRD_ECOLI	CDJ73076	UVRD_ECOLI	uvrD	720	1:Experimental evidence at protein level	Dna-dependent helicase ii	1	0.999	27	99	99	99	18	14	14	1025667460	1120600190	1120600190	134514640	124380072	124380072	20	14	19	1394946820	1341508740	1470808450	167808928	174068912	169016880	two-sided	-10.9516	0.0012703	0.0012703	1.33297	0.0195004	0.414647	0.414647	2.89609	2.89609
sp|CDJ73077|YIGB_ECOLI	CDJ73077	YIGB_ECOLI	yigB	238	1:Experimental evidence at protein level	Flavin mononucleotide phosphatase	1	0.999	5	14	14	14	3	2	2	120857232	72229664	72229664	38767652	34530212	34530212	3	2	2	80000456	90950912	92958120	33928240	34197836	28318176	two-sided	1.59384	0.192358	0.192358	0.894426	0.103258	0.160966	-0.160966	0.71589	0.71589
sp|CDJ73079|DAPF_ECOLI	CDJ73079	DAPF_ECOLI	dapF	274	1:Experimental evidence at protein level	Diaminopimelate epimerase	1	0.999	8	34	34	34	4	7	7	444515136	436270528	436270528	101075536	120574864	120574864	7	6	3	348209600	306751936	270282688	84849976	95561424	77059792	two-sided	3.35258	0.0300796	0.0300796	0.752344	0.108235	0.410535	-0.410535	1.52173	1.52173
sp|CDJ73081|CYAY_ECOLI	CDJ73081	CYAY_ECOLI	cyaY	106	1:Experimental evidence at protein level	Frataxin-like protein	1	0.999	8	42	42	42	10	6	6	1820199680	1176645380	1176645380	503786368	461660832	461660832	7	6	7	1291608700	1135367040	1179202050	409071680	381911680	403835136	two-sided	4.74414	0.0147925	0.0147925	0.837231	0.0361789	0.256303	-0.256303	1.82996	1.82996
sp|CDJ73083|HEMC_ECOLI	CDJ73083	HEMC_ECOLI	hemC	313	1:Experimental evidence at protein level	Porphobilinogen deaminase	1	0.999	19	100	100	100	16	20	20	2384089860	2260031490	2260031490	304050400	297105920	297105920	19	8	17	1929008510	1820658820	2122469120	274852096	273752480	269558112	two-sided	9.46352	0.0011798	0.0011798	0.910828	0.0102438	0.134749	-0.134749	2.92819	2.92819
sp|CDJ73084|HEMD_ECOLI	CDJ73084	HEMD_ECOLI	hemD	246	1:Experimental evidence at protein level	Uroporphyrinogen-iii synthase	1	0.999	6	25	25	25	5	4	4	175660240	202011920	202011920	52737088	64132564	64132564	4	3	5	72701936	16131972	40012296	32848250		37032704	two-sided	5.85567	0.0112281	0.0112281	0.579117	0.0846828	0.788074	-0.788074	1.9497	1.9497
sp|CDJ73085|HEMX_ECOLI	CDJ73085	HEMX_ECOLI	hemX	393	1:Experimental evidence at protein level	Putative uroporphyrinogen iii c-methyltransferase	1	0.999	6	13	13	13	2	3	3	69814032	79848672	79848672	28433944	36844612	36844612	1	3	1	26795296	50417856	28674566	24836654	35738492	23074382	two-sided	1.26905	0.280221	0.280221	0.819104	0.246017	0.287881	-0.287881	0.552499	0.552499
sp|CDJ73094|RFFA_ECOLI	CDJ73094	RFFA_ECOLI	rffA	376	1:Experimental evidence at protein level	Tdp-4-oxo-6-deoxy-d-glucose transaminase	1	0.999	17	79	79	79	16	15	15	1624288900	1687366910	1687366910	241442288	230913328	230913328	14	8	11	1449306240	812841600	1283364990	199554720	158141952	167829824	two-sided	4.5612	0.0338851	0.0338851	0.747262	0.123656	0.420313	-0.420313	1.46999	1.46999
sp|CDJ73095|RFFC_ECOLI	CDJ73095	RFFC_ECOLI	rffC	224	1:Experimental evidence at protein level	Tdp-fucosamine acetyltransferase	1	0.999	6	21	21	21	2	5	5	121722592	144785456	144785456	54797016	47734512	47734512	4	1	4	182951440	152301424	170220512	61392496	72358144	66505676	two-sided	-4.22194	0.015918	0.015918	1.33268	0.0821993	0.414329	0.414329	1.79811	1.79811
sp|CDJ73096|RFFH_ECOLI	CDJ73096	RFFH_ECOLI	rffH	293	1:Experimental evidence at protein level	Glucose-1-phosphate thymidylyltransferase	1	0.999	11	39	39	49	7	7	7	320241664	388546400	388546400	80957456	70050384	70050384	7	5	6	334189600	227385184	366560160	69511096	60865872	71389944	two-sided	1.32034	0.25806	0.25806	0.912732	0.0834558	0.131737	-0.131737	0.58828	0.58828
sp|CDJ73097|RFFG_ECOLI	CDJ73097	RFFG_ECOLI	rffG	355	1:Experimental evidence at protein level	Dtdp-glucose 4,6-dehydratase	1	0.999	23	102	102	110	16	18	18	2205168900	2394929410	2394929410	299874080	290253024	290253024	16	14	20	2473321980	2334558980	2235036930	291620448	294462688	298394336	two-sided	-0.363187	0.738407	0.738407	1.00465	0.0115374	0.00669882	0.00669882	0.131704	0.131704
sp|CDJ73098|WECC_ECOLI	CDJ73098	WECC_ECOLI	wecC	420	1:Experimental evidence at protein level	Udp-n-acetyl-d-mannosamine dehydrogenase	1	0.999	22	99	99	99	17	19	19	2729945600	2671719940	2671719940	475716416	431702912	431702912	15	10	19	2898388990	2154956290	2386935550	462911072	405702144	379139200	two-sided	1.05963	0.361554	0.361554	0.931769	0.102929	0.101956	-0.101956	0.441827	0.441827
sp|CDJ73099|RFFE_ECOLI	CDJ73099	RFFE_ECOLI	rffE	376	1:Experimental evidence at protein level	Udp-n-acetyl glucosamine-2-epimerase	1	0.999	16	69	69	69	11	14	14	1951383940	1919431420	1919431420	321540096	315282240	315282240	11	7	12	2115028740	1979590270	1952456450	350198336	329627136	342362016	two-sided	-3.68073	0.0475956	0.0475956	1.07361	0.030471	0.102468	0.102468	1.32243	1.32243
sp|CDJ73102|RHO_ECOLI	CDJ73102	RHO_ECOLI	rho	419	1:Experimental evidence at protein level	Transcription termination factor rho	1	0.999	43	316	316	316	52	48	48	27120052200	25476902900	25476902900	2450196480	2396279810	2396279810	61	51	56	30235379700	31181146100	27550672900	2848028670	2723964160	2562544900	two-sided	-3.51461	0.0633573	0.0633573	1.12313	0.0527929	0.167522	0.167522	1.1982	1.1982
sp|CDJ73103|TRXA_ECOLI	CDJ73103	TRXA_ECOLI	trxA	109	1:Experimental evidence at protein level	Thioredoxin	1	0.999	15	213	213	213	42	39	39	34861462000	35837047000	35837047000	12283040800	13091113000	13091113000	29	21	43	31954090000	33501220900	31993475100	12081714200	12937831400	12329745400	two-sided	1.00416	0.372291	0.372291	0.970987	0.0353819	0.0424755	-0.0424755	0.429118	0.429118
sp|CDJ73104|RHLB_ECOLI	CDJ73104	RHLB_ECOLI	rhlB	421	1:Experimental evidence at protein level	Atp-dependent rna helicase rhlb	1	0.999	16	76	76	76	12	12	12	1092483330	943945020	943945020	154727808	144477808	144477808	15	13	12	1705515650	2056974080	1499232770	265700048	308100640	221186528	two-sided	-4.62413	0.0407826	0.0407826	1.79179	0.164008	0.841401	0.841401	1.38953	1.38953
sp|CDJ73105|GPP_ECOLI	CDJ73105	GPP_ECOLI	gpp	494	1:Experimental evidence at protein level	Guanosine pentaphosphate phosphohydrolase	1	0.999	11	35	35	35	7	6	6	435556864	397260832	397260832	153072992	144576768	144576768	5	5	6	260892736	211077664	276924704	111075328	103992272	113699920	two-sided	9.3315	0.000736103	0.000736103	0.743437	0.0458217	0.427718	-0.427718	3.13306	3.13306
sp|CDJ73106|REP_ECOLI	CDJ73106	REP_ECOLI	rep	673	1:Experimental evidence at protein level	Atp-dependent dna helicase rep	1	0.999	15	41	41	41	12	6	6	217186128	171634512	171634512	39348000	34540884	34540884	7	3	7	219461248	153492256	191820832	40140372	46118628	51056944	two-sided	-2.7203	0.0734219	0.0734219	1.2664	0.11943	0.340738	0.340738	1.13417	1.13417
sp|CDJ73107|PPIC_ECOLI	CDJ73107	PPIC_ECOLI	ppiC	93	1:Experimental evidence at protein level	Peptidyl-prolyl cis-trans isomerase c	1	0.999	13	80	80	81	13	15	15	3977320190	3954411780	3954411780	845947650	760230080	760230080	13	12	12	3717824000	3659959810	3808087550	734736000	739519680	753610300	two-sided	1.5854	0.2448	0.2448	0.941455	0.0132128	0.0870363	-0.0870363	0.611188	0.611188
sp|CDJ73108|ILVC_ECOLI	CDJ73108	ILVC_ECOLI	ilvC	491	1:Experimental evidence at protein level	Ketol-acid reductoisomerase	1	0.999	15	58	58	58	12	14	14	841718210	789286980	789286980	146178720	135406064	135406064	6	4	8	333943136	284574944	549002050	70193544	109282432	93833576	two-sided	4.01793	0.0416649	0.0416649	0.655433	0.216095	0.60948	-0.60948	1.38023	1.38023
sp|CDJ73110|ILVA_ECOLI	CDJ73110	ILVA_ECOLI	ilvA	514	1:Experimental evidence at protein level	Threonine dehydratase	1	0.999	7	10	10	10	6	2	2	169721120	117685264	117685264	41832380	33429430	33429430	0	0	0	30596032	19319474	0	11004520	20038066		two-sided	3.89652	0.0718013	0.0718013	0.428405	0.411543	1.22295	-1.22295	1.14387	1.14387
sp|CDJ73111|ILVD_ECOLI	CDJ73111	ILVD_ECOLI	ilvD	616	1:Experimental evidence at protein level	Dihydroxy-acid dehydratase	1	0.999	20	55	55	55	14	12	12	610310340	687574210	687574210	215780320	222039808	222039808	6	4	7	407214720	415234944	517812672	143532432	177207760	156220464	two-sided	6.07333	0.0211134	0.0211134	0.722821	0.106973	0.46829	-0.46829	1.67544	1.67544
sp|CDJ73112|ILVE_ECOLI	CDJ73112	ILVE_ECOLI	ilvE	309	1:Experimental evidence at protein level	Branched-chain amino acid aminotransferase	1	0.999	8	34	34	34	6	7	7	1201710590	1550504960	1550504960	404889984	400295712	400295712	5	3	6	760618370	643811580	907801410	258304096	239680192	298801248	two-sided	7.77631	0.0154474	0.0154474	0.660969	0.11381	0.597346	-0.597346	1.81114	1.81114
sp|CDJ73116|YIFE_ECOLI	CDJ73116	YIFE_ECOLI	yifE	112	1:Experimental evidence at protein level	Hypothetical protein	1	0.999	16	100	100	100	17	21	21	12978883600	18204385300	18204385300	4367994400	5408579100	5408579100	14	10	17	18108395500	22141923300	24420263900	4515393000	4972464600	5358019600	two-sided	0.266839	0.804222	0.804222	0.977657	0.0852396	0.0325991	-0.0325991	0.0946243	0.0946243
sp|CDJ73118|YIEP_ECOLI	CDJ73118	YIEP_ECOLI	yieP	230	1:Experimental evidence at protein level	Putative transcriptional regulator	1	0.999	3	15	15	15	3	3	3	460834400	411101536	411101536	249536688	247331168	247331168	3	2	1	233945488	279604256	152734448	121904432	161020624	112799248	two-sided	7.84327	0.015647	0.015647	0.531745	0.194226	0.911193	-0.911193	1.80557	1.80557
sp|CDJ73122|RBSK_ECOLI	CDJ73122	RBSK_ECOLI	rbsK	309	1:Experimental evidence at protein level	Ribokinase	1	0.999	19	141	141	141	32	30	30	9762711600	8947146800	8947146800	1734284290	1548986750	1548986750	21	12	16	3786921470	3499493630	3290581250	708241660	644145340	635689220	two-sided	14.3916	0.00167932	0.00167932	0.411418	0.0598665	1.28132	-1.28132	2.77487	2.77487
sp|CDJ73123|RBSB_ECOLI	CDJ73123	RBSB_ECOLI	rbsB	296	1:Experimental evidence at protein level	D-ribose transporter subunit rbsb	1	0.999	37	541	541	541	113	128	128	246588293000	288817447000	288817447000	26788319200	36550414000	36550414000	56	53	63	83224125000	72791261000	67309285000	9602079700	9000241200	7966894100	two-sided	7.4311	0.0156727	0.0156727	0.265987	0.0933819	1.91057	-1.91057	1.80486	1.80486
sp|CDJ73125|RBSA_ECOLI	CDJ73125	RBSA_ECOLI	rbsA	501	1:Experimental evidence at protein level	D-ribose transporter atp-binding protein	1	0.999	16	43	37	43	11	10	10	816814590	726650300	726650300	110793120	111460224	111460224	4	2	6	325344832	355771328	233956144	58584364	75213136	55140136	two-sided	7.78211	0.0159964	0.0159964	0.566167	0.170436	0.8207	-0.8207	1.79598	1.79598
sp|CDJ73126|RBSD_ECOLI	CDJ73126	RBSD_ECOLI	rbsD	139	1:Experimental evidence at protein level	D-ribose pyranase	1	0.999	9	63	63	63	10	13	13	6964950000	6454107600	6454107600	2595380480	3110734340	3110734340	9	6	12	3544860930	3559322620	4012446210	1176285180	1175302910	1240403840	two-sided	10.0596	0.00877206	0.00877206	0.407401	0.0311574	1.29548	-1.29548	2.0569	2.0569
sp|CDJ73130|ASNA_ECOLI	CDJ73130	ASNA_ECOLI	asnA	330	1:Experimental evidence at protein level	Asparagine synthetase asna	1	0.999	11	49	49	49	8	7	7	676145980	674628740	674628740	143769408	131231248	131231248	9	6	12	1752482690	1426299900	1802978300	368042880	338877920	347724032	two-sided	-22.5331	0.00024519	0.00024519	2.59616	0.0425371	1.37638	1.37638	3.6105	3.6105
sp|CDJ73132|MIOC_ECOLI	CDJ73132	MIOC_ECOLI	mioC	147	1:Experimental evidence at protein level	Flavodoxin	1	0.999	5	27	27	27	8	4	4	2862856700	3176656900	3176656900	1872883970	1219584380	1219584380	5	2	4	1127534080	1216652800	2615301890	1886999810	1420747390	1269818110	two-sided	-0.309208	0.772964	0.772964	1.06157	0.210856	0.0862056	0.0862056	0.11184	0.11184
sp|CDJ73133|MNMG_ECOLI	CDJ73133	MNMG_ECOLI	mnmG	629	1:Experimental evidence at protein level	Trna uridine 5-carboxymethylaminomethyl modification protein gida	1	0.999	29	116	116	116	19	18	18	4549482500	4380135400	4380135400	937501380	767808640	767808640	20	19	22	3894181380	3727956990	3632081660	1170435580	1094999300	1117560190	two-sided	-4.98659	0.0214265	0.0214265	1.36791	0.0343364	0.45197	0.45197	1.66905	1.66905
sp|CDJ73134|GIDB_ECOLI	CDJ73134	GIDB_ECOLI	gidB	207	1:Experimental evidence at protein level	16s rrna methyltransferase gidb	1	0.999	10	49	49	49	8	9	9	832602370	1046689340	1046689340	180198896	180466416	180466416	8	6	9	1339993730	1349406080	1341076610	253053040	263628400	222054624	two-sided	-5.28001	0.0340411	0.0340411	1.36517	0.0877449	0.449079	0.449079	1.468	1.468
sp|CDJ73138|ATPF_ECOLI	CDJ73138	ATPF_ECOLI	atpF	156	1:Experimental evidence at protein level	F0f1 atp synthase subunit b	1	0.999	15	79	79	79	11	14	14	1317577730	1198895620	1198895620	251337632	240209392	240209392	12	12	16	1705299580	2270946050	1947545340	317353088	393094016	353170720	two-sided	-4.98571	0.0338377	0.0338377	1.45351	0.106868	0.539544	0.539544	1.4706	1.4706
sp|CDJ73139|ATPH_ECOLI	CDJ73139	ATPH_ECOLI	atpH	177	1:Experimental evidence at protein level	F0f1 atp synthase subunit delta	1	0.999	9	64	64	64	9	10	10	3921737980	3497562620	3497562620	1098661760	1013483900	1013483900	13	11	11	3882423300	4893423600	4173979390	1286558590	1510126460	1366440700	two-sided	-4.85002	0.0207685	0.0207685	1.33193	0.081639	0.41352	0.41352	1.68259	1.68259
sp|CDJ73140|ATPA_ECOLI	CDJ73140	ATPA_ECOLI	atpA	513	1:Experimental evidence at protein level	F0f1 atp synthase subunit alpha	1	0.999	39	453	445	453	82	76	76	50831528000	52772610000	52772610000	3930491900	3831767810	3831767810	69	61	89	51473314000	53080769000	60933558000	3746788610	4039091460	4314106900	two-sided	-1.00948	0.412165	0.412165	1.04364	0.0703397	0.0616237	0.0616237	0.384929	0.384929
sp|CDJ73141|ATPG_ECOLI	CDJ73141	ATPG_ECOLI	atpG	287	1:Experimental evidence at protein level	F0f1 atp synthase subunit gamma	1	0.999	29	135	135	135	19	26	26	3793035010	4913966100	4913966100	512286976	521655712	521655712	23	21	20	3404806140	3615381760	3944629250	483857600	519462848	527882080	two-sided	0.587186	0.611439	0.611439	0.984317	0.0457864	0.0228045	-0.0228045	0.213647	0.213647
sp|CDJ73142|ATPD_ECOLI	CDJ73142	ATPD_ECOLI	atpD	460	1:Experimental evidence at protein level	F0f1 atp synthase subunit beta	1	0.999	43	522	522	522	89	90	90	52837757000	51324350000	51324350000	5072368600	4683181100	4683181100	76	88	89	43479155000	52228665000	49599996000	4556000300	5110759400	4839150600	two-sided	-0.108649	0.918927	0.918927	1.00465	0.0573696	0.0066969	0.0066969	0.0367188	0.0367188
sp|CDJ73143|ATPC_ECOLI	CDJ73143	ATPC_ECOLI	atpC	139	1:Experimental evidence at protein level	F0f1 atp synthase subunit epsilon	1	0.999	7	50	50	50	10	8	8	4523373100	5315114500	5315114500	1204152450	1417243010	1417243010	7	8	9	4737922600	5767415300	5161934800	1249713020	1391784190	1391878020	two-sided	0.0205487	0.984727	0.984727	0.998697	0.0610297	0.00188138	-0.00188138	0.00668418	0.00668418
sp|CDJ73144|GLMU_ECOLI	CDJ73144	GLMU_ECOLI	glmU	456	1:Experimental evidence at protein level	Bifunctional n-acetylglucosamine-1-phosphate uridyltransferase/glucosamine-1-phosphate acetyltransferase	1	0.999	27	142	142	142	23	24	24	7422600200	9113263100	9113263100	934033150	1007448580	1007448580	23	22	26	7799376900	6514479600	7991637000	907270910	864934530	876058180	two-sided	3.63677	0.0358112	0.0358112	0.898042	0.0248633	0.155145	-0.155145	1.44598	1.44598
sp|CDJ73145|GLMS_ECOLI	CDJ73145	GLMS_ECOLI	glmS	609	1:Experimental evidence at protein level	Glucosamine--fructose-6-phosphate aminotransferase	1	0.999	51	313	313	313	62	69	69	20070311900	20982102000	20982102000	1699465340	1713443710	1713443710	41	36	36	10731446300	10650782700	10979564500	927438270	978523460	954311230	two-sided	48.8212	0.000119573	0.000119573	0.557955	0.0268025	0.84178	-0.84178	3.92237	3.92237
sp|CDJ73146|PSTS_ECOLI	CDJ73146	PSTS_ECOLI	pstS	346	1:Experimental evidence at protein level	Phosphate abc transporter substrate-binding protein	1	0.999	20	64	64	64	14	14	14	2181799680	1863387900	1863387900	542809340	454628992	454628992	7	6	9	873488190	1087115520	1130208000	214655776	282523648	264500640	two-sided	6.44253	0.00444179	0.00444179	0.524549	0.138465	0.930851	-0.930851	2.35244	2.35244
sp|CDJ73149|PSTB_ECOLI	CDJ73149	PSTB_ECOLI	pstB	257	1:Experimental evidence at protein level	Phosphate transporter atp-binding protein	1	0.999	5	15	15	15	2	2	2	1345562880	981161020	981161020	1035618240	816086140	816086140	2	3	4	1120587520	441346048	1059400130	1076864770	530783456	1060473790	two-sided	-0.000570429	0.999585	0.999585	1.00012	0.349298	0.000179256	0.000179256	0.000180245	0.000180245
sp|CDJ73150|PHOU_ECOLI	CDJ73150	PHOU_ECOLI	phoU	241	1:Experimental evidence at protein level	Transcriptional regulator phou	1	0.999	10	53	53	53	10	13	13	1352600450	1158477570	1158477570	249195408	244155888	244155888	8	4	5	668720450	440612224	459258112	138792288	120605216	111453968	two-sided	14.8901	0.00314476	0.00314476	0.502845	0.112572	0.991816	-0.991816	2.50241	2.50241
sp|CDJ73159|YIEH_ECOLI	CDJ73159	YIEH_ECOLI	yieH	221	1:Experimental evidence at protein level	6-phosphogluconate phosphatase	0.9998	0.999	3	6	6	6	2	1	1	82238408	70161056	70161056	52501608	44828484	44828484	1	0	1	70237376	0	77122288	42423444		30104230	two-sided	1.66764	0.292168	0.292168	0.765283	0.240212	0.385935	-0.385935	0.534368	0.534368
sp|CDJ73161|YIEF_ECOLI	CDJ73161	YIEF_ECOLI	yieF	188	1:Experimental evidence at protein level	Chromate reductase, class i, flavoprotein	1	0.999	9	38	38	38	10	8	8	1095122690	1162093440	1162093440	269068992	253471872	253471872	5	2	5	498127040	376316096	473773696	116646248	99889488	113102576	two-sided	20.433	3.39782e-05	3.39782e-05	0.424785	0.080371	1.2352	-1.2352	4.4688	4.4688
sp|CDJ73166|TNAA_ECOLI	CDJ73166	TNAA_ECOLI	tnaA	471	1:Experimental evidence at protein level	Tryptophanase	1	0.999	38	324	324	324	70	87	87	57640247000	79022129000	79022129000	5929518600	8170742300	8170742300	30	28	22	11034662900	7521075700	5555492900	1059451460	774794940	575025090	two-sided	8.7092	0.010442	0.010442	0.10818	0.303141	3.2085	-3.2085	1.98122	1.98122
sp|CDJ73168|TRME_ECOLI	CDJ73168	TRME_ECOLI	trmE	454	1:Experimental evidence at protein level	Trna modification gtpase trme	1	0.999	18	59	59	59	9	11	11	1086649220	977266500	977266500	212887888	192728448	192728448	10	11	7	876950340	800661500	908622460	176108096	162383808	167565648	two-sided	3.93338	0.0251175	0.0251175	0.845762	0.0410845	0.241676	-0.241676	1.60002	1.60002
sp|CDJ73171|RNPA_ECOLI	CDJ73171	RNPA_ECOLI	rnpA	119	1:Experimental evidence at protein level	Ribonuclease p	1	0.999	7	33	33	33	4	5	5	1030954110	1051539200	1051539200	385238784	316576640	316576640	6	6	7	1831857150	1389697790	1701945980	544155710	445107904	563657280	two-sided	-4.11946	0.0208838	0.0208838	1.52488	0.122802	0.608691	0.608691	1.68019	1.68019
sp|CDJ73172|RPMH_ECOLI	CDJ73172	RPMH_ECOLI	rpmH	46	1:Experimental evidence at protein level	50s ribosomal protein l34	1	0.999	4	39	39	39	8	8	8	10340911100	9745294300	9745294300	8215128600	8096556500	8096556500	6	5	4	7810467800	5577083900	9190146000	5861013000	4238780930	6529117700	two-sided	3.80687	0.0619337	0.0619337	0.681283	0.21249	0.553675	-0.553675	1.20807	1.20807
sp|CDJ73173|DNAA_ECOLI	CDJ73173	DNAA_ECOLI	dnaA	467	1:Experimental evidence at protein level	Chromosomal replication initiation protein	1	0.999	15	55	55	55	9	9	9	623784260	561939840	561939840	95309576	88046896	88046896	10	9	9	523864320	497881792	640095230	84412640	101663952	82809872	two-sided	0.129017	0.906572	0.906572	0.990726	0.116631	0.0134415	-0.0134415	0.0425976	0.0425976
sp|CDJ73174|DNAN_ECOLI	CDJ73174	DNAN_ECOLI	dnaN	366	1:Experimental evidence at protein level	Dna polymerase iii subunit beta	1	0.999	17	88	88	88	11	15	15	3797827840	3769805310	3769805310	633642560	578933120	578933120	14	14	19	3731055360	4389674000	4476780000	623467900	685729540	631829950	two-sided	-1.86623	0.135746	0.135746	1.08346	0.0522288	0.115645	0.115645	0.867273	0.867273
sp|CDJ73176|GYRB_ECOLI	CDJ73176	GYRB_ECOLI	gyrB	804	1:Experimental evidence at protein level	Dna gyrase subunit b	1	0.999	59	314	314	314	54	57	57	12235501600	12952366100	12952366100	816686910	862129090	862129090	49	46	51	11791274000	11154141200	10374757400	793797820	822969470	690812610	two-sided	1.81531	0.18269	0.18269	0.908158	0.0902622	0.138985	-0.138985	0.738285	0.738285
sp|CDJ73177|YIDB_ECOLI	CDJ73177	YIDB_ECOLI	yidB	132	1:Experimental evidence at protein level	Hypothetical protein	0.9997	0.999	2	6	6	6	1	2	2	9152871	17963074	17963074	7.42666e+06	12534045	12534045	0	0	1	15303122	0	16273252	11497056		12297723	two-sided	-0.609416	0.598945	0.598945	1.0984	0.0475867	0.135401	0.135401	0.222613	0.222613
sp|CDJ73178|YIDA_ECOLI	CDJ73178	YIDA_ECOLI	yidA	270	1:Experimental evidence at protein level	Sugar phosphatase	1	0.999	15	77	77	77	12	13	13	5049612300	4909191200	4909191200	959156860	992825470	992825470	13	12	14	4121361660	3958856960	4492090400	866267070	808396100	863342340	two-sided	6.18792	0.00661654	0.00661654	0.861858	0.0385346	0.214478	-0.214478	2.17937	2.17937
sp|CDJ73186|YIDR_ECOLI	CDJ73186	YIDR_ECOLI	yidR	404	1:Experimental evidence at protein level	Hypothetical protein	1	0.999	10	41	41	41	8	9	9	479983552	506238080	506238080	106724672	105559848	105559848	8	1	6	398619488	266136240	427953408	77690528	69646056	86895232	two-sided	5.5761	0.0298715	0.0298715	0.736939	0.110545	0.440383	-0.440383	1.52474	1.52474
sp|CDJ73188|IBPA_ECOLI	CDJ73188	IBPA_ECOLI	ibpA	137	1:Experimental evidence at protein level	Heat shock protein ibpa	1	0.999	7	19	19	19	0	0	0	40145676	28811732	28811732	21177304	11787677	11787677	6	6	7	1046675330	1612958460	1231721860	313243360	417123968	407260064	two-sided	-10.9551	0.00773106	0.00773106	25.4203	0.151211	4.66791	4.66791	2.11176	2.11176
sp|CDJ73189|IBPB_ECOLI	CDJ73189	IBPB_ECOLI	ibpB	142	1:Experimental evidence at protein level	Heat shock chaperone ibpb	1	0.999	4	11	11	11	0	0	0	0	0	0	8986.92	10567.8	9838	4	4	3	680757570	895459900	781561220	386921696	456264384	377299648	less	-16.3555	0.00185872	0.00185872	41523.4	0.105898	15.3416	15.3416	2.73079	2.73079
sp|CDJ73203|ILVB_ECOLI	CDJ73203	ILVB_ECOLI	ilvB	562	1:Experimental evidence at protein level	Acetolactate synthase catalytic subunit	1	0.999	9	20	20	20	6	4	4	266358624	592545150	592545150	415848224	318644672	318644672	3	0	3	514187008	553762430	581128960	246703312	250634608	265144544	two-sided	2.94637	0.0919156	0.0919156	0.72401	0.0382166	0.465918	-0.465918	1.03661	1.03661
sp|CDJ73209|ADE_ECOLI	CDJ73209	ADE_ECOLI	ade	588	1:Experimental evidence at protein level	Cryptic adenine deaminase	1	0.999	14	42	42	42	9	8	8	491666432	443652832	443652832	126650040	125022568	125022568	10	2	5	948745020	233447568	342753280	117744448	80310936	103147408	two-sided	2.30725	0.146791	0.146791	0.799593	0.187919	0.322662	-0.322662	0.833301	0.833301
sp|CDJ73222|RECG_ECOLI	CDJ73222	RECG_ECOLI	recG	693	1:Experimental evidence at protein level	Atp-dependent dna helicase recg	1	0.999	4	8	8	8	4	2	2	31377436	21872766	21872766	23013610	17042950	17042950	0	0	0	11427791	0	16992034	8638.5	11764.6	9667.06	greater	9.55831	0.00538452	0.00538452	0.000526627	0.15895	10.8909	-10.8909	2.26885	2.26885
sp|CDJ73223|TRMH_ECOLI	CDJ73223	TRMH_ECOLI	trmH	229	1:Experimental evidence at protein level	Trna guanosine-2'-o-methyltransferase	1	0.999	7	26	26	26	2	6	6	158783840	276756736	276756736	120166416	121565744	121565744	4	3	5	349610240	353956320	273440320	168767136	171709264	156586352	two-sided	-9.58345	0.0100324	0.0100324	1.3682	0.0483923	0.452275	0.452275	1.9986	1.9986
sp|CDJ73224|SPOT_ECOLI	CDJ73224	SPOT_ECOLI	spoT	704	1:Experimental evidence at protein level	Bifunctional (p)ppgpp synthetase ii/ guanosine-3',5'-bis pyrophosphate 3'-pyrophosphohydrolase	1	0.999	13	26	26	26	8	7	7	349057440	401675424	401675424	182473232	240240432	240240432	2	1	1	329743904	384440608	342038912	124595816	78574368	92154704	two-sided	5.19156	0.00866748	0.00866748	0.445468	0.240204	1.16661	-1.16661	2.06211	2.06211
sp|CDJ73225|RPOZ_ECOLI	CDJ73225	RPOZ_ECOLI	rpoZ	91	1:Experimental evidence at protein level	Dna-directed rna polymerase subunit omega	1	0.999	14	150	150	150	31	23	23	22905298900	26302402600	26302402600	5068907500	5422190600	5422190600	25	23	25	28537333800	31446233100	28851220500	5657905700	6116201000	6124105700	two-sided	-3.41151	0.0299532	0.0299532	1.12473	0.0447377	0.169583	0.169583	1.52356	1.52356
sp|CDJ73226|GMK_ECOLI	CDJ73226	GMK_ECOLI	gmk	207	1:Experimental evidence at protein level	Guanylate kinase	1	0.999	14	97	97	97	15	18	18	5516640800	5311730200	5311730200	1039727490	990687300	990687300	15	9	22	5688676400	5894213600	6502425100	1138495620	1094100990	1316181500	two-sided	-2.52029	0.115025	0.115025	1.17466	0.0993452	0.232247	0.232247	0.939208	0.939208
sp|CDJ73230|YICC_ECOLI	CDJ73230	YICC_ECOLI	yicC	287	1:Experimental evidence at protein level	Hypothetical protein	1	0.999	21	119	119	119	23	21	21	6323223000	5908268000	5908268000	868300220	859278020	859278020	19	15	20	5308796400	5367532500	5432035800	844059840	897004990	839041090	two-sided	0.11979	0.91511	0.91511	0.997391	0.0373413	0.0037696	-0.0037696	0.0385265	0.0385265
sp|CDJ73231|RPH_ECOLI	CDJ73231	RPH_ECOLI	rph	238	1:Experimental evidence at protein level	Ribonuclease ph	1	0.999	8	64	64	64	15	9	9	7327328300	6226540500	6226540500	1884817020	1694044160	1694044160	12	9	10	6022603300	6302144000	6694176800	1553001470	1520197630	1786835710	two-sided	1.30679	0.266084	0.266084	0.9217	0.0897537	0.117631	-0.117631	0.574981	0.574981
sp|CDJ73232|PYRE_ECOLI	CDJ73232	PYRE_ECOLI	pyrE	213	1:Experimental evidence at protein level	Orotate phosphoribosyltransferase	1	0.999	15	76	76	76	16	16	16	2703410940	2714231550	2714231550	314523840	318558080	318558080	12	7	9	1161746300	1170168580	1076217730	159154064	168500432	143535136	two-sided	21.6261	0.00153637	0.00153637	0.495134	0.0803071	1.01411	-1.01411	2.81351	2.81351
sp|CDJ73234|DUT_ECOLI	CDJ73234	DUT_ECOLI	dut	151	1:Experimental evidence at protein level	Deoxyuridine 5'-triphosphate nucleotidohydrolase	1	0.999	5	46	46	46	7	7	7	3821405700	3449444610	3449444610	1969667840	1613679490	1613679490	9	8	8	4664044500	4824207900	4658028500	2500175360	2728067580	2255384580	two-sided	-4.21447	0.0140951	0.0140951	1.43998	0.0947636	0.526051	0.526051	1.85093	1.85093
sp|CDJ73235|DFP_ECOLI	CDJ73235	DFP_ECOLI	dfp	406	1:Experimental evidence at protein level	Bifunctional phosphopantothenoylcysteine decarboxylase/phosphopantothenate synthase	1	0.999	24	119	119	119	16	24	24	1995387010	1624666750	1624666750	437714944	338109024	338109024	23	9	23	1996326780	1415648000	1767017090	446281824	422487296	394241280	two-sided	-1.3633	0.272439	0.272439	1.13383	0.0618807	0.181204	0.181204	0.564731	0.564731
sp|CDJ73237|RPMB_ECOLI	CDJ73237	RPMB_ECOLI	rpmB	78	1:Experimental evidence at protein level	50s ribosomal protein l28	1	0.999	10	66	66	66	17	9	9	13242748900	14171160600	14171160600	6457508900	5823439900	5823439900	9	7	15	8678729700	5737262100	7570172900	3716228610	2558728960	4297216000	two-sided	4.54054	0.025691	0.025691	0.583956	0.25114	0.776067	-0.776067	1.59022	1.59022
sp|CDJ73238|RPMG_ECOLI	CDJ73238	RPMG_ECOLI	rpmG	55	1:Experimental evidence at protein level	50s ribosomal protein l33	1	0.999	5	45	45	45	7	8	8	18393940000	17768702000	17768702000	9030032400	12499727400	12499727400	7	5	10	10344620000	7832285700	13654712300	7312585200	5646874600	8861119500	two-sided	2.74439	0.0543459	0.0543459	0.641226	0.221004	0.641096	-0.641096	1.26483	1.26483
sp|CDJ73239|MUTM_ECOLI	CDJ73239	MUTM_ECOLI	mutM	269	1:Experimental evidence at protein level	Formamidopyrimidine-dna glycosylase	1	0.999	12	30	30	30	0	1	1	190427760	274902240	274902240	69313704	56348804	56348804	9	9	10	1382964100	1276119810	1330406660	597721790	623316030	636456960	two-sided	-45.905	8.24936e-05	8.24936e-05	10.2054	0.0318145	3.35126	3.35126	4.08358	4.08358
sp|CDJ73240|COAD_ECOLI	CDJ73240	COAD_ECOLI	coaD	159	1:Experimental evidence at protein level	Phosphopantetheine adenylyltransferase	1	0.999	6	22	22	22	3	4	4	980047360	1068441660	1068441660	608353540	666121470	666121470	4	3	4	1045129220	975378560	1153883140	594544380	513994784	663211710	two-sided	1.19178	0.325465	0.325465	0.912993	0.126463	0.131324	-0.131324	0.487496	0.487496
sp|CDJ73254|RFAF_ECOLI	CDJ73254	RFAF_ECOLI	rfaF	348	1:Experimental evidence at protein level	Adp-heptose--lps heptosyltransferase	1	0.999	6	15	15	15	2	2	2	115685432	102360408	102360408	48781648	45329492	45329492	3	2	4	200833072	191477312	210324912	82045688	101510928	99003032	two-sided	-7.66884	0.0136212	0.0136212	2.02638	0.112424	1.0189	1.0189	1.86578	1.86578
sp|CDJ73255|RFAD_ECOLI	CDJ73255	RFAD_ECOLI	rfaD	310	1:Experimental evidence at protein level	Adp-l-glycero-d-manno-heptose-6-epimerase	1	0.999	27	269	269	269	41	50	50	28417953800	29698326500	29698326500	2409336320	2615097600	2615097600	43	42	43	30517970900	31166228500	29858486300	2669743360	2613448450	2704389380	two-sided	-1.57785	0.226906	0.226906	1.04556	0.0172385	0.0642745	0.0642745	0.644154	0.644154
sp|CDJ73257|KBL_ECOLI	CDJ73257	KBL_ECOLI	kbl	398	1:Experimental evidence at protein level	2-amino-3-ketobutyrate coenzyme a ligase	1	0.999	29	226	226	226	34	47	47	15367285800	19618482200	19618482200	1921452670	2381769730	2381769730	32	31	35	14475162600	12462896100	14010088400	1907125760	1746209280	1694171390	two-sided	2.68105	0.0847226	0.0847226	0.799927	0.0622828	0.32206	-0.32206	1.072	1.072
sp|CDJ73258|TDH_ECOLI	CDJ73258	TDH_ECOLI	tdh	341	1:Experimental evidence at protein level	L-threonine 3-dehydrogenase	1	0.999	16	123	123	123	20	23	23	5786499100	6026047500	6026047500	933528190	1009963650	1009963650	20	17	20	5699092000	5580377100	6289234900	1083322370	1015518660	1022371460	two-sided	-1.67572	0.171063	0.171063	1.0568	0.0358763	0.0797027	0.0797027	0.766844	0.766844
sp|CDJ73262|GPMM_ECOLI	CDJ73262	GPMM_ECOLI	gpmM	514	1:Experimental evidence at protein level	Phosphoglyceromutase	1	0.999	34	212	212	212	38	40	40	14152736800	16697531400	16697531400	2975162880	3378316290	3378316290	30	25	39	12651300900	12330004500	13709167600	2797948670	2833839870	2897789950	two-sided	2.91404	0.0902984	0.0902984	0.876465	0.0177876	0.190232	-0.190232	1.04432	1.04432
sp|CDJ73264|GRXC_ECOLI	CDJ73264	GRXC_ECOLI	grxC	83	1:Experimental evidence at protein level	Glutaredoxin 3	1	0.999	8	83	83	83	13	16	16	9435768800	11374019600	11374019600	2749932800	3469806850	3469806850	14	10	14	9187988500	10223946800	9271456800	2622846980	3043206660	2692687360	two-sided	1.6253	0.200166	0.200166	0.862656	0.080846	0.213143	-0.213143	0.698609	0.698609
sp|CDJ73265|SECB_ECOLI	CDJ73265	SECB_ECOLI	secB	155	1:Experimental evidence at protein level	Preprotein translocase subunit secb	1	0.999	9	124	124	124	22	24	24	15574390800	17572210700	17572210700	9162861600	5682958800	5682958800	20	15	19	12713810900	13888067600	11347798000	7925093400	8473069100	5918969300	two-sided	-0.427085	0.694308	0.694308	1.08711	0.180754	0.120504	0.120504	0.158448	0.158448
sp|CDJ73266|GPSA_ECOLI	CDJ73266	GPSA_ECOLI	gpsA	339	1:Experimental evidence at protein level	Nad(p)h-dependent glycerol-3-phosphate dehydrogenase	1	0.999	14	73	73	73	12	13	13	2297540100	1975642370	1975642370	381140480	322911712	322911712	13	9	13	1783461120	1372491390	1638751870	288099456	240175056	267648960	two-sided	3.22716	0.0369656	0.0369656	0.775026	0.0906412	0.367684	-0.367684	1.4322	1.4322
sp|CDJ73267|CYSE_ECOLI	CDJ73267	CYSE_ECOLI	cysE	273	1:Experimental evidence at protein level	Serine acetyltransferase	1	0.999	13	55	55	55	10	12	12	1828971520	1773929860	1773929860	559470270	587084610	587084610	6	5	10	820357760	907793660	904826750	354226592	344737536	392049312	two-sided	12.5022	0.000588704	0.000588704	0.62932	0.0688259	0.668135	-0.668135	3.2301	3.2301
sp|CDJ73268|YIBK_ECOLI	CDJ73268	YIBK_ECOLI	yibK	157	1:Experimental evidence at protein level	Putative trna/rrna methyltransferase yibk	1	0.999	9	46	46	46	7	8	8	683556800	707911940	707911940	168275088	183172816	183172816	8	6	9	919381890	1033570430	1043619140	214674336	239467264	236964128	two-sided	-5.60006	0.0081715	0.0081715	1.2927	0.059249	0.370391	0.370391	2.0877	2.0877
sp|CDJ73272|YIBL_ECOLI	CDJ73272	YIBL_ECOLI	yibL	120	1:Experimental evidence at protein level	Hypothetical protein	1	0.999	6	36	36	36	6	7	7	1561887490	2315007490	2315007490	648465470	961098820	961098820	5	7	4	1941971970	2399839490	1999575940	792002370	980254270	831164540	two-sided	-0.0917987	0.932454	0.932454	1.01274	0.114462	0.0182682	0.0182682	0.0303725	0.0303725
sp|CDJ73275|MTLD_ECOLI	CDJ73275	MTLD_ECOLI	mtlD	382	1:Experimental evidence at protein level	Mannitol-1-phosphate 5-dehydrogenase	1	0.999	25	149	149	149	27	26	26	5946998300	6121446900	6121446900	702036290	718987460	718987460	25	21	24	5328308200	4822044200	5309008400	625859390	575565570	619644990	two-sided	6.32481	0.0134589	0.0134589	0.850963	0.045171	0.232832	-0.232832	1.87099	1.87099
sp|CDJ73283|YIBF_ECOLI	CDJ73283	YIBF_ECOLI	yibF	202	1:Experimental evidence at protein level	Putative glutathione s-transferase	1	0.999	12	52	52	52	9	13	13	1541480580	1549795460	1549795460	334990944	394641632	394641632	6	5	6	856050620	852864000	785419460	201239680	229378608	186817712	two-sided	7.19385	0.00372602	0.00372602	0.549186	0.105172	0.864632	-0.864632	2.42875	2.42875
sp|CDJ73284|SELA_ECOLI	CDJ73284	SELA_ECOLI	selA	463	1:Experimental evidence at protein level	Selenocysteine synthase	1	0.999	13	55	55	55	11	12	12	416010976	621423100	621423100	111483400	114288440	114288440	7	5	8	375127296	285018336	519073952	103634152	89233240	111398216	two-sided	1.81874	0.205521	0.205521	0.89474	0.110892	0.160459	-0.160459	0.687144	0.687144
sp|CDJ73285|SELB_ECOLI	CDJ73285	SELB_ECOLI	selB	614	1:Experimental evidence at protein level	Selenocysteinyl-trna-specific translation factor	1	0.999	13	26	26	26	4	6	6	68295496	139909280	139909280	37948456	37561964	37561964	2	3	5	155268192	123545144	190026400	41379840	56096728	54447524	two-sided	-2.78091	0.108457	0.108457	1.3436	0.159218	0.426104	0.426104	0.964741	0.964741
sp|CDJ73302|YSAA_ECOLI	CDJ73302	YSAA_ECOLI	ysaA	157	1:Experimental evidence at protein level	Putative hydrogenase, 4fe-4s ferredoxin-type component	0.999	0.999	2	4	4	4	2	1	1	40534656	41697064	41697064	24219896	25044616	25044616	0	0	0	0	0	0	7943.59	10469.2	11911.2	greater	90.0647	6.16115e-05	6.16115e-05	0.000408078	0.198685	11.2589	-11.2589	4.21034	4.21034
sp|CDJ73303|AVTA_ECOLI	CDJ73303	AVTA_ECOLI	avtA	417	1:Experimental evidence at protein level	Valine--pyruvate transaminase	1	0.999	10	34	34	34	5	9	9	676804350	1128658690	1128658690	628199870	720351810	720351810	3	4	4	1021496830	1005062780	571993340	375723008	470149024	389412960	two-sided	6.52881	0.00286027	0.00286027	0.597072	0.123922	0.744022	-0.744022	2.54359	2.54359
sp|CDJ73316|GLYQ_ECOLI	CDJ73316	GLYQ_ECOLI	glyQ	303	1:Experimental evidence at protein level	Glycyl-trna synthetase subunit alpha	1	0.999	16	130	130	130	20	25	25	8121410600	8494080500	8494080500	1894911740	2232017410	2232017410	20	17	23	8160229400	8641429500	7995582000	2281224700	2363046140	2138818430	two-sided	-1.08695	0.351676	0.351676	1.0667	0.050185	0.0931547	0.0931547	0.453857	0.453857
sp|CDJ73317|GLYS_ECOLI	CDJ73317	GLYS_ECOLI	glyS	689	1:Experimental evidence at protein level	Glycyl-trna synthetase subunit beta	1	0.999	73	540	540	540	95	95	95	41603781000	44448002000	44448002000	3414931710	3463280380	3463280380	90	77	88	39403364000	36891685000	38584009000	3250016260	3124775420	2982999550	two-sided	4.16138	0.0459678	0.0459678	0.904878	0.0428286	0.144204	-0.144204	1.33755	1.33755
sp|CDJ73321|CSPA_ECOLI	CDJ73321	CSPA_ECOLI	cspA	70	1:Experimental evidence at protein level	Major cold shock protein	1	0.999	12	727	702	727	98	84	84	52599546000	57986974000	57986974000	12595302400	15840319500	15840319500	162	90	209	101413110000	116740489000	105490440000	27091910700	27956054000	29684342800	two-sided	-10.1917	0.000886677	0.000886677	1.91373	0.0467355	0.936389	0.936389	3.05223	3.05223
sp|CDJ73324|GHRB_ECOLI	CDJ73324	GHRB_ECOLI	ghrB	324	1:Experimental evidence at protein level	2-keto-d-gluconate reductase (glyoxalate reductase) (2-ketoaldonate reductase)	1	0.999	20	107	107	107	23	20	20	3493052160	3740718080	3740718080	671778500	718784130	718784130	17	9	18	1901399300	1148008580	2239132930	419113312	396833824	391849248	two-sided	16.9119	0.000402754	0.000402754	0.572593	0.0360595	0.804419	-0.804419	3.39496	3.39496
sp|CDJ73326|BISC_ECOLI	CDJ73326	BISC_ECOLI	bisC	777	1:Experimental evidence at protein level	Biotin sulfoxide reductase	1	0.999	11	30	30	30	11	9	9	326939616	385218208	385218208	84767312	85418664	85418664	1	0	0	184547376	155869824	236634656	56331760	66152284	47262980	two-sided	5.24293	0.0342763	0.0342763	0.6641	0.166963	0.590528	-0.590528	1.46501	1.46501
sp|CDJ73328|TAG_ECOLI	CDJ73328	TAG_ECOLI	tag	187	1:Experimental evidence at protein level	3-methyladenine dna glycosylase	1	0.9989	4	12	12	12	4	3	3	90762136	85070072	85070072	56390124	53966960	53966960	1	0	1	21067604	34195488	37590168		22632556	27132060	two-sided	12.5054	0.028007	0.028007	0.454267	0.127867	1.13839	-1.13839	1.55273	1.55273
sp|CDJ73331|EPTB_ECOLI	CDJ73331	EPTB_ECOLI	eptB	563	1:Experimental evidence at protein level	Phosphoethanolamine transferase	0.9996	0.999	3	5	5	5	3	1	1	59115756	48417312	48417312	32830018	30787010	30787010	0	0	0	4602606	0	0	10538.4	9002.03	9628.5	greater	46.1941	0.000234148	0.000234148	0.00030898	0.0794535	11.6602	-11.6602	3.63051	3.63051
sp|CDJ73332|DPPA_ECOLI	CDJ73332	DPPA_ECOLI	dppA	535	1:Experimental evidence at protein level	Dipeptide transporter	1	0.999	9	27	27	27	5	8	8	489897376	491523680	491523680	171149024	151566656	151566656	3	1	2	184524240	82037328	183609152	60822136	37833464	57582260	two-sided	10.9219	0.000418903	0.000418903	0.32942	0.238927	1.602	-1.602	3.37789	3.37789
sp|CDJ73349|YHJJ_ECOLI	CDJ73349	YHJJ_ECOLI	yhjJ	498	1:Experimental evidence at protein level	Putative zinc-dependent peptidase	1	0.999	23	84	84	84	15	14	14	1606013700	1595080060	1595080060	343728416	379035456	379035456	14	13	14	1534264960	1626382850	1503064450	341764800	365646176	317679328	two-sided	1.40704	0.233913	0.233913	0.930378	0.0701894	0.10411	-0.10411	0.630946	0.630946
sp|CDJ73350|KDGK_ECOLI	CDJ73350	KDGK_ECOLI	kdgK	309	1:Experimental evidence at protein level	Ketodeoxygluconokinase	1	0.999	18	71	71	71	10	13	13	2436703230	2071312000	2071312000	497238240	418052736	418052736	10	12	13	1953438590	1982501630	2086841980	417363584	460125376	447398880	two-sided	0.0962595	0.929627	0.929627	0.993658	0.0497181	0.0091785	-0.0091785	0.0316913	0.0316913
sp|CDJ73366|HDEA_ECOLI	CDJ73366	HDEA_ECOLI	hdeA	110	1:Experimental evidence at protein level	Acid-resistance protein	1	0.999	3	16	16	16	4	6	6	1328752640	1460675460	1460675460	534284736	753562240	753562240	0	0	0	14882879	0	3.25297e+06	10184.9	12359.2	8381.14	greater	9.30957	0.00567117	0.00567117	1.5149e-05	0.193233	16.0104	-16.0104	2.24633	2.24633
sp|CDJ73367|HDEB_ECOLI	CDJ73367	HDEB_ECOLI	hdeB	108	1:Experimental evidence at protein level	Acid-resistance protein	1	0.999	6	20	20	20	4	8	8	806798080	2121919230	2121919230	280544928	704578620	704578620	0	0	0	21465560	0	0	11808.2	10504.8	10363.9	greater	3.98475	0.0287962	0.0287962	1.93389e-05	0.0731068	15.6581	-15.6581	1.54067	1.54067
sp|CDJ73372|ARSC_ECOLI	CDJ73372	ARSC_ECOLI	arsC	141	1:Experimental evidence at protein level	Arsenate reductase	0.9999	0.999	4	12	12	12	2	2	2	301250496	275722304	275722304	111143240	101019440	101019440	2	2	2	236091392	266198752	259380512	90175464	98973528	102339952	two-sided	1.45974	0.21849	0.21849	0.930733	0.064645	0.103561	-0.103561	0.660568	0.660568
sp|CDJ73376|GOR_ECOLI	CDJ73376	GOR_ECOLI	gor	450	1:Experimental evidence at protein level	Glutathione reductase	1	0.999	23	150	150	150	30	27	27	4622343200	4780024300	4780024300	858884480	759554180	759554180	24	18	24	4228525820	2738196220	4472632300	785976960	845762880	741831940	two-sided	0.0329262	0.975324	0.975324	0.998141	0.0659275	0.00268469	-0.00268469	0.0108509	0.0108509
sp|CDJ73377|YHIR_ECOLI	CDJ73377	YHIR_ECOLI	yhiR	280	1:Experimental evidence at protein level	Putative dna processing protein	1	0.999	16	61	61	61	11	9	9	1543846530	1362106750	1362106750	353481184	308080448	308080448	13	9	10	1248142460	1194499970	1648679300	286878688	292354784	292428032	two-sided	2.14239	0.161776	0.161776	0.898952	0.0109549	0.153684	-0.153684	0.791085	0.791085
sp|CDJ73378|PRLC_ECOLI	CDJ73378	PRLC_ECOLI	prlC	680	1:Experimental evidence at protein level	Oligopeptidase a	1	0.999	66	490	490	490	53	54	54	13429914600	13089190900	13089190900	1287823490	1254422910	1254422910	113	97	119	101844689000	92534735000	113128579000	9894581200	9328767000	9800640500	two-sided	-47.9384	0.000412822	0.000412822	7.64459	0.0313411	2.93444	2.93444	3.38424	3.38424
sp|CDJ73379|YHIQ_ECOLI	CDJ73379	YHIQ_ECOLI	yhiQ	250	1:Experimental evidence at protein level	Putative methyltransferase	1	0.999	15	37	37	37	2	1	1	78210016	54253180	54253180	28816574	35973088	35973088	11	7	15	1280839170	1244424960	1702235390	339691808	400561696	354730080	two-sided	-17.9522	0.00265476	0.00265476	10.8669	0.0868685	3.44187	3.44187	2.57597	2.57597
sp|CDJ73381|USPA_ECOLI	CDJ73381	USPA_ECOLI	uspA	144	1:Experimental evidence at protein level	Universal stress global response regulator	1	0.999	8	64	64	64	9	18	18	6000978900	6201460200	6201460200	1635122430	1533371520	1533371520	9	5	5	1744425220	1622050180	1397357060	468961120	509555584	344947904	two-sided	18.7646	0.000113847	0.000113847	0.281476	0.194386	1.82891	-1.82891	3.94368	3.94368
sp|CDJ73384|YHIN_ECOLI	CDJ73384	YHIN_ECOLI	yhiN	400	1:Experimental evidence at protein level	Putative oxidoreductase with fad/nad(p)-binding domain	1	0.999	10	36	36	36	7	7	7	324924768	301259296	301259296	64818408	63769352	63769352	5	2	8	360751200	233161136	418859456	73343856	58395824	79905000	two-sided	-1.00863	0.418796	0.418796	1.10027	0.156258	0.137857	0.137857	0.377997	0.377997
sp|CDJ73393|NIKR_ECOLI	CDJ73393	NIKR_ECOLI	nikR	133	1:Experimental evidence at protein level	Nickel responsive regulator	1	0.999	3	7	7	7	3	1	1	316442464	204359376	204359376	229044576	115134944	115134944	1	0	1	12260089	501956544	44401888	32202194		24964176	two-sided	3.26469	0.0804491	0.0804491	0.18669	0.179058	2.42128	-2.42128	1.09448	1.09448
sp|CDJ73404|SIRA_ECOLI	CDJ73404	SIRA_ECOLI	sirA	81	1:Experimental evidence at protein level	Sulfur transfer protein sira	1	0.999	7	28	28	28	3	5	5	252920592	405360992	405360992	167396000	276231872	276231872	5	5	5	481584352	941566590	1437206140	340729504	352784096	334908448	two-sided	-2.80574	0.102221	0.102221	1.42864	0.0265956	0.514645	0.514645	0.990462	0.990462
sp|CDJ73410|FTSY_ECOLI	CDJ73410	FTSY_ECOLI	ftsY	497	1:Experimental evidence at protein level	Cell division protein ftsy	1	0.999	22	103	103	103	19	21	21	1457883010	1630111870	1630111870	250843632	228362672	228362672	15	14	13	1285754370	1360400260	873272260	240536096	295906784	163216336	two-sided	0.0672571	0.952111	0.952111	0.988821	0.28577	0.0162184	-0.0162184	0.0213126	0.0213126
sp|CDJ73411|FTSE_ECOLI	CDJ73411	FTSE_ECOLI	ftsE	222	1:Experimental evidence at protein level	Cell division protein ftse	0.9999	0.999	3	14	14	14	2	2	2	25437848	26213820	26213820		16876020	16876020	3	2	3	84736624	179732240	136527904	62393912	89787880	79403384	two-sided	-7.55436	0.0170753	0.0170753	4.57425	0.179155	2.19353	2.19353	1.76763	1.76763
sp|CDJ73413|RPOH_ECOLI	CDJ73413	RPOH_ECOLI	rpoH	284	1:Experimental evidence at protein level	Rna polymerase factor sigma-32	1	0.999	14	32	32	32	1	1	1	68899712	41557800	41557800	24518520	14985088	14985088	11	7	11	798694460	669640000	636543360	171983264	132275416	147242304	two-sided	-11.0226	0.00486327	0.00486327	8.28614	0.133245	3.0507	3.0507	2.31307	2.31307
sp|CDJ73414|LIVJ_ECOLI	CDJ73414	LIVJ_ECOLI	livJ	367	1:Experimental evidence at protein level	Leucine/isoleucine/valine transporter subunit	1	0.999	8	29	29	29	3	5	5	197610800	174642256	174642256	58837584	55838716	55838716	6	5	5	405084832	450955456	408709568	122846136	142792416	117153496	two-sided	-9.02857	0.0108682	0.0108682	2.24492	0.105516	1.16666	1.16666	1.96384	1.96384
sp|CDJ73415|YHHK_ECOLI	CDJ73415	YHHK_ECOLI	yhhK	127	1:Experimental evidence at protein level	Hypothetical protein	1	0.999	8	36	36	36	5	8	8	773236740	806603520	806603520	471489408	437590176	437590176	6	4	5	1284948220	610411840	457292192	374236736	392710016	372968512	two-sided	5.31108	0.0114338	0.0114338	0.84647	0.0290808	0.24047	-0.24047	1.94181	1.94181
sp|CDJ73416|LIVK_ECOLI	CDJ73416	LIVK_ECOLI	livK	369	1:Experimental evidence at protein level	Leucine transporter subunit	1	0.999	5	22	22	22	4	4	4	193173168	212274512	212274512	80894016	86793280	86793280	3	3	4	170948176	107307384	189021808	61725320	57508288	71348856	two-sided	4.68801	0.0201528	0.0201528	0.748908	0.11167	0.41714	-0.41714	1.69567	1.69567
sp|CDJ73425|UGPQ_ECOLI	CDJ73425	UGPQ_ECOLI	ugpQ	247	1:Experimental evidence at protein level	Glycerophosphodiester phosphodiesterase	1	0.999	5	19	19	19	5	4	4	245568576	206837344	206837344	84714712	69853512	69853512	2	2	2	125273264	90826040	104004632	77356824	59664280	61428132	two-sided	1.15486	0.313395	0.313395	0.884269	0.147326	0.177442	-0.177442	0.503907	0.503907
sp|CDJ73434|YHHX_ECOLI	CDJ73434	YHHX_ECOLI	yhhX	345	1:Experimental evidence at protein level	Putative dehydrogenase	1	0.999	24	110	110	110	21	19	19	4914316800	4533950500	4533950500	541524860	509096768	509096768	16	15	20	2272659200	2315424770	2668732160	295939936	302537056	301700480	two-sided	19.9743	0.00177484	0.00177484	0.577141	0.0119703	0.793004	-0.793004	2.75084	2.75084
sp|CDJ73436|GNTR_ECOLI	CDJ73436	GNTR_ECOLI	gntR	331	1:Experimental evidence at protein level	Dna-binding transcriptional repressor	1	0.999	7	25	25	25	3	6	6	140545728	140854288	140854288	59205260	38870488	38870488	3	3	4	111128168	136813424	133693024	52302704	53720372	53869108	two-sided	-1.12536	0.376266	0.376266	1.16755	0.0162228	0.22349	0.22349	0.424505	0.424505
sp|CDJ73440|ASD_ECOLI	CDJ73440	ASD_ECOLI	asd	367	1:Experimental evidence at protein level	Aspartate-semialdehyde dehydrogenase	1	0.999	25	158	158	158	32	32	32	11457232900	9767679000	9767679000	1962667260	1555968260	1555968260	22	16	24	4339673600	2736487420	4373751300	810242500	594790660	706795460	two-sided	6.62104	0.00860597	0.00860597	0.416156	0.153072	1.2648	-1.2648	2.0652	2.0652
sp|CDJ73443|GLGC_ECOLI	CDJ73443	GLGC_ECOLI	glgC	431	1:Experimental evidence at protein level	Glucose-1-phosphate adenylyltransferase	1	0.999	21	65	65	65	15	22	22	2055762050	2056360700	2056360700	346217472	430063328	430063328	4	1	1	251297040	177351216	63194624	79063840	121040088	50635560	two-sided	9.19803	0.00116108	0.00116108	0.207851	0.423773	2.26638	-2.26638	2.93514	2.93514
sp|CDJ73445|GLGP_ECOLI	CDJ73445	GLGP_ECOLI	glgP	815	1:Experimental evidence at protein level	Glycogen phosphorylase	1	0.999	20	51	51	51	15	17	17	989381250	935997180	935997180	267898752	191336080	191336080	1	0	1	98165288	180959632	81675144	53669508	62308660	47941260	two-sided	6.27284	0.0215177	0.0215177	0.251962	0.13237	1.98872	-1.98872	1.6672	1.6672
sp|CDJ73446|GLPD_ECOLI	CDJ73446	GLPD_ECOLI	glpD	501	1:Experimental evidence at protein level	Glycerol-3-phosphate dehydrogenase	1	0.999	35	160	160	160	36	34	34	7683460100	7552202800	7552202800	620247940	614340800	614340800	22	15	19	2290868990	2257776900	1540802430	201538304	206149664	154321216	two-sided	25.7212	0.0013029	0.0013029	0.303965	0.153119	1.71802	-1.71802	2.88509	2.88509
sp|CDJ73447|GLPE_ECOLI	CDJ73447	GLPE_ECOLI	glpE	108	1:Experimental evidence at protein level	Thiosulfate sulfurtransferase	1	0.999	5	24	24	24	4	6	6	359386048	547910660	547910660	232766032	329996608	329996608	4	1	3	417972768	384205856	369741664	257834336	248396128	230050224	two-sided	1.56069	0.245189	0.245189	0.824725	0.0575652	0.278015	-0.278015	0.610498	0.610498
sp|CDJ73449|GLPR_ECOLI	CDJ73449	GLPR_ECOLI	glpR	252	1:Experimental evidence at protein level	Dna-binding transcriptional repressor glpr	1	0.999	12	42	42	42	12	6	6	784273020	552163200	552163200	163479584	128474888	128474888	7	4	7	670406340	707039680	896339140	149106800	156403456	163220144	two-sided	-1.30269	0.300432	0.300432	1.11489	0.0451733	0.156895	0.156895	0.522255	0.522255
sp|CDJ73453|MALT_ECOLI	CDJ73453	MALT_ECOLI	malT	901	1:Experimental evidence at protein level	Transcriptional regulator malt	1	0.999	18	42	42	42	17	12	12	454192256	380072832	380072832	47046288	46367676	46367676	1	0	0	36151632	44575916	10666483	19152376	24994884		two-sided	8.36869	0.0739711	0.0739711	0.473745	0.187159	1.07782	-1.07782	1.13094	1.13094
sp|CDJ73454|MALP_ECOLI	CDJ73454	MALP_ECOLI	malP	797	1:Experimental evidence at protein level	Maltodextrin phosphorylase	1	0.999	51	159	159	159	45	47	47	6916470800	7008234000	7008234000	709617920	596926720	596926720	8	4	8	487404768	379339360	482146496	80247680	65457652	67396024	two-sided	14.8868	0.00395607	0.00395607	0.111954	0.113159	3.15902	-3.15902	2.40274	2.40274
sp|CDJ73455|MALQ_ECOLI	CDJ73455	MALQ_ECOLI	malQ	694	1:Experimental evidence at protein level	4-alpha-glucanotransferase	1	0.999	15	36	36	36	11	12	12	636338690	502681664	502681664	118312568	104264720	104264720	0	0	1	29819188	0	16446468	10260814		11624489	two-sided	20.7111	0.00190489	0.00190489	0.10044	0.0881198	3.3156	-3.3156	2.72013	2.72013
sp|CDJ73460|GNTY_ECOLI	CDJ73460	GNTY_ECOLI	gntY	191	1:Experimental evidence at protein level	Putative dna uptake protein	1	0.999	13	95	95	95	10	14	14	6892128300	12855924700	12855924700	3778220540	6002208300	6002208300	17	18	22	28756533200	20703631400	24032616400	12642926600	13618205700	12791988200	two-sided	-9.68416	0.00384118	0.00384118	2.47444	0.0403574	1.3071	1.3071	2.41554	2.41554
sp|CDJ73462|BIOH_ECOLI	CDJ73462	BIOH_ECOLI	bioH	256	1:Experimental evidence at protein level	Carboxylesterase bioh	1	0.999	6	15	15	15	3	5	5	232237120	210894448	210894448	70925552	60273640	60273640	0	1	1	106801456	62854468	93616544	62661316		42938552	two-sided	1.05183	0.453079	0.453079	0.82727	0.264131	0.273569	-0.273569	0.343826	0.343826
sp|CDJ73464|FEOC_ECOLI	CDJ73464	FEOC_ECOLI	feoC	78	1:Experimental evidence at protein level	Putative dna-binding transcriptional regulator	0.9974	0.999	2	5	5	5	0	1	1	49704880	52603104	52603104	29582884	31664312	31664312	1	1	1	38454048	89670640	19228130	23328342	52215468		two-sided	-0.470353	0.719824	0.719824	1.21961	0.54078	0.286419	0.286419	0.142774	0.142774
sp|CDJ73467|YHGF_ECOLI	CDJ73467	YHGF_ECOLI	yhgF	773	1:Experimental evidence at protein level	Putative transcriptional accessory protein	1	0.999	41	199	199	199	34	35	35	7059920400	7101198800	7101198800	1015416380	1025034180	1025034180	34	28	33	9005788200	6464092200	6402649100	828151940	865930500	733774080	two-sided	5.39041	0.0318068	0.0318068	0.791998	0.0841091	0.336432	-0.336432	1.49748	1.49748
sp|CDJ73468|GREB_ECOLI	CDJ73468	GREB_ECOLI	greB	158	1:Experimental evidence at protein level	Transcription elongation factor greb	1	0.999	3	11	11	11	2	2	2	71668720	61563848	61563848	32454130	35684712	35684712	2	1	2	21424596	80686480	64152080		46707572	35175580	two-sided	-1.07979	0.46615	0.46615	1.18301	0.19917	0.242467	0.242467	0.331474	0.331474
sp|CDJ73469|OMPR_ECOLI	CDJ73469	OMPR_ECOLI	ompR	239	1:Experimental evidence at protein level	Osmolarity response regulator	1	0.999	15	54	54	54	8	9	9	1984954500	2080265860	2080265860	456379232	466933120	466933120	9	7	12	1661935360	1629653630	1583515390	403457216	405170752	341651520	two-sided	3.77529	0.058274	0.058274	0.827393	0.0943814	0.273355	-0.273355	1.23453	1.23453
sp|CDJ73471|PCK_ECOLI	CDJ73471	PCK_ECOLI	pck	540	1:Experimental evidence at protein level	Phosphoenolpyruvate carboxykinase	1	0.999	48	421	421	421	82	91	91	55513043000	54225424000	54225424000	5651862000	5899594800	5899594800	56	47	54	24442034200	22022072300	20311885800	2662753790	2290823940	2278605060	two-sided	22.603	7.14796e-05	7.14796e-05	0.414427	0.0905729	1.27081	-1.27081	4.14582	4.14582
sp|CDJ73473|HSLO_ECOLI	CDJ73473	HSLO_ECOLI	hslO	292	1:Experimental evidence at protein level	Hsp33-like chaperonin	1	0.999	14	132	132	132	12	10	10	3834245890	3168682750	3168682750	1296937600	993588800	993588800	37	23	40	35203457000	38036464000	48414147000	15706811400	14466377700	15628981200	two-sided	-34.2597	0.000414306	0.000414306	13.9466	0.045508	3.80184	3.80184	3.38268	3.38268
sp|CDJ73474|HSLR_ECOLI	CDJ73474	HSLR_ECOLI	hslR	133	1:Experimental evidence at protein level	Ribosome-associated heat shock protein hsp15	1	0.999	5	8	8	8	0	0	0	183485808	209276544	209276544	8849.08	11119.2	9897.16	2	2	4	274900384	249948224	301964960	114020944	116399600	92906616	less	-14.4338	0.00238283	0.00238283	10826.1	0.119988	13.4022	13.4022	2.62291	2.62291
sp|CDJ73475|YRFG_ECOLI	CDJ73475	YRFG_ECOLI	yrfG	222	1:Experimental evidence at protein level	Putative hydrolase	1	0.999	11	39	39	39	4	8	8	529516096	485456640	485456640	145115312	136529936	136529936	6	5	8	568252290	537644990	663921540	154388016	152677760	165493632	two-sided	-3.67527	0.0253972	0.0253972	1.13005	0.044174	0.176388	0.176388	1.59521	1.59521
sp|CDJ73477|NUDE_ECOLI	CDJ73477	NUDE_ECOLI	nudE	186	1:Experimental evidence at protein level	Adp-ribose diphosphatase nude	1	0.999	10	54	54	54	9	8	8	1320179200	1332249090	1332249090	331881472	330441568	330441568	8	11	10	1516300030	1381940860	1433273340	381267808	337684608	369314272	two-sided	-2.44678	0.133876	0.133876	1.0962	0.0620795	0.132509	0.132509	0.873297	0.873297
sp|CDJ73484|AROK_ECOLI	CDJ73484	AROK_ECOLI	aroK	173	1:Experimental evidence at protein level	Shikimate kinase i	1	0.999	12	125	125	125	21	19	19	4493830700	5772117000	5772117000	988311870	1481625090	1481625090	21	22	23	7637879800	6029074400	4814128100	1892845820	2118729220	1767208320	two-sided	-3.14038	0.0443105	0.0443105	1.4624	0.0924728	0.548343	0.548343	1.35349	1.35349
sp|CDJ73485|AROB_ECOLI	CDJ73485	AROB_ECOLI	aroB	362	1:Experimental evidence at protein level	3-dehydroquinate synthase	1	0.999	18	94	94	94	15	20	20	1992640900	1904006400	1904006400	318602560	289911552	289911552	15	11	13	1944833660	1961885950	2049840260	302793152	257728064	304408192	two-sided	0.618878	0.575491	0.575491	0.962717	0.0919042	0.0548167	-0.0548167	0.239962	0.239962
sp|CDJ73486|DAMX_ECOLI	CDJ73486	DAMX_ECOLI	damX	428	1:Experimental evidence at protein level	Hypothetical protein	1	0.999	12	39	39	39	8	5	5	712043650	652793920	652793920	201908496	198739088	198739088	6	8	7	562874820	1156119550	802255490	231881216	275130112	205452240	two-sided	-1.85346	0.204311	0.204311	1.18865	0.148116	0.249329	0.249329	0.689709	0.689709
sp|CDJ73487|DAM_ECOLI	CDJ73487	DAM_ECOLI	dam	278	1:Experimental evidence at protein level	Dna adenine methylase	1	0.999	4	12	12	12	2	2	2	59245816	159044688	159044688	41909708	32584064	32584064	2	2	2	36126532	77391296	50966044	35306056	59348336	49843196	two-sided	-1.63031	0.209293	0.209293	1.34946	0.251394	0.432386	0.432386	0.679245	0.679245
sp|CDJ73488|RPE_ECOLI	CDJ73488	RPE_ECOLI	rpe	225	1:Experimental evidence at protein level	Ribulose-phosphate 3-epimerase	1	0.999	11	65	65	65	13	12	12	2288120060	2416838910	2416838910	627410940	680756670	680756670	10	9	9	1199162750	873444030	2325707780	717748740	649654590	551624000	two-sided	0.453381	0.68622	0.68622	0.964857	0.130552	0.0516131	-0.0516131	0.163537	0.163537
sp|CDJ73489|GPH_ECOLI	CDJ73489	GPH_ECOLI	gph	252	1:Experimental evidence at protein level	Phosphoglycolate phosphatase	1	0.999	11	47	47	47	10	11	11	755283840	602089090	602089090	232791264	199879568	199879568	6	5	4	723923650	568806980	557824510	211248528	235656352	189577744	two-sided	-0.0759933	0.9432	0.9432	1.00622	0.108657	0.00894069	0.00894069	0.0253963	0.0253963
sp|CDJ73490|TRPS_ECOLI	CDJ73490	TRPS_ECOLI	trpS	334	1:Experimental evidence at protein level	Tryptophanyl-trna synthetase	1	0.999	31	171	171	171	34	28	28	10456800300	9650319400	9650319400	1860139010	1948573700	1948573700	26	26	29	9450782700	10071148500	9215652900	1815631490	1812970240	1699704830	two-sided	2.96319	0.0447879	0.0447879	0.925489	0.0372588	0.111712	-0.111712	1.34884	1.34884
sp|CDJ73502|FRLB_ECOLI	CDJ73502	FRLB_ECOLI	frlB	340	1:Experimental evidence at protein level	Fructoselysine-6-p-deglycase	0.9997	0.999	2	6	6	6	2	2	2	53004640	34049696	34049696	33463048	20322276	20322276	0	0	0	0	5504536	6077683	8548.71	7772.71	9296.28	greater	5.63757	0.0150265	0.0150265	0.000345683	0.0892155	11.4983	-11.4983	1.82314	1.82314
sp|CDJ73505|CYSG_ECOLI	CDJ73505	CYSG_ECOLI	cysG	457	1:Experimental evidence at protein level	Siroheme synthase	1	0.999	22	71	71	71	17	15	15	924501820	734783870	734783870	161461456	150207792	150207792	9	4	11	685246780	524320896	537070910	130416688	116689304	125747560	two-sided	5.39	0.00581409	0.00581409	0.807257	0.0561587	0.3089	-0.3089	2.23552	2.23552
sp|CDJ73510|PPIA_ECOLI	CDJ73510	PPIA_ECOLI	ppiA	190	1:Experimental evidence at protein level	Peptidyl-prolyl cis-trans isomerase a	1	0.999	8	46	46	47	9	7	7	2547264000	3041637380	3041637380	768914620	943868540	943868540	9	7	7	1311247360	1554534140	774372030	378252512	476716096	436657952	two-sided	7.00572	0.00660091	0.00660091	0.486186	0.115008	1.04042	-1.04042	2.1804	2.1804
sp|CDJ73512|FIC_ECOLI	CDJ73512	FIC_ECOLI	fic	200	1:Experimental evidence at protein level	Cell filamentation protein fic	0.9997	0.999	2	6	6	6	2	2	2	62927024	67189952	67189952	32093110	34282540	34282540	0	0	0	0	0	0	10148.9	11302.4	9151.31	greater	45.9606	0.00023653	0.00023653	0.000304025	0.105529	11.6835	-11.6835	3.62611	3.62611
sp|CDJ73514|ARGD_ECOLI	CDJ73514	ARGD_ECOLI	argD	406	1:Experimental evidence at protein level	Bifunctional n-succinyldiaminopimelate-aminotransferase/ acetylornithine transaminase protein	1	0.999	11	42	42	42	6	7	7	8510528000	7877029900	7877029900	3721993980	3102838780	3102838780	9	6	7	6913860600	5221202900	733957380	3562796540	3420328450	3840545790	two-sided	-1.24209	0.295888	0.295888	1.09025	0.0592333	0.124663	0.124663	0.528872	0.528872
sp|CDJ73516|CRP_ECOLI	CDJ73516	CRP_ECOLI	crp	210	1:Experimental evidence at protein level	Camp-regulatory protein	1	0.999	18	126	126	126	22	26	26	10237843500	10066072600	10066072600	2015368830	1830139140	1830139140	16	17	19	3398381820	4042511360	3958614530	629916860	963177540	743152320	two-sided	9.62167	0.00143777	0.00143777	0.411626	0.217603	1.28059	-1.28059	2.84231	2.84231
sp|CDJ73517|YHFA_ECOLI	CDJ73517	YHFA_ECOLI	yhfA	134	1:Experimental evidence at protein level	Hypothetical protein	1	0.999	6	28	28	28	4	5	5	1369054720	2090222080	2090222080	1041620670	1014332100	1014332100	6	4	4	1434049790	1219123970	1363481340	716516990	824037180	680024450	two-sided	6.41207	0.0189252	0.0189252	0.723248	0.101148	0.467437	-0.467437	1.72296	1.72296
sp|CDJ73518|PRKB_ECOLI	CDJ73518	PRKB_ECOLI	prkB	289	1:Experimental evidence at protein level	Putative phosphoribulokinase	0.9998	0.999	3	4	4	4	1	1	1	34466304	28706868	28706868	18833954	17086208	17086208	0	0	1	0	0	7398127	9505.61	11891.4	9167.98	greater	30.3109	0.000543318	0.000543318	0.000576629	0.145711	10.7601	-10.7601	3.26495	3.26495
sp|CDJ73521|YHES_ECOLI	CDJ73521	YHES_ECOLI	yheS	637	1:Experimental evidence at protein level	Putative abc transporter atp-binding protein	1	0.999	27	105	105	105	20	18	18	2605504260	2045960060	2045960060	279709344	261571360	261571360	18	12	19	2007604350	1959616380	1888831360	278571520	254707456	277918240	two-sided	-0.280786	0.793657	0.793657	1.01039	0.0502711	0.0149185	0.0149185	0.100367	0.100367
sp|CDJ73524|YHEV_ECOLI	CDJ73524	YHEV_ECOLI	yheV	66	1:Experimental evidence at protein level	Hypothetical protein	1	0.999	3	13	13	13	3	2	2	319521344	446779072	446779072	180520640	251163648	251163648	2	2	2	194025120	219323712	180756816	108718952	123516224	102026424	two-sided	4.76434	0.0315336	0.0315336	0.489511	0.0986952	1.03059	-1.03059	1.50123	1.50123
[truncated: 439 more rows]

## Sheet: DeltaTig_30C
Protein	Protein ID	Entry Name	Gene	Protein Length	Protein Existence	Description	Protein Probability	Top Peptide Probability	Combined Total Peptides	Combined Spectral Count	Combined Unique Spectral Count	Combined Total Spectral Count	WT_30_TrP_1 Spectral Count	WT_30_TrP_2 Spectral Count	WT_30_TrP_3 Spectral Count	WT_30_TrP_1 Intensity	WT_30_TrP_2 Intensity	WT_30_TrP_3 Intensity	WT_30_TrP_1 MaxLFQ Intensity	WT_30_TrP_2 MaxLFQ Intensity	WT_30_TrP_3 MaxLFQ Intensity	DeltaTig_30_TrP_1 Spectral Count	DeltaTig_30_TrP_2 Spectral Count	DeltaTig_30_TrP_3 Spectral Count	DeltaTig_30_TrP_1 Intensity	DeltaTig_30_TrP_2 Intensity	DeltaTig_30_TrP_3 Intensity	DeltaTig_30_TrP_1 MaxLFQ Intensity	DeltaTig_30_TrP_2 MaxLFQ Intensity	DeltaTig_30_TrP_3 MaxLFQ Intensity	Alternative Hypothesis	T-test	P-value	Adj. P-value	FC	CV	Abs Log2 FC	Log2 FC	-LOG10 P-value	-LOG10 Adj. P-value
[truncated: 1,551 more rows]

[truncated: 2 more sheets: DeltaDnaKJ_37C, DeltaTig_37C]
