# Supplementary material for: Chaperone dependency during biogenesis does not correlate with chaperone dependency during refolding
Source: Mol Syst Biol. 2025 Oct 28;22(1):139–64. doi: 10.1038/s44320-025-00166-6 (PMC12759075; doi:10.1038/s44320-025-00166-6)
Supplement: Supplementary file 8 — Source Data for EV and Supp Figures [file 44320_2025_166_MOESM8_ESM.zip › Figure EV4/Panel B-C/KatG activity assay raw data.xlsx]

## Sheet: readme
0.2mg/ml Panel B : raw values for luminescence at 0.2mg/ml lysate concentration for 4 replicates for each strain (WT, DeltaDnaKJ, DeltaTig)
0.4mg/ml Panel C : raw values for luminescence at 0.4mg/ml lysate concentration for 4 replicates for each strain (WT, DeltaDnaKJ, DeltaTig)

## Sheet: 0.2mg ml Panel B
time(sec)	background				WT				ΔDnaKJ				ΔTig
	1	2	3	4	1	2	3	4	1	2	3	4	1	2	3	4
0	14117626	14137444	14575034	15054241	10240449	10050265	10100499	8601620	12980629	10931377	11506411	11649868	10644924	9390040	8553965	10538549
39	12647806	12249247	12278017	13089631	10358047	10419325	9839203	10021078	11926647	10380326	11063902	11203336	11716600	10810324	10582392	11699088
78	11106178	10705794	10607600	11351079	9509289	9643769	9066274	9228715	10276260	9220527	9921471	10167010	10645526	10033033	9702773	10654676
117	9136628	9371934	8834905	9140692	8475741	8614864	7953960	8386052	8097609	7808084	8724567	8978566	9200551	8768874	8405496	9253554
156	5840419	7070444	6417555	5204570	6740247	6916840	6366706	7196077	5221177	5985729	6952611	6956345	7141186	6844546	6218392	6693394
195	820969	2450671	1468720	1333805	3295652	3184858	3141445	4421726	1663084	2954941	3521219	2436078	3617642	3653465	3666760	1890111
234	449093	1264770	530339	671867	442956	468453	458017	1499313	366676	545046	413665	578876	615051	405206	413899	400752
273	280238	655282	291797	358271	297736	289302	278462	856239	270369	331522	293230	331948	347096	293869	273186	272141
312	182730	345293	179473	210909	224825	216279	207216	510831	196887	222688	211764	209821	230722	210612	198799	193810
351	121501	191593	117288	132415	165905	159520	154508	297004	143254	165844	151671	146248	163473	151711	143091	139994
390	85052	119901	80141	87948	124713	120304	116637	169502	105952	125088	111174	107837	120628	110902	105277	103028
429	60829	85225	56075	60883	93847	91776	89095	111462	79928	95730	82505	81567	92028	83411	80169	77995
468	45757	63918	40927	45123	73232	71194	70551	85480	61969	73840	63062	63257	71526	65204	62121	60522
507	35518	48411	30697	34619	58171	56595	56515	69779	48781	58269	50136	49646	57151	51894	49227	48492
546	28105	37359	24113	27228	46742	45766	46386	56596	39441	46883	40458	39842	46044	42337	40439	39163
585	22657	29571	19094	22259	38235	38115	38601	46848	32098	38058	33475	33580	38154	35273	33296	32904
624	18690	23489	15523	17806	32255	31973	32633	39279	27340	31737	27891	28005	32026	29933	28511	27732
663	15495	19161	12727	14873	26862	27137	28153	32952	23359	26837	23874	23932	27633	25366	24331	23695
702	13185	15557	10708	12494	23149	23366	24417	27812	19834	22908	20503	20453	23797	22531	21137	20601
741	11220	13088	9100	10562	20096	20134	21179	23993	17358	19801	17977	18065	20764	19306	18380	17929
780	9620	10799	7742	9169	17783	17760	18483	20916	15249	17195	15587	16111	18275	17545	16492	16066
819	8523	9301	6837	8037	15779	15865	16576	18231	13412	15296	13940	14113	16113	15534	14799	14431
858	7477	7968	5984	6963	14055	14238	15042	16139	11937	13442	12491	12656	14684	13899	13180	12897
897	6628	6956	5307	6235	12471	12782	13490	14480	10963	12385	11513	11376	13165	12580	12138	11861
936	5822	6171	4874	5439	11400	11589	12223	12754	9967	10919	10206	10476	12051	11455	10908	10737
975	5136	5473	4207	4884	10384	10627	10973	11648	9134	9953	9378	9505	10901	10601	10057	9975
1014	4815	4770	3922	4470	9478	9655	10054	10650	8231	9167	8613	8755	10209	9667	9261	9231
1053	4249	4393	3510	4021	8658	8898	9225	9610	7589	8471	7946	8048	9317	8919	8587	8469
1092	3892	3998	3219	3718	8133	8291	8562	8879	7089	7729	7368	7494	8565	8225	7937	7870
1131	3609	3695	2949	3399	7370	7572	7913	8264	6656	7206	6770	6817	8023	7716	7415	7380
1170	3177	3277	2790	3159	6934	7101	7238	7548	6227	6593	6407	6390	7395	7268	6875	6901
1209	3064	3098	2611	2944	6479	6557	6909	6939	5703	6299	6026	6105	7005	6879	6402	6536
1248	2723	2831	2387	2731	5966	6094	6396	6590	5338	5703	5599	5682	6645	6252	6102	6013
1287	2682	2606	2187	2516	5622	5813	5970	6223	5128	5474	5354	5377	6271	5878	5723	5753
1326	2441	2481	2067	2391	5358	5469	5598	5784	4824	5161	4958	5077	5841	5643	5503	5443

## Sheet: 0.4 mg ml Panel C
time(sec)	background				WT				ΔDnaKJ				ΔTig
Replicates	1	2	3	4	1	2	3	4	1	2	3	4	1	2	3	4
0	14117626	14137444	14575034	15054241	3451393	3062892	3284081	3648248	8439810	7547529	7711932	7872427	3372525	3911865	4075072	3900275
39	12647806	12249247	12278017	13089631	7633235	7607762	7691271	7822367	10865363	10326443	9961801	9376547	9071584	9343252	8901745	9319554
78	11106178	10705794	10607600	11351079	7266184	7267984	7235076	7341647	9801503	9696667	9260968	8640074	8799051	9078743	8415008	9059213
117	9136628	9371934	8834905	9140692	6631773	6748313	6706981	6662265	7884369	8564351	8007435	7619797	7941220	8201918	7462104	8183903
156	5840419	7070444	6417555	5204570	5744270	6047700	6015773	5715729	5733956	7004914	6117736	6249749	6935049	7051331	6167131	7040273
195	820969	2450671	1468720	1333805	4533185	4914853	4925678	4425017	3649143	4358951	3521893	4032597	5420470	5371655	4714032	5388389
234	449093	1264770	530339	671867	2777242	2267723	2621558	2234103	599691	762526	607553	573437	1996707	2520792	2946303	2524744
273	280238	655282	291797	358271	397325	661003	328379	256518	242142	280801	247800	242792	634479	293709	322384	281753
312	182730	345293	179473	210909	202736	329172	206710	195623	183747	207677	189339	188545	357114	215233	204948	209137
351	121501	191593	117288	132415	162022	202325	163905	154787	138466	161063	144183	145246	222563	164024	157395	161363
390	85052	119901	80141	87948	128324	146246	130956	121563	106314	124454	110650	112637	149943	124976	121034	123742
429	60829	85225	56075	60883	102075	112897	104702	96036	83602	98055	86935	88208	108901	96618	93816	96045
468	45757	63918	40927	45123	82123	90416	84868	77069	66477	77034	68811	70159	84605	77007	75591	76649
507	35518	48411	30697	34619	66949	73524	68880	62562	54194	62298	54814	56915	68856	62205	61100	61973
546	28105	37359	24113	27228	55039	61403	57081	51463	44875	50244	45703	47191	56968	51000	50730	50750
585	22657	29571	19094	22259	46099	51865	47600	43134	37520	42002	37965	39323	47882	42938	42604	42702
624	18690	23489	15523	17806	38834	43754	40074	36403	32000	35113	32309	33709	40753	36358	36380	36139
663	15495	19161	12727	14873	32796	37303	34257	31273	27766	29940	27880	28456	34999	31023	31169	30868
702	13185	15557	10708	12494	28648	31766	29377	26842	24272	25418	24022	25019	30663	27398	27073	27243
741	11220	13088	9100	10562	24895	27665	25270	23668	21171	22384	21231	21984	26601	24138	23903	23999
780	9620	10799	7742	9169	21491	24318	22198	20747	18915	19648	18840	19467	23866	21263	21376	21135
819	8523	9301	6837	8037	18902	21257	19886	18235	16906	17514	16827	17198	21563	19193	19204	19097
858	7477	7968	5984	6963	17041	18833	17314	16280	15131	15556	15185	15757	19501	17115	17141	17051
897	6628	6956	5307	6235	15201	16736	15458	14569	13685	13770	13563	14252	17513	15351	15461	15250
936	5822	6171	4874	5439	13448	14974	13838	12956	12479	12651	12367	13133	15855	14207	14030	14160
975	5136	5473	4207	4884	12019	13696	12630	11742	11501	11607	11361	11722	14335	12750	12819	12671
1014	4815	4770	3922	4470	11080	12269	11333	10746	10547	10714	10413	10820	13212	11863	11784	11837
1053	4249	4393	3510	4021	9928	11014	10286	9728	9697	9695	9533	9882	12255	11058	10889	10994
1092	3892	3998	3219	3718	9316	10042	9394	8809	9005	9070	8767	9251	11437	10140	10031	10075
1131	3609	3695	2949	3399	8396	9099	8290	8030	8398	8430	8329	8464	10564	9518	9345	9485
1170	3177	3277	2790	3159	7744	8365	7745	7522	7675	7834	7651	7915	9923	8852	8574	8781
1209	3064	3098	2611	2944	7036	7691	7158	6711	7342	7180	7104	7327	9102	8384	8027	8349
1248	2723	2831	2387	2731	6492	7050	6579	6290	6893	6845	6646	6985	8674	7532	7533	7497
1287	2682	2606	2187	2516	5898	6501	6118	5611	6231	6435	6312	6456	8127	7140	7162	7086
1326	2441	2481	2067	2391	5525	6000	5629	5380	5945	5956	5894	6205	7554	6745	6617	6734
					5063	5439	5230	4900	5790	5723	5558	5752	6989	6541	6295	6537
					4689	5009	4733	4509	5371	5345	5389	5342	6653	5917	5872	5908
					4361	4655	4510	4226	5036	5014	4962	5026	6409	5788	5575	5762
					3959	4343	4146	4022	4777	4787	4769	4855	6036	5402	5284	5348
					3688	3970	3813	3748	4591	4464	4555	4542	5714	5105	5073	5062
					3484	3651	3577	3317	4299	4245	4356	4402	5407	4862	4772	4820
					3225	3402	3337	3112	4177	4116	4109	4120	5133	4648	4528	4626
					3081	3274	3111	2926	3951	3888	3807	3992	4930	4411	4275	4393
					2834	2922	2936	2812	3771	3807	3732	3741	4705	4097	4089	4077
					2599	2717	2677	2641	3675	3619	3508	3645	4329	4050	3905	4032
					2410	2557	2545	2346	3486	3478	3421	3413	4204	3963	3702	3943
					2333	2417	2326	2291	3328	3250	3347	3308	4008	3702	3606	3676
