# Supplementary material for: Chaperone dependency during biogenesis does not correlate with chaperone dependency during refolding
Source: Mol Syst Biol. 2025 Oct 28;22(1):139–64. doi: 10.1038/s44320-025-00166-6 (PMC12759075; doi:10.1038/s44320-025-00166-6)
Supplement: Supplementary file 8 — Source Data for EV and Supp Figures [file 44320_2025_166_MOESM8_ESM.zip › Figure EV4/Panel E/KatG Activity Assay.xlsx]

## Sheet: readme
Normalized fractional Activity : normalized fractional activities for KatG in WT, DeltaDnaKJ, DeltaTig for 0.2mg/ml, 0.3mg/ml and 0.4mg/ml lysate concentration
Calculations : detailed calculations on how normalized fractional activities are calculated
raw values : raw values for Luminescence as recorded by plate reader

## Sheet: normalized fractional activity
concentration(mg/ml)	WT				ΔDnaKJ				ΔTig
0.2	0.896	0.936	0.925	1.24	0.316	0.749	0.628	0.597	0.81	1.08	1.25	0.833
0.3	0.918	1.08	0.817	1.18	0.372	0.557	0.563	0.597	1.13	1.15	0.911	1.16
0.4	0.992	1.03	1.01	0.974	0.543	0.623	0.608	0.594	0.999	0.95	0.936	0.952

## Sheet: Calculations
	Raw Values						Average_baseline	std. deviation
0mg/ml_baseline	14117626	14137444	14575034	15054241			1.44711e+07	442390
WT
0.2mg/ml	10240449	10050265	10100499	8601620					average_wt
differencefrombaseline					4.23064e+06	4.42082e+06	4.37059e+06	5.86947e+06	4722878
normalized_activity_wt_0.2					0.895775	0.936044	0.925408	1.24277
DeltaDnaKJ
0.2mg/ml	12980629	10931377	11506411	11649868
differencefrombaseline					1.49046e+06	3.53971e+06	2.96468e+06	2.82122e+06
normalized_activity_Dnakj_0.2					0.315582	0.749481	0.627726	0.597351
DeltaTig
0.2mg/ml	10644924	9390040	8553965	10538549
differencefrombaseline					3.82616e+06	5.08105e+06	5.91712e+06	3.93254e+06
normalized_activity_tig_0.2					0.810134	1.07584	1.25286	0.832657
WT
0.3	7707094	6488462	8447883	5765095
differencefrombaseline					6.76399e+06	7.98262e+06	6.0232e+06	8.70599e+06	7.36895e+06
normalized_activity_wt_0.3					0.917904	1.08328	0.817376	1.18144
DnaKJ
0.3	11726420	10368543	10319571	10074485
differencefrombaseline					2.74467e+06	4.10254e+06	4.15152e+06	4.3966e+06
normalized_activity_dnakj_0.3					0.372464	0.556734	0.563379	0.596639
Tig
0.3	6163913	5965871	7757224	5915082
differencefrombaseline					8.30717e+06	8.50522e+06	6.71386e+06	8.556e+06
normalized_activity_tig_0.3					1.12732	1.1542	0.911101	1.16109
WT
0.4	3451393	3062892	3284081	3648248
differencefrombaseline					1.10197e+07	1.14082e+07	1.1187e+07	1.08228e+07	1.11094e+07
normalized_activity_wt_0.4					0.991922	1.02689	1.00698	0.974203
DnaKJ
0.4	8439810	7547529	7711932	7872427
differencefrombaseline					6.03128e+06	6.92356e+06	6.75915e+06	6.59866e+06
normalized_activity_dnakj_0.4					0.542897	0.623214	0.608416	0.593969
Tig
0.4	3372525	3911865	4075072	3900275
differencefrombaseline					1.10986e+07	1.05592e+07	1.0396e+07	1.05708e+07
normalized_activity_tig_0.4					0.999021	0.950473	0.935783	0.951517

## Sheet: raw values 
conc. of lysate(mg/ml)	Wt_KatG				ΔDnaKJ_KatG				ΔTig_KatG
	Replicate 1	Replicate 2	Replicate 3	Replicate 4	Replicate 1	Replicate 2	Replicate 3	Replicate 4	Replicate 1	Replicate 2	Replicate 3	Replicate 4
0	14117626	14137444	14575034	15054241	14117626	14137444	14575034	15054241	14117626	14137444	14575034	15054241
0.2	10240449	10050265	10100499	8601620	12980629	10931377	11506411	11649868	10644924	9390040	8553965	10538549
0.3	7707094	6488462	8447883	5765095	11726420	10368543	10319571	10074485	6163913	5965871	7757224	5915082
0.4	3451393	3062892	3284081	3648248	8439810	7547529	7711932	7872427	3372525	3911865	4075072	3900275
