# Supplementary material for: Chaperone dependency during biogenesis does not correlate with chaperone dependency during refolding
Source: Mol Syst Biol. 2025 Oct 28;22(1):139–64. doi: 10.1038/s44320-025-00166-6 (PMC12759075; doi:10.1038/s44320-025-00166-6)
Supplement: Supplementary file 8 — Source Data for EV and Supp Figures [file 44320_2025_166_MOESM8_ESM.zip › Figure EV4/Panel D/katG Abundance data.xlsx]

## Sheet: Abundance data
MaxLFQ Intensities for katG from proteome wide LiP-MS experiment	Replicate 1	Replicate 2	Replicate 3
DeltaDnaKJ	272000000	269000000	274000000
DeltaTig	188000000	184000000	180000000
WT	221000000	224000000	238000000
Average of WT_MaxLFQ for katG	2.27667e+08
Relative Abundance MaxLFQ Intensities for katG	Replicate 1	Replicate 2	Replicate 3
DeltaDnaKJ	1.19473	1.18155	1.20351
DeltaTig	0.825769	0.808199	0.79063
WT	0.970717	0.983895	1.04539
