# Supplementary material for: Chaperone dependency during biogenesis does not correlate with chaperone dependency during refolding
Source: Mol Syst Biol. 2025 Oct 28;22(1):139–64. doi: 10.1038/s44320-025-00166-6 (PMC12759075; doi:10.1038/s44320-025-00166-6)
Supplement: Supplementary file 8 — Source Data for EV and Supp Figures [file 44320_2025_166_MOESM8_ESM.zip › Figure EV5/Panel D-E/DnaK_Galmozzi.xlsx]

## Sheet: readme
DnaK list
A-C	Data Ref : Galmozzi et al 2025 supplementary Data 1
D	perturbation at 30C in DeltaDnaKJ this study
E	perturbation at 37C in DeltaDnaKJ this study
DnaK_30C_Yadav	List of genes with perturbation status at 30C in DeltaDnaKJ this study
DnaK_37C_Yadav	List of genes with perturbation status at 37C in DeltaDnaKJ this study

## Sheet: DnaK_list
rank	gene	score	Perturbation in 30C DeltaDnaK	Perturbation in 37C DeltaDnaK
14	metH	11.390797696991825	Perturbed	perturbed
23	gltB	9.297764648661708	Perturbed	perturbed
35	ileS	7.588367089858427	Perturbed	perturbed
38	ydbK	7.513260227695719	Perturbed	perturbed
40	hepA	7.48119968824168	Perturbed	perturbed
45	rpoD	7.073445755871637	Perturbed	perturbed
69	putA	5.781638151904191	Perturbed	perturbed
70	metG	5.771802286504657	Perturbed	perturbed
76	glgP	5.548845882925506	Perturbed	perturbed
81	proS	5.462783777018653	Perturbed	perturbed
91	mfd	5.019722790177164	Perturbed	perturbed
92	katE	5.009353047101368	Perturbed	perturbed
96	glmS	4.915720330696764	Perturbed	perturbed
109	acnA	4.511181361317067	Perturbed	perturbed
111	metK	4.495912395311748	Perturbed	perturbed
121	aidB	4.3391533080581635	Perturbed	perturbed
123	yiiM	4.3092994031338705	Perturbed	perturbed
124	fbaB	4.281329029002369	Perturbed	perturbed
127	thrA	4.219790654308515	Perturbed	perturbed
133	ppc	4.077641132498569	Perturbed	perturbed
136	hsdS	4.042053503127068	Perturbed	perturbed
143	fumC	3.959825119203469	Perturbed	perturbed
147	eptB	3.91115556709964	Perturbed	perturbed
149	tktB	3.877736715353498	Perturbed	perturbed
173	malT	3.533627167044413	Perturbed	perturbed
179	poxB	3.432924321023493	Perturbed	perturbed
206	gadA	3.17695265826005	Perturbed	perturbed
215	prfC	3.1473942512247506	Perturbed	perturbed
235	rna	3.015310529148068	Perturbed	perturbed
241	htpG	2.9822964763137474	Perturbed	perturbed
245	ycjX	2.948204894456605	Perturbed	perturbed
260	ltaE	2.8642394880317052	Perturbed	perturbed
293	minC	2.7071568053918194	Perturbed	perturbed
310	fumA	2.6357114424471813	Perturbed	perturbed
312	grpE	2.632532479770868	Perturbed	perturbed
318	lon	2.600395861692964	Perturbed	perturbed
326	dsdA	2.5834451176628797	Perturbed	perturbed
351	bamA	2.4746464985399244	Perturbed	perturbed
371	gltD	2.3968621214374424	Perturbed	perturbed
377	cysN	2.3833738642828446	Perturbed	perturbed
382	dnaJ	2.372025314665016	Perturbed	perturbed
445	yaaA	2.1510734330163137	Perturbed	perturbed
448	glpA	2.1469592565661753	Perturbed	perturbed
460	miaB	2.123143263779343	Perturbed	perturbed
482	mukF	2.056186589372752	Perturbed	perturbed
505	katG	1.9977065239363831	Perturbed	perturbed
526	imp	1.946291305442298	Perturbed	perturbed
539	serC	1.9096027782236047	Perturbed	perturbed
545	bglX	1.8982389424338195	Perturbed	perturbed
554	uspF	1.8821725481450984	Perturbed	perturbed
569	mukB	1.857646179552658	Perturbed	perturbed
578	tdcB	1.842079596551456	Perturbed	perturbed
579	proB	1.8418040400430726	Perturbed	perturbed
589	deaD	1.822144957960146	Perturbed	perturbed
643	metE	1.7158451227176317	Perturbed	perturbed
654	pfkB	1.7017963955695223	Perturbed	perturbed
655	murE	1.7011687019149155	Perturbed	perturbed
671	aldA	1.678876921186688	Perturbed	perturbed
679	srlD	1.668068132439393	Perturbed	perturbed
711	recA	1.6232823585929652	Perturbed	perturbed
722	hdeA	1.608985898991278	Perturbed	perturbed
772	yegQ	1.5304647132308749	Perturbed	perturbed
775	yjhC	1.5295335393726242	Perturbed	perturbed
783	ybaS	1.5197275203561724	Perturbed	perturbed
816	accA	1.4810622140547571	Perturbed	perturbed
817	ptrA	1.4809734638337393	Perturbed	perturbed
836	hslU	1.4647967997811993	Perturbed	perturbed
840	lipA	1.4612135440541785	Perturbed	perturbed
893	fecB	1.4012145488636063	Perturbed	perturbed
947	ybeZ	1.3474835722495966	Perturbed	perturbed
951	hslO	1.3422149493450477	Perturbed	perturbed
975	serA	1.3290436164916066	Perturbed	perturbed
983	clpP	1.320676469936986	Perturbed	perturbed
1045	speE	1.2824473583796623	Perturbed	perturbed
1049	aroA	1.2768838426991271	Perturbed	perturbed
1050	talA	1.2760900044977044	Perturbed	perturbed
1108	wrbA	1.2242241308187958	Perturbed	perturbed
1167	ybjN	1.1852469821665084	Perturbed	perturbed
1183	pgm	1.17232197980677	Perturbed	perturbed
1221	mutM	1.1555651937052143	Perturbed	perturbed
1227	nanK	1.154216065807141	Perturbed	perturbed
1255	clpB	1.131494937632399	Perturbed	perturbed
1269	rraB	1.1249593886655362	Perturbed	perturbed
1271	rnk	1.1236262859930801	Perturbed	perturbed
1284	guaC	1.1141909564583679	Perturbed	perturbed
1473	gcvH	1.0004847546227376	Perturbed	perturbed
1483	nanE	0.994630568158425	Perturbed	perturbed
1615	sufC	0.9322534751934359	Perturbed	perturbed
1619	malM	0.9298482401620574	Perturbed	perturbed
1708	nanA	0.8981186193138946	Perturbed	perturbed
1743	ybbN	0.8828406510681133	Perturbed	perturbed
1747	udk	0.8814703005157236	Perturbed	perturbed
1821	malE	0.8445157272628446	Perturbed	perturbed
1839	prlC	0.834818951910234	Perturbed	perturbed
1880	nfsB	0.8145876365288955	Perturbed	perturbed
1947	mprA	0.7857831406021124	Perturbed	perturbed
2012	gcvT	0.7673540941610095	Perturbed	perturbed
2038	hslV	0.760166385583165	Perturbed	perturbed
2083	surA	0.7436927172531478	Perturbed	perturbed
2090	ytjC	0.7401940699991089	Perturbed	perturbed
2111	gntY	0.7300932935006157	Perturbed	perturbed
2142	ldhA	0.717810376538585	Perturbed	perturbed
2148	yjjG	0.7153158839868519	Perturbed	perturbed
2151	fucO	0.7146613569307174	Perturbed	perturbed
2164	pyrI	0.7116891010387087	Perturbed	perturbed
2221	proA	0.69318313672209	Perturbed	perturbed
2320	grxB	0.655415854496505	Perturbed	perturbed
2400	frr	0.6363362746034671	Perturbed	perturbed
2480	ygiW	0.6026690903264607	Perturbed	perturbed
2519	yciI	0.5888820004204205	Perturbed	perturbed
2527	rfbA	0.5857076888710371	Perturbed	perturbed
2553	dps	0.5772897796937602	Perturbed	perturbed
2624	ibpB	0.5575484493876135	Perturbed	perturbed
2650	srlB	0.5471753674436566	Perturbed	perturbed
2704	yhiQ	0.5327427203058033	Perturbed	perturbed
2783	yciT	0.5113711291682641	Perturbed	perturbed
2792	asnC	0.5096453448623461	Perturbed	perturbed
2795	ybeD	0.506856624832635	Perturbed	perturbed
2815	yaeH	0.5028461386235166	Perturbed	perturbed
2878	creA	0.49303991296057703	Perturbed	perturbed
2907	ydfZ	0.47982896782547346	Perturbed	perturbed
2918	hdeB	0.47651822060247767	Perturbed	perturbed
2984	osmC	0.4472182466369865	Perturbed	perturbed
3034	bolA	0.4329991598876923	Perturbed	perturbed
3075	ibpA	0.41682559515774886	Perturbed	perturbed
3125	hinT	0.4031912415947121	Perturbed	perturbed
3247	cspA	0.37516565568559124	Perturbed	perturbed
3306	yfiD	0.34858736174218524	Perturbed	perturbed
3380	yafP	0.3203209571435634	Perturbed	perturbed
3423	ybeL	0.2934283450174181	Perturbed	perturbed
3585	yjbJ	0.19299229799712908	Perturbed	perturbed
1	rpoH	31.253697790215192	Unperturbed	perturbed
60	entF	6.078907098696506	Unperturbed	perturbed
119	deoB	4.39426546072956	Unperturbed	perturbed
139	bisC	4.003091121425836	Unperturbed	perturbed
145	gsp	3.924738395802314	Unperturbed	perturbed
279	purC	2.7698222317845858	Unperturbed	perturbed
284	fecA	2.7310999129968057	Unperturbed	perturbed
300	uxuB	2.6756494099419132	Unperturbed	perturbed
354	yjjK	2.4515413195377302	Unperturbed	perturbed
391	nrdB	2.3574541998408574	Unperturbed	perturbed
439	rfbD	2.16531904833988	Unperturbed	perturbed
496	acnB	2.0128717125247233	Unperturbed	perturbed
513	folP	1.9758540690944035	Unperturbed	perturbed
562	murC	1.868975801749042	Unperturbed	perturbed
564	treC	1.861919977143598	Unperturbed	perturbed
586	treB	1.826302129812814	Unperturbed	perturbed
622	deoA	1.7519857019210319	Unperturbed	perturbed
716	frsA	1.6192726833930955	Unperturbed	perturbed
718	yhiR	1.616292031916447	Unperturbed	perturbed
809	dhaM	1.4862648753590721	Unperturbed	perturbed
822	purK	1.476743704043232	Unperturbed	perturbed
855	gabD	1.4472412375403416	Unperturbed	perturbed
906	gmhB	1.386871149000716	Unperturbed	perturbed
928	entC	1.3605771666710327	Unperturbed	perturbed
1059	nagZ	1.2695114779572596	Unperturbed	perturbed
1129	queA	1.2036000548131498	Unperturbed	perturbed
1211	mrp	1.162800354574052	Unperturbed	perturbed
1212	ycaC	1.162579558630227	Unperturbed	perturbed
1228	pgl	1.1541442530842354	Unperturbed	perturbed
1260	talB	1.1293163609254044	Unperturbed	perturbed
1280	fepB	1.1160752047995959	Unperturbed	perturbed
1361	serB	1.070133645483148	Unperturbed	perturbed
1373	dkgA	1.0631249008920536	Unperturbed	perturbed
1391	cysP	1.0503462457680564	Unperturbed	perturbed
1512	ybhB	0.9827271166206735	Unperturbed	perturbed
1535	argH	0.9733358930316225	Unperturbed	perturbed
1678	tolC	0.9093959020441793	Unperturbed	perturbed
1687	murD	0.9070322446556724	Unperturbed	perturbed
1762	nagD	0.8752131116300728	Unperturbed	perturbed
1763	hpt	0.8744644737953853	Unperturbed	perturbed
1881	rarA	0.8140841144838705	Unperturbed	perturbed
1915	mglB	0.8018260059022148	Unperturbed	perturbed
1937	glnH	0.7909608350310873	Unperturbed	perturbed
2029	tesA	0.7628612399998678	Unperturbed	perturbed
2076	entA	0.7462140055563078	Unperturbed	perturbed
2117	ybeY	0.7247723937284996	Unperturbed	perturbed
2238	deoD	0.6869381349003691	Unperturbed	perturbed
2265	yebC	0.6773447736924278	Unperturbed	perturbed
2266	panC	0.6768624158702408	Unperturbed	perturbed
2281	lpxA	0.669410142595765	Unperturbed	perturbed
2282	artI	0.66920862678906	Unperturbed	perturbed
2312	degQ	0.6587948321971115	Unperturbed	perturbed
2341	nanM	0.6491230422935484	Unperturbed	perturbed
2402	trxC	0.636239520974653	Unperturbed	perturbed
2411	nagB	0.6323208729777698	Unperturbed	perturbed
2413	mrr	0.6297581199708724	Unperturbed	perturbed
2505	ppiC	0.5943398622385672	Unperturbed	perturbed
2544	ybgI	0.5793432020144862	Unperturbed	perturbed
2666	sfsA	0.5415289044164162	Unperturbed	perturbed
2747	yacL	0.5267406000939251	Unperturbed	perturbed
2775	atpF	0.5160461958345157	Unperturbed	perturbed
2786	ybgS	0.5107400397560491	Unperturbed	perturbed
2945	ihfB	0.4664852047011231	Unperturbed	perturbed
3053	glnB	0.4244331808988698	Unperturbed	perturbed
3178	yhcH	0.3816174386363955	Unperturbed	perturbed
3271	cspD	0.36631068709368686	Unperturbed	perturbed
3332	yacG	0.3402393170048894	Unperturbed	perturbed
3365	ybdZ	0.3282948523443359	Unperturbed	perturbed
3393	sufA	0.31539337508106907	Unperturbed	perturbed
48	flu	7.02952510466484	#N/A	perturbed
104	nrdE	4.610783355916859	#N/A	perturbed
420	treA	2.228899181221046	#N/A	perturbed
438	ybiC	2.174094906194213	#N/A	perturbed
587	appA	1.825313236601688	#N/A	perturbed
798	rsxC	1.5011184909932902	#N/A	perturbed
832	ypfH	1.4693903880537937	#N/A	perturbed
1033	ftsE	1.295910625003022	#N/A	perturbed
1046	ygiS	1.2821727860874317	#N/A	perturbed
1080	fes	1.251601821425621	#N/A	perturbed
1309	yiiD	1.1015718875445004	#N/A	perturbed
1563	yeiN	0.9585944799673577	#N/A	perturbed
1706	dld	0.8983114972537802	#N/A	perturbed
1713	sbcD	0.8958437124849739	#N/A	perturbed
2139	yncB	0.7180118073211416	#N/A	perturbed
2152	yjhS	0.7142012334351493	#N/A	perturbed
2227	yihW	0.6921270118034577	#N/A	perturbed
2313	mazG	0.6587362215819936	#N/A	perturbed
2438	ycgN	0.6219987754714291	#N/A	perturbed
2536	yibT	0.5819077010930735	#N/A	perturbed
2682	mug	0.537357511988118	#N/A	perturbed
3233	yiiS	0.3778211153024532	#N/A	perturbed
3302	agaV	0.3512265165046924	#N/A	perturbed
3340	ynaE	0.3366405873406757	#N/A	perturbed
3584	chpA	0.19327949857521692	#N/A	perturbed
4	uvrA	16.859221285451547	Perturbed	Unperturbed
19	rbsK	9.999129294394004	Perturbed	Unperturbed
33	ftsK	7.596016052382711	Perturbed	Unperturbed
34	speA	7.591138580342138	Perturbed	Unperturbed
59	tldD	6.172208143061779	Perturbed	Unperturbed
61	rihA	6.036125032379967	Perturbed	Unperturbed
74	ptsP	5.692004826287439	Perturbed	Unperturbed
80	rpoN	5.479857722985017	Perturbed	Unperturbed
84	sucA	5.330567293063261	Perturbed	Unperturbed
98	pta	4.804682172719069	Perturbed	Unperturbed
112	frdA	4.478778061641307	Perturbed	Unperturbed
117	yegD	4.399855615975383	Perturbed	Unperturbed
120	copA	4.360147972005002	Perturbed	Unperturbed
150	ydhF	3.8347060246279288	Perturbed	Unperturbed
165	cbpA	3.6339118502741967	Perturbed	Unperturbed
166	ribB	3.5986610174024305	Perturbed	Unperturbed
168	pepN	3.584481252357142	Perturbed	Unperturbed
174	purM	3.518616403600861	Perturbed	Unperturbed
181	tyrR	3.4222884207863307	Perturbed	Unperturbed
189	narG	3.354714666654139	Perturbed	Unperturbed
200	sdhA	3.2588759504069174	Perturbed	Unperturbed
204	nrdA	3.2347218215415214	Perturbed	Unperturbed
225	narH	3.0780942438065084	Perturbed	Unperturbed
240	cysJ	2.9892122242053056	Perturbed	Unperturbed
246	icd	2.9454698541678788	Perturbed	Unperturbed
249	polA	2.9318731770778537	Perturbed	Unperturbed
251	tnaA	2.9124049316362397	Perturbed	Unperturbed
280	glnA	2.7595609227830673	Perturbed	Unperturbed
281	pck	2.7568650319860986	Perturbed	Unperturbed
282	srmB	2.7416369608566664	Perturbed	Unperturbed
303	lysC	2.6661493080575065	Perturbed	Unperturbed
328	adhE	2.5659199647912425	Perturbed	Unperturbed
337	gltI	2.5258011898300596	Perturbed	Unperturbed
346	argS	2.48585344525372	Perturbed	Unperturbed
363	glpK	2.412437466311479	Perturbed	Unperturbed
388	glpD	2.362017135635695	Perturbed	Unperturbed
405	truB	2.2865345426374155	Perturbed	Unperturbed
410	tas	2.2606368354559754	Perturbed	Unperturbed
415	yfaY	2.2440885180886228	Perturbed	Unperturbed
416	yejK	2.2400513237100017	Perturbed	Unperturbed
430	ygjD	2.1980387568683377	Perturbed	Unperturbed
433	gabT	2.1908018718764932	Perturbed	Unperturbed
441	asnB	2.159935085158315	Perturbed	Unperturbed
443	carA	2.156413185493477	Perturbed	Unperturbed
473	selD	2.087399555557571	Perturbed	Unperturbed
475	clpX	2.081622824246276	Perturbed	Unperturbed
488	ispH	2.0357883831785815	Perturbed	Unperturbed
501	gltA	2.0029519868911874	Perturbed	Unperturbed
527	dsbG	1.94559625884173	Perturbed	Unperturbed
531	yidA	1.9345204455440284	Perturbed	Unperturbed
547	fhuA	1.8943999072062403	Perturbed	Unperturbed
584	malP	1.8309965085997342	Perturbed	Unperturbed
585	glyA	1.826703552429158	Perturbed	Unperturbed
612	gcvP	1.7657281727180805	Perturbed	Unperturbed
619	hemB	1.7584310583705522	Perturbed	Unperturbed
637	sodA	1.7290577753143603	Perturbed	Unperturbed
663	proX	1.687966785598386	Perturbed	Unperturbed
669	yjjI	1.6807575071838223	Perturbed	Unperturbed
676	ushA	1.6727231200466712	Perturbed	Unperturbed
681	solA	1.6663160017864216	Perturbed	Unperturbed
682	pflB	1.665479823513432	Perturbed	Unperturbed
701	pepT	1.6374283996482797	Perturbed	Unperturbed
704	sucC	1.6356479150124428	Perturbed	Unperturbed
754	pepP	1.5655368003178673	Perturbed	Unperturbed
761	pepE	1.5514943655459557	Perturbed	Unperturbed
792	yfeX	1.5095444232548463	Perturbed	Unperturbed
813	ybiU	1.4813933438651228	Perturbed	Unperturbed
820	cysK	1.4776436808974474	Perturbed	Unperturbed
885	glgC	1.413907301666002	Perturbed	Unperturbed
923	rhlB	1.3644395524813318	Perturbed	Unperturbed
924	hemL	1.3642340610993444	Perturbed	Unperturbed
987	garD	1.3193665326464132	Perturbed	Unperturbed
989	ompF	1.3176412052697937	Perturbed	Unperturbed
1011	ssb	1.3100379518070047	Perturbed	Unperturbed
1014	ompA	1.3079813446542756	Perturbed	Unperturbed
1030	sucB	1.2968133966551325	Perturbed	Unperturbed
1040	murI	1.2865905282020966	Perturbed	Unperturbed
1047	yjgB	1.279254737229675	Perturbed	Unperturbed
1058	hisH	1.2699972284594476	Perturbed	Unperturbed
1081	malQ	1.2503406215044035	Perturbed	Unperturbed
1085	yajO	1.24551244981944	Perturbed	Unperturbed
1093	cmoA	1.23706110598948	Perturbed	Unperturbed
1095	livJ	1.2360670566858043	Perturbed	Unperturbed
1155	gatD	1.1895880157792749	Perturbed	Unperturbed
1163	aspA	1.1854918254917703	Perturbed	Unperturbed
1170	mutS	1.1840131990035887	Perturbed	Unperturbed
1177	rfbB	1.178105492373855	Perturbed	Unperturbed
1185	ompC	1.1716518964330789	Perturbed	Unperturbed
1208	manX	1.1641677075122843	Perturbed	Unperturbed
1216	nuoB	1.1604370314586778	Perturbed	Unperturbed
1223	ynhG	1.1547928654318846	Perturbed	Unperturbed
1224	ilvC	1.154625756832488	Perturbed	Unperturbed
1249	ghrB	1.1350537368644535	Perturbed	Unperturbed
1286	agp	1.1138009778887545	Perturbed	Unperturbed
1290	sthA	1.1127787411690258	Perturbed	Unperturbed
1312	eno	1.0986351420699632	Perturbed	Unperturbed
1313	rbsB	1.0975295404751377	Perturbed	Unperturbed
1348	ychF	1.0775252284967736	Perturbed	Unperturbed
1353	nadC	1.074891301300812	Perturbed	Unperturbed
1358	yeaD	1.0720197937625975	Perturbed	Unperturbed
1364	elbB	1.0689625222823158	Perturbed	Unperturbed
1376	yqhD	1.0599796104135715	Perturbed	Unperturbed
1384	nirB	1.05534588405479	Perturbed	Unperturbed
1387	dxr	1.0534790005483043	Perturbed	Unperturbed
1416	yfdZ	1.0366346826544492	Perturbed	Unperturbed
1444	sseA	1.0172422971427024	Perturbed	Unperturbed
1453	uxaC	1.015505887866708	Perturbed	Unperturbed
1458	ycfP	1.0113652835314102	Perturbed	Unperturbed
1465	thrC	1.0058722238497906	Perturbed	Unperturbed
1485	uspE	0.9937621620171615	Perturbed	Unperturbed
1530	yibF	0.9746094379309029	Perturbed	Unperturbed
1559	hypB	0.9596983554068235	Perturbed	Unperturbed
1560	epd	0.9596497610963859	Perturbed	Unperturbed
1572	murQ	0.9536592567899891	Perturbed	Unperturbed
1573	galT	0.9527130178565988	Perturbed	Unperturbed
1579	fkpB	0.9515317801231362	Perturbed	Unperturbed
1587	ydeN	0.94904005089852	Perturbed	Unperturbed
1600	secA	0.9406317361250754	Perturbed	Unperturbed
1604	ycbX	0.9395420606510837	Perturbed	Unperturbed
1643	glpC	0.920405461376084	Perturbed	Unperturbed
1664	udp	0.9158040021052163	Perturbed	Unperturbed
1670	mtfA	0.9133373627060779	Perturbed	Unperturbed
1701	yhdE	0.9000133949308957	Perturbed	Unperturbed
1719	ydiA	0.8947122990389335	Perturbed	Unperturbed
1728	dppA	0.8913030850610189	Perturbed	Unperturbed
1733	mdh	0.8905081150415315	Perturbed	Unperturbed
1749	coaA	0.8799259200427365	Perturbed	Unperturbed
1757	dadX	0.8772653816461791	Perturbed	Unperturbed
1782	hisB	0.8666798142020167	Perturbed	Unperturbed
1791	hemD	0.8616074613982124	Perturbed	Unperturbed
1800	potD	0.854507318871895	Perturbed	Unperturbed
1850	trpA	0.828562093774395	Perturbed	Unperturbed
1856	ansB	0.8249681659458022	Perturbed	Unperturbed
1935	ucpA	0.7912827638541335	Perturbed	Unperturbed
1944	yaeB	0.7877743948329516	Perturbed	Unperturbed
1965	fliY	0.7793426614191089	Perturbed	Unperturbed
2040	yheO	0.758815856371728	Perturbed	Unperturbed
2062	ypfJ	0.75081818940149	Perturbed	Unperturbed
2078	malG	0.7441436309935231	Perturbed	Unperturbed
2122	sdhB	0.7225552757712006	Perturbed	Unperturbed
2140	pykA	0.7178382786702788	Perturbed	Unperturbed
2160	tsf	0.7123274408730931	Perturbed	Unperturbed
2169	glpQ	0.7104894546607274	Perturbed	Unperturbed
2185	galM	0.7029801377363978	Perturbed	Unperturbed
2193	allR	0.7009479155541156	Perturbed	Unperturbed
2229	gshB	0.6915544093173556	Perturbed	Unperturbed
2230	rpsC	0.6914789426788407	Perturbed	Unperturbed
2236	minD	0.6874336177678984	Perturbed	Unperturbed
2275	yrdA	0.6722659150341315	Perturbed	Unperturbed
2280	yceH	0.6694734994223432	Perturbed	Unperturbed
2299	era	0.6624638480299527	Perturbed	Unperturbed
2307	rpsM	0.6618591719092075	Perturbed	Unperturbed
2308	yhhX	0.6601676077413052	Perturbed	Unperturbed
2331	mioC	0.6532731758113997	Perturbed	Unperturbed
2399	yggE	0.6364561504969286	Perturbed	Unperturbed
2426	nadE	0.6253589034389382	Perturbed	Unperturbed
2445	moaC	0.6162689487527953	Perturbed	Unperturbed
2451	yghZ	0.6143689279101969	Perturbed	Unperturbed
2464	yajG	0.6073789278108603	Perturbed	Unperturbed
2500	lrp	0.5955454495641059	Perturbed	Unperturbed
2556	aphA	0.5767194938790912	Perturbed	Unperturbed
2561	hupB	0.5756739132017628	Perturbed	Unperturbed
2591	ydbC	0.5670371547602815	Perturbed	Unperturbed
2600	yccU	0.5650349434219557	Perturbed	Unperturbed
2623	argT	0.5575549512989488	Perturbed	Unperturbed
2629	mgsA	0.5551766661379474	Perturbed	Unperturbed
2635	yeeX	0.5533601279077485	Perturbed	Unperturbed
2639	glpR	0.5506082857422567	Perturbed	Unperturbed
2640	oppA	0.5503846280234382	Perturbed	Unperturbed
2658	ydgH	0.5447839587021631	Perturbed	Unperturbed
2667	fur	0.5415196219646603	Perturbed	Unperturbed
2698	yecM	0.5340055739034424	Perturbed	Unperturbed
2703	rbsD	0.5329815000103004	Perturbed	Unperturbed
2740	fruR	0.5285133260478098	Perturbed	Unperturbed
2773	fadR	0.5167713517312458	Perturbed	Unperturbed
2802	hscB	0.5046603927356869	Perturbed	Unperturbed
2816	ydfG	0.50270077171768	Perturbed	Unperturbed
2821	rpsB	0.5015219954443085	Perturbed	Unperturbed
2858	yfcZ	0.4981670427554945	Perturbed	Unperturbed
2866	lexA	0.49599045929475016	Perturbed	Unperturbed
2925	yaiL	0.47385091581231853	Perturbed	Unperturbed
2941	rpsN	0.46726674086643294	Perturbed	Unperturbed
2949	nuoE	0.46533621827898486	Perturbed	Unperturbed
2961	phoU	0.4568024072355046	Perturbed	Unperturbed
2962	yehS	0.45641344419399565	Perturbed	Unperturbed
2980	bfr	0.44999489993777625	Perturbed	Unperturbed
2988	glpB	0.4470349147680277	Perturbed	Unperturbed
3016	rfbC	0.4406629062911126	Perturbed	Unperturbed
3058	yfgJ	0.4210896653326176	Perturbed	Unperturbed
3065	yqjC	0.4196714939831291	Perturbed	Unperturbed
3066	cspI	0.4189983576298505	Perturbed	Unperturbed
3074	raiA	0.4171956667886617	Perturbed	Unperturbed
3092	pspE	0.41333004756501035	Perturbed	Unperturbed
3117	greA	0.40615036134564286	Perturbed	Unperturbed
3127	yjdM	0.40262532912225973	Perturbed	Unperturbed
3166	rpsU	0.38869381486095056	Perturbed	Unperturbed
3177	nirD	0.3818301449287696	Perturbed	Unperturbed
3261	gatA	0.37107231356772397	Perturbed	Unperturbed
3268	cspC	0.36708948845088135	Perturbed	Unperturbed
3275	grxA	0.3646912182726119	Perturbed	Unperturbed
3286	yheV	0.3600643756196231	Perturbed	Unperturbed
3346	sbmC	0.3335167743163846	Perturbed	Unperturbed
3464	yccJ	0.2658701273234522	Perturbed	Unperturbed
3588	gatB	0.18247940832484397	Perturbed	Unperturbed
3	recC	21.038061952039715	Unperturbed	Unperturbed
8	leuS	14.884919917453335	Unperturbed	Unperturbed
10	speC	14.18724293549652	Unperturbed	Unperturbed
16	aceE	10.311987847754146	Unperturbed	Unperturbed
21	topA	9.659090414582732	Unperturbed	Unperturbed
24	hsdM	9.154696936212275	Unperturbed	Unperturbed
25	nuoC	8.48985751458061	Unperturbed	Unperturbed
26	purL	8.237049844997772	Unperturbed	Unperturbed
27	maeB	8.181650586534134	Unperturbed	Unperturbed
29	rne	7.901956253539058	Unperturbed	Unperturbed
32	pyrG	7.612530870040935	Unperturbed	Unperturbed
39	hisI	7.504886367806606	Unperturbed	Unperturbed
41	ydcP	7.47582036923405	Unperturbed	Unperturbed
43	spoT	7.301188887279275	Unperturbed	Unperturbed
51	ispB	6.735393292730555	Unperturbed	Unperturbed
58	pncA	6.23306552424721	Unperturbed	Unperturbed
62	gutQ	6.029443512384719	Unperturbed	Unperturbed
65	typA	5.921798259072979	Unperturbed	Unperturbed
68	ydhQ	5.784626052514764	Unperturbed	Unperturbed
73	hscA	5.694125614091081	Unperturbed	Unperturbed
75	mnmC	5.665855546498692	Unperturbed	Unperturbed
79	maeA	5.4975676205149	Unperturbed	Unperturbed
88	rpoB	5.124359196866042	Unperturbed	Unperturbed
95	parC	4.927454444449684	Unperturbed	Unperturbed
101	mnmG	4.734162043873592	Unperturbed	Unperturbed
105	uvrD	4.591368569824753	Unperturbed	Unperturbed
106	yhdH	4.5504550888202555	Unperturbed	Unperturbed
110	arcB	4.506134558453644	Unperturbed	Unperturbed
113	narL	4.448453128951492	Unperturbed	Unperturbed
114	ygiC	4.435124114165976	Unperturbed	Unperturbed
116	aspC	4.429848341645453	Unperturbed	Unperturbed
122	lepA	4.334908703563887	Unperturbed	Unperturbed
130	yecD	4.129640942091411	Unperturbed	Unperturbed
135	selA	4.045189823018537	Unperturbed	Unperturbed
138	ygdH	4.003884400808264	Unperturbed	Unperturbed
140	gshA	3.997064960782927	Unperturbed	Unperturbed
146	ade	3.921744480562627	Unperturbed	Unperturbed
151	guaB	3.8318626917596745	Unperturbed	Unperturbed
154	dxs	3.792286384403339	Unperturbed	Unperturbed
156	asd	3.7464891241510303	Unperturbed	Unperturbed
157	uup	3.7385250223882847	Unperturbed	Unperturbed
159	thiL	3.7206777599152465	Unperturbed	Unperturbed
160	ydgJ	3.7074407201036914	Unperturbed	Unperturbed
161	rpoC	3.6938809673000863	Unperturbed	Unperturbed
167	sufD	3.588418477192853	Unperturbed	Unperturbed
176	aroG	3.483831587221145	Unperturbed	Unperturbed
177	gyrA	3.483619498562175	Unperturbed	Unperturbed
182	guaA	3.41589144631621	Unperturbed	Unperturbed
184	yidR	3.4102679665565843	Unperturbed	Unperturbed
185	glnD	3.406770897899735	Unperturbed	Unperturbed
191	ycaO	3.346066276684758	Unperturbed	Unperturbed
193	pabB	3.330987980382093	Unperturbed	Unperturbed
197	mak	3.3155818156949817	Unperturbed	Unperturbed
202	gltX	3.2499869334534	Unperturbed	Unperturbed
208	gyrB	3.1716437689043406	Unperturbed	Unperturbed
212	mreB	3.160853018974686	Unperturbed	Unperturbed
214	dnaG	3.155485906110259	Unperturbed	Unperturbed
216	edd	3.1355221831326068	Unperturbed	Unperturbed
218	metL	3.105181782396252	Unperturbed	Unperturbed
224	thiI	3.081205647544015	Unperturbed	Unperturbed
226	hisA	3.0776326969628256	Unperturbed	Unperturbed
227	dhaK	3.074003541481697	Unperturbed	Unperturbed
232	fdoG	3.027826277590457	Unperturbed	Unperturbed
233	glnS	3.017863903415428	Unperturbed	Unperturbed
234	glpX	3.0167672875699747	Unperturbed	Unperturbed
242	ubiD	2.978181226365675	Unperturbed	Unperturbed
243	ftsA	2.9773234024066606	Unperturbed	Unperturbed
244	trkA	2.9633691212804116	Unperturbed	Unperturbed
248	pdxJ	2.9366603460543987	Unperturbed	Unperturbed
250	dnaE	2.917177646196123	Unperturbed	Unperturbed
255	carB	2.8949410034424496	Unperturbed	Unperturbed
259	nlpD	2.870743105276097	Unperturbed	Unperturbed
261	dnaX	2.861473723061684	Unperturbed	Unperturbed
263	leuB	2.854102230740243	Unperturbed	Unperturbed
264	ispG	2.8540247484727677	Unperturbed	Unperturbed
267	atpD	2.8246049212232163	Unperturbed	Unperturbed
270	pheT	2.8183385210260488	Unperturbed	Unperturbed
276	pgk	2.78016762629686	Unperturbed	Unperturbed
288	sbcB	2.72575615862209	Unperturbed	Unperturbed
289	purH	2.724181206886148	Unperturbed	Unperturbed
290	pcnB	2.717416953507123	Unperturbed	Unperturbed
296	rluF	2.6935871115325023	Unperturbed	Unperturbed
299	ydiU	2.6873398728741282	Unperturbed	Unperturbed
307	galU	2.639386216453097	Unperturbed	Unperturbed
308	rnb	2.6390815263278755	Unperturbed	Unperturbed
311	ampH	2.63562657521922	Unperturbed	Unperturbed
313	ftsZ	2.6253272297298373	Unperturbed	Unperturbed
316	napA	2.6114214246905925	Unperturbed	Unperturbed
317	rfaE	2.6084662511344794	Unperturbed	Unperturbed
322	ligA	2.594349560472576	Unperturbed	Unperturbed
324	dapA	2.5882865500346686	Unperturbed	Unperturbed
331	gpmM	2.5537158803266147	Unperturbed	Unperturbed
335	malK	2.53490883977975	Unperturbed	Unperturbed
336	metN	2.5320064901084596	Unperturbed	Unperturbed
339	thrS	2.5185438698216887	Unperturbed	Unperturbed
343	dcyD	2.4943077292994036	Unperturbed	Unperturbed
344	ftsP	2.493961236807518	Unperturbed	Unperturbed
345	ubiF	2.490528263061779	Unperturbed	Unperturbed
350	ygjR	2.477411392606702	Unperturbed	Unperturbed
353	trpS	2.4526047730546177	Unperturbed	Unperturbed
368	hisD	2.400756183566381	Unperturbed	Unperturbed
369	cysG	2.3994071402185773	Unperturbed	Unperturbed
374	mpl	2.3901609003436586	Unperturbed	Unperturbed
383	murA	2.3701280040495396	Unperturbed	Unperturbed
386	asnA	2.3684037664022437	Unperturbed	Unperturbed
387	dapE	2.3648218332457476	Unperturbed	Unperturbed
389	mppA	2.3596827494412818	Unperturbed	Unperturbed
398	argG	2.327634759227811	Unperturbed	Unperturbed
400	fusA	2.2948556917489853	Unperturbed	Unperturbed
401	pheA	2.2922398017646834	Unperturbed	Unperturbed
407	aspS	2.2704242110270876	Unperturbed	Unperturbed
417	trmA	2.2396648971029	Unperturbed	Unperturbed
418	nudK	2.2361425098177294	Unperturbed	Unperturbed
419	ilvD	2.229203845350193	Unperturbed	Unperturbed
422	rnd	2.225663930649258	Unperturbed	Unperturbed
423	tyrS	2.2246284605303197	Unperturbed	Unperturbed
426	yajL	2.211707075027495	Unperturbed	Unperturbed
427	mreC	2.204066051406886	Unperturbed	Unperturbed
428	aceF	2.1985119581741137	Unperturbed	Unperturbed
429	gpp	2.198175271540259	Unperturbed	Unperturbed
432	glyQ	2.19188303620607	Unperturbed	Unperturbed
451	purT	2.141780904699583	Unperturbed	Unperturbed
455	pyrC	2.1278547675834205	Unperturbed	Unperturbed
458	avtA	2.124771293416039	Unperturbed	Unperturbed
459	tesB	2.1243829231294127	Unperturbed	Unperturbed
462	prs	2.116552084549061	Unperturbed	Unperturbed
463	prfB	2.113317033586908	Unperturbed	Unperturbed
468	speB	2.092229447172432	Unperturbed	Unperturbed
472	hemE	2.088074247238257	Unperturbed	Unperturbed
479	modF	2.060012313650978	Unperturbed	Unperturbed
481	sufS	2.0562784937730063	Unperturbed	Unperturbed
484	parE	2.04899467477882	Unperturbed	Unperturbed
493	ptsI	2.027657893749224	Unperturbed	Unperturbed
494	fabH	2.023039072598922	Unperturbed	Unperturbed
495	frmA	2.0159977859917193	Unperturbed	Unperturbed
503	pfkA	2.000984444345158	Unperturbed	Unperturbed
508	rnt	1.99121594374681	Unperturbed	Unperturbed
509	csdA	1.9901829054442763	Unperturbed	Unperturbed
511	serS	1.9813694248331362	Unperturbed	Unperturbed
515	yibK	1.9614428587788393	Unperturbed	Unperturbed
518	hflB	1.9552653300436766	Unperturbed	Unperturbed
522	cysS	1.9520574473659407	Unperturbed	Unperturbed
523	tktA	1.9509300414336774	Unperturbed	Unperturbed
524	folE	1.9501849085649017	Unperturbed	Unperturbed
528	acs	1.9447569433513014	Unperturbed	Unperturbed
532	pnp	1.932644895848774	Unperturbed	Unperturbed
533	prmB	1.9284212994097862	Unperturbed	Unperturbed
536	hybC	1.9214800539261478	Unperturbed	Unperturbed
537	alaS	1.9187016563744779	Unperturbed	Unperturbed
540	ldcA	1.9077623696818407	Unperturbed	Unperturbed
548	galF	1.8897946776627057	Unperturbed	Unperturbed
549	yeaZ	1.8892840111927656	Unperturbed	Unperturbed
553	def	1.8822376620074042	Unperturbed	Unperturbed
555	ybeX	1.880659095153718	Unperturbed	Unperturbed
556	ycfH	1.8774975956966202	Unperturbed	Unperturbed
561	ycfD	1.8696458659240844	Unperturbed	Unperturbed
563	pdxK	1.8637829701973356	Unperturbed	Unperturbed
566	oxyR	1.8604612356351202	Unperturbed	Unperturbed
568	gdhA	1.8592553923183432	Unperturbed	Unperturbed
574	rdoA	1.8442784889047092	Unperturbed	Unperturbed
580	menD	1.8393393868342804	Unperturbed	Unperturbed
581	atpA	1.8363322191760005	Unperturbed	Unperturbed
583	hrpA	1.8342110347388574	Unperturbed	Unperturbed
594	argD	1.8140971924657834	Unperturbed	Unperturbed
601	yfgC	1.7879428297855848	Unperturbed	Unperturbed
604	fdhD	1.7833715498748006	Unperturbed	Unperturbed
605	rpoS	1.7800959187114822	Unperturbed	Unperturbed
609	acrA	1.7718080605613846	Unperturbed	Unperturbed
614	infB	1.7647331865667308	Unperturbed	Unperturbed
616	dadA	1.7624615292624088	Unperturbed	Unperturbed
620	tyrB	1.7564293779632756	Unperturbed	Unperturbed
623	nuoG	1.7510606115556369	Unperturbed	Unperturbed
628	rlmG	1.74371995458224	Unperturbed	Unperturbed
633	rho	1.735508177206759	Unperturbed	Unperturbed
636	glmU	1.7315442884771959	Unperturbed	Unperturbed
639	glmM	1.7281343556936355	Unperturbed	Unperturbed
640	ybjI	1.7190616965813148	Unperturbed	Unperturbed
644	mglA	1.7132422723089353	Unperturbed	Unperturbed
645	pgi	1.7126252322287936	Unperturbed	Unperturbed
646	aroH	1.7122366819600605	Unperturbed	Unperturbed
648	hemF	1.7116929530533205	Unperturbed	Unperturbed
650	can	1.7102344160421659	Unperturbed	Unperturbed
652	amn	1.7039164414895012	Unperturbed	Unperturbed
653	ppx	1.7021817564061759	Unperturbed	Unperturbed
659	pepB	1.6936724467263702	Unperturbed	Unperturbed
668	tgt	1.680758761645409	Unperturbed	Unperturbed
673	yeeZ	1.6764490373664875	Unperturbed	Unperturbed
675	rlmN	1.6739055824581577	Unperturbed	Unperturbed
677	rpe	1.6697980255462368	Unperturbed	Unperturbed
678	pykF	1.668558700161363	Unperturbed	Unperturbed
690	dtd	1.653609126503067	Unperturbed	Unperturbed
691	yhbW	1.6532419046465212	Unperturbed	Unperturbed
693	yheS	1.6494068460465217	Unperturbed	Unperturbed
695	ybhA	1.6481709376742173	Unperturbed	Unperturbed
696	ftsY	1.6451844432430933	Unperturbed	Unperturbed
710	cysM	1.6239994783304779	Unperturbed	Unperturbed
715	zwf	1.6196349944183543	Unperturbed	Unperturbed
720	queC	1.6106914677277526	Unperturbed	Unperturbed
721	tyrA	1.6096073020997128	Unperturbed	Unperturbed
726	cmoB	1.6059484586704498	Unperturbed	Unperturbed
730	ruvB	1.593938103214003	Unperturbed	Unperturbed
737	ubiG	1.5875659995796383	Unperturbed	Unperturbed
741	yfbQ	1.5840872084983149	Unperturbed	Unperturbed
742	fabF	1.5826801392577727	Unperturbed	Unperturbed
759	dusC	1.5601517032235512	Unperturbed	Unperturbed
763	bioH	1.5480715673325656	Unperturbed	Unperturbed
766	mtlD	1.5435843321764184	Unperturbed	Unperturbed
769	lpd	1.539090987260478	Unperturbed	Unperturbed
776	glcB	1.5281056302187093	Unperturbed	Unperturbed
778	kdgK	1.5276802431454217	Unperturbed	Unperturbed
780	bglA	1.5250682099653585	Unperturbed	Unperturbed
786	dnaB	1.514382336004195	Unperturbed	Unperturbed
787	nemA	1.5137832304758487	Unperturbed	Unperturbed
789	aroC	1.512865627341625	Unperturbed	Unperturbed
795	pqqL	1.506071303426809	Unperturbed	Unperturbed
801	gnd	1.4983172538992229	Unperturbed	Unperturbed
803	folC	1.4961035439734722	Unperturbed	Unperturbed
804	xthA	1.4959264135160488	Unperturbed	Unperturbed
806	wbbI	1.49398446757032	Unperturbed	Unperturbed
807	dusA	1.4906097719908669	Unperturbed	Unperturbed
812	nagC	1.4832729178536828	Unperturbed	Unperturbed
823	adk	1.474920289973964	Unperturbed	Unperturbed
824	pyrF	1.4733817252324424	Unperturbed	Unperturbed
825	nuoF	1.4720478221124016	Unperturbed	Unperturbed
835	ansA	1.4662540775364201	Unperturbed	Unperturbed
839	add	1.4635514892006098	Unperturbed	Unperturbed
863	accC	1.439878727488261	Unperturbed	Unperturbed
864	topB	1.4390671299066984	Unperturbed	Unperturbed
867	ampC	1.4367453993668253	Unperturbed	Unperturbed
869	aceA	1.4348049949812016	Unperturbed	Unperturbed
871	manA	1.43205926276912	Unperturbed	Unperturbed
872	entE	1.4314784767864572	Unperturbed	Unperturbed
875	fabA	1.4258426908889184	Unperturbed	Unperturbed
883	selB	1.4147107870927877	Unperturbed	Unperturbed
884	suhB	1.4143380679382194	Unperturbed	Unperturbed
886	mqo	1.413447596968696	Unperturbed	Unperturbed
887	yegU	1.413280249588723	Unperturbed	Unperturbed
894	fucI	1.3993987918573378	Unperturbed	Unperturbed
896	accB	1.3965817465506436	Unperturbed	Unperturbed
899	hisG	1.3939942066005773	Unperturbed	Unperturbed
907	poxA	1.3852840437958658	Unperturbed	Unperturbed
915	usg	1.371735761732408	Unperturbed	Unperturbed
916	yqgE	1.3705459621855187	Unperturbed	Unperturbed
920	lolD	1.366857972546445	Unperturbed	Unperturbed
927	kbl	1.36057783605535	Unperturbed	Unperturbed
930	gpmA	1.360015880507733	Unperturbed	Unperturbed
940	fbaA	1.352444492010934	Unperturbed	Unperturbed
943	hisS	1.352046377013992	Unperturbed	Unperturbed
945	secB	1.351791900034938	Unperturbed	Unperturbed
954	kdsB	1.3406347149337134	Unperturbed	Unperturbed
965	sspA	1.333621007818343	Unperturbed	Unperturbed
972	aroF	1.330372263490577	Unperturbed	Unperturbed
977	dcp	1.3286527335310852	Unperturbed	Unperturbed
981	sodB	1.323950288786571	Unperturbed	Unperturbed
988	slyD	1.3180500080457742	Unperturbed	Unperturbed
1000	rffE	1.3167590440767558	Unperturbed	Unperturbed
1002	nudF	1.3163573087785807	Unperturbed	Unperturbed
1005	clpA	1.3157925179647862	Unperturbed	Unperturbed
1006	entB	1.3153534028274259	Unperturbed	Unperturbed
1013	tbpA	1.308513940946778	Unperturbed	Unperturbed
1017	hemN	1.3067536630488732	Unperturbed	Unperturbed
1022	aroB	1.3042903820191842	Unperturbed	Unperturbed
1024	mraW	1.3026847367522936	Unperturbed	Unperturbed
1025	cobB	1.3022166249535772	Unperturbed	Unperturbed
1026	ybhK	1.3018602161530421	Unperturbed	Unperturbed
1027	ispA	1.300843885892449	Unperturbed	Unperturbed
1028	argE	1.2976767332631103	Unperturbed	Unperturbed
1032	nfsA	1.2963955837874934	Unperturbed	Unperturbed
1036	rluD	1.291751066551181	Unperturbed	Unperturbed
1041	folB	1.2855695081117489	Unperturbed	Unperturbed
1048	chiA	1.277120316429483	Unperturbed	Unperturbed
1051	mdoD	1.274402600842612	Unperturbed	Unperturbed
1052	yhgF	1.2731311145592024	Unperturbed	Unperturbed
1053	ygdE	1.2724096457328256	Unperturbed	Unperturbed
1057	lysS	1.2702203648316464	Unperturbed	Unperturbed
1068	yhbJ	1.2633006077281275	Unperturbed	Unperturbed
1069	lysU	1.2625592396883252	Unperturbed	Unperturbed
1072	yeiE	1.2595052770937027	Unperturbed	Unperturbed
1075	fabD	1.257608122829037	Unperturbed	Unperturbed
1077	cueO	1.2534627966804208	Unperturbed	Unperturbed
1078	pdxY	1.253292101639869	Unperturbed	Unperturbed
1082	tatD	1.2487227414232047	Unperturbed	Unperturbed
1088	dedD	1.2406501620111916	Unperturbed	Unperturbed
1090	yhaJ	1.2386490810782214	Unperturbed	Unperturbed
1091	rbn	1.2385635330713436	Unperturbed	Unperturbed
1102	speD	1.2301018089190352	Unperturbed	Unperturbed
1115	yjaG	1.216487631493775	Unperturbed	Unperturbed
1119	pepQ	1.2110761858126824	Unperturbed	Unperturbed
1124	pflA	1.2084084983262238	Unperturbed	Unperturbed
1128	lipB	1.204177994456209	Unperturbed	Unperturbed
1130	rep	1.2034187156376697	Unperturbed	Unperturbed
1132	visC	1.2010105803624407	Unperturbed	Unperturbed
1134	eda	1.1979621376897145	Unperturbed	Unperturbed
1137	nagA	1.1971516606191084	Unperturbed	Unperturbed
1150	pstB	1.193361867289885	Unperturbed	Unperturbed
1153	hisF	1.191842869588451	Unperturbed	Unperturbed
1154	ahpF	1.1910619377767333	Unperturbed	Unperturbed
1158	purB	1.188939162828727	Unperturbed	Unperturbed
1161	yeaK	1.1868172532967929	Unperturbed	Unperturbed
1162	nusA	1.18550372735386	Unperturbed	Unperturbed
1176	kdsA	1.1793725329237574	Unperturbed	Unperturbed
1191	fnr	1.1691643499708988	Unperturbed	Unperturbed
1193	thyA	1.1686164387857523	Unperturbed	Unperturbed
1195	cydA	1.1678434446661066	Unperturbed	Unperturbed
1209	rpsA	1.1640721918243369	Unperturbed	Unperturbed
1219	upp	1.158513910614158	Unperturbed	Unperturbed
1225	ygiF	1.1542989739683325	Unperturbed	Unperturbed
1231	rng	1.1484192207965505	Unperturbed	Unperturbed
1232	mukE	1.147538508489732	Unperturbed	Unperturbed
1234	yjeK	1.147264369219307	Unperturbed	Unperturbed
1235	ybaK	1.1468690475240342	Unperturbed	Unperturbed
1237	mdoG	1.1437083028146064	Unperturbed	Unperturbed
1239	ybiB	1.1432483243122067	Unperturbed	Unperturbed
1244	mnmA	1.1383658284780782	Unperturbed	Unperturbed
1245	ydjA	1.1373319057543942	Unperturbed	Unperturbed
1247	nfo	1.135387502520493	Unperturbed	Unperturbed
1248	cysE	1.1352495810269558	Unperturbed	Unperturbed
1251	yigL	1.1330968614706836	Unperturbed	Unperturbed
1252	ackA	1.1325388025297916	Unperturbed	Unperturbed
1258	pepD	1.1309789094226932	Unperturbed	Unperturbed
1259	yghU	1.1302591623020422	Unperturbed	Unperturbed
1263	yciK	1.126158320039897	Unperturbed	Unperturbed
1267	ybiT	1.1251534933413754	Unperturbed	Unperturbed
1270	proV	1.1241179173505147	Unperturbed	Unperturbed
1285	fbp	1.1139572342338877	Unperturbed	Unperturbed
1288	btuE	1.113385095523145	Unperturbed	Unperturbed
1291	yniC	1.1116779665620031	Unperturbed	Unperturbed
1293	birA	1.1104079008594958	Unperturbed	Unperturbed
1294	truA	1.1103889112589784	Unperturbed	Unperturbed
1297	ompR	1.1091070992463492	Unperturbed	Unperturbed
1303	hemC	1.10587260727557	Unperturbed	Unperturbed
1304	ghrA	1.1055171452251742	Unperturbed	Unperturbed
1327	nudG	1.0873513202136569	Unperturbed	Unperturbed
1328	rpoA	1.0871948704409629	Unperturbed	Unperturbed
1330	pssA	1.0860592018037036	Unperturbed	Unperturbed
1332	purD	1.0855374762177306	Unperturbed	Unperturbed
1333	menB	1.0854839154439366	Unperturbed	Unperturbed
1338	cpdA	1.083749447069708	Unperturbed	Unperturbed
1344	yecA	1.080207990163181	Unperturbed	Unperturbed
1349	prmA	1.0770356243799115	Unperturbed	Unperturbed
1355	gatY	1.073578333036838	Unperturbed	Unperturbed
1356	cmk	1.0729510209006459	Unperturbed	Unperturbed
1357	qor	1.0721565926211345	Unperturbed	Unperturbed
1374	cysB	1.0622406366000694	Unperturbed	Unperturbed
1375	arsC	1.0601333184948607	Unperturbed	Unperturbed
1379	yaeQ	1.0589492314633566	Unperturbed	Unperturbed
1388	sucD	1.0516966463426223	Unperturbed	Unperturbed
1397	rlmL	1.0448713446493543	Unperturbed	Unperturbed
1400	uspA	1.0442301908706781	Unperturbed	Unperturbed
1401	xseA	1.0437694832711242	Unperturbed	Unperturbed
1412	rluA	1.0406822102077076	Unperturbed	Unperturbed
1417	glyS	1.0366193508078265	Unperturbed	Unperturbed
1423	metB	1.0330446514511413	Unperturbed	Unperturbed
1428	rsmE	1.0255043270375583	Unperturbed	Unperturbed
1429	fabB	1.0254355589210853	Unperturbed	Unperturbed
1431	pdxB	1.0241022170871106	Unperturbed	Unperturbed
1432	purF	1.0237750410268274	Unperturbed	Unperturbed
1442	yadB	1.0174119400462847	Unperturbed	Unperturbed
1452	gapA	1.015615292583099	Unperturbed	Unperturbed
1454	truC	1.0142685781471255	Unperturbed	Unperturbed
1456	modE	1.014167887814516	Unperturbed	Unperturbed
1464	phoP	1.0062523025792678	Unperturbed	Unperturbed
1469	metC	1.0032982083070001	Unperturbed	Unperturbed
1470	purR	1.0030244313602905	Unperturbed	Unperturbed
1471	gsk	1.0023908367065102	Unperturbed	Unperturbed
1472	rplB	1.0011662670475896	Unperturbed	Unperturbed
1475	nudC	0.9991287672384837	Unperturbed	Unperturbed
1489	pncB	0.9926146878423733	Unperturbed	Unperturbed
1491	alr	0.9916226447522005	Unperturbed	Unperturbed
1495	atpG	0.9896148258335797	Unperturbed	Unperturbed
1498	tilS	0.9880980462145321	Unperturbed	Unperturbed
1505	yniA	0.9846655539337605	Unperturbed	Unperturbed
1508	mtn	0.9841802766334342	Unperturbed	Unperturbed
1513	purN	0.9823906416849262	Unperturbed	Unperturbed
1515	pheS	0.98192195004337	Unperturbed	Unperturbed
1518	tdh	0.980366724308853	Unperturbed	Unperturbed
1521	hdhA	0.9783984322883748	Unperturbed	Unperturbed
1525	galE	0.9767498480143597	Unperturbed	Unperturbed
1526	dnaQ	0.9764958308091864	Unperturbed	Unperturbed
1537	iscS	0.9725643523446594	Unperturbed	Unperturbed
1542	sdaB	0.9697364249979816	Unperturbed	Unperturbed
1543	lpxD	0.9684375853049805	Unperturbed	Unperturbed
1545	yhjJ	0.9680397612223945	Unperturbed	Unperturbed
1554	murF	0.9652973114698049	Unperturbed	Unperturbed
1558	rbsA	0.9601828212779426	Unperturbed	Unperturbed
1566	glk	0.9564049017991988	Unperturbed	Unperturbed
1567	rimN	0.9562290767055832	Unperturbed	Unperturbed
1589	ahpC	0.947772650285585	Unperturbed	Unperturbed
1592	rof	0.9470568498315284	Unperturbed	Unperturbed
1609	yfcM	0.9361695444922735	Unperturbed	Unperturbed
1610	rplD	0.9355731012645886	Unperturbed	Unperturbed
1616	potA	0.9319384421459416	Unperturbed	Unperturbed
1617	rsgA	0.9317296548690346	Unperturbed	Unperturbed
1618	ygfZ	0.9299175571685333	Unperturbed	Unperturbed
1620	rseB	0.9297765270297199	Unperturbed	Unperturbed
1626	fpr	0.9269940826670724	Unperturbed	Unperturbed
1628	ffh	0.925101756588399	Unperturbed	Unperturbed
1630	dnaA	0.9237184710827364	Unperturbed	Unperturbed
1635	murB	0.9223702959952974	Unperturbed	Unperturbed
1636	zipA	0.9222719604275661	Unperturbed	Unperturbed
1656	rihC	0.9201492360166003	Unperturbed	Unperturbed
1660	yafD	0.9192926406096559	Unperturbed	Unperturbed
1661	uxuA	0.9191066668017742	Unperturbed	Unperturbed
1663	accD	0.9162792623938898	Unperturbed	Unperturbed
1665	yfgA	0.9155366359639899	Unperturbed	Unperturbed
1666	eco	0.9148769121360908	Unperturbed	Unperturbed
1667	folD	0.9135886912856215	Unperturbed	Unperturbed
1671	aroL	0.9132108492632065	Unperturbed	Unperturbed
1672	seqA	0.9125326537770027	Unperturbed	Unperturbed
1674	yicC	0.9116806771972144	Unperturbed	Unperturbed
1677	efeO	0.9100752772113276	Unperturbed	Unperturbed
1679	sdaA	0.9093218956133957	Unperturbed	Unperturbed
1686	tpiA	0.9070485836283264	Unperturbed	Unperturbed
1688	menF	0.9067714287614774	Unperturbed	Unperturbed
1691	panB	0.9049529410263324	Unperturbed	Unperturbed
1692	pdxH	0.9043754130913768	Unperturbed	Unperturbed
1693	dfp	0.9042122535110739	Unperturbed	Unperturbed
1694	moaA	0.9033131044270566	Unperturbed	Unperturbed
1697	rffA	0.9011803346546494	Unperturbed	Unperturbed
1702	ydhR	0.8996328789171619	Unperturbed	Unperturbed
1704	hisC	0.8985713542214802	Unperturbed	Unperturbed
1705	dcm	0.8983205458754874	Unperturbed	Unperturbed
1709	kdsD	0.8973629511799588	Unperturbed	Unperturbed
1715	rlmB	0.895198360090846	Unperturbed	Unperturbed
1716	argP	0.8949643818491628	Unperturbed	Unperturbed
1726	tpx	0.8919215078193143	Unperturbed	Unperturbed
1727	pdxA	0.8917451275846816	Unperturbed	Unperturbed
1734	gpt	0.8897622349176142	Unperturbed	Unperturbed
1736	yhbC	0.8888847876353563	Unperturbed	Unperturbed
1739	rluB	0.8857821423606133	Unperturbed	Unperturbed
1752	rplW	0.8791015701032829	Unperturbed	Unperturbed
1760	alsB	0.8763513607458406	Unperturbed	Unperturbed
1767	ilvB	0.8736198666638995	Unperturbed	Unperturbed
1770	yrfG	0.8724971983196828	Unperturbed	Unperturbed
1771	prfA	0.8715246114054713	Unperturbed	Unperturbed
1772	ysgA	0.8714869106644327	Unperturbed	Unperturbed
1775	yieF	0.8698706163859184	Unperturbed	Unperturbed
1779	rdgC	0.8676558384412846	Unperturbed	Unperturbed
1783	pstS	0.86628761413087	Unperturbed	Unperturbed
1787	fmt	0.8636139541108498	Unperturbed	Unperturbed
1792	proC	0.861530270574847	Unperturbed	Unperturbed
1793	ybiS	0.8597769527421577	Unperturbed	Unperturbed
1796	ilvE	0.8579079399305249	Unperturbed	Unperturbed
1798	yceI	0.8567913019244425	Unperturbed	Unperturbed
1799	rcsB	0.8551511621332304	Unperturbed	Unperturbed
1807	dapF	0.8485011217859162	Unperturbed	Unperturbed
1812	rsmB	0.8470439958325258	Unperturbed	Unperturbed
1815	rplU	0.8457134385146292	Unperturbed	Unperturbed
1820	obgE	0.8445258653856516	Unperturbed	Unperturbed
1825	yffS	0.8432363235267929	Unperturbed	Unperturbed
1831	rplY	0.8383783327721679	Unperturbed	Unperturbed
1832	fre	0.8379468668708084	Unperturbed	Unperturbed
1837	hisJ	0.8354999357036675	Unperturbed	Unperturbed
1845	ribA	0.83348236097476	Unperturbed	Unperturbed
1847	dnaN	0.832199123723546	Unperturbed	Unperturbed
1848	ampD	0.8320298538387665	Unperturbed	Unperturbed
1855	erpA	0.8256605565865713	Unperturbed	Unperturbed
1860	rpiR	0.8236317599910268	Unperturbed	Unperturbed
1864	hchA	0.8208202225515107	Unperturbed	Unperturbed
1865	rdgB	0.8205291111959792	Unperturbed	Unperturbed
1866	ycdX	0.8201214640648656	Unperturbed	Unperturbed
1868	dapD	0.8187170199048868	Unperturbed	Unperturbed
1876	ttcA	0.8156920406727466	Unperturbed	Unperturbed
1877	frmB	0.8154167709946382	Unperturbed	Unperturbed
1882	fdoH	0.8138804633586718	Unperturbed	Unperturbed
1884	yadG	0.8136777399911144	Unperturbed	Unperturbed
1892	kdsC	0.810426842411489	Unperturbed	Unperturbed
1893	queF	0.8101291413645275	Unperturbed	Unperturbed
1895	yhiN	0.8086622846948761	Unperturbed	Unperturbed
1896	gcvR	0.8086117643276275	Unperturbed	Unperturbed
1897	rplJ	0.8082830715484591	Unperturbed	Unperturbed
1903	yraL	0.8049520931524564	Unperturbed	Unperturbed
1907	pyrH	0.8028871123673129	Unperturbed	Unperturbed
1909	sapA	0.8027718620256782	Unperturbed	Unperturbed
1914	sseB	0.8019322328265549	Unperturbed	Unperturbed
1922	lolA	0.7989905837740412	Unperturbed	Unperturbed
1924	yfcD	0.7977286736796472	Unperturbed	Unperturbed
1928	dksA	0.7960366428286351	Unperturbed	Unperturbed
1929	cdd	0.79579494322853	Unperturbed	Unperturbed
1936	ugpQ	0.7910401951654538	Unperturbed	Unperturbed
1938	yfgD	0.7890220905859464	Unperturbed	Unperturbed
1940	yfiH	0.788551897835468	Unperturbed	Unperturbed
1942	rffG	0.7883016905518834	Unperturbed	Unperturbed
1957	yggU	0.7818285873062584	Unperturbed	Unperturbed
1959	surE	0.7807615910166099	Unperturbed	Unperturbed
1960	yaiE	0.7807363482725757	Unperturbed	Unperturbed
1961	lptB	0.7806127350867956	Unperturbed	Unperturbed
1964	yceM	0.7795725641587263	Unperturbed	Unperturbed
1966	dkgB	0.7775210003981743	Unperturbed	Unperturbed
1971	trmJ	0.7761233809770001	Unperturbed	Unperturbed
1972	purU	0.776017437283382	Unperturbed	Unperturbed
1974	yfcL	0.7758736473577432	Unperturbed	Unperturbed
1976	yajQ	0.7754787043198854	Unperturbed	Unperturbed
1978	dsbA	0.7734746119643756	Unperturbed	Unperturbed
1979	tehB	0.7729385070996352	Unperturbed	Unperturbed
1984	ispD	0.7711083449768806	Unperturbed	Unperturbed
2004	trxB	0.7696007164719558	Unperturbed	Unperturbed
2006	rpiA	0.769067127349633	Unperturbed	Unperturbed
2007	tolB	0.7689534891796401	Unperturbed	Unperturbed
2010	degP	0.768347351123464	Unperturbed	Unperturbed
2023	glf	0.7658776525255815	Unperturbed	Unperturbed
2025	yccW	0.7655617035661866	Unperturbed	Unperturbed
2027	rffH	0.7638181679983825	Unperturbed	Unperturbed
2030	ybfF	0.76274616103769	Unperturbed	Unperturbed
2031	gor	0.7624268497473017	Unperturbed	Unperturbed
2032	metQ	0.7624058729651675	Unperturbed	Unperturbed
2048	yceF	0.7565128270445585	Unperturbed	Unperturbed
2055	yafJ	0.7546643088253462	Unperturbed	Unperturbed
2057	fabZ	0.753205044238649	Unperturbed	Unperturbed
2061	yfbU	0.7524835964991398	Unperturbed	Unperturbed
2064	galK	0.7505554285245017	Unperturbed	Unperturbed
2066	moeA	0.7499062541951544	Unperturbed	Unperturbed
2068	cfa	0.7497113357881988	Unperturbed	Unperturbed
2080	fldB	0.7439667847107517	Unperturbed	Unperturbed
2088	cca	0.7407534557818778	Unperturbed	Unperturbed
2089	apaH	0.7407111678953141	Unperturbed	Unperturbed
2092	ycbL	0.739840625413172	Unperturbed	Unperturbed
2094	ubiE	0.7394199934348961	Unperturbed	Unperturbed
2095	yhbS	0.7391455465116881	Unperturbed	Unperturbed
2098	rplL	0.7366998173540267	Unperturbed	Unperturbed
2101	ygfB	0.7346902850830144	Unperturbed	Unperturbed
2104	fdhE	0.7334664010715484	Unperturbed	Unperturbed
2107	yhhK	0.7323324757184517	Unperturbed	Unperturbed
2109	skp	0.7305665615791431	Unperturbed	Unperturbed
2110	rplE	0.730496512920576	Unperturbed	Unperturbed
2112	hupA	0.7295812334238172	Unperturbed	Unperturbed
2115	yqjG	0.7263435384279948	Unperturbed	Unperturbed
2116	ygdL	0.7260464983971866	Unperturbed	Unperturbed
2120	fabI	0.7229671391012871	Unperturbed	Unperturbed
2127	ndk	0.721025377804331	Unperturbed	Unperturbed
2132	gst	0.7192544604904749	Unperturbed	Unperturbed
2143	ribF	0.7168000693195841	Unperturbed	Unperturbed
2147	moaB	0.7159044995281694	Unperturbed	Unperturbed
2149	ksgA	0.7150104313474934	Unperturbed	Unperturbed
2154	yggS	0.7138361038216472	Unperturbed	Unperturbed
2157	ptsN	0.7132857685468523	Unperturbed	Unperturbed
2159	rrmA	0.712505497516744	Unperturbed	Unperturbed
2161	yrbC	0.7122062300667673	Unperturbed	Unperturbed
2163	yceA	0.7117146470776181	Unperturbed	Unperturbed
2167	rph	0.7112738625553641	Unperturbed	Unperturbed
2170	sad	0.709856228799903	Unperturbed	Unperturbed
2174	rfaD	0.7091096430784738	Unperturbed	Unperturbed
2175	yaeR	0.707904958230597	Unperturbed	Unperturbed
2177	ynfB	0.7075553038887544	Unperturbed	Unperturbed
2178	sixA	0.7073604055877415	Unperturbed	Unperturbed
2181	trxA	0.7048415409721187	Unperturbed	Unperturbed
2184	modA	0.7036005530208447	Unperturbed	Unperturbed
2189	cpxR	0.7018409479922053	Unperturbed	Unperturbed
2192	rplF	0.7013183799740417	Unperturbed	Unperturbed
2199	dsbC	0.6981840494640189	Unperturbed	Unperturbed
2204	yfiF	0.6974453365097931	Unperturbed	Unperturbed
2205	ybgK	0.6973048343407582	Unperturbed	Unperturbed
2209	ybeB	0.6952560034465919	Unperturbed	Unperturbed
2210	rnpA	0.6946666016697457	Unperturbed	Unperturbed
2211	ppiD	0.6944236913258413	Unperturbed	Unperturbed
2212	ybiV	0.694369208104273	Unperturbed	Unperturbed
2220	yciA	0.6933049310915715	Unperturbed	Unperturbed
2222	gsiB	0.693110818814936	Unperturbed	Unperturbed
2223	trmH	0.6930962669437016	Unperturbed	Unperturbed
2224	nagK	0.6930584780159337	Unperturbed	Unperturbed
2232	yieP	0.6903613302552021	Unperturbed	Unperturbed
2233	yobA	0.6901451923586409	Unperturbed	Unperturbed
2234	crr	0.6894175879236073	Unperturbed	Unperturbed
2240	gpsA	0.6866309070701104	Unperturbed	Unperturbed
2244	yncE	0.6848077392114629	Unperturbed	Unperturbed
2246	yciO	0.6826849386436689	Unperturbed	Unperturbed
2247	rfaF	0.6821912221314901	Unperturbed	Unperturbed
2252	fis	0.6804645362093572	Unperturbed	Unperturbed
2257	ribD	0.6791910247343199	Unperturbed	Unperturbed
2270	rplN	0.6747629297029096	Unperturbed	Unperturbed
2272	prc	0.6740981227069744	Unperturbed	Unperturbed
2274	nudI	0.672721116330866	Unperturbed	Unperturbed
2278	rraA	0.6702685927909048	Unperturbed	Unperturbed
2285	gidB	0.6683220520694112	Unperturbed	Unperturbed
2286	ruvA	0.6671512552055885	Unperturbed	Unperturbed
2287	yqcA	0.666791011081234	Unperturbed	Unperturbed
2291	pyrE	0.6638845138671254	Unperturbed	Unperturbed
2300	yhfA	0.6621155322139467	Unperturbed	Unperturbed
2309	pal	0.6598419130870816	Unperturbed	Unperturbed
2311	dapB	0.6590391668229788	Unperturbed	Unperturbed
2314	dcd	0.6587186786984103	Unperturbed	Unperturbed
2319	crp	0.6555000231048583	Unperturbed	Unperturbed
2321	ybgF	0.654947173872487	Unperturbed	Unperturbed
2322	btuR	0.6547016053621367	Unperturbed	Unperturbed
2323	apt	0.6544316912067296	Unperturbed	Unperturbed
2324	dut	0.6543657944656288	Unperturbed	Unperturbed
2330	ebgR	0.6534332741221432	Unperturbed	Unperturbed
2335	ydfH	0.652474834117161	Unperturbed	Unperturbed
2337	yafV	0.651729673326039	Unperturbed	Unperturbed
2340	ivy	0.6499487165509664	Unperturbed	Unperturbed
2345	kdgR	0.6483337057468681	Unperturbed	Unperturbed
2346	dhaL	0.6482599158744762	Unperturbed	Unperturbed
2367	yacF	0.6473883822266673	Unperturbed	Unperturbed
2369	rplC	0.6464676466865659	Unperturbed	Unperturbed
2370	aroK	0.6459033004350918	Unperturbed	Unperturbed
2372	ybeA	0.6454103153547535	Unperturbed	Unperturbed
2373	yggN	0.6453963117961905	Unperturbed	Unperturbed
2382	ispU	0.6435263587732364	Unperturbed	Unperturbed
2389	purE	0.640843986254293	Unperturbed	Unperturbed
2392	iclR	0.6395717354943997	Unperturbed	Unperturbed
2394	fabG	0.6382677845056044	Unperturbed	Unperturbed
2395	cyaY	0.6378041969247465	Unperturbed	Unperturbed
2397	fldA	0.6375328155849901	Unperturbed	Unperturbed
2401	tig	0.6362938314734936	Unperturbed	Unperturbed
2405	sscR	0.6344919391349655	Unperturbed	Unperturbed
2406	diaA	0.6344085772042132	Unperturbed	Unperturbed
2407	pspA	0.6342778593249221	Unperturbed	Unperturbed
2409	aroE	0.6335141405949426	Unperturbed	Unperturbed
2412	ppiA	0.6305149580616163	Unperturbed	Unperturbed
2418	nudJ	0.6285797539221398	Unperturbed	Unperturbed
2420	truD	0.6268271726976415	Unperturbed	Unperturbed
2422	tmk	0.6266999247759366	Unperturbed	Unperturbed
2434	map	0.6233328294610648	Unperturbed	Unperturbed
2435	damX	0.6232599734200457	Unperturbed	Unperturbed
2437	lptA	0.6222963814918627	Unperturbed	Unperturbed
2441	rbfA	0.6197686331748088	Unperturbed	Unperturbed
2447	baeR	0.6155974156266825	Unperturbed	Unperturbed
2449	ygcF	0.6150028588242734	Unperturbed	Unperturbed
2452	yebR	0.6134995055071969	Unperturbed	Unperturbed
2455	cysH	0.6126747894624891	Unperturbed	Unperturbed
2456	ung	0.6121714679504662	Unperturbed	Unperturbed
2462	ompX	0.6095376829954091	Unperturbed	Unperturbed
2463	rplS	0.6093906646260985	Unperturbed	Unperturbed
2465	spy	0.6073380977628827	Unperturbed	Unperturbed
2473	iscU	0.604881560603703	Unperturbed	Unperturbed
2475	gldA	0.603921584366685	Unperturbed	Unperturbed
2476	rplK	0.6038567474766297	Unperturbed	Unperturbed
2479	yliJ	0.6027649721120522	Unperturbed	Unperturbed
2493	moaE	0.5976764765145955	Unperturbed	Unperturbed
2494	yceD	0.5974248079356526	Unperturbed	Unperturbed
2499	yihI	0.5955819778729223	Unperturbed	Unperturbed
2501	ygaD	0.5953445292933379	Unperturbed	Unperturbed
2504	nudE	0.5945061874785843	Unperturbed	Unperturbed
2506	xseB	0.5933756048225963	Unperturbed	Unperturbed
2507	ylbA	0.5928624856083167	Unperturbed	Unperturbed
2508	fkpA	0.5926738536223739	Unperturbed	Unperturbed
2511	nusB	0.5916715131889427	Unperturbed	Unperturbed
2512	uspG	0.5912489187159791	Unperturbed	Unperturbed
2513	mdaB	0.5908762349185586	Unperturbed	Unperturbed
2518	yqjH	0.5889968963576298	Unperturbed	Unperturbed
2522	hns	0.5878049708132467	Unperturbed	Unperturbed
2526	rsuA	0.5857576642009279	Unperturbed	Unperturbed
2535	gph	0.582123386788834	Unperturbed	Unperturbed
2543	rpsL	0.5793571604852137	Unperturbed	Unperturbed
2545	yfbT	0.5787361056592086	Unperturbed	Unperturbed
2547	elaA	0.5785805707002412	Unperturbed	Unperturbed
2551	ymdB	0.5776753868718734	Unperturbed	Unperturbed
2558	dmsD	0.5761441682648749	Unperturbed	Unperturbed
2562	agaR	0.5753022810557951	Unperturbed	Unperturbed
2563	argR	0.5752373748434896	Unperturbed	Unperturbed
2564	yjbR	0.5749649374527934	Unperturbed	Unperturbed
2568	yqaB	0.5737054633350241	Unperturbed	Unperturbed
2570	ycgL	0.5727097421905911	Unperturbed	Unperturbed
2594	yihX	0.566096504073325	Unperturbed	Unperturbed
2596	rpsJ	0.5657675907233608	Unperturbed	Unperturbed
2603	iscR	0.564218063707042	Unperturbed	Unperturbed
2605	rplA	0.5639112841181759	Unperturbed	Unperturbed
2609	azoR	0.5614646355334433	Unperturbed	Unperturbed
2610	ribC	0.5614057337406735	Unperturbed	Unperturbed
2611	lpxC	0.5613902223188473	Unperturbed	Unperturbed
2613	rpsG	0.5607180591810581	Unperturbed	Unperturbed
2615	rnhA	0.5603935795046933	Unperturbed	Unperturbed
2616	ygeA	0.5602310871959633	Unperturbed	Unperturbed
2622	rpsE	0.5577925322403048	Unperturbed	Unperturbed
2626	yibL	0.5569302137001869	Unperturbed	Unperturbed
2631	rpsD	0.5545732928881	Unperturbed	Unperturbed
2632	yiiU	0.5539104345793116	Unperturbed	Unperturbed
2633	ydcY	0.5538049905999678	Unperturbed	Unperturbed
2634	artJ	0.5535144304867883	Unperturbed	Unperturbed
2637	ybcJ	0.551322546845638	Unperturbed	Unperturbed
2646	ybaB	0.5479500069479626	Unperturbed	Unperturbed
2654	arcA	0.5457376234841224	Unperturbed	Unperturbed
2661	rplT	0.5436443820400325	Unperturbed	Unperturbed
2669	zapA	0.5410019933785609	Unperturbed	Unperturbed
2671	rffC	0.5404826248069516	Unperturbed	Unperturbed
2681	nusG	0.5383825801817118	Unperturbed	Unperturbed
2684	rsmD	0.5366144124385517	Unperturbed	Unperturbed
2685	pdhR	0.536345383237192	Unperturbed	Unperturbed
2686	atpC	0.5361450558757279	Unperturbed	Unperturbed
2688	rluC	0.5356598860385973	Unperturbed	Unperturbed
2689	glpE	0.535344562990487	Unperturbed	Unperturbed
2690	rpmD	0.5349101135822267	Unperturbed	Unperturbed
2692	fdx	0.534562802925139	Unperturbed	Unperturbed
2694	trmD	0.5344070862195882	Unperturbed	Unperturbed
2695	yqjI	0.5342647042754043	Unperturbed	Unperturbed
2699	smpB	0.5339941522324329	Unperturbed	Unperturbed
2701	rpsK	0.5335341693368305	Unperturbed	Unperturbed
2702	luxS	0.5330613727559181	Unperturbed	Unperturbed
2705	yffB	0.53265864440509	Unperturbed	Unperturbed
2707	uvrY	0.5319689272570096	Unperturbed	Unperturbed
2714	panD	0.530365895550218	Unperturbed	Unperturbed
2715	bcp	0.5301678573670006	Unperturbed	Unperturbed
2717	efp	0.5299579027042367	Unperturbed	Unperturbed
2720	crl	0.5297336813494566	Unperturbed	Unperturbed
2721	pth	0.5296226176194648	Unperturbed	Unperturbed
2743	rpmE	0.5274710558871123	Unperturbed	Unperturbed
2751	yebY	0.5258398084099338	Unperturbed	Unperturbed
2756	yrbA	0.524715933855125	Unperturbed	Unperturbed
2757	rplO	0.524081252982487	Unperturbed	Unperturbed
2759	sspB	0.5235750876788265	Unperturbed	Unperturbed
2763	yfcE	0.5227006681485847	Unperturbed	Unperturbed
2764	proQ	0.5223061152631547	Unperturbed	Unperturbed
2765	yecJ	0.5217226911000865	Unperturbed	Unperturbed
2767	nth	0.5199557305978886	Unperturbed	Unperturbed
2769	rpsH	0.519113515499563	Unperturbed	Unperturbed
2777	grxD	0.5149818162895129	Unperturbed	Unperturbed
2787	ptsH	0.5105548422233511	Unperturbed	Unperturbed
2789	rpsO	0.5101587772772099	Unperturbed	Unperturbed
2793	recR	0.5086716415718213	Unperturbed	Unperturbed
2794	yehT	0.5072497304369796	Unperturbed	Unperturbed
2797	rpsP	0.5064179249510333	Unperturbed	Unperturbed
2805	fucU	0.5041045211958656	Unperturbed	Unperturbed
2806	moeB	0.5038347618683139	Unperturbed	Unperturbed
2819	yejL	0.5019980440498363	Unperturbed	Unperturbed
2820	evgA	0.5017535897290587	Unperturbed	Unperturbed
2831	yghA	0.5011930121800573	Unperturbed	Unperturbed
2841	infC	0.5007992917112664	Unperturbed	Unperturbed
2846	yjjA	0.5002919554875408	Unperturbed	Unperturbed
2854	ppiB	0.4995743289196004	Unperturbed	Unperturbed
2856	yoaB	0.4990225742354084	Unperturbed	Unperturbed
2862	ybdB	0.49692820037771124	Unperturbed	Unperturbed
2872	rpsI	0.49380250392409875	Unperturbed	Unperturbed
2874	rplV	0.49367524046383937	Unperturbed	Unperturbed
2879	csdE	0.4925786825573146	Unperturbed	Unperturbed
2889	gloA	0.487325479483085	Unperturbed	Unperturbed
2892	yciU	0.4860547421456586	Unperturbed	Unperturbed
2895	ftnA	0.4853150895359784	Unperturbed	Unperturbed
2898	gloB	0.48311524230840897	Unperturbed	Unperturbed
2903	grxC	0.4813508359894989	Unperturbed	Unperturbed
2905	ycdY	0.4811366793449453	Unperturbed	Unperturbed
2906	rnc	0.4805772694903153	Unperturbed	Unperturbed
2908	ychJ	0.4783996973601113	Unperturbed	Unperturbed
2909	gmk	0.4782321300724522	Unperturbed	Unperturbed
2915	ihfA	0.477299519524522	Unperturbed	Unperturbed
2917	folA	0.47678767923311616	Unperturbed	Unperturbed
2924	stpA	0.4738672786000264	Unperturbed	Unperturbed
2927	rplP	0.4733724957233575	Unperturbed	Unperturbed
2928	dgoR	0.47334186067347805	Unperturbed	Unperturbed
2930	yfjF	0.47330620639470505	Unperturbed	Unperturbed
2942	yciN	0.4670367450925545	Unperturbed	Unperturbed
2943	zur	0.46692584641972257	Unperturbed	Unperturbed
2944	tdk	0.46668934412982743	Unperturbed	Unperturbed
2952	rplQ	0.46442091480652675	Unperturbed	Unperturbed
2955	ygiN	0.46130408394255473	Unperturbed	Unperturbed
2964	yeeN	0.4557759837973142	Unperturbed	Unperturbed
2965	rpsT	0.4550353738478795	Unperturbed	Unperturbed
2967	folX	0.4544107294512232	Unperturbed	Unperturbed
2968	rplM	0.4536463096745349	Unperturbed	Unperturbed
2969	atpH	0.45335057790044164	Unperturbed	Unperturbed
2970	rpsS	0.4531464291970743	Unperturbed	Unperturbed
2971	infA	0.4522701178162535	Unperturbed	Unperturbed
2983	rpoZ	0.44787006673810414	Unperturbed	Unperturbed
3008	rrmJ	0.4429805210283023	Unperturbed	Unperturbed
3015	moaD	0.4406909542099499	Unperturbed	Unperturbed
3019	ytfG	0.439396380524657	Unperturbed	Unperturbed
3020	rplX	0.4390376889234561	Unperturbed	Unperturbed
3027	rpmB	0.4357303789844299	Unperturbed	Unperturbed
3028	yggX	0.43452209277612697	Unperturbed	Unperturbed
3031	yebF	0.43394672232678055	Unperturbed	Unperturbed
3036	acpP	0.432941784084146	Unperturbed	Unperturbed
3039	rpmH	0.4320354267965157	Unperturbed	Unperturbed
3041	slyA	0.43122588081974156	Unperturbed	Unperturbed
3042	yohN	0.43112845959590274	Unperturbed	Unperturbed
3043	rpmG	0.43098821027112716	Unperturbed	Unperturbed
3045	rpsQ	0.42975785417158113	Unperturbed	Unperturbed
3049	yhbY	0.42855018518762067	Unperturbed	Unperturbed
3051	yihD	0.42511193189346863	Unperturbed	Unperturbed
3064	rpmF	0.4202564314639391	Unperturbed	Unperturbed
3068	ydiI	0.4187441916244356	Unperturbed	Unperturbed
3070	ychN	0.418394520216281	Unperturbed	Unperturbed
3080	iscA	0.4161556046649746	Unperturbed	Unperturbed
3081	nrdR	0.41607763735692876	Unperturbed	Unperturbed
3082	maa	0.4158883760079539	Unperturbed	Unperturbed
3083	yqgF	0.4158642914310179	Unperturbed	Unperturbed
3086	msrB	0.41522657206993285	Unperturbed	Unperturbed
3112	ispF	0.4082394167044514	Unperturbed	Unperturbed
3115	rpmC	0.4072413904526109	Unperturbed	Unperturbed
3116	ycgJ	0.4072256749185358	Unperturbed	Unperturbed
3119	yebG	0.40444489763976593	Unperturbed	Unperturbed
3121	yncA	0.4041695937213363	Unperturbed	Unperturbed
3123	sirA	0.4036907763691899	Unperturbed	Unperturbed
3126	fsaB	0.40288601989706074	Unperturbed	Unperturbed
3131	relE	0.40167923368869074	Unperturbed	Unperturbed
3132	yajD	0.40067145462959947	Unperturbed	Unperturbed
3135	rpmA	0.40029106821019556	Unperturbed	Unperturbed
3138	cspG	0.39889103591210184	Unperturbed	Unperturbed
3141	rimM	0.39827344556347566	Unperturbed	Unperturbed
3142	ygfY	0.39798151246424585	Unperturbed	Unperturbed
3144	metJ	0.39763373588034734	Unperturbed	Unperturbed
3148	csrA	0.39479869907695275	Unperturbed	Unperturbed
3155	rplR	0.392649944462097	Unperturbed	Unperturbed
3160	frmR	0.3906878347270718	Unperturbed	Unperturbed
3161	yigI	0.39009870074111197	Unperturbed	Unperturbed
3173	iscX	0.3834296723184017	Unperturbed	Unperturbed
3230	uidR	0.3786967625344061	Unperturbed	Unperturbed
3237	yegP	0.37588579181175985	Unperturbed	Unperturbed
3250	yifE	0.37461658810077925	Unperturbed	Unperturbed
3252	ycaR	0.3742597594430532	Unperturbed	Unperturbed
3253	lpp	0.373073928893027	Unperturbed	Unperturbed
3258	yqfB	0.3721537577395966	Unperturbed	Unperturbed
3260	rsd	0.37152818503678703	Unperturbed	Unperturbed
3267	clpS	0.3674878662075207	Unperturbed	Unperturbed
3305	cnu	0.3490661858856233	Unperturbed	Unperturbed
3307	chbB	0.34745332604069623	Unperturbed	Unperturbed
3317	cspE	0.3463769496064564	Unperturbed	Unperturbed
3320	dinI	0.3452966540102912	Unperturbed	Unperturbed
3323	yedF	0.34387079436325807	Unperturbed	Unperturbed
3374	minE	0.3228821990931876	Unperturbed	Unperturbed
3382	gnsB	0.3194334435240959	Unperturbed	Unperturbed
3384	gnsA	0.31865185936115537	Unperturbed	Unperturbed
3389	cspB	0.31763770398596464	Unperturbed	Unperturbed
3390	yheM	0.3174167715746494	Unperturbed	Unperturbed
3441	sohA	0.2824367623748912	Unperturbed	Unperturbed
3535	ybiX	0.23656228486418973	Unperturbed	Unperturbed
3807	trpB	1.0454095305073408e-16	Unperturbed	Unperturbed
13	uvrB	11.79505923792074	#N/A	Unperturbed
66	hrpB	5.897878552388683	#N/A	Unperturbed
67	glgB	5.845139974054878	#N/A	Unperturbed
272	glnE	2.8126293530252005	#N/A	Unperturbed
275	uxaB	2.7826907272418158	#N/A	Unperturbed
302	cadA	2.673401726592562	#N/A	Unperturbed
341	narP	2.5109827403575213	#N/A	Unperturbed
358	hda	2.426194128411853	#N/A	Unperturbed
378	frlB	2.3799365379659307	#N/A	Unperturbed
394	anmK	2.338857510251989	#N/A	Unperturbed
406	feoB	2.2797561432172717	#N/A	Unperturbed
408	ybbB	2.267783268965484	#N/A	Unperturbed
440	nagE	2.1606328700258444	#N/A	Unperturbed
466	eutB	2.095261592759749	#N/A	Unperturbed
618	sufB	1.759022934755626	#N/A	Unperturbed
642	htrG	1.7164656690375455	#N/A	Unperturbed
649	radA	1.710259602409288	#N/A	Unperturbed
651	efeB	1.7086352612862008	#N/A	Unperturbed
799	kbaZ	1.4990971560605453	#N/A	Unperturbed
837	yhaM	1.464796063179877	#N/A	Unperturbed
877	bamC	1.4240653436821984	#N/A	Unperturbed
881	gntR	1.417001309886563	#N/A	Unperturbed
888	dacB	1.410900055109214	#N/A	Unperturbed
946	yjjU	1.349788390034314	#N/A	Unperturbed
984	ycjG	1.3198527474334165	#N/A	Unperturbed
994	uidA	1.3173302260275936	#N/A	Unperturbed
1015	menE	1.3068582041992665	#N/A	Unperturbed
1073	mtlA	1.2590229656349967	#N/A	Unperturbed
1097	yiiQ	1.232714790749228	#N/A	Unperturbed
1207	atoC	1.1651381334795252	#N/A	Unperturbed
1265	mhpF	1.1254616774639468	#N/A	Unperturbed
1308	tsx	1.1037404347596746	#N/A	Unperturbed
1337	yhhW	1.083816502625083	#N/A	Unperturbed
1380	phoB	1.0581883383117994	#N/A	Unperturbed
1395	znuA	1.0459731461500004	#N/A	Unperturbed
1425	ydjF	1.0293087236210088	#N/A	Unperturbed
1426	aroM	1.0288789823372193	#N/A	Unperturbed
1591	ftsN	0.9472040373511733	#N/A	Unperturbed
1611	fhuC	0.935171844948794	#N/A	Unperturbed
1622	nrdF	0.9290622810536386	#N/A	Unperturbed
1703	ogt	0.8992235950799625	#N/A	Unperturbed
1717	yfhL	0.8949393224496597	#N/A	Unperturbed
1732	melA	0.8908299003785274	#N/A	Unperturbed
1774	menC	0.8700962180456868	#N/A	Unperturbed
1777	yihM	0.8685136391563102	#N/A	Unperturbed
1788	panE	0.8634378923053334	#N/A	Unperturbed
1822	ycgM	0.8438618833892901	#N/A	Unperturbed
1899	hmp	0.8071017875325286	#N/A	Unperturbed
1981	yejA	0.7724097525080671	#N/A	Unperturbed
2011	ubiC	0.7674521019104333	#N/A	Unperturbed
2020	fryA	0.7672731208655684	#N/A	Unperturbed
2042	uxaA	0.7585271113123313	#N/A	Unperturbed
2050	yfiP	0.7562973424279218	#N/A	Unperturbed
2058	leuD	0.7529137510153177	#N/A	Unperturbed
2119	ydcF	0.7236914905460883	#N/A	Unperturbed
2125	pbpG	0.7212996124844566	#N/A	Unperturbed
2145	fsaA	0.7165911653698994	#N/A	Unperturbed
2155	ybgJ	0.7137635584524691	#N/A	Unperturbed
2194	yegW	0.7004069392954881	#N/A	Unperturbed
2315	holB	0.6571381167985675	#N/A	Unperturbed
2410	nadD	0.6331384826300273	#N/A	Unperturbed
2429	coaE	0.6250033932233012	#N/A	Unperturbed
2454	rnlA	0.6128259826741311	#N/A	Unperturbed
2503	uspD	0.5952548388236215	#N/A	Unperturbed
2525	yccX	0.5861357400857268	#N/A	Unperturbed
2565	ubiX	0.5747944849657909	#N/A	Unperturbed
2567	tatB	0.5740138647524599	#N/A	Unperturbed
2587	apaG	0.5686875965150282	#N/A	Unperturbed
2621	sdiA	0.5579010720106845	#N/A	Unperturbed
2625	rpiB	0.5569603938818997	#N/A	Unperturbed
2870	pcm	0.4946410204374486	#N/A	Unperturbed
2873	ymgD	0.49373208302039395	#N/A	Unperturbed
2877	lrhA	0.49309015251864996	#N/A	Unperturbed
2890	slmA	0.48654919284959675	#N/A	Unperturbed
2954	exbD	0.46219406094124527	#N/A	Unperturbed
2959	yqiC	0.45813584430606324	#N/A	Unperturbed
3084	yqcC	0.41582062166718753	#N/A	Unperturbed
3133	ypeA	0.40057855733052494	#N/A	Unperturbed
3153	yecF	0.3931375846152091	#N/A	Unperturbed
3170	rpoE	0.3851953501070303	#N/A	Unperturbed
3231	yaeP	0.3783481586913695	#N/A	Unperturbed
3262	yheL	0.3708309125398097	#N/A	Unperturbed
3299	tatA	0.35167145896632757	#N/A	Unperturbed
3304	yidB	0.34927130682817886	#N/A	Unperturbed
3394	holE	0.31516929551844	#N/A	Unperturbed
107	cysI	4.549531267591801	Perturbed	#N/A
129	deoC	4.147065762471367	Perturbed	#N/A
171	hsdR	3.558367621558088	Perturbed	#N/A
230	cpdB	3.0445666620672	Perturbed	#N/A
238	rnr	3.0070581670041467	Perturbed	#N/A
334	hflX	2.5352275748154147	Perturbed	#N/A
498	garR	2.0120338950053505	Perturbed	#N/A
514	ilvA	1.9678906640578246	Perturbed	#N/A
519	tdcE	1.954804914124075	Perturbed	#N/A
530	yeiT	1.9347738685285425	Perturbed	#N/A
596	yneH	1.796579075316997	Perturbed	#N/A
725	rhlE	1.6063496280406102	Perturbed	#N/A
771	pps	1.530675490914072	Perturbed	#N/A
892	cysD	1.4023561752276867	Perturbed	#N/A
917	yjiA	1.369672590205357	Perturbed	#N/A
1043	folK	1.2833906965345554	Perturbed	#N/A
1044	gudD	1.283167396955744	Perturbed	#N/A
1074	yeiA	1.2582547985510824	Perturbed	#N/A
1116	mcrB	1.2157022271653835	Perturbed	#N/A
1156	dmsA	1.1894579131601053	Perturbed	#N/A
1389	thrB	1.051200397795491	Perturbed	#N/A
1467	lpxB	1.0051876212947104	Perturbed	#N/A
1553	pyrB	0.9663617745738782	Perturbed	#N/A
1565	yddE	0.9575596325757916	Perturbed	#N/A
1919	rpsF	0.7999306446530863	Perturbed	#N/A
2371	frdB	0.645891208223057	Perturbed	#N/A
2380	garL	0.6449893413621024	Perturbed	#N/A
2524	rsxG	0.5868090413060687	Perturbed	#N/A
2778	btuF	0.5130910193187492	Perturbed	#N/A
3221	yfaQ	0.3789092326765914	Perturbed	#N/A
3291	hspQ	0.35712388903842707	Perturbed	#N/A
3392	yafO	0.315519438563259	Perturbed	#N/A
3454	ynfK	0.27409077082834504	Perturbed	#N/A
5	valS	16.202228238168146	Unperturbed	#N/A
144	pmbA	3.9255272518296294	Unperturbed	#N/A
213	yjgR	3.1594744904100205	Unperturbed	#N/A
219	cutC	3.103824396980106	Unperturbed	#N/A
220	nrdD	3.1016078267610476	Unperturbed	#N/A
257	priA	2.8865471802310356	Unperturbed	#N/A
295	purA	2.694824090506013	Unperturbed	#N/A
329	cysQ	2.5650184373783316	Unperturbed	#N/A
610	yjtD	1.7679891588452734	Unperturbed	#N/A
621	slt	1.755600494555466	Unperturbed	#N/A
685	yjdC	1.6589998815877998	Unperturbed	#N/A
738	iadA	1.5868633038685356	Unperturbed	#N/A
779	hflK	1.5270114047773573	Unperturbed	#N/A
802	yeaG	1.4967066008414958	Unperturbed	#N/A
826	dnaT	1.4720270746853332	Unperturbed	#N/A
909	lplA	1.3814857591806131	Unperturbed	#N/A
929	rumA	1.3600183411042375	Unperturbed	#N/A
979	potF	1.3247467595674123	Unperturbed	#N/A
1079	pepA	1.2528913748035384	Unperturbed	#N/A
1101	rplI	1.2305696021372934	Unperturbed	#N/A
1109	dbpA	1.22283896049743	Unperturbed	#N/A
1273	rsmC	1.123484570377421	Unperturbed	#N/A
1319	chbF	1.0927201506881827	Unperturbed	#N/A
1509	fklB	0.9840819237256715	Unperturbed	#N/A
1529	yafK	0.9753623664718809	Unperturbed	#N/A
1577	exoX	0.9522456405450203	Unperturbed	#N/A
1735	amiB	0.8895820172431212	Unperturbed	#N/A
1773	yeiG	0.8711959586845909	Unperturbed	#N/A
1819	yjjX	0.8450384111675527	Unperturbed	#N/A
1920	msrA	0.7994191524640235	Unperturbed	#N/A
2043	mutT	0.7584697986528064	Unperturbed	#N/A
2047	ulaR	0.7567182008633733	Unperturbed	#N/A
2067	orn	0.749843673660268	Unperturbed	#N/A
2097	yigP	0.7378206109870149	Unperturbed	#N/A
2102	pabA	0.7342857294410446	Unperturbed	#N/A
2136	rob	0.718785673463154	Unperturbed	#N/A
2158	mutY	0.7128918515484122	Unperturbed	#N/A
2207	yacC	0.6966695250401371	Unperturbed	#N/A
2213	yjgF	0.6942456626445697	Unperturbed	#N/A
2214	aroD	0.6941586918720068	Unperturbed	#N/A
2237	osmY	0.6871058857006987	Unperturbed	#N/A
2248	ytfJ	0.681180225130722	Unperturbed	#N/A
2271	greB	0.6743468894786935	Unperturbed	#N/A
2283	pabC	0.6691718171416903	Unperturbed	#N/A
2325	rimI	0.6540262854157884	Unperturbed	#N/A
2329	yjhU	0.6534369704965685	Unperturbed	#N/A
2332	nadR	0.6530109052273523	Unperturbed	#N/A
2366	miaA	0.6474239002478912	Unperturbed	#N/A
2368	rnhB	0.6464792973334287	Unperturbed	#N/A
2460	yrbB	0.6104743701913796	Unperturbed	#N/A
2474	ytfQ	0.6042252649538702	Unperturbed	#N/A
2601	yjjV	0.5642833788140681	Unperturbed	#N/A
2602	rpsR	0.5642419473575252	Unperturbed	#N/A
2659	ppa	0.5444268700717323	Unperturbed	#N/A
2687	yjgA	0.5356999577001131	Unperturbed	#N/A
2700	dam	0.5335583245911515	Unperturbed	#N/A
2708	yfeD	0.531645021399124	Unperturbed	#N/A
2709	uxuR	0.5313611053479284	Unperturbed	#N/A
2770	coaD	0.5187381097213651	Unperturbed	#N/A
2843	yheN	0.500546182659264	Unperturbed	#N/A
2861	yjgK	0.4969611360657146	Unperturbed	#N/A
2868	holC	0.49528721810884635	Unperturbed	#N/A
2869	yajC	0.4949881911049885	Unperturbed	#N/A
2891	hfq	0.486294141793316	Unperturbed	#N/A
2977	yfbR	0.45026705834594305	Unperturbed	#N/A
2979	dsrB	0.45005447997597714	Unperturbed	#N/A
3017	nsrR	0.44050457538480897	Unperturbed	#N/A
3029	trpR	0.4343368060561341	Unperturbed	#N/A
3050	yjeE	0.4270439227353242	Unperturbed	#N/A
3137	rimL	0.399266624935348	Unperturbed	#N/A
3145	pagB	0.39725859264153696	Unperturbed	#N/A
3167	ybaQ	0.38748755402467355	Unperturbed	#N/A
3338	ytfP	0.33719756941432455	Unperturbed	#N/A
3378	narJ	0.32191827403695417	Unperturbed	#N/A
2	barA	22.657203375499122	#N/A	#N/A
6	plsB	15.659639238082558	#N/A	#N/A
7	yhjK	15.48982388798481	#N/A	#N/A
9	yegE	14.430426701552904	#N/A	#N/A
11	yejF	13.623696562021898	#N/A	#N/A
12	ptrB	13.52020366108417	#N/A	#N/A
15	aas	10.37358854258998	#N/A	#N/A
17	waaA	10.161735254917172	#N/A	#N/A
18	gsiA	10.092824123500655	#N/A	#N/A
20	rcsC	9.903344662765994	#N/A	#N/A
22	ybhJ	9.412842350204585	#N/A	#N/A
28	cyaA	8.080203312084166	#N/A	#N/A
30	nfrB	7.7408624692871815	#N/A	#N/A
31	lhr	7.628318431563989	#N/A	#N/A
36	ppk	7.572470880610666	#N/A	#N/A
37	yliE	7.547352304786674	#N/A	#N/A
42	ldcC	7.467936866023569	#N/A	#N/A
44	narZ	7.1051595925074835	#N/A	#N/A
46	ycgV	7.05032582025726	#N/A	#N/A
47	yfiQ	7.046107027798081	#N/A	#N/A
49	xdhD	6.867852971725478	#N/A	#N/A
50	yfjK	6.812344498369102	#N/A	#N/A
52	cls	6.730033517549575	#N/A	#N/A
53	narQ	6.488802992125747	#N/A	#N/A
54	leuA	6.3858453778403135	#N/A	#N/A
55	gmr	6.370871141391639	#N/A	#N/A
56	rcsD	6.351686368167066	#N/A	#N/A
57	amyA	6.249846001738192	#N/A	#N/A
63	fiu	6.009698593594073	#N/A	#N/A
64	dhaR	5.953814829327314	#N/A	#N/A
71	ytfL	5.760931351126812	#N/A	#N/A
72	rbbA	5.716882825528273	#N/A	#N/A
77	fadD	5.540732152681633	#N/A	#N/A
78	fhlA	5.503897269270909	#N/A	#N/A
82	fadJ	5.454268457098641	#N/A	#N/A
83	lpxK	5.3695737785328514	#N/A	#N/A
85	rmuC	5.1494147567430755	#N/A	#N/A
86	ycbZ	5.147319647185004	#N/A	#N/A
87	csrD	5.139196654267323	#N/A	#N/A
89	asnS	5.120456675384949	#N/A	#N/A
90	sgrR	5.076833373621819	#N/A	#N/A
93	recB	4.973345892058424	#N/A	#N/A
94	adiA	4.928689536265087	#N/A	#N/A
97	dcuS	4.9079641172589366	#N/A	#N/A
99	evgS	4.773839653135898	#N/A	#N/A
100	yjeP	4.754345636977526	#N/A	#N/A
102	nfrA	4.683980303737489	#N/A	#N/A
103	corA	4.681314617184153	#N/A	#N/A
108	yghJ	4.535599045419375	#N/A	#N/A
115	sgbH	4.434049024796117	#N/A	#N/A
118	eptA	4.394408292354123	#N/A	#N/A
125	ynfF	4.267095206859018	#N/A	#N/A
126	yoaA	4.260840075302079	#N/A	#N/A
128	yjbB	4.1614770631146545	#N/A	#N/A
131	mgtA	4.104331724398187	#N/A	#N/A
132	ydeE	4.0855112551458745	#N/A	#N/A
134	ydeP	4.056910268771629	#N/A	#N/A
137	ubiB	4.006841660430038	#N/A	#N/A
141	yehU	3.9889840756353285	#N/A	#N/A
142	ypdA	3.974731112050936	#N/A	#N/A
148	phoA	3.9080059314458198	#N/A	#N/A
152	polB	3.826376061225875	#N/A	#N/A
153	basS	3.807336513277507	#N/A	#N/A
155	yrfF	3.7806435584044515	#N/A	#N/A
158	malS	3.734226093403784	#N/A	#N/A
162	mdoH	3.670898628006123	#N/A	#N/A
163	recG	3.6573398460255797	#N/A	#N/A
164	treF	3.6572474169262352	#N/A	#N/A
169	trpE	3.581970754876985	#N/A	#N/A
170	yegI	3.581128899446899	#N/A	#N/A
172	yddB	3.5583229258774454	#N/A	#N/A
175	ybjD	3.5088064403920853	#N/A	#N/A
178	dipZ	3.4680001444726263	#N/A	#N/A
180	fadE	3.4297612196164815	#N/A	#N/A
183	yraM	3.4116582338421297	#N/A	#N/A
186	arnA	3.390059479829875	#N/A	#N/A
187	fumB	3.387647921078802	#N/A	#N/A
188	relA	3.3870074965096677	#N/A	#N/A
190	hycE	3.354714666654139	#N/A	#N/A
192	dinG	3.3313599185667653	#N/A	#N/A
194	yjfP	3.3307493743712655	#N/A	#N/A
195	ydfI	3.326467431372717	#N/A	#N/A
196	yfeA	3.323828531973068	#N/A	#N/A
198	kdpD	3.308756507462513	#N/A	#N/A
199	dos	3.30330823443726	#N/A	#N/A
201	phoQ	3.251072578368784	#N/A	#N/A
203	yicI	3.2459150113765323	#N/A	#N/A
205	allB	3.229257231834932	#N/A	#N/A
207	ybhF	3.171917624850563	#N/A	#N/A
209	pflD	3.170959174113518	#N/A	#N/A
210	bioF	3.1692523058757613	#N/A	#N/A
211	yjcC	3.1677942254628526	#N/A	#N/A
217	murG	3.127086757849149	#N/A	#N/A
221	rtn	3.0933915070043527	#N/A	#N/A
222	yojI	3.0894328565647697	#N/A	#N/A
223	hemA	3.082892767412352	#N/A	#N/A
228	macB	3.070862801511364	#N/A	#N/A
229	yehI	3.050725185102769	#N/A	#N/A
231	oxc	3.0340988359215455	#N/A	#N/A
236	torZ	3.0143403477521105	#N/A	#N/A
237	ybjT	3.009025048593136	#N/A	#N/A
239	argA	2.9976079047496578	#N/A	#N/A
247	yqiK	2.9410823895726756	#N/A	#N/A
252	creC	2.911029538343728	#N/A	#N/A
253	ylaB	2.908479899395623	#N/A	#N/A
254	ydgA	2.9005570108273586	#N/A	#N/A
256	ynjC	2.889054216055094	#N/A	#N/A
258	mngB	2.881896402268906	#N/A	#N/A
262	yhdP	2.860825569147749	#N/A	#N/A
265	aslB	2.841488539346342	#N/A	#N/A
266	envZ	2.835826469221248	#N/A	#N/A
268	lpxL	2.823169491894409	#N/A	#N/A
269	cobT	2.8208447633108236	#N/A	#N/A
271	ddlA	2.8142483348886147	#N/A	#N/A
273	mdoB	2.7960290685550833	#N/A	#N/A
274	aer	2.78789061311437	#N/A	#N/A
277	yejH	2.7792233295119253	#N/A	#N/A
278	torS	2.773186182899498	#N/A	#N/A
283	yhfK	2.7382417608995953	#N/A	#N/A
285	yjhG	2.7285438482304745	#N/A	#N/A
286	wbbK	2.728249659620165	#N/A	#N/A
287	ynjI	2.7279547737225966	#N/A	#N/A
291	mdlA	2.7158138936729754	#N/A	#N/A
292	pitB	2.7152610661890604	#N/A	#N/A
294	pntA	2.6951256425804426	#N/A	#N/A
297	cusS	2.6919336530107554	#N/A	#N/A
298	rfaJ	2.6918246022057244	#N/A	#N/A
301	ypjA	2.673401726592562	#N/A	#N/A
304	ydiJ	2.663924871483811	#N/A	#N/A
305	thiC	2.654020532068336	#N/A	#N/A
306	entS	2.644029437710595	#N/A	#N/A
309	norR	2.637602830923151	#N/A	#N/A
314	cpsB	2.6222555502618645	#N/A	#N/A
315	fadB	2.619390958706658	#N/A	#N/A
319	insG	2.599844524400453	#N/A	#N/A
320	bcsB	2.5968060816352243	#N/A	#N/A
321	mutL	2.5950484253378248	#N/A	#N/A
323	ydbH	2.5891485159580427	#N/A	#N/A
325	psd	2.5862985460039054	#N/A	#N/A
327	fliM	2.580035144275619	#N/A	#N/A
330	yqhC	2.555390404258283	#N/A	#N/A
332	phoR	2.5514987433768184	#N/A	#N/A
333	hypF	2.5512637545034016	#N/A	#N/A
338	ytfM	2.5196340337669034	#N/A	#N/A
340	ygcB	2.5156332109621604	#N/A	#N/A
342	atoS	2.496028077104583	#N/A	#N/A
347	yeeJ	2.4853671869733027	#N/A	#N/A
348	yfaL	2.4853671869733027	#N/A	#N/A
349	yphG	2.4853671869733027	#N/A	#N/A
352	helD	2.4670540805069248	#N/A	#N/A
355	scpA	2.4389689448720047	#N/A	#N/A
356	ydcO	2.4389689448720047	#N/A	#N/A
357	pyrD	2.428965562985602	#N/A	#N/A
359	bcsA	2.425171199517576	#N/A	#N/A
360	ymdC	2.4247220376279186	#N/A	#N/A
361	pgaA	2.424498258769446	#N/A	#N/A
362	aaeB	2.414296984186273	#N/A	#N/A
364	trpC	2.4121358302671854	#N/A	#N/A
365	ybjL	2.411065502395616	#N/A	#N/A
366	tus	2.4087032919033953	#N/A	#N/A
367	yihN	2.4017388211937645	#N/A	#N/A
370	qmcA	2.3981121023557934	#N/A	#N/A
372	yjcE	2.395776977693467	#N/A	#N/A
373	puuC	2.395739690799183	#N/A	#N/A
375	caiC	2.3895890916334017	#N/A	#N/A
376	dppD	2.3846630902248194	#N/A	#N/A
379	sulA	2.375127465169828	#N/A	#N/A
380	ilvI	2.3738141550643945	#N/A	#N/A
381	ygiQ	2.373314987554308	#N/A	#N/A
384	hyaB	2.369973839387293	#N/A	#N/A
385	yddA	2.369973839387293	#N/A	#N/A
390	cusA	2.359555400999592	#N/A	#N/A
392	cydC	2.353308256687219	#N/A	#N/A
393	uvrC	2.3486096838031525	#N/A	#N/A
395	rstB	2.3331563620827156	#N/A	#N/A
396	cheA	2.328864168269176	#N/A	#N/A
397	yjiM	2.328864168269176	#N/A	#N/A
399	yihG	2.300206367694008	#N/A	#N/A
402	narX	2.2912134681088734	#N/A	#N/A
403	ytfR	2.290899488774604	#N/A	#N/A
404	trkG	2.287752940830388	#N/A	#N/A
409	yhiP	2.261830778944698	#N/A	#N/A
411	nadA	2.2466109464784516	#N/A	#N/A
412	puuA	2.2451596441109283	#N/A	#N/A
413	hyfG	2.2441620534135827	#N/A	#N/A
414	wcaK	2.2441620534135827	#N/A	#N/A
421	proP	2.2279450241139034	#N/A	#N/A
424	yjjP	2.2229712871213536	#N/A	#N/A
425	recD	2.221650351623892	#N/A	#N/A
431	ssuD	2.196565437284182	#N/A	#N/A
434	yegH	2.1889084791118987	#N/A	#N/A
435	malZ	2.1767058152701675	#N/A	#N/A
436	ytfN	2.1764754933805	#N/A	#N/A
437	lldD	2.1750278671192333	#N/A	#N/A
442	yncD	2.1586885833111293	#N/A	#N/A
444	araE	2.1563885026612297	#N/A	#N/A
446	recQ	2.1470218102152803	#N/A	#N/A
447	kefB	2.1469977229041497	#N/A	#N/A
449	bglH	2.1469592565661753	#N/A	#N/A
450	yraN	2.146773583662614	#N/A	#N/A
452	bcsE	2.1378244103685704	#N/A	#N/A
453	yihS	2.134643044764075	#N/A	#N/A
454	dgt	2.130427174746223	#N/A	#N/A
456	yicE	2.126581329417588	#N/A	#N/A
457	yjdA	2.126201355186438	#N/A	#N/A
461	rhsC	2.118704618594376	#N/A	#N/A
464	pntB	2.100731072735952	#N/A	#N/A
465	argI	2.0978546085499192	#N/A	#N/A
467	mdlB	2.09352841410607	#N/A	#N/A
469	trpD	2.090846806406164	#N/A	#N/A
470	yfhM	2.0908127335049684	#N/A	#N/A
471	csiE	2.090386228969791	#N/A	#N/A
474	nadB	2.085078903600592	#N/A	#N/A
476	rfbX	2.077775070986924	#N/A	#N/A
477	dppF	2.074968372399617	#N/A	#N/A
478	bioA	2.0668050479983613	#N/A	#N/A
480	lldP	2.058114657519342	#N/A	#N/A
483	yejE	2.0492052896405104	#N/A	#N/A
485	yidE	2.0488024803893654	#N/A	#N/A
486	yoaE	2.0375108815921545	#N/A	#N/A
487	bcsC	2.0374540641233585	#N/A	#N/A
489	appY	2.0323206573749566	#N/A	#N/A
490	pbpC	2.0306380399566617	#N/A	#N/A
491	mdtM	2.029235685205651	#N/A	#N/A
492	yfeT	2.0284426190904896	#N/A	#N/A
497	frc	2.012265633123195	#N/A	#N/A
499	yfjD	2.008730629745087	#N/A	#N/A
500	yeaJ	2.0033357656558275	#N/A	#N/A
502	qseC	2.001081744674209	#N/A	#N/A
504	tppB	2.00011489456403	#N/A	#N/A
506	xylG	1.9937951921517691	#N/A	#N/A
507	rhsA	1.9937951921517691	#N/A	#N/A
510	yccS	1.983745453216933	#N/A	#N/A
512	zraS	1.976370149898901	#N/A	#N/A
516	ychO	1.9610501548528356	#N/A	#N/A
517	cydD	1.9586487396399637	#N/A	#N/A
520	aes	1.9546365783509576	#N/A	#N/A
521	lysP	1.9534535657342937	#N/A	#N/A
525	ydiQ	1.9493252185769285	#N/A	#N/A
529	yejM	1.9447543159867093	#N/A	#N/A
534	ydcW	1.927969321237189	#N/A	#N/A
535	idnO	1.922762113507023	#N/A	#N/A
538	xylB	1.91628519815218	#N/A	#N/A
541	flgD	1.9062189980942148	#N/A	#N/A
542	mltC	1.9059493657200635	#N/A	#N/A
543	fadL	1.9031284989971793	#N/A	#N/A
544	dinF	1.901112156893912	#N/A	#N/A
546	proW	1.895851676058446	#N/A	#N/A
550	thiH	1.8873562066805882	#N/A	#N/A
551	yjgP	1.8868121112298775	#N/A	#N/A
552	ybaE	1.8842761835022617	#N/A	#N/A
557	ygeY	1.8742618669828606	#N/A	#N/A
558	cpxA	1.871815166177209	#N/A	#N/A
559	mdtE	1.8698011507712604	#N/A	#N/A
560	ugpE	1.8698011507712604	#N/A	#N/A
565	ybbP	1.8613824800413459	#N/A	#N/A
567	msbA	1.8600610433889995	#N/A	#N/A
570	puuB	1.8574842605400153	#N/A	#N/A
571	yeaE	1.8501946726445566	#N/A	#N/A
572	yedW	1.8459326909677887	#N/A	#N/A
573	ygjG	1.8451895058282648	#N/A	#N/A
575	ypfI	1.8426008687902486	#N/A	#N/A
576	phr	1.842599632863349	#N/A	#N/A
577	glcD	1.842079596551456	#N/A	#N/A
582	acrD	1.8349959171355459	#N/A	#N/A
588	bcsG	1.8230410831830397	#N/A	#N/A
590	cvrA	1.8189701948086268	#N/A	#N/A
591	aegA	1.8175029146436263	#N/A	#N/A
592	proY	1.8145821376253424	#N/A	#N/A
593	dsdX	1.8141827835457107	#N/A	#N/A
595	btuB	1.805666567708911	#N/A	#N/A
597	chbC	1.795942633559234	#N/A	#N/A
598	malY	1.7956964445387356	#N/A	#N/A
599	yjiR	1.7927952222779968	#N/A	#N/A
600	adhP	1.7923703994336133	#N/A	#N/A
602	yegS	1.7859383916193698	#N/A	#N/A
603	ycgF	1.7839541132953656	#N/A	#N/A
606	yijP	1.7785760978378309	#N/A	#N/A
607	ycgB	1.7764005347987697	#N/A	#N/A
608	fcl	1.7749430587612918	#N/A	#N/A
611	pldA	1.766747921325821	#N/A	#N/A
613	yeaN	1.7657243039128168	#N/A	#N/A
615	djlA	1.7636765381307726	#N/A	#N/A
617	rlpB	1.76141504203872	#N/A	#N/A
624	agaI	1.7475173712677945	#N/A	#N/A
625	ydfU	1.7475173712677945	#N/A	#N/A
626	hycB	1.7475173712677945	#N/A	#N/A
627	hypE	1.746968652143011	#N/A	#N/A
629	oppD	1.7422158521264073	#N/A	#N/A
630	yihQ	1.7405262116101796	#N/A	#N/A
631	lamB	1.7364048012669602	#N/A	#N/A
632	yfjW	1.7360752795005938	#N/A	#N/A
634	ygaZ	1.7345076609634305	#N/A	#N/A
635	hypD	1.7328302884077469	#N/A	#N/A
638	mdtB	1.7289546052028193	#N/A	#N/A
641	fadK	1.717170170108849	#N/A	#N/A
647	recN	1.7120875159125468	#N/A	#N/A
656	yhcD	1.7004038101590813	#N/A	#N/A
657	hipA	1.696344248851735	#N/A	#N/A
658	yhaC	1.6962553079565814	#N/A	#N/A
660	ebgA	1.691691128669916	#N/A	#N/A
661	fruA	1.691691128669916	#N/A	#N/A
662	ygeV	1.691691128669916	#N/A	#N/A
664	mepA	1.687456072795929	#N/A	#N/A
665	arnB	1.684538352815642	#N/A	#N/A
666	fhuE	1.6835139642763575	#N/A	#N/A
667	sbcC	1.681216726492671	#N/A	#N/A
670	yjgL	1.6800065159459083	#N/A	#N/A
672	malF	1.6787991112421894	#N/A	#N/A
674	yedI	1.6758467381246738	#N/A	#N/A
680	ompT	1.6674823402170849	#N/A	#N/A
683	emrB	1.6645984522052895	#N/A	#N/A
684	iap	1.6639284024776044	#N/A	#N/A
686	yhfW	1.6583294031303402	#N/A	#N/A
687	amiC	1.6579204678926804	#N/A	#N/A
688	cbrB	1.6565474359022736	#N/A	#N/A
689	yedQ	1.656282777238014	#N/A	#N/A
692	mdtK	1.6518484417068073	#N/A	#N/A
694	yqeG	1.6483632936620927	#N/A	#N/A
697	ykfA	1.6437877221169255	#N/A	#N/A
698	cyoB	1.6417693647090852	#N/A	#N/A
699	dacC	1.6396139342716027	#N/A	#N/A
700	fepA	1.638624365422341	#N/A	#N/A
702	puuP	1.6361678847492835	#N/A	#N/A
703	ydiF	1.6361622163908704	#N/A	#N/A
705	nuoH	1.6353230527085691	#N/A	#N/A
706	lpxP	1.629577528412656	#N/A	#N/A
707	yfbL	1.6290608922992997	#N/A	#N/A
708	ybbL	1.6285457360693996	#N/A	#N/A
709	yiaV	1.625358399159745	#N/A	#N/A
712	yoaD	1.6216160272841027	#N/A	#N/A
713	mdtH	1.6216160272841027	#N/A	#N/A
714	yfdV	1.6216160272841027	#N/A	#N/A
717	iaaA	1.618442376064536	#N/A	#N/A
719	cycA	1.6114380281058098	#N/A	#N/A
723	yhjE	1.6077200779353302	#N/A	#N/A
724	yfhA	1.6074112600070323	#N/A	#N/A
727	mtr	1.6016505709908277	#N/A	#N/A
728	yhbX	1.5972025676888537	#N/A	#N/A
729	dcuA	1.5954485145233144	#N/A	#N/A
731	phoH	1.5931761287283404	#N/A	#N/A
732	maoC	1.5931761287283404	#N/A	#N/A
733	hemY	1.5918363756601925	#N/A	#N/A
734	kefC	1.589914859329165	#N/A	#N/A
735	fhuB	1.5895307801824488	#N/A	#N/A
736	ydhP	1.5881745712844995	#N/A	#N/A
739	yjiY	1.5864781509817545	#N/A	#N/A
740	yddV	1.5864727941273813	#N/A	#N/A
743	cstA	1.579237557819657	#N/A	#N/A
744	umuC	1.5772597500333982	#N/A	#N/A
745	gspO	1.5764097687785723	#N/A	#N/A
746	tyrP	1.5745338657372123	#N/A	#N/A
747	ybdK	1.5707714757043734	#N/A	#N/A
748	yphC	1.5680778638881212	#N/A	#N/A
749	sanA	1.5665541143235135	#N/A	#N/A
750	ygbN	1.5662336938507093	#N/A	#N/A
751	fucK	1.5662336938507093	#N/A	#N/A
752	ydcK	1.5662336938507093	#N/A	#N/A
753	wcaJ	1.5662336938507093	#N/A	#N/A
755	rtcB	1.564902799749086	#N/A	#N/A
756	cirA	1.5630192025061334	#N/A	#N/A
757	yifK	1.562682194142235	#N/A	#N/A
758	mutH	1.5615843263952889	#N/A	#N/A
760	ravA	1.5556665720062055	#N/A	#N/A
762	cho	1.548760027209858	#N/A	#N/A
764	brnQ	1.544577954945078	#N/A	#N/A
765	glgX	1.5436652679761569	#N/A	#N/A
767	hyaF	1.5428619294955828	#N/A	#N/A
768	thiG	1.5396372710916153	#N/A	#N/A
770	yeaU	1.538357228648751	#N/A	#N/A
773	pitA	1.5301996707174896	#N/A	#N/A
774	sdaC	1.5295527749778668	#N/A	#N/A
777	yeeF	1.5281000624780985	#N/A	#N/A
781	ydgI	1.5239752833517028	#N/A	#N/A
782	ftsI	1.5216603305345893	#N/A	#N/A
784	yfbS	1.5192936997679647	#N/A	#N/A
785	uraA	1.5178171546797103	#N/A	#N/A
788	uhpC	1.513767818903902	#N/A	#N/A
790	manZ	1.5114811654890303	#N/A	#N/A
791	galP	1.5096930366233363	#N/A	#N/A
793	guaD	1.5085301324181377	#N/A	#N/A
794	mhpE	1.5072316799759913	#N/A	#N/A
796	rfaL	1.5057808632686238	#N/A	#N/A
797	yieG	1.5025649287287361	#N/A	#N/A
800	allC	1.4990971560605453	#N/A	#N/A
805	panF	1.4948543670277565	#N/A	#N/A
808	yicH	1.4903564683211248	#N/A	#N/A
810	yncC	1.4851102208218496	#N/A	#N/A
811	yedE	1.4841822340245994	#N/A	#N/A
814	feaR	1.4811721785205199	#N/A	#N/A
815	ydjH	1.4811721785205199	#N/A	#N/A
818	rsxB	1.4805494219971265	#N/A	#N/A
819	intA	1.4777412843236886	#N/A	#N/A
821	yjiN	1.4768777722249153	#N/A	#N/A
827	ydiN	1.4708923492248744	#N/A	#N/A
828	yijF	1.4708923492248744	#N/A	#N/A
829	metI	1.470872660888559	#N/A	#N/A
830	otsA	1.4705543918560617	#N/A	#N/A
831	gatC	1.4704747864238876	#N/A	#N/A
833	argC	1.469167837638801	#N/A	#N/A
834	exbB	1.4672259403993846	#N/A	#N/A
838	ansP	1.4644935918335902	#N/A	#N/A
841	yheT	1.4606003834989731	#N/A	#N/A
842	asmA	1.4600754644001221	#N/A	#N/A
843	yfjH	1.4592610177228829	#N/A	#N/A
844	yeeA	1.4572547205586115	#N/A	#N/A
845	cyoA	1.457005428762138	#N/A	#N/A
846	ccmH	1.4555509676637592	#N/A	#N/A
847	yiaT	1.455298401874003	#N/A	#N/A
848	yeaT	1.4551606922293492	#N/A	#N/A
849	yneE	1.4551064088149457	#N/A	#N/A
850	flhA	1.4541259892751064	#N/A	#N/A
851	yfaP	1.4541259892751064	#N/A	#N/A
852	arpA	1.4508487711604532	#N/A	#N/A
853	mdtC	1.450553867126692	#N/A	#N/A
854	ybjJ	1.447864706354118	#N/A	#N/A
856	ycjY	1.4457944611870355	#N/A	#N/A
857	ydiO	1.4445328273617992	#N/A	#N/A
858	xdhA	1.4413242674081026	#N/A	#N/A
859	yfgF	1.4413242674081026	#N/A	#N/A
860	envR	1.4413242674081026	#N/A	#N/A
861	yfjI	1.4407271339530223	#N/A	#N/A
862	scpB	1.440044159419567	#N/A	#N/A
865	rlpA	1.437058918543571	#N/A	#N/A
866	leuC	1.4369067211492599	#N/A	#N/A
868	yjcD	1.4349830064531663	#N/A	#N/A
870	gspD	1.4326337708161483	#N/A	#N/A
873	ybcF	1.4286270215654469	#N/A	#N/A
874	yidL	1.4286270215654469	#N/A	#N/A
876	ydjI	1.4246296628965807	#N/A	#N/A
878	tsgA	1.4226947647882993	#N/A	#N/A
879	elaD	1.418619175049027	#N/A	#N/A
880	clcB	1.4170501435218723	#N/A	#N/A
882	zupT	1.4158044390179167	#N/A	#N/A
889	yciW	1.4089465116249755	#N/A	#N/A
890	ybdG	1.4061387697256258	#N/A	#N/A
891	sbp	1.4054503423317202	#N/A	#N/A
895	yjhB	1.3968711883834488	#N/A	#N/A
897	lplT	1.3952098573710612	#N/A	#N/A
898	yidJ	1.394836513725854	#N/A	#N/A
900	ybaT	1.393420860855112	#N/A	#N/A
901	wbbJ	1.3932773612211875	#N/A	#N/A
902	nupG	1.3932075305679605	#N/A	#N/A
903	araJ	1.3897103188593187	#N/A	#N/A
904	nuoL	1.389185812626346	#N/A	#N/A
905	yghD	1.3888309521380038	#N/A	#N/A
908	dppC	1.3836686041069657	#N/A	#N/A
910	yobB	1.3809031747014764	#N/A	#N/A
911	pheP	1.3782955017170344	#N/A	#N/A
912	ygcN	1.372712559460987	#N/A	#N/A
913	rtcR	1.372712559460987	#N/A	#N/A
914	phnM	1.372712559460987	#N/A	#N/A
918	yfjG	1.3684652899071441	#N/A	#N/A
919	yhhS	1.367749548368431	#N/A	#N/A
921	yeaM	1.3660421509913676	#N/A	#N/A
922	ytfB	1.3660274129080667	#N/A	#N/A
925	hcaT	1.3618002440290997	#N/A	#N/A
926	acrB	1.3608948549598257	#N/A	#N/A
931	zraR	1.3579554637320084	#N/A	#N/A
932	yggW	1.3574919134493013	#N/A	#N/A
933	chbR	1.3574125098672054	#N/A	#N/A
934	ynbD	1.3566431838008708	#N/A	#N/A
935	cdaR	1.3564057153013815	#N/A	#N/A
936	agaS	1.355714743701313	#N/A	#N/A
937	ybdN	1.355714743701313	#N/A	#N/A
938	yhjX	1.355714743701313	#N/A	#N/A
939	yddG	1.3527751334793008	#N/A	#N/A
941	hyfD	1.3524358702563797	#N/A	#N/A
942	yhhI	1.3524358702563797	#N/A	#N/A
944	yhhJ	1.3518403145831517	#N/A	#N/A
948	aroP	1.3444784677234272	#N/A	#N/A
949	ulaD	1.343512015931863	#N/A	#N/A
950	rssB	1.3434345165655375	#N/A	#N/A
952	yciQ	1.3418201606765705	#N/A	#N/A
953	narI	1.3413342228594256	#N/A	#N/A
955	yigM	1.3399226298498261	#N/A	#N/A
956	yebS	1.3384236673184182	#N/A	#N/A
957	cysA	1.3379090980508874	#N/A	#N/A
958	yeiH	1.337165538531873	#N/A	#N/A
959	araA	1.3370636250734114	#N/A	#N/A
960	gmd	1.3343697999947812	#N/A	#N/A
961	trkH	1.3339779561709262	#N/A	#N/A
962	murP	1.3336815371862694	#N/A	#N/A
963	arsB	1.3336815371862694	#N/A	#N/A
964	putP	1.3336758157463646	#N/A	#N/A
966	nhaB	1.3327622720135957	#N/A	#N/A
967	yjeM	1.3326937164222594	#N/A	#N/A
968	yraQ	1.3320485030954274	#N/A	#N/A
969	dgsA	1.3320251526490194	#N/A	#N/A
970	ggt	1.3317806836720423	#N/A	#N/A
971	kefA	1.3307880336812268	#N/A	#N/A
973	yjjJ	1.3297070734398706	#N/A	#N/A
974	ydhC	1.3293407860086965	#N/A	#N/A
976	mrdA	1.328782164677335	#N/A	#N/A
978	yqgA	1.3275841112885578	#N/A	#N/A
980	yhjV	1.3242022919258047	#N/A	#N/A
982	dpiB	1.3228730820021855	#N/A	#N/A
985	ybhR	1.3198420898900984	#N/A	#N/A
986	ydhS	1.3193665326464132	#N/A	#N/A
990	paaH	1.3173302260275936	#N/A	#N/A
991	lsrA	1.3173302260275936	#N/A	#N/A
992	yneK	1.3173302260275936	#N/A	#N/A
993	ygfK	1.3173302260275936	#N/A	#N/A
995	ydhV	1.3173302260275936	#N/A	#N/A
996	wzc	1.3173302260275936	#N/A	#N/A
997	yfcI	1.3173302260275936	#N/A	#N/A
998	bglB	1.3173302260275936	#N/A	#N/A
999	sohB	1.3170014417558455	#N/A	#N/A
1001	erfK	1.3164040575421738	#N/A	#N/A
1003	yedK	1.3160623019900481	#N/A	#N/A
1004	yebQ	1.3158734257010112	#N/A	#N/A
1007	ygiD	1.3135371562279996	#N/A	#N/A
1008	lepB	1.3129549545604111	#N/A	#N/A
1009	cmr	1.3108242739949993	#N/A	#N/A
1010	zntA	1.3104759904153662	#N/A	#N/A
1012	ydeA	1.308609790736372	#N/A	#N/A
1016	lnt	1.3067964047235932	#N/A	#N/A
1018	ynjA	1.3065582323440572	#N/A	#N/A
1019	ycaM	1.3063849961875569	#N/A	#N/A
1020	napB	1.3056734700079047	#N/A	#N/A
1021	livM	1.3050358993495081	#N/A	#N/A
1023	kgtP	1.3033653583741094	#N/A	#N/A
1029	ycaD	1.2973127139828573	#N/A	#N/A
1031	ybjS	1.29656556923285	#N/A	#N/A
1034	potH	1.295474845711356	#N/A	#N/A
1035	idi	1.2919731293689631	#N/A	#N/A
1037	ygbJ	1.2915927087026657	#N/A	#N/A
1038	dnaC	1.2911598668519477	#N/A	#N/A
1039	livK	1.2865946395236698	#N/A	#N/A
1042	ychM	1.284992988061052	#N/A	#N/A
1054	ydjG	1.270905001684934	#N/A	#N/A
1055	gspE	1.2702336207515885	#N/A	#N/A
1056	galS	1.2702336207515885	#N/A	#N/A
1060	mltD	1.2692324318554773	#N/A	#N/A
1061	bacA	1.2691714116588761	#N/A	#N/A
1062	ygcP	1.2681533588887344	#N/A	#N/A
1063	rhsB	1.2681533588887344	#N/A	#N/A
1064	gfcD	1.2674458094816012	#N/A	#N/A
1065	yhfT	1.2674458094816012	#N/A	#N/A
1066	nepI	1.2670591421031925	#N/A	#N/A
1067	mraY	1.2638949635676455	#N/A	#N/A
1070	nuoM	1.2605445689155532	#N/A	#N/A
1071	ccmF	1.259939136197128	#N/A	#N/A
1076	fhuF	1.2562922621647967	#N/A	#N/A
1083	kch	1.2473674647004918	#N/A	#N/A
1084	dctA	1.2459862779936033	#N/A	#N/A
1086	glnP	1.2415799731708401	#N/A	#N/A
1087	bcr	1.240881498992572	#N/A	#N/A
1089	yfiC	1.239354840764073	#N/A	#N/A
1092	emrD	1.2384011695719845	#N/A	#N/A
1094	wecH	1.23699717739167	#N/A	#N/A
1096	hybB	1.2345402755095818	#N/A	#N/A
1098	yafZ	1.2308053172587063	#N/A	#N/A
1099	yneF	1.2308053172587063	#N/A	#N/A
1100	glcA	1.2308053172587063	#N/A	#N/A
1103	ilvY	1.2279876339559612	#N/A	#N/A
1104	dacD	1.227224635670932	#N/A	#N/A
1105	ydaM	1.226030678070871	#N/A	#N/A
1106	yfaU	1.2255222330906217	#N/A	#N/A
1107	trpH	1.225104819002636	#N/A	#N/A
1110	yeaP	1.2224419167363498	#N/A	#N/A
1111	arnC	1.2213384232827236	#N/A	#N/A
1112	rfe	1.2184536866357902	#N/A	#N/A
[truncated: 1,901 more rows]

## Sheet: DnaK_30C_Yadav
Accession	Gene	Perturbed/Unperturbed
CDJ70601	dnaK	Perturbed
CDJ73166	tnaA	Perturbed
CDJ74212	clpB	Perturbed
CDJ74375	groEL	Perturbed
CDJ71343	pflB	Perturbed
CDJ73123	rbsB	Perturbed
CDJ70942	htpG	Perturbed
CDJ73508	nirB	Perturbed
CDJ72968	hslU	Perturbed
CDJ73359	gadA	Perturbed
CDJ71172	sucA	Perturbed
CDJ71456	putA	Perturbed
CDJ73378	prlC	Perturbed
CDJ74268	malE	Perturbed
CDJ72594	glpA	Perturbed
CDJ73651	gltB	Perturbed
CDJ71639	narG	Perturbed
CDJ74208	raiA	Perturbed
CDJ70909	lon	Perturbed
CDJ73059	udp	Perturbed
CDJ74124	srlB	Perturbed
CDJ73740	tdcB	Perturbed
CDJ70644	hepA	Perturbed
CDJ71397	ompA	Perturbed
CDJ71823	aldA	Perturbed
CDJ73935	gcvT	Perturbed
CDJ74123	srlD	Perturbed
CDJ71370	asnC	Perturbed
CDJ72924	yfiD	Perturbed
CDJ73454	malP	Perturbed
CDJ73641	nanE	Perturbed
CDJ74500	yjhC	Perturbed
CDJ70961	ybbN	Perturbed
CDJ71347	serC	Perturbed
CDJ72973	glpK	Perturbed
CDJ73473	hslO	Perturbed
CDJ73937	gcvP	Perturbed
CDJ72967	hslV	Perturbed
CDJ71640	narH	Perturbed
CDJ71364	mukB	Perturbed
CDJ71446	wrbA	Perturbed
CDJ71787	ydbK	Perturbed
CDJ73734	garR	Perturbed
CDJ70813	proA	Perturbed
CDJ72592	glpQ	Perturbed
CDJ72595	glpB	Perturbed
CDJ73731	garD	Perturbed
CDJ73886	ansB	Perturbed
CDJ73920	yggE	Perturbed
CDJ72944	ppc	Perturbed
CDJ73366	hdeA	Perturbed
CDJ73650	gltD	Perturbed
CDJ71170	sdhA	Perturbed
CDJ71253	dps	Perturbed
CDJ71724	pspE	Perturbed
CDJ71940	ydfG	Perturbed
CDJ72008	fumA	Perturbed
CDJ72459	gatB	Perturbed
CDJ72596	glpC	Perturbed
CDJ73445	glgP	Perturbed
CDJ73733	garL	Perturbed
CDJ73928	serA	Perturbed
CDJ74192	grpE	Perturbed
CDJ74252	metH	Perturbed
CDJ70675	ddl	Perturbed
CDJ70757	bamA	Perturbed
CDJ70765	accA	Perturbed
CDJ70954	ybaS	Perturbed
CDJ71087	lipA	Perturbed
CDJ72097	pps	Perturbed
CDJ73061	metE	Perturbed
CDJ70775	proS	Perturbed
CDJ71198	galT	Perturbed
CDJ71311	ltaE	Perturbed
CDJ71652	adhE	Perturbed
tr	malG	Perturbed
CDJ71790	ldhA	Perturbed
CDJ72126	katE	Perturbed
CDJ72411	rfbB	Perturbed
CDJ72439	yegD	Perturbed
CDJ73145	glmS	Perturbed
CDJ73188	ibpA	Perturbed
CDJ73321	cspA	Perturbed
CDJ73324	ghrB	Perturbed
CDJ73367	hdeB	Perturbed
CDJ73443	glgC	Perturbed
CDJ73507	nirD	Perturbed
CDJ73787	rpoD	Perturbed
CDJ74077	cysN	Perturbed
CDJ74142	proX	Perturbed
CDJ74271	malM	Perturbed
CDJ74562	hsdR	Perturbed
CDJ74584	yjjG	Perturbed
CDJ74585	prfC	Perturbed
CDJ70752	frr	Perturbed
CDJ70905	bolA	Perturbed
CDJ71119	ybeZ	Perturbed
CDJ71167	gltA	Perturbed
CDJ71499	grxB	Perturbed
CDJ71571	icd	Perturbed
CDJ71588	minC	Perturbed
CDJ71654	oppA	Perturbed
CDJ71748	uspE	Perturbed
CDJ71884	osmC	Perturbed
CDJ72007	fumC	Perturbed
CDJ72158	selD	Perturbed
CDJ72174	yeaD	Perturbed
CDJ72451	yegQ	Perturbed
CDJ72496	bglX	Perturbed
CDJ72588	nrdA	Perturbed
CDJ72807	talA	Perturbed
CDJ72808	tktB	Perturbed
CDJ72957	katG	Perturbed
CDJ73034	polA	Perturbed
CDJ73434	yhhX	Perturbed
CDJ73455	malQ	Perturbed
CDJ73828	ygiW	Perturbed
CDJ73936	gcvH	Perturbed
CDJ74371	aspA	Perturbed
CDJ74592	deoC	Perturbed
CDJ74606	ytjC	Perturbed
CDJ70590	thrA	Perturbed
CDJ70594	yaaA	Perturbed
CDJ70613	ileS	Perturbed
CDJ70640	surA	Perturbed
CDJ70749	rpsB	Perturbed
CDJ70812	proB	Perturbed
CDJ70953	copA	Perturbed
CDJ71090	ybeD	Perturbed
CDJ71114	gltI	Perturbed
CDJ71174	sucC	Perturbed
CDJ71348	aroA	Perturbed
CDJ71362	mukF	Perturbed
CDJ71444	agp	Perturbed
CDJ71538	hinT	Perturbed
CDJ71543	ycfP	Perturbed
CDJ71558	potD	Perturbed
CDJ71673	trpA	Perturbed
CDJ71785	uspF	Perturbed
CDJ71900	ydeN	Perturbed
CDJ72000	ydgH	Perturbed
CDJ72117	pfkB	Perturbed
CDJ72249	pykA	Perturbed
CDJ72377	yeeX	Perturbed
CDJ72508	yeiT	Perturbed
CDJ72640	nuoE	Perturbed
CDJ72757	cysK	Perturbed
CDJ72769	ucpA	Perturbed
CDJ72771	murQ	Perturbed
CDJ72938	sthA	Perturbed
CDJ73122	rbsK	Perturbed
CDJ73239	mutM	Perturbed
CDJ73449	glpR	Perturbed
CDJ73528	yheO	Perturbed
CDJ73538	bfr	Perturbed
CDJ73560	rpsC	Perturbed
CDJ73595	yrdA	Perturbed
CDJ73699	deaD	Perturbed
CDJ73848	yghZ	Perturbed
CDJ74001	ptsP	Perturbed
CDJ74009	ptrA	Perturbed
CDJ74065	cysI	Perturbed
CDJ74101	hypB	Perturbed
CDJ74129	recA	Perturbed
CDJ74139	mprA	Perturbed
CDJ74278	yjbJ	Perturbed
CDJ74289	aphA	Perturbed
CDJ74388	frdA	Perturbed
CDJ74404	hflX	Perturbed
CDJ70602	dnaJ	Perturbed
CDJ70616	ispH	Perturbed
CDJ70663	fruR	Perturbed
CDJ70668	murE	Perturbed
CDJ70702	speE	Perturbed
CDJ70723	folK	Perturbed
CDJ70805	yafO	Perturbed
CDJ70806	yafP	Perturbed
CDJ70844	hemB	Perturbed
CDJ70907	clpP	Perturbed
CDJ70910	hupB	Perturbed
CDJ70949	ushA	Perturbed
CDJ71037	nfsB	Perturbed
CDJ71066	dsbG	Perturbed
CDJ71102	ybeL	Perturbed
CDJ71110	rihA	Perturbed
CDJ71131	fur	Perturbed
CDJ71224	moaC	Perturbed
CDJ71369	ompF	Perturbed
CDJ71387	ycbX	Perturbed
CDJ71405	yccU	Perturbed
CDJ71494	solA	Perturbed
CDJ71549	mfd	Perturbed
CDJ71562	pepT	Perturbed
CDJ71587	minD	Perturbed
CDJ71602	dadX	Perturbed
CDJ71736	ycjX	Perturbed
CDJ71942	ydfZ	Perturbed
CDJ72043	ydhF	Perturbed
CDJ72077	sufC	Perturbed
CDJ72134	nadE	Perturbed
CDJ72394	hisH	Perturbed
CDJ72460	gatA	Perturbed
CDJ72487	yehS	Perturbed
CDJ72642	nuoB	Perturbed
CDJ72652	pta	Perturbed
CDJ72715	dsdA	Perturbed
CDJ72728	yfdZ	Perturbed
CDJ72844	purM	Perturbed
CDJ72896	glyA	Perturbed
CDJ73028	glnA	Perturbed
CDJ73150	phoU	Perturbed
CDJ73178	yidA	Perturbed
CDJ73283	yibF	Perturbed
CDJ73453	malT	Perturbed
CDJ73567	rpsN	Perturbed
CDJ73576	rpsM	Perturbed
CDJ73628	mdh	Perturbed
CDJ73639	nanA	Perturbed
CDJ73682	greA	Perturbed
CDJ73763	uxaC	Perturbed
CDJ73901	metK	Perturbed
CDJ74028	fucO	Perturbed
CDJ74050	eno	Perturbed
CDJ74064	cysJ	Perturbed
CDJ74257	lysC	Perturbed
CDJ74276	lexA	Perturbed
CDJ74374	groES	Perturbed
CDJ74387	frdB	Perturbed
CDJ74418	aidB	Perturbed
CDJ74431	rpsF	Perturbed
CDJ74443	cpdB	Perturbed
CDJ74472	pyrB	Perturbed
CDJ74480	rraB	Perturbed
CDJ74494	yjgB	Perturbed
CDJ74558	mcrB	Perturbed
CDJ74560	hsdS	Perturbed
CDJ74564	yjiA	Perturbed
CDJ70591	thrB	Perturbed
CDJ70592	thrC	Perturbed
CDJ70615	fkpB	Perturbed
CDJ70619	carA	Perturbed
CDJ70641	imp	Perturbed
CDJ70681	secA	Perturbed
CDJ70686	guaC	Perturbed
CDJ70690	nadC	Perturbed
CDJ70731	fhuA	Perturbed
CDJ70735	hemL	Perturbed
CDJ70739	btuF	Perturbed
CDJ70744	yaeH	Perturbed
CDJ70750	tsf	Perturbed
CDJ70753	dxr	Perturbed
CDJ70762	lpxB	Perturbed
CDJ70776	yaeB	Perturbed
CDJ70831	yaiL	Perturbed
CDJ70889	yajO	Perturbed
CDJ70904	yajG	Perturbed
CDJ70908	clpX	Perturbed
CDJ70971	allR	Perturbed
CDJ71071	rnk	Perturbed
CDJ71072	rna	Perturbed
CDJ71120	miaB	Perturbed
CDJ71122	asnB	Perturbed
CDJ71137	pgm	Perturbed
CDJ71171	sdhB	Perturbed
CDJ71173	sucB	Perturbed
CDJ71196	galM	Perturbed
CDJ71238	rhlE	Perturbed
CDJ71262	ybiU	Perturbed
CDJ71290	grxA	Perturbed
CDJ71294	ybjN	Perturbed
CDJ71312	poxB	Perturbed
CDJ71329	lrp	Perturbed
CDJ71330	ftsK	Perturbed
CDJ71334	dmsA	Perturbed
CDJ71372	pepN	Perturbed
CDJ71403	mgsA	Perturbed
CDJ71406	hspQ	Perturbed
CDJ71442	cbpA	Perturbed
CDJ71445	yccJ	Perturbed
CDJ71502	yceH	Perturbed
CDJ71599	fadR	Perturbed
CDJ71615	ychF	Perturbed
CDJ71664	yciI	Perturbed
CDJ71691	acnA	Perturbed
CDJ71699	yciT	Perturbed
CDJ71738	tyrR	Perturbed
CDJ71814	ydbC	Perturbed
CDJ71868	yddE	Perturbed
CDJ71924	yneH	Perturbed
CDJ71952	cspI	Perturbed
CDJ71988	ynfK	Perturbed
CDJ72027	rsxG	Perturbed
CDJ72073	ynhG	Perturbed
CDJ72098	ydiA	Perturbed
CDJ72211	manX	Perturbed
CDJ72217	cspC	Perturbed
CDJ72265	cmoA	Perturbed
CDJ72270	yecM	Perturbed
CDJ72271	argS	Perturbed
CDJ72309	fliY	Perturbed
CDJ72356	mtfA	Perturbed
CDJ72379	sbmC	Perturbed
CDJ72393	hisB	Perturbed
CDJ72408	rfbC	Perturbed
CDJ72409	rfbA	Perturbed
CDJ72436	udk	Perturbed
CDJ72457	gatD	Perturbed
CDJ72463	fbaB	Perturbed
CDJ72480	metG	Perturbed
CDJ72509	yeiA	Perturbed
CDJ72543	yejK	Perturbed
CDJ72570	ompC	Perturbed
CDJ72581	yfaQ	Perturbed
CDJ72603	yfaY	Perturbed
CDJ72665	argT	Perturbed
CDJ72696	yfcZ	Perturbed
CDJ72774	yfeX	Perturbed
CDJ72820	ypfJ	Perturbed
CDJ72855	yfgJ	Perturbed
CDJ72866	sseA	Perturbed
CDJ72872	hscB	Perturbed
CDJ72911	era	Perturbed
CDJ72921	srmB	Perturbed
CDJ72933	murI	Perturbed
CDJ72988	yiiM	Perturbed
CDJ72990	sodA	Perturbed
CDJ73084	hemD	Perturbed
CDJ73104	rhlB	Perturbed
CDJ73108	ilvC	Perturbed
CDJ73110	ilvA	Perturbed
CDJ73126	rbsD	Perturbed
CDJ73132	mioC	Perturbed
CDJ73189	ibpB	Perturbed
CDJ73331	eptB	Perturbed
CDJ73332	dppA	Perturbed
CDJ73379	yhiQ	Perturbed
CDJ73414	livJ	Perturbed
CDJ73446	glpD	Perturbed
CDJ73460	gntY	Perturbed
CDJ73471	pck	Perturbed
CDJ73524	yheV	Perturbed
CDJ73617	yhdE	Perturbed
CDJ73620	tldD	Perturbed
CDJ73642	nanK	Perturbed
CDJ73654	elbB	Perturbed
CDJ73661	rpoN	Perturbed
CDJ73695	truB	Perturbed
CDJ73743	tdcE	Perturbed
CDJ73758	yqjC	Perturbed
CDJ73789	rpsU	Perturbed
CDJ73790	ygjD	Perturbed
CDJ73812	ribB	Perturbed
CDJ73840	yqhD	Perturbed
CDJ73883	trmB	Perturbed
CDJ73896	gshB	Perturbed
CDJ73905	speA	Perturbed
CDJ73915	epd	Perturbed
CDJ73932	pepP	Perturbed
CDJ73995	tas	Perturbed
CDJ74040	gudD	Perturbed
CDJ74076	cysD	Perturbed
CDJ74095	mutS	Perturbed
CDJ74159	gabT	Perturbed
CDJ74215	coaA	Perturbed
CDJ74254	pepE	Perturbed
CDJ74292	uvrA	Perturbed
CDJ74293	ssb	Perturbed
CDJ74340	yjdM	Perturbed
CDJ74410	rnr	Perturbed
CDJ74471	pyrI	Perturbed
CDJ74506	fecB	Perturbed
CDJ74591	yjjI	Perturbed
CDJ74608	creA	Perturbed
CDJ70597	mogA	Unperturbed
CDJ70617	rihC	Unperturbed
CDJ70620	carB	Unperturbed
CDJ70636	apaH	Unperturbed
CDJ70638	ksgA	Unperturbed
CDJ70643	rluA	Unperturbed
CDJ70657	leuB	Unperturbed
CDJ70665	mraW	Unperturbed
CDJ70669	murF	Unperturbed
CDJ70671	murD	Unperturbed
CDJ70674	murC	Unperturbed
CDJ70679	lpxC	Unperturbed
CDJ70683	yacG	Unperturbed
CDJ70699	acnB	Unperturbed
CDJ70701	speD	Unperturbed
CDJ70704	cueO	Unperturbed
CDJ70706	hpt	Unperturbed
CDJ70708	yadG	Unperturbed
CDJ70714	panC	Unperturbed
CDJ70724	pcnB	Unperturbed
CDJ70725	yadB	Unperturbed
CDJ70740	mtn	Unperturbed
CDJ70742	degP	Unperturbed
CDJ70746	dapD	Unperturbed
CDJ70748	map	Unperturbed
CDJ70761	lpxA	Unperturbed
CDJ70768	tilS	Unperturbed
CDJ70780	metN	Unperturbed
CDJ70784	yafD	Unperturbed
CDJ70798	yafK	Unperturbed
CDJ70853	ddl	Unperturbed
CDJ70860	aroL	Unperturbed
CDJ70864	rdgC	Unperturbed
CDJ70865	mak	Unperturbed
CDJ70876	tgt	Unperturbed
CDJ70877	yajC	Unperturbed
CDJ70886	nusB	Unperturbed
CDJ70891	ispA	Unperturbed
CDJ70892	xseB	Unperturbed
CDJ70894	yajL	Unperturbed
CDJ70906	tig	Unperturbed
CDJ70928	maa	Unperturbed
CDJ70950	ybaK	Unperturbed
CDJ70952	ybaQ	Unperturbed
CDJ70963	tesA	Unperturbed
CDJ70985	purK	Unperturbed
CDJ70988	ppiB	Unperturbed
CDJ70989	cysS	Unperturbed
CDJ71053	fepB	Unperturbed
CDJ71067	ahpC	Unperturbed
CDJ71068	ahpF	Unperturbed
CDJ71069	uspG	Unperturbed
CDJ71089	lipB	Unperturbed
CDJ71101	leuS	Unperturbed
CDJ71118	ybeY	Unperturbed
CDJ71121	ubiF	Unperturbed
CDJ71124	nagC	Unperturbed
CDJ71135	ybfF	Unperturbed
CDJ71136	seqA	Unperturbed
CDJ71159	ybgK	Unperturbed
CDJ71179	cydA	Unperturbed
CDJ71189	ybgF	Unperturbed
CDJ71194	aroG	Unperturbed
CDJ71197	galK	Unperturbed
CDJ71199	galE	Unperturbed
CDJ71207	pgl	Unperturbed
CDJ71213	ybhB	Unperturbed
CDJ71252	glnH	Unperturbed
CDJ71271	gsiB	Unperturbed
CDJ71279	yliJ	Unperturbed
CDJ71295	potF	Unperturbed
CDJ71304	artI	Unperturbed
CDJ71321	cspD	Unperturbed
CDJ71328	trxB	Unperturbed
CDJ71337	ycaC	Unperturbed
CDJ71352	ihfB	Unperturbed
CDJ71357	ycaR	Unperturbed
CDJ71371	pncB	Unperturbed
CDJ71458	efeO	Unperturbed
CDJ71481	ymdB	Unperturbed
CDJ71491	yceI	Unperturbed
CDJ71496	dinI	Unperturbed
CDJ71497	pyrC	Unperturbed
CDJ71519	rne	Unperturbed
CDJ71527	fabD	Unperturbed
CDJ71531	pabC	Unperturbed
CDJ71561	potA	Unperturbed
CDJ71586	minE	Unperturbed
CDJ71601	dadA	Unperturbed
CDJ71611	dhaL	Unperturbed
CDJ71612	dhaK	Unperturbed
CDJ71623	prfA	Unperturbed
CDJ71636	narL	Unperturbed
CDJ71645	purU	Unperturbed
CDJ71651	tdk	Unperturbed
CDJ71674	trpB	Unperturbed
CDJ71683	btuR	Unperturbed
CDJ71687	topA	Unperturbed
CDJ71688	cysB	Unperturbed
CDJ71696	pyrF	Unperturbed
CDJ71704	fabI	Unperturbed
CDJ71744	mppA	Unperturbed
CDJ71758	dbpA	Unperturbed
CDJ71820	azoR	Unperturbed
CDJ71831	mdoD	Unperturbed
CDJ71925	sad	Unperturbed
CDJ71939	dcp	Unperturbed
CDJ72009	manA	Unperturbed
CDJ72013	uidR	Unperturbed
CDJ72014	hdhA	Unperturbed
CDJ72018	add	Unperturbed
CDJ72019	ydgJ	Unperturbed
CDJ72021	cnu	Unperturbed
CDJ72052	sodB	Unperturbed
CDJ72055	purR	Unperturbed
CDJ72061	ydhQ	Unperturbed
CDJ72072	lpp	Unperturbed
CDJ72076	sufD	Unperturbed
CDJ72079	sufA	Unperturbed
CDJ72088	aroD	Unperturbed
CDJ72107	ihfA	Unperturbed
CDJ72109	pheS	Unperturbed
CDJ72119	yniA	Unperturbed
CDJ72128	chbF	Unperturbed
CDJ72155	gdhA	Unperturbed
CDJ72157	topB	Unperturbed
CDJ72172	msrB	Unperturbed
CDJ72177	yeaG	Unperturbed
CDJ72222	kdgR	Unperturbed
CDJ72242	yebF	Unperturbed
CDJ72244	purT	Unperturbed
CDJ72262	yecD	Unperturbed
CDJ72266	cmoB	Unperturbed
CDJ72295	yecJ	Unperturbed
CDJ72303	uvrY	Unperturbed
CDJ72308	dcyD	Unperturbed
CDJ72319	yedF	Unperturbed
CDJ72337	dsrB	Unperturbed
CDJ72381	sbcB	Unperturbed
CDJ72386	yeeZ	Unperturbed
CDJ72390	hisG	Unperturbed
CDJ72391	hisD	Unperturbed
CDJ72392	hisC	Unperturbed
CDJ72397	hisI	Unperturbed
CDJ72410	rfbD	Unperturbed
CDJ72465	yegU	Unperturbed
CDJ72502	dusC	Unperturbed
CDJ72505	cdd	Unperturbed
CDJ72540	rsuA	Unperturbed
CDJ72564	eco	Unperturbed
CDJ72565	mqo	Unperturbed
CDJ72622	elaA	Unperturbed
CDJ72639	nuoF	Unperturbed
CDJ72641	nuoC	Unperturbed
CDJ72648	yfbT	Unperturbed
CDJ72667	purF	Unperturbed
CDJ72669	dedD	Unperturbed
CDJ72674	usg	Unperturbed
CDJ72675	pdxB	Unperturbed
CDJ72685	prmB	Unperturbed
CDJ72737	glk	Unperturbed
CDJ72746	gltX	Unperturbed
CDJ72755	zipA	Unperturbed
CDJ72779	hemF	Unperturbed
CDJ72793	yffS	Unperturbed
CDJ72806	maeB	Unperturbed
CDJ72810	nudK	Unperturbed
CDJ72815	yffB	Unperturbed
CDJ72821	purC	Unperturbed
CDJ72824	gcvR	Unperturbed
CDJ72825	bcp	Unperturbed
CDJ72853	guaB	Unperturbed
CDJ72860	ispG	Unperturbed
CDJ72873	iscA	Unperturbed
CDJ72876	iscR	Unperturbed
CDJ72902	purL	Unperturbed
CDJ72925	ung	Unperturbed
CDJ72939	oxyR	Unperturbed
CDJ72940	argH	Unperturbed
CDJ72953	fsaB	Unperturbed
CDJ72954	gldA	Unperturbed
CDJ72959	metL	Unperturbed
CDJ72980	tpiA	Unperturbed
CDJ73027	typA	Unperturbed
CDJ73045	pepQ	Unperturbed
CDJ73056	yigP	Unperturbed
CDJ73060	ysgA	Unperturbed
CDJ73076	uvrD	Unperturbed
CDJ73096	rffH	Unperturbed
CDJ73098	wecC	Unperturbed
CDJ73102	rho	Unperturbed
CDJ73105	gpp	Unperturbed
CDJ73111	ilvD	Unperturbed
CDJ73112	ilvE	Unperturbed
CDJ73130	asnA	Unperturbed
CDJ73139	atpH	Unperturbed
CDJ73141	atpG	Unperturbed
CDJ73144	glmU	Unperturbed
CDJ73146	pstS	Unperturbed
CDJ73171	rnpA	Unperturbed
CDJ73223	trmH	Unperturbed
CDJ73224	spoT	Unperturbed
CDJ73225	rpoZ	Unperturbed
CDJ73230	yicC	Unperturbed
CDJ73237	rpmB	Unperturbed
CDJ73238	rpmG	Unperturbed
CDJ73265	secB	Unperturbed
CDJ73267	cysE	Unperturbed
CDJ73268	yibK	Unperturbed
CDJ73275	mtlD	Unperturbed
CDJ73285	selB	Unperturbed
CDJ73303	avtA	Unperturbed
CDJ73372	arsC	Unperturbed
CDJ73384	yhiN	Unperturbed
CDJ73413	rpoH	Unperturbed
CDJ73440	asd	Unperturbed
CDJ73532	rpsL	Unperturbed
CDJ73536	chiA	Unperturbed
CDJ73553	rpsJ	Unperturbed
CDJ73554	rplC	Unperturbed
CDJ73566	rplE	Unperturbed
CDJ73570	rplR	Unperturbed
CDJ73571	rpsE	Unperturbed
CDJ73573	rplO	Unperturbed
CDJ73578	rpsD	Unperturbed
CDJ73588	def	Unperturbed
CDJ73611	accB	Unperturbed
CDJ73612	yhdH	Unperturbed
CDJ73614	mreB	Unperturbed
CDJ73615	mreC	Unperturbed
CDJ73634	rpsI	Unperturbed
CDJ73653	arcB	Unperturbed
CDJ73658	yhbJ	Unperturbed
CDJ73662	lptB	Unperturbed
CDJ73672	yrbB	Unperturbed
CDJ73677	rplU	Unperturbed
CDJ73678	rpmA	Unperturbed
CDJ73680	obgE	Unperturbed
CDJ73683	yhbY	Unperturbed
CDJ73686	folP	Unperturbed
CDJ73692	nusA	Unperturbed
CDJ73694	rbfA	Unperturbed
CDJ73696	rpsO	Unperturbed
CDJ73701	yhbW	Unperturbed
CDJ73712	diaA	Unperturbed
CDJ73715	yraL	Unperturbed
CDJ73728	agaR	Unperturbed
CDJ73753	yqjG	Unperturbed
CDJ73768	ygjR	Unperturbed
CDJ73780	ebgR	Unperturbed
CDJ73796	folB	Unperturbed
CDJ73800	ygiF	Unperturbed
CDJ73823	ygiN	Unperturbed
CDJ73833	parC	Unperturbed
CDJ73846	yghA	Unperturbed
CDJ73871	glcB	Unperturbed
CDJ73885	yggN	Unperturbed
CDJ73917	fbaA	Unperturbed
CDJ73927	rpiA	Unperturbed
CDJ73934	visC	Unperturbed
CDJ73939	bglA	Unperturbed
CDJ73943	ygfY	Unperturbed
CDJ73947	dsbC	Unperturbed
CDJ74008	recC	Unperturbed
CDJ74023	fucU	Unperturbed
CDJ74030	sdaB	Unperturbed
CDJ74036	truC	Unperturbed
CDJ74086	nlpD	Unperturbed
CDJ74131	alaS	Unperturbed
CDJ74135	gshA	Unperturbed
CDJ74136	luxS	Unperturbed
CDJ74144	proV	Unperturbed
CDJ74152	stpA	Unperturbed
CDJ74196	rpsP	Unperturbed
CDJ74205	tyrA	Unperturbed
CDJ74220	rplA	Unperturbed
CDJ74222	rplL	Unperturbed
CDJ74232	rsd	Unperturbed
CDJ74243	purH	Unperturbed
CDJ74248	aceA	Unperturbed
CDJ74256	pagB	Unperturbed
CDJ74258	pgi	Unperturbed
CDJ74284	qor	Unperturbed
CDJ74287	tyrB	Unperturbed
CDJ74322	alsB	Unperturbed
CDJ74367	yjdC	Unperturbed
CDJ74379	efp	Unperturbed
CDJ74395	rsgA	Unperturbed
CDJ74399	yjeE	Unperturbed
CDJ74403	hfq	Unperturbed
CDJ74433	rpsR	Unperturbed
CDJ74441	ytfG	Unperturbed
CDJ74449	msrA	Unperturbed
CDJ74485	pepA	Unperturbed
CDJ74507	fecA	Unperturbed
CDJ74540	uxuB	Unperturbed
CDJ74545	iadA	Unperturbed
CDJ74561	hsdM	Unperturbed
CDJ74583	rimI	Unperturbed
CDJ74594	deoB	Unperturbed
CDJ74597	lplA	Unperturbed
CDJ74601	nadR	Unperturbed
CDJ74607	rob	Unperturbed
CDJ70596	talB	Unperturbed
CDJ70610	rpsT	Unperturbed
CDJ70612	ribF	Unperturbed
CDJ70618	dapB	Unperturbed
CDJ70635	folA	Unperturbed
CDJ70639	pdxA	Unperturbed
CDJ70652	tbpA	Unperturbed
CDJ70677	ftsA	Unperturbed
CDJ70678	ftsZ	Unperturbed
CDJ70682	mutT	Unperturbed
CDJ70684	yacF	Unperturbed
CDJ70691	ampD	Unperturbed
CDJ70694	pdhR	Unperturbed
CDJ70695	aceE	Unperturbed
CDJ70696	aceF	Unperturbed
CDJ70697	lpd	Unperturbed
CDJ70700	yacL	Unperturbed
CDJ70703	yacC	Unperturbed
CDJ70707	can	Unperturbed
CDJ70712	panD	Unperturbed
CDJ70715	panB	Unperturbed
CDJ70726	dksA	Unperturbed
CDJ70727	sfsA	Unperturbed
CDJ70737	erpA	Unperturbed
CDJ70747	glnD	Unperturbed
CDJ70751	pyrH	Unperturbed
CDJ70754	ispU	Unperturbed
CDJ70758	skp	Unperturbed
CDJ70759	lpxD	Unperturbed
CDJ70760	fabZ	Unperturbed
CDJ70763	rnhB	Unperturbed
CDJ70764	dnaE	Unperturbed
CDJ70767	yaeR	Unperturbed
CDJ70769	rof	Unperturbed
CDJ70771	yaeQ	Unperturbed
CDJ70778	metQ	Unperturbed
CDJ70781	gmhB	Unperturbed
CDJ70782	dkgB	Unperturbed
CDJ70787	gloB	Unperturbed
CDJ70789	rnhA	Unperturbed
CDJ70790	dnaQ	Unperturbed
CDJ70793	yafV	Unperturbed
CDJ70794	ivy	Unperturbed
CDJ70796	gmhA	Unperturbed
CDJ70797	yafJ	Unperturbed
CDJ70807	pepD	Unperturbed
CDJ70808	gpt	Unperturbed
CDJ70809	frsA	Unperturbed
CDJ70810	crl	Unperturbed
CDJ70832	frmB	Unperturbed
CDJ70833	frmA	Unperturbed
CDJ70834	frmR	Unperturbed
CDJ70848	ampH	Unperturbed
CDJ70858	proC	Unperturbed
CDJ70863	yaiE	Unperturbed
CDJ70875	queA	Unperturbed
CDJ70880	yajD	Unperturbed
CDJ70883	nrdR	Unperturbed
CDJ70884	ribD	Unperturbed
CDJ70885	ribH	Unperturbed
CDJ70887	thiL	Unperturbed
CDJ70890	dxs	Unperturbed
CDJ70893	thiI	Unperturbed
CDJ70896	yajQ	Unperturbed
CDJ70911	ppiD	Unperturbed
CDJ70914	queC	Unperturbed
CDJ70922	tesB	Unperturbed
CDJ70932	acrA	Unperturbed
CDJ70938	apt	Unperturbed
CDJ70939	dnaX	Unperturbed
CDJ70940	ybaB	Unperturbed
CDJ70941	recR	Unperturbed
CDJ70943	adk	Unperturbed
CDJ70946	gsk	Unperturbed
CDJ70979	ylbA	Unperturbed
CDJ70986	purE	Unperturbed
CDJ70991	ybcJ	Unperturbed
CDJ70992	folD	Unperturbed
CDJ71046	ybdZ	Unperturbed
CDJ71047	entF	Unperturbed
CDJ71054	entC	Unperturbed
CDJ71055	entE	Unperturbed
CDJ71056	entB	Unperturbed
CDJ71057	entA	Unperturbed
CDJ71058	ybdB	Unperturbed
CDJ71084	cspE	Unperturbed
CDJ71095	ybeA	Unperturbed
CDJ71096	ybeB	Unperturbed
CDJ71117	ybeX	Unperturbed
CDJ71123	nagD	Unperturbed
CDJ71125	nagA	Unperturbed
CDJ71126	nagB	Unperturbed
CDJ71128	glnS	Unperturbed
CDJ71133	fldA	Unperturbed
CDJ71157	ybgI	Unperturbed
CDJ71175	sucD	Unperturbed
CDJ71187	tolB	Unperturbed
CDJ71188	pal	Unperturbed
CDJ71193	ybgS	Unperturbed
CDJ71195	gpmA	Unperturbed
CDJ71200	modF	Unperturbed
CDJ71201	modE	Unperturbed
CDJ71203	modA	Unperturbed
CDJ71206	ybhA	Unperturbed
CDJ71221	ybhK	Unperturbed
CDJ71222	moaA	Unperturbed
CDJ71223	moaB	Unperturbed
CDJ71225	moaD	Unperturbed
CDJ71226	moaE	Unperturbed
CDJ71241	ybiB	Unperturbed
CDJ71245	ybiX	Unperturbed
CDJ71255	ompX	Unperturbed
CDJ71260	ybiS	Unperturbed
CDJ71261	ybiT	Unperturbed
CDJ71263	ybiV	Unperturbed
CDJ71267	moeB	Unperturbed
CDJ71268	moeA	Unperturbed
CDJ71276	rimO	Unperturbed
CDJ71285	ybjI	Unperturbed
CDJ71292	nfsA	Unperturbed
CDJ71301	artJ	Unperturbed
CDJ71322	clpS	Unperturbed
CDJ71323	clpA	Unperturbed
CDJ71324	infA	Unperturbed
CDJ71331	lolA	Unperturbed
CDJ71332	rarA	Unperturbed
CDJ71333	serS	Unperturbed
CDJ71342	pflA	Unperturbed
CDJ71345	ycaO	Unperturbed
CDJ71350	cmk	Unperturbed
CDJ71351	rpsA	Unperturbed
CDJ71358	kdsB	Unperturbed
CDJ71363	mukE	Unperturbed
CDJ71367	ycbL	Unperturbed
CDJ71368	aspC	Unperturbed
CDJ71388	rlmL	Unperturbed
CDJ71389	uup	Unperturbed
CDJ71394	fabA	Unperturbed
CDJ71407	yccW	Unperturbed
CDJ71431	cspG	Unperturbed
CDJ71433	gnsA	Unperturbed
CDJ71469	ghrA	Unperturbed
CDJ71470	ycdX	Unperturbed
CDJ71471	ycdY	Unperturbed
CDJ71484	mdoG	Unperturbed
CDJ71490	yceA	Unperturbed
CDJ71503	yceM	Unperturbed
CDJ71521	rluC	Unperturbed
CDJ71522	yceF	Unperturbed
CDJ71523	yceD	Unperturbed
CDJ71524	rpmF	Unperturbed
CDJ71526	fabH	Unperturbed
CDJ71528	fabG	Unperturbed
CDJ71529	acpP	Unperturbed
CDJ71530	fabF	Unperturbed
CDJ71533	tmk	Unperturbed
CDJ71535	ycfH	Unperturbed
CDJ71542	nagZ	Unperturbed
CDJ71552	lolD	Unperturbed
CDJ71554	nagK	Unperturbed
CDJ71555	cobB	Unperturbed
CDJ71563	ycfD	Unperturbed
CDJ71565	phoP	Unperturbed
CDJ71566	purB	Unperturbed
CDJ71568	mnmA	Unperturbed
CDJ71569	nudJ	Unperturbed
CDJ71589	ycgJ	Unperturbed
CDJ71591	ycgL	Unperturbed
CDJ71604	ldcA	Unperturbed
CDJ71610	dhaM	Unperturbed
CDJ71616	pth	Unperturbed
CDJ71619	prs	Unperturbed
CDJ71620	ipk	Unperturbed
CDJ71627	kdsA	Unperturbed
CDJ71634	ychN	Unperturbed
CDJ71641	narJ	Unperturbed
CDJ71646	ychJ	Unperturbed
CDJ71649	galU	Unperturbed
CDJ71650	hns	Unperturbed
CDJ71660	yciU	Unperturbed
CDJ71666	yciA	Unperturbed
CDJ71680	yciO	Unperturbed
CDJ71682	rluB	Unperturbed
CDJ71684	yciK	Unperturbed
CDJ71686	yciN	Unperturbed
CDJ71692	ribA	Unperturbed
CDJ71702	rnb	Unperturbed
CDJ71710	sapA	Unperturbed
CDJ71720	pspA	Unperturbed
CDJ71739	tpx	Unperturbed
CDJ71749	fnr	Unperturbed
CDJ71759	ttcA	Unperturbed
CDJ71821	hrpA	Unperturbed
CDJ71833	rimL	Unperturbed
CDJ71836	tehB	Unperturbed
CDJ71841	ydcP	Unperturbed
CDJ71853	ydcY	Unperturbed
CDJ71855	yncA	Unperturbed
CDJ71859	yncE	Unperturbed
CDJ71881	maeA	Unperturbed
CDJ71882	rpsV	Unperturbed
CDJ71896	pqqL	Unperturbed
CDJ71941	ydfH	Unperturbed
CDJ71950	gnsB	Unperturbed
CDJ71957	cspB	Unperturbed
CDJ71963	relE	Unperturbed
CDJ71978	ynfB	Unperturbed
CDJ71986	dmsD	Unperturbed
CDJ72029	nth	Unperturbed
CDJ72031	gst	Unperturbed
CDJ72032	pdxY	Unperturbed
CDJ72033	tyrS	Unperturbed
CDJ72034	pdxH	Unperturbed
CDJ72038	slyA	Unperturbed
CDJ72046	nemA	Unperturbed
CDJ72047	gloA	Unperturbed
CDJ72048	rnt	Unperturbed
CDJ72050	grxD	Unperturbed
CDJ72058	cfa	Unperturbed
CDJ72059	ribC	Unperturbed
CDJ72062	ydhR	Unperturbed
CDJ72071	pykF	Unperturbed
CDJ72075	sufS	Unperturbed
CDJ72081	ydiI	Unperturbed
CDJ72099	aroH	Unperturbed
CDJ72101	ydiU	Unperturbed
CDJ72105	btuE	Unperturbed
CDJ72108	pheT	Unperturbed
CDJ72111	rplT	Unperturbed
CDJ72113	infC	Unperturbed
CDJ72114	thrS	Unperturbed
CDJ72121	yniC	Unperturbed
CDJ72132	chbB	Unperturbed
CDJ72137	spy	Unperturbed
CDJ72143	xthA	Unperturbed
CDJ72153	nudG	Unperturbed
CDJ72159	ydjA	Unperturbed
CDJ72161	ansA	Unperturbed
CDJ72162	pncA	Unperturbed
CDJ72173	gapA	Unperturbed
CDJ72181	yeaK	Unperturbed
CDJ72198	rnd	Unperturbed
CDJ72201	yeaZ	Unperturbed
CDJ72203	yoaB	Unperturbed
CDJ72206	pabB	Unperturbed
CDJ72208	sdaA	Unperturbed
CDJ72216	rrmA	Unperturbed
CDJ72225	prc	Unperturbed
CDJ72226	proQ	Unperturbed
CDJ72227	yebR	Unperturbed
CDJ72230	yebU	Unperturbed
CDJ72234	yebY	Unperturbed
CDJ72236	yobA	Unperturbed
CDJ72239	exoX	Unperturbed
CDJ72243	yebG	Unperturbed
CDJ72245	eda	Unperturbed
CDJ72246	edd	Unperturbed
CDJ72247	zwf	Unperturbed
CDJ72252	Zn2+uA	Unperturbed
CDJ72255	ruvB	Unperturbed
CDJ72256	ruvA	Unperturbed
CDJ72259	yebC	Unperturbed
CDJ72261	aspS	Unperturbed
CDJ72269	cutC	Unperturbed
CDJ72297	ftnA	Unperturbed
CDJ72300	yecA	Unperturbed
CDJ72345	dcm	Unperturbed
CDJ72348	hchA	Unperturbed
CDJ72359	amn	Unperturbed
CDJ72360	yeeN	Unperturbed
CDJ72395	hisA	Unperturbed
CDJ72396	hisF	Unperturbed
CDJ72400	gnd	Unperturbed
CDJ72404	wbbI	Unperturbed
CDJ72406	glf	Unperturbed
CDJ72412	galF	Unperturbed
CDJ72435	dcd	Unperturbed
CDJ72449	baeR	Unperturbed
CDJ72450	yegP	Unperturbed
CDJ72462	gatY	Unperturbed
CDJ72473	yohN	Unperturbed
CDJ72479	mrp	Unperturbed
CDJ72488	yehT	Unperturbed
CDJ72511	mglA	Unperturbed
CDJ72512	mglB	Unperturbed
CDJ72515	folE	Unperturbed
CDJ72516	yeiG	Unperturbed
CDJ72519	yeiE	Unperturbed
CDJ72521	nfo	Unperturbed
CDJ72542	rplY	Unperturbed
CDJ72544	yejL	Unperturbed
CDJ72560	napA	Unperturbed
CDJ72572	rcsB	Unperturbed
CDJ72584	gyrA	Unperturbed
CDJ72585	ubiG	Unperturbed
CDJ72589	nrdB	Unperturbed
CDJ72605	nudI	Unperturbed
CDJ72617	menB	Unperturbed
CDJ72619	menD	Unperturbed
CDJ72620	menF	Unperturbed
CDJ72623	rbn	Unperturbed
CDJ72638	nuoG	Unperturbed
CDJ72645	yfbQ	Unperturbed
CDJ72646	yfbR	Unperturbed
CDJ72649	yfbU	Unperturbed
CDJ72651	ackA	Unperturbed
CDJ72654	yfcD	Unperturbed
CDJ72655	yfcE	Unperturbed
CDJ72658	folX	Unperturbed
CDJ72664	hisJ	Unperturbed
CDJ72670	folC	Unperturbed
CDJ72671	accD	Unperturbed
CDJ72673	truA	Unperturbed
CDJ72678	fabB	Unperturbed
CDJ72679	mnmC	Unperturbed
CDJ72680	yfcL	Unperturbed
CDJ72681	yfcM	Unperturbed
CDJ72684	aroC	Unperturbed
CDJ72693	sixA	Unperturbed
CDJ72718	evgA	Unperturbed
CDJ72745	yfeD	Unperturbed
CDJ72754	ligA	Unperturbed
CDJ72758	ptsH	Unperturbed
CDJ72759	ptsI	Unperturbed
CDJ72760	crr	Unperturbed
CDJ72761	pdxK	Unperturbed
CDJ72764	cysM	Unperturbed
CDJ72768	cysP	Unperturbed
CDJ72816	dapE	Unperturbed
CDJ72823	dapA	Unperturbed
CDJ72839	yfgC	Unperturbed
CDJ72840	yfgD	Unperturbed
CDJ72843	upp	Unperturbed
CDJ72845	purN	Unperturbed
CDJ72847	ppx	Unperturbed
CDJ72852	guaA	Unperturbed
CDJ72854	xseA	Unperturbed
CDJ72856	engA	Unperturbed
CDJ72859	hisS	Unperturbed
CDJ72861	yfgA	Unperturbed
CDJ72862	rlmN	Unperturbed
CDJ72863	ndk	Unperturbed
CDJ72867	sseB	Unperturbed
CDJ72868	pepB	Unperturbed
CDJ72869	iscX	Unperturbed
CDJ72870	fdx	Unperturbed
CDJ72871	hscA	Unperturbed
CDJ72874	iscU	Unperturbed
CDJ72875	iscS	Unperturbed
CDJ72877	trmJ	Unperturbed
CDJ72878	suhB	Unperturbed
CDJ72898	glnB	Unperturbed
CDJ72909	pdxJ	Unperturbed
CDJ72912	rnc	Unperturbed
CDJ72914	lepA	Unperturbed
CDJ72916	rseB	Unperturbed
CDJ72926	yfiF	Unperturbed
CDJ72927	trxC	Unperturbed
CDJ72930	pssA	Unperturbed
CDJ72935	trmA	Unperturbed
CDJ72943	argE	Unperturbed
CDJ72960	metB	Unperturbed
CDJ72961	metJ	Unperturbed
CDJ72963	rpmE	Unperturbed
CDJ72964	priA	Unperturbed
CDJ72970	rraA	Unperturbed
CDJ72971	yiiU	Unperturbed
CDJ72974	glpX	Unperturbed
CDJ72975	fpr	Unperturbed
CDJ72983	pfkA	Unperturbed
CDJ72986	cpxR	Unperturbed
CDJ73003	fdhD	Unperturbed
CDJ73004	fdoG	Unperturbed
CDJ73005	fdoH	Unperturbed
CDJ73007	fdhE	Unperturbed
CDJ73011	dtd	Unperturbed
CDJ73013	yihX	Unperturbed
CDJ73031	hemN	Unperturbed
CDJ73032	yihI	Unperturbed
CDJ73033	engB	Unperturbed
CDJ73037	dsbA	Unperturbed
CDJ73038	rdoA	Unperturbed
CDJ73039	yihD	Unperturbed
CDJ73048	fre	Unperturbed
CDJ73049	ubiD	Unperturbed
CDJ73051	tatD	Unperturbed
CDJ73057	ubiE	Unperturbed
CDJ73064	yigL	Unperturbed
CDJ73070	yigI	Unperturbed
CDJ73079	dapF	Unperturbed
CDJ73081	cyaY	Unperturbed
CDJ73083	hemC	Unperturbed
CDJ73094	rffA	Unperturbed
CDJ73095	rffC	Unperturbed
CDJ73097	rffG	Unperturbed
CDJ73099	rffE	Unperturbed
CDJ73103	trxA	Unperturbed
CDJ73106	rep	Unperturbed
CDJ73107	ppiC	Unperturbed
CDJ73116	yifE	Unperturbed
CDJ73118	yieP	Unperturbed
CDJ73125	rbsA	Unperturbed
CDJ73133	mnmG	Unperturbed
CDJ73134	gidB	Unperturbed
CDJ73138	atpF	Unperturbed
CDJ73140	atpA	Unperturbed
CDJ73142	atpD	Unperturbed
CDJ73143	atpC	Unperturbed
CDJ73149	pstB	Unperturbed
CDJ73161	yieF	Unperturbed
CDJ73168	trmE	Unperturbed
CDJ73172	rpmH	Unperturbed
CDJ73173	dnaA	Unperturbed
CDJ73174	dnaN	Unperturbed
CDJ73176	gyrB	Unperturbed
CDJ73180	dgoR	Unperturbed
CDJ73186	yidR	Unperturbed
CDJ73203	ilvB	Unperturbed
CDJ73209	ade	Unperturbed
CDJ73226	gmk	Unperturbed
CDJ73231	rph	Unperturbed
CDJ73232	pyrE	Unperturbed
CDJ73234	dut	Unperturbed
CDJ73235	dfp	Unperturbed
CDJ73240	coaD	Unperturbed
CDJ73254	rfaF	Unperturbed
CDJ73255	rfaD	Unperturbed
CDJ73257	kbl	Unperturbed
CDJ73258	tdh	Unperturbed
CDJ73262	gpmM	Unperturbed
CDJ73264	grxC	Unperturbed
CDJ73266	gpsA	Unperturbed
CDJ73272	yibL	Unperturbed
CDJ73284	selA	Unperturbed
CDJ73316	glyQ	Unperturbed
CDJ73317	glyS	Unperturbed
CDJ73326	bisC	Unperturbed
CDJ73349	yhjJ	Unperturbed
CDJ73350	kdgK	Unperturbed
CDJ73376	gor	Unperturbed
CDJ73377	yhiR	Unperturbed
CDJ73381	uspA	Unperturbed
CDJ73404	sirA	Unperturbed
CDJ73409	rsmD	Unperturbed
CDJ73410	ftsY	Unperturbed
CDJ73415	yhhK	Unperturbed
CDJ73425	ugpQ	Unperturbed
CDJ73447	glpE	Unperturbed
CDJ73462	bioH	Unperturbed
CDJ73467	yhgF	Unperturbed
CDJ73468	greB	Unperturbed
CDJ73469	ompR	Unperturbed
CDJ73475	yrfG	Unperturbed
CDJ73477	nudE	Unperturbed
CDJ73484	aroK	Unperturbed
CDJ73485	aroB	Unperturbed
CDJ73486	damX	Unperturbed
CDJ73487	dam	Unperturbed
CDJ73488	rpe	Unperturbed
CDJ73489	gph	Unperturbed
CDJ73490	trpS	Unperturbed
CDJ73505	cysG	Unperturbed
CDJ73510	ppiA	Unperturbed
CDJ73513	pabA	Unperturbed
CDJ73514	argD	Unperturbed
CDJ73516	crp	Unperturbed
CDJ73517	yhfA	Unperturbed
CDJ73521	yheS	Unperturbed
CDJ73525	slyD	Unperturbed
CDJ73527	fkpA	Unperturbed
CDJ73529	yheN	Unperturbed
CDJ73530	yheM	Unperturbed
CDJ73533	rpsG	Unperturbed
CDJ73534	fusA	Unperturbed
CDJ73535	tufA	Unperturbed
CDJ73555	rplD	Unperturbed
CDJ73556	rplW	Unperturbed
CDJ73557	rplB	Unperturbed
CDJ73558	rpsS	Unperturbed
CDJ73559	rplV	Unperturbed
CDJ73561	rplP	Unperturbed
CDJ73562	rpmC	Unperturbed
CDJ73563	rpsQ	Unperturbed
CDJ73564	rplN	Unperturbed
CDJ73565	rplX	Unperturbed
CDJ73568	rpsH	Unperturbed
CDJ73569	rplF	Unperturbed
CDJ73572	rpmD	Unperturbed
CDJ73577	rpsK	Unperturbed
CDJ73579	rpoA	Unperturbed
CDJ73580	rplQ	Unperturbed
CDJ73585	trkA	Unperturbed
CDJ73586	rsmB	Unperturbed
CDJ73587	fmt	Unperturbed
CDJ73592	rimN	Unperturbed
CDJ73593	aroE	Unperturbed
CDJ73605	fis	Unperturbed
CDJ73607	prmA	Unperturbed
CDJ73610	accC	Unperturbed
CDJ73618	rng	Unperturbed
CDJ73627	argR	Unperturbed
CDJ73630	degQ	Unperturbed
CDJ73633	rplM	Unperturbed
CDJ73635	sspA	Unperturbed
CDJ73636	sspB	Unperturbed
CDJ73643	yhcH	Unperturbed
CDJ73659	ptsN	Unperturbed
CDJ73663	lptA	Unperturbed
CDJ73665	kdsC	Unperturbed
CDJ73666	kdsD	Unperturbed
CDJ73671	yrbC	Unperturbed
CDJ73673	yrbA	Unperturbed
CDJ73674	murA	Unperturbed
CDJ73676	ispB	Unperturbed
CDJ73684	rrmJ	Unperturbed
CDJ73685	hflB	Unperturbed
CDJ73687	glmM	Unperturbed
CDJ73690	argG	Unperturbed
CDJ73691	yhbC	Unperturbed
CDJ73693	infB	Unperturbed
CDJ73697	pnp	Unperturbed
CDJ73705	yhbS	Unperturbed
CDJ73730	sohA	Unperturbed
CDJ73750	yhaJ	Unperturbed
CDJ73771	rlmG	Unperturbed
CDJ73784	yqjI	Unperturbed
CDJ73785	yqjH	Unperturbed
CDJ73788	dnaG	Unperturbed
CDJ73798	cca	Unperturbed
CDJ73802	rfaE	Unperturbed
CDJ73815	ygiC	Unperturbed
CDJ73817	tolC	Unperturbed
CDJ73818	nudF	Unperturbed
CDJ73820	cpdA	Unperturbed
CDJ73822	parE	Unperturbed
CDJ73824	mdaB	Unperturbed
CDJ73835	ftsP	Unperturbed
CDJ73839	dkgA	Unperturbed
CDJ73843	metC	Unperturbed
CDJ73853	hybC	Unperturbed
CDJ73858	yghU	Unperturbed
CDJ73859	gsp	Unperturbed
CDJ73878	speC	Unperturbed
CDJ73881	yggX	Unperturbed
CDJ73882	mutY	Unperturbed
CDJ73889	rdgB	Unperturbed
CDJ73890	yggU	Unperturbed
CDJ73892	yggS	Unperturbed
CDJ73894	yqgF	Unperturbed
CDJ73895	yqgE	Unperturbed
CDJ73897	rsmE	Unperturbed
CDJ73906	speB	Unperturbed
CDJ73908	tktA	Unperturbed
CDJ73916	pgk	Unperturbed
CDJ73926	argP	Unperturbed
CDJ73930	zapA	Unperturbed
CDJ73931	ygfB	Unperturbed
CDJ73940	yqfB	Unperturbed
CDJ73942	ygfZ	Unperturbed
CDJ73945	fldB	Unperturbed
CDJ73948	recJ	Unperturbed
CDJ73949	prfB	Unperturbed
CDJ73950	lysS	Unperturbed
CDJ73989	ygeA	Unperturbed
CDJ74003	thyA	Unperturbed
CDJ74015	ygdL	Unperturbed
CDJ74016	csdE	Unperturbed
CDJ74017	csdA	Unperturbed
CDJ74021	ygdE	Unperturbed
CDJ74025	fucI	Unperturbed
CDJ74032	ygdH	Unperturbed
CDJ74033	queF	Unperturbed
CDJ74037	yqcA	Unperturbed
CDJ74042	rumA	Unperturbed
CDJ74049	pyrG	Unperturbed
CDJ74052	ygcF	Unperturbed
CDJ74063	sscR	Unperturbed
CDJ74066	cysH	Unperturbed
CDJ74081	ispD	Unperturbed
CDJ74082	ispF	Unperturbed
CDJ74083	truD	Unperturbed
CDJ74084	surE	Unperturbed
CDJ74087	rpoS	Unperturbed
CDJ74120	gutQ	Unperturbed
CDJ74128	ygaD	Unperturbed
CDJ74132	csrA	Unperturbed
CDJ74133	yqaB	Unperturbed
CDJ74160	gabD	Unperturbed
CDJ74186	smpB	Unperturbed
CDJ74188	yfjF	Unperturbed
CDJ74191	ppnK	Unperturbed
CDJ74195	ffh	Unperturbed
CDJ74197	rimM	Unperturbed
CDJ74198	trmD	Unperturbed
CDJ74199	rplS	Unperturbed
CDJ74204	aroF	Unperturbed
CDJ74206	pheA	Unperturbed
CDJ74210	rluD	Unperturbed
CDJ74211	yfiH	Unperturbed
CDJ74213	murB	Unperturbed
CDJ74214	birA	Unperturbed
CDJ74218	nusG	Unperturbed
CDJ74219	rplK	Unperturbed
CDJ74221	rplJ	Unperturbed
CDJ74223	rpoB	Unperturbed
CDJ74224	rpoC	Unperturbed
CDJ74233	nudC	Unperturbed
CDJ74234	hemE	Unperturbed
CDJ74236	yjaG	Unperturbed
CDJ74237	hupA	Unperturbed
CDJ74242	purD	Unperturbed
CDJ74251	iclR	Unperturbed
CDJ74255	rluF	Unperturbed
CDJ74269	malK	Unperturbed
CDJ74279	zur	Unperturbed
CDJ74282	dusA	Unperturbed
CDJ74285	dnaB	Unperturbed
CDJ74286	alr	Unperturbed
CDJ74291	yjbR	Unperturbed
CDJ74302	acs	Unperturbed
CDJ74323	rpiR	Unperturbed
CDJ74362	lysU	Unperturbed
CDJ74378	yjeK	Unperturbed
CDJ74384	ampC	Unperturbed
CDJ74389	poxA	Unperturbed
CDJ74396	orn	Unperturbed
CDJ74400	amiB	Unperturbed
CDJ74402	miaA	Unperturbed
CDJ74405	hflK	Unperturbed
CDJ74408	purA	Unperturbed
CDJ74409	nsrR	Unperturbed
CDJ74411	rlmB	Unperturbed
CDJ74422	ulaR	Unperturbed
CDJ74434	rplI	Unperturbed
CDJ74437	fklB	Unperturbed
CDJ74444	cysQ	Unperturbed
CDJ74446	ytfJ	Unperturbed
CDJ74452	ytfP	Unperturbed
CDJ74455	ppa	Unperturbed
CDJ74456	ytfQ	Unperturbed
CDJ74460	fbp	Unperturbed
CDJ74461	mpl	Unperturbed
CDJ74462	yjgA	Unperturbed
CDJ74463	pmbA	Unperturbed
CDJ74465	nrdD	Unperturbed
CDJ74466	treC	Unperturbed
CDJ74467	treB	Unperturbed
CDJ74470	yjgF	Unperturbed
CDJ74477	yjgK	Unperturbed
CDJ74483	valS	Unperturbed
CDJ74484	holC	Unperturbed
CDJ74488	yjgR	Unperturbed
CDJ74511	yjhU	Unperturbed
CDJ74527	nanM	Unperturbed
CDJ74539	uxuA	Unperturbed
CDJ74541	uxuR	Unperturbed
CDJ74563	mrr	Unperturbed
CDJ74572	yjjA	Unperturbed
CDJ74574	dnaT	Unperturbed
CDJ74581	rsmC	Unperturbed
CDJ74586	osmY	Unperturbed
CDJ74589	yjjV	Unperturbed
CDJ74593	deoA	Unperturbed
CDJ74595	deoD	Unperturbed
CDJ74599	serB	Unperturbed
CDJ74602	yjjK	Unperturbed
CDJ74603	slt	Unperturbed
CDJ74604	trpR	Unperturbed
CDJ74605	yjjX	Unperturbed
CDJ74612	arcA	Unperturbed
CDJ74614	yjtD	Unperturbed

## Sheet: DnaK_37C_Yadav
Accession	Gene	Perturbation
CDJ74375	groEL	perturbed
CDJ70601	dnaK	perturbed
CDJ74212	clpB	perturbed
CDJ74500	yjhC	perturbed
CDJ73359	gadA	perturbed
CDJ71456	putA	perturbed
CDJ73651	gltB	perturbed
CDJ74527	nanM	perturbed
CDJ70942	htpG	perturbed
CDJ72968	hslU	perturbed
CDJ74374	groES	perturbed
CDJ74192	grpE	perturbed
CDJ73378	prlC	perturbed
CDJ72967	hslV	perturbed
CDJ74123	srlD	perturbed
CDJ70909	lon	perturbed
CDJ70613	ileS	perturbed
CDJ70699	acnB	perturbed
CDJ73641	nanE	perturbed
CDJ74124	srlB	perturbed
CDJ70812	proB	perturbed
CDJ70907	clpP	perturbed
CDJ71787	ydbK	perturbed
CDJ73321	cspA	perturbed
CDJ70674	murC	perturbed
CDJ73473	hslO	perturbed
CDJ70590	thrA	perturbed
CDJ71364	mukB	perturbed
CDJ73639	nanA	perturbed
CDJ73928	serA	perturbed
CDJ74252	metH	perturbed
CDJ70954	ybaS	perturbed
CDJ71118	ybeY	perturbed
CDJ71337	ycaC	perturbed
CDJ71446	wrbA	perturbed
CDJ71691	acnA	perturbed
CDJ71588	minC	perturbed
CDJ73366	hdeA	perturbed
CDJ74268	malE	perturbed
CDJ70668	murE	perturbed
CDJ70752	frr	perturbed
CDJ71047	entF	perturbed
CDJ72594	glpA	perturbed
CDJ72808	tktB	perturbed
CDJ72924	yfiD	perturbed
CDJ73445	glgP	perturbed
CDJ73643	yhcH	perturbed
CDJ73650	gltD	perturbed
CDJ73699	deaD	perturbed
CDJ74585	prfC	perturbed
CDJ70671	murD	perturbed
CDJ70702	speE	perturbed
CDJ70757	bamA	perturbed
CDJ71071	rnk	perturbed
CDJ71087	lipA	perturbed
CDJ71549	mfd	perturbed
CDJ72768	cysP	perturbed
CDJ73787	rpoD	perturbed
CDJ74560	hsdS	perturbed
CDJ74594	deoB	perturbed
CDJ70602	dnaJ	perturbed
CDJ70781	gmhB	perturbed
CDJ70961	ybbN	perturbed
CDJ71090	ybeD	perturbed
CDJ71126	nagB	perturbed
CDJ72007	fumC	perturbed
CDJ72940	argH	perturbed
CDJ73379	yhiQ	perturbed
CDJ73686	folP	perturbed
CDJ73859	gsp	perturbed
CDJ74584	yjjG	perturbed
CDJ70905	bolA	perturbed
CDJ71053	fepB	perturbed
CDJ71054	entC	perturbed
CDJ71119	ybeZ	perturbed
CDJ71137	pgm	perturbed
CDJ71207	pgl	perturbed
CDJ71253	dps	perturbed
CDJ71312	poxB	perturbed
CDJ71699	yciT	perturbed
CDJ71736	ycjX	perturbed
CDJ71884	osmC	perturbed
CDJ71942	ydfZ	perturbed
CDJ72371	flu	perturbed
CDJ72496	bglX	perturbed
CDJ72807	talA	perturbed
CDJ73061	metE	perturbed
CDJ73145	glmS	perturbed
CDJ73740	tdcB	perturbed
CDJ74129	recA	perturbed
CDJ74467	treB	perturbed
CDJ74526	yjhS	perturbed
CDJ70640	surA	perturbed
CDJ70644	hepA	perturbed
CDJ70813	proA	perturbed
CDJ70963	tesA	perturbed
CDJ70985	purK	perturbed
CDJ71046	ybdZ	perturbed
CDJ71102	ybeL	perturbed
CDJ71294	ybjN	perturbed
CDJ71304	artI	perturbed
CDJ71311	ltaE	perturbed
CDJ71321	cspD	perturbed
CDJ71362	mukF	perturbed
CDJ71609	treA	perturbed
CDJ71784	ynaE	perturbed
CDJ71790	ldhA	perturbed
CDJ71823	aldA	perturbed
CDJ71856	yncB	perturbed
CDJ72079	sufA	perturbed
CDJ72117	pfkB	perturbed
CDJ72126	katE	perturbed
CDJ72259	yebC	perturbed
CDJ72409	rfbA	perturbed
CDJ72463	fbaB	perturbed
CDJ72977	yiiS	perturbed
CDJ73010	yiiD	perturbed
CDJ73188	ibpA	perturbed
CDJ73239	mutM	perturbed
CDJ73367	hdeB	perturbed
CDJ73413	rpoH	perturbed
CDJ73460	gntY	perturbed
CDJ73642	nanK	perturbed
CDJ73786	mug	perturbed
CDJ73828	ygiW	perturbed
CDJ73832	ygiS	perturbed
CDJ73883	trmB	perturbed
CDJ73901	metK	perturbed
CDJ74028	fucO	perturbed
CDJ74139	mprA	perturbed
CDJ74146	nrdE	perturbed
CDJ74160	gabD	perturbed
CDJ74271	malM	perturbed
CDJ74278	yjbJ	perturbed
CDJ74466	treC	perturbed
CDJ74480	rraB	perturbed
CDJ74506	fecB	perturbed
CDJ74507	fecA	perturbed
CDJ74563	mrr	perturbed
CDJ74595	deoD	perturbed
CDJ74602	yjjK	perturbed
CDJ74606	ytjC	perturbed
CDJ70594	yaaA	perturbed
CDJ70596	talB	perturbed
CDJ70641	imp	perturbed
CDJ70683	yacG	perturbed
CDJ70686	guaC	perturbed
CDJ70700	yacL	perturbed
CDJ70706	hpt	perturbed
CDJ70714	panC	perturbed
CDJ70727	sfsA	perturbed
CDJ70744	yaeH	perturbed
CDJ70761	lpxA	perturbed
CDJ70765	accA	perturbed
CDJ70775	proS	perturbed
CDJ70806	yafP	perturbed
CDJ70809	frsA	perturbed
CDJ70868	sbcD	perturbed
CDJ70875	queA	perturbed
CDJ71037	nfsB	perturbed
CDJ71045	fes	perturbed
CDJ71057	entA	perturbed
CDJ71072	rna	perturbed
CDJ71120	miaB	perturbed
CDJ71123	nagD	perturbed
CDJ71157	ybgI	perturbed
CDJ71193	ybgS	perturbed
CDJ71213	ybhB	perturbed
CDJ71242	ybiC	perturbed
CDJ71252	glnH	perturbed
CDJ71276	rimO	perturbed
CDJ71332	rarA	perturbed
CDJ71347	serC	perturbed
CDJ71348	aroA	perturbed
CDJ71352	ihfB	perturbed
CDJ71370	asnC	perturbed
CDJ71420	appA	perturbed
CDJ71499	grxB	perturbed
CDJ71538	hinT	perturbed
CDJ71542	nagZ	perturbed
CDJ71593	ycgN	perturbed
CDJ71610	dhaM	perturbed
CDJ71664	yciI	perturbed
CDJ71785	uspF	perturbed
CDJ72008	fumA	perturbed
CDJ72025	rsxC	perturbed
CDJ72077	sufC	perturbed
CDJ72410	rfbD	perturbed
CDJ72436	udk	perturbed
CDJ72451	yegQ	perturbed
CDJ72479	mrp	perturbed
CDJ72480	metG	perturbed
CDJ72497	dld	perturbed
CDJ72512	mglB	perturbed
CDJ72527	yeiN	perturbed
CDJ72589	nrdB	perturbed
CDJ72715	dsdA	perturbed
CDJ72818	ypfH	perturbed
CDJ72821	purC	perturbed
CDJ72898	glnB	perturbed
CDJ72927	trxC	perturbed
CDJ72944	ppc	perturbed
CDJ72957	katG	perturbed
CDJ72988	yiiM	perturbed
CDJ73014	yihW	perturbed
CDJ73033	engB	perturbed
CDJ73107	ppiC	perturbed
CDJ73138	atpF	perturbed
CDJ73189	ibpB	perturbed
CDJ73273	yibT	perturbed
CDJ73326	bisC	perturbed
CDJ73331	eptB	perturbed
CDJ73377	yhiR	perturbed
CDJ73411	ftsE	perturbed
CDJ73453	malT	perturbed
CDJ73630	degQ	perturbed
CDJ73726	agaV	perturbed
CDJ73817	tolC	perturbed
CDJ73839	dkgA	perturbed
CDJ73935	gcvT	perturbed
CDJ73936	gcvH	perturbed
CDJ74009	ptrA	perturbed
CDJ74047	chpA	perturbed
CDJ74048	mazG	perturbed
CDJ74077	cysN	perturbed
CDJ74418	aidB	perturbed
CDJ74471	pyrI	perturbed
CDJ74540	uxuB	perturbed
CDJ74593	deoA	perturbed
CDJ74599	serB	perturbed
CDJ74608	creA	perturbed
CDJ70615	fkpB	Unperturbed
CDJ70616	ispH	Unperturbed
CDJ70663	fruR	Unperturbed
CDJ70665	mraW	Unperturbed
CDJ70669	murF	Unperturbed
CDJ70685	coaE	Unperturbed
CDJ70696	aceF	Unperturbed
CDJ70697	lpd	Unperturbed
CDJ70708	yadG	Unperturbed
CDJ70740	mtn	Unperturbed
CDJ70748	map	Unperturbed
CDJ70753	dxr	Unperturbed
CDJ70754	ispU	Unperturbed
CDJ70768	tilS	Unperturbed
CDJ70776	yaeB	Unperturbed
CDJ70782	dkgB	Unperturbed
CDJ70789	rnhA	Unperturbed
CDJ70807	pepD	Unperturbed
CDJ70808	gpt	Unperturbed
CDJ70848	ampH	Unperturbed
CDJ70860	aroL	Unperturbed
CDJ70876	tgt	Unperturbed
CDJ70881	tsx	Unperturbed
CDJ70884	ribD	Unperturbed
CDJ70886	nusB	Unperturbed
CDJ70889	yajO	Unperturbed
CDJ70910	hupB	Unperturbed
CDJ70922	tesB	Unperturbed
CDJ70946	gsk	Unperturbed
CDJ70950	ybaK	Unperturbed
CDJ70953	copA	Unperturbed
CDJ70979	ylbA	Unperturbed
CDJ71125	nagA	Unperturbed
CDJ71173	sucB	Unperturbed
CDJ71194	aroG	Unperturbed
CDJ71197	galK	Unperturbed
CDJ71201	modE	Unperturbed
CDJ71221	ybhK	Unperturbed
CDJ71245	ybiX	Unperturbed
CDJ71266	fsaA	Unperturbed
CDJ71292	nfsA	Unperturbed
CDJ71301	artJ	Unperturbed
CDJ71343	pflB	Unperturbed
CDJ71367	ycbL	Unperturbed
CDJ71387	ycbX	Unperturbed
CDJ71397	ompA	Unperturbed
CDJ71408	yccX	Unperturbed
CDJ71431	cspG	Unperturbed
CDJ71433	gnsA	Unperturbed
CDJ71442	cbpA	Unperturbed
CDJ71445	yccJ	Unperturbed
CDJ71458	efeO	Unperturbed
CDJ71459	efeB	Unperturbed
CDJ71471	ycdY	Unperturbed
CDJ71491	yceI	Unperturbed
CDJ71497	pyrC	Unperturbed
CDJ71519	rne	Unperturbed
CDJ71524	rpmF	Unperturbed
CDJ71526	fabH	Unperturbed
CDJ71535	ycfH	Unperturbed
CDJ71552	lolD	Unperturbed
CDJ71563	ycfD	Unperturbed
CDJ71565	phoP	Unperturbed
CDJ71587	minD	Unperturbed
CDJ71589	ycgJ	Unperturbed
CDJ71601	dadA	Unperturbed
CDJ71611	dhaL	Unperturbed
CDJ71620	ipk	Unperturbed
CDJ71654	oppA	Unperturbed
CDJ71682	rluB	Unperturbed
CDJ71748	uspE	Unperturbed
CDJ71749	fnr	Unperturbed
CDJ71759	ttcA	Unperturbed
CDJ71820	azoR	Unperturbed
CDJ71921	uxaB	Unperturbed
CDJ71940	ydfG	Unperturbed
CDJ71950	gnsB	Unperturbed
CDJ71957	cspB	Unperturbed
CDJ72014	hdhA	Unperturbed
CDJ72061	ydhQ	Unperturbed
CDJ72073	ynhG	Unperturbed
CDJ72075	sufS	Unperturbed
CDJ72078	sufB	Unperturbed
CDJ72081	ydiI	Unperturbed
CDJ72111	rplT	Unperturbed
CDJ72113	infC	Unperturbed
CDJ72119	yniA	Unperturbed
CDJ72157	topB	Unperturbed
CDJ72158	selD	Unperturbed
CDJ72172	msrB	Unperturbed
CDJ72225	prc	Unperturbed
CDJ72227	yebR	Unperturbed
CDJ72237	holE	Unperturbed
CDJ72243	yebG	Unperturbed
CDJ72256	ruvA	Unperturbed
CDJ72345	dcm	Unperturbed
CDJ72359	amn	Unperturbed
CDJ72390	hisG	Unperturbed
CDJ72397	hisI	Unperturbed
CDJ72404	wbbI	Unperturbed
CDJ72406	glf	Unperturbed
CDJ72411	rfbB	Unperturbed
CDJ72439	yegD	Unperturbed
CDJ72487	yehS	Unperturbed
CDJ72502	dusC	Unperturbed
CDJ72511	mglA	Unperturbed
CDJ72540	rsuA	Unperturbed
CDJ72564	eco	Unperturbed
CDJ72565	mqo	Unperturbed
CDJ72572	rcsB	Unperturbed
CDJ72585	ubiG	Unperturbed
CDJ72615	menE	Unperturbed
CDJ72620	menF	Unperturbed
CDJ72641	nuoC	Unperturbed
CDJ72644	lrhA	Unperturbed
CDJ72669	dedD	Unperturbed
CDJ72681	yfcM	Unperturbed
CDJ72693	sixA	Unperturbed
CDJ72810	nudK	Unperturbed
CDJ72822	bamC	Unperturbed
CDJ72845	purN	Unperturbed
CDJ72855	yfgJ	Unperturbed
CDJ72860	ispG	Unperturbed
CDJ72866	sseA	Unperturbed
CDJ72869	iscX	Unperturbed
CDJ72897	hmp	Unperturbed
CDJ72918	rpoE	Unperturbed
CDJ72953	fsaB	Unperturbed
CDJ72954	gldA	Unperturbed
CDJ72976	uspD	Unperturbed
CDJ72979	yiiQ	Unperturbed
CDJ73011	dtd	Unperturbed
CDJ73053	tatB	Unperturbed
CDJ73098	wecC	Unperturbed
CDJ73104	rhlB	Unperturbed
CDJ73108	ilvC	Unperturbed
CDJ73116	yifE	Unperturbed
CDJ73130	asnA	Unperturbed
CDJ73134	gidB	Unperturbed
CDJ73149	pstB	Unperturbed
CDJ73172	rpmH	Unperturbed
CDJ73178	yidA	Unperturbed
CDJ73186	yidR	Unperturbed
CDJ73209	ade	Unperturbed
CDJ73224	spoT	Unperturbed
CDJ73268	yibK	Unperturbed
CDJ73275	mtlD	Unperturbed
CDJ73283	yibF	Unperturbed
CDJ73372	arsC	Unperturbed
CDJ73409	rsmD	Unperturbed
CDJ73414	livJ	Unperturbed
CDJ73415	yhhK	Unperturbed
CDJ73434	yhhX	Unperturbed
CDJ73440	asd	Unperturbed
CDJ73443	glgC	Unperturbed
CDJ73488	rpe	Unperturbed
CDJ73502	frlB	Unperturbed
CDJ73528	yheO	Unperturbed
CDJ73533	rpsG	Unperturbed
CDJ73536	chiA	Unperturbed
CDJ73570	rplR	Unperturbed
CDJ73576	rpsM	Unperturbed
CDJ73612	yhdH	Unperturbed
CDJ73614	mreB	Unperturbed
CDJ73615	mreC	Unperturbed
CDJ73618	rng	Unperturbed
CDJ73634	rpsI	Unperturbed
CDJ73654	elbB	Unperturbed
CDJ73684	rrmJ	Unperturbed
CDJ73685	hflB	Unperturbed
CDJ73701	yhbW	Unperturbed
CDJ73747	yhaM	Unperturbed
CDJ73758	yqjC	Unperturbed
CDJ73818	nudF	Unperturbed
CDJ73846	yghA	Unperturbed
CDJ73858	yghU	Unperturbed
CDJ73886	ansB	Unperturbed
CDJ73947	dsbC	Unperturbed
CDJ74052	ygcF	Unperturbed
CDJ74095	mutS	Unperturbed
CDJ74142	proX	Unperturbed
CDJ74145	nrdF	Unperturbed
CDJ74159	gabT	Unperturbed
CDJ74177	rnlA	Unperturbed
CDJ74186	smpB	Unperturbed
CDJ74233	nudC	Unperturbed
CDJ74251	iclR	Unperturbed
CDJ74276	lexA	Unperturbed
CDJ74284	qor	Unperturbed
CDJ74364	cadA	Unperturbed
CDJ74379	efp	Unperturbed
CDJ74411	rlmB	Unperturbed
CDJ74441	ytfG	Unperturbed
CDJ74460	fbp	Unperturbed
CDJ74461	mpl	Unperturbed
CDJ74494	yjgB	Unperturbed
CDJ74539	uxuA	Unperturbed
CDJ74561	hsdM	Unperturbed
CDJ74572	yjjA	Unperturbed
CDJ74588	yjjU	Unperturbed
CDJ74591	yjjI	Unperturbed
CDJ74600	radA	Unperturbed
CDJ74612	arcA	Unperturbed
CDJ70592	thrC	Unperturbed
CDJ70597	mogA	Unperturbed
CDJ70610	rpsT	Unperturbed
CDJ70612	ribF	Unperturbed
CDJ70617	rihC	Unperturbed
CDJ70618	dapB	Unperturbed
CDJ70619	carA	Unperturbed
CDJ70620	carB	Unperturbed
CDJ70635	folA	Unperturbed
CDJ70636	apaH	Unperturbed
CDJ70637	apaG	Unperturbed
CDJ70638	ksgA	Unperturbed
CDJ70639	pdxA	Unperturbed
CDJ70643	rluA	Unperturbed
CDJ70652	tbpA	Unperturbed
CDJ70655	leuD	Unperturbed
CDJ70657	leuB	Unperturbed
CDJ70675	ddl	Unperturbed
CDJ70677	ftsA	Unperturbed
CDJ70678	ftsZ	Unperturbed
CDJ70679	lpxC	Unperturbed
CDJ70681	secA	Unperturbed
CDJ70684	yacF	Unperturbed
CDJ70690	nadC	Unperturbed
CDJ70691	ampD	Unperturbed
CDJ70694	pdhR	Unperturbed
CDJ70695	aceE	Unperturbed
CDJ70701	speD	Unperturbed
CDJ70704	cueO	Unperturbed
CDJ70707	can	Unperturbed
CDJ70712	panD	Unperturbed
CDJ70715	panB	Unperturbed
CDJ70724	pcnB	Unperturbed
CDJ70725	yadB	Unperturbed
CDJ70726	dksA	Unperturbed
CDJ70729	hrpB	Unperturbed
CDJ70731	fhuA	Unperturbed
CDJ70732	fhuC	Unperturbed
CDJ70735	hemL	Unperturbed
CDJ70737	erpA	Unperturbed
CDJ70742	degP	Unperturbed
CDJ70746	dapD	Unperturbed
CDJ70747	glnD	Unperturbed
CDJ70749	rpsB	Unperturbed
CDJ70750	tsf	Unperturbed
CDJ70751	pyrH	Unperturbed
CDJ70758	skp	Unperturbed
CDJ70759	lpxD	Unperturbed
CDJ70760	fabZ	Unperturbed
CDJ70764	dnaE	Unperturbed
CDJ70767	yaeR	Unperturbed
CDJ70769	rof	Unperturbed
CDJ70770	yaeP	Unperturbed
CDJ70771	yaeQ	Unperturbed
CDJ70778	metQ	Unperturbed
CDJ70780	metN	Unperturbed
CDJ70784	yafD	Unperturbed
CDJ70787	gloB	Unperturbed
CDJ70790	dnaQ	Unperturbed
CDJ70793	yafV	Unperturbed
CDJ70794	ivy	Unperturbed
CDJ70796	gmhA	Unperturbed
CDJ70797	yafJ	Unperturbed
CDJ70810	crl	Unperturbed
CDJ70828	mhpF	Unperturbed
CDJ70831	yaiL	Unperturbed
CDJ70832	frmB	Unperturbed
CDJ70833	frmA	Unperturbed
CDJ70834	frmR	Unperturbed
CDJ70844	hemB	Unperturbed
CDJ70853	ddl	Unperturbed
CDJ70858	proC	Unperturbed
CDJ70862	aroM	Unperturbed
CDJ70863	yaiE	Unperturbed
CDJ70864	rdgC	Unperturbed
CDJ70865	mak	Unperturbed
CDJ70869	phoB	Unperturbed
CDJ70880	yajD	Unperturbed
CDJ70883	nrdR	Unperturbed
CDJ70885	ribH	Unperturbed
CDJ70887	thiL	Unperturbed
CDJ70890	dxs	Unperturbed
CDJ70891	ispA	Unperturbed
CDJ70892	xseB	Unperturbed
CDJ70893	thiI	Unperturbed
CDJ70894	yajL	Unperturbed
CDJ70895	panE	Unperturbed
CDJ70896	yajQ	Unperturbed
CDJ70904	yajG	Unperturbed
CDJ70906	tig	Unperturbed
CDJ70908	clpX	Unperturbed
CDJ70911	ppiD	Unperturbed
CDJ70914	queC	Unperturbed
CDJ70928	maa	Unperturbed
CDJ70932	acrA	Unperturbed
CDJ70938	apt	Unperturbed
CDJ70939	dnaX	Unperturbed
CDJ70940	ybaB	Unperturbed
CDJ70941	recR	Unperturbed
CDJ70943	adk	Unperturbed
CDJ70949	ushA	Unperturbed
CDJ70968	ybbB	Unperturbed
CDJ70971	allR	Unperturbed
CDJ70986	purE	Unperturbed
CDJ70988	ppiB	Unperturbed
CDJ70989	cysS	Unperturbed
CDJ70991	ybcJ	Unperturbed
CDJ70992	folD	Unperturbed
CDJ71055	entE	Unperturbed
CDJ71056	entB	Unperturbed
CDJ71058	ybdB	Unperturbed
CDJ71066	dsbG	Unperturbed
CDJ71067	ahpC	Unperturbed
CDJ71068	ahpF	Unperturbed
CDJ71069	uspG	Unperturbed
CDJ71084	cspE	Unperturbed
CDJ71089	lipB	Unperturbed
CDJ71095	ybeA	Unperturbed
CDJ71096	ybeB	Unperturbed
CDJ71098	nadD	Unperturbed
CDJ71101	leuS	Unperturbed
CDJ71110	rihA	Unperturbed
CDJ71114	gltI	Unperturbed
CDJ71117	ybeX	Unperturbed
CDJ71121	ubiF	Unperturbed
CDJ71122	asnB	Unperturbed
CDJ71124	nagC	Unperturbed
CDJ71127	nagE	Unperturbed
CDJ71128	glnS	Unperturbed
CDJ71131	fur	Unperturbed
CDJ71133	fldA	Unperturbed
CDJ71135	ybfF	Unperturbed
CDJ71136	seqA	Unperturbed
CDJ71158	ybgJ	Unperturbed
CDJ71159	ybgK	Unperturbed
CDJ71167	gltA	Unperturbed
CDJ71170	sdhA	Unperturbed
CDJ71171	sdhB	Unperturbed
CDJ71172	sucA	Unperturbed
CDJ71174	sucC	Unperturbed
CDJ71175	sucD	Unperturbed
CDJ71179	cydA	Unperturbed
CDJ71187	tolB	Unperturbed
CDJ71188	pal	Unperturbed
CDJ71189	ybgF	Unperturbed
CDJ71195	gpmA	Unperturbed
CDJ71196	galM	Unperturbed
CDJ71198	galT	Unperturbed
CDJ71199	galE	Unperturbed
CDJ71200	modF	Unperturbed
CDJ71203	modA	Unperturbed
CDJ71206	ybhA	Unperturbed
CDJ71220	uvrB	Unperturbed
CDJ71222	moaA	Unperturbed
CDJ71223	moaB	Unperturbed
CDJ71224	moaC	Unperturbed
CDJ71225	moaD	Unperturbed
CDJ71226	moaE	Unperturbed
CDJ71241	ybiB	Unperturbed
CDJ71255	ompX	Unperturbed
CDJ71260	ybiS	Unperturbed
CDJ71261	ybiT	Unperturbed
CDJ71262	ybiU	Unperturbed
CDJ71263	ybiV	Unperturbed
CDJ71267	moeB	Unperturbed
CDJ71268	moeA	Unperturbed
CDJ71271	gsiB	Unperturbed
CDJ71279	yliJ	Unperturbed
CDJ71285	ybjI	Unperturbed
CDJ71290	grxA	Unperturbed
CDJ71322	clpS	Unperturbed
CDJ71323	clpA	Unperturbed
CDJ71324	infA	Unperturbed
CDJ71328	trxB	Unperturbed
CDJ71329	lrp	Unperturbed
CDJ71330	ftsK	Unperturbed
CDJ71331	lolA	Unperturbed
CDJ71333	serS	Unperturbed
CDJ71342	pflA	Unperturbed
CDJ71345	ycaO	Unperturbed
CDJ71350	cmk	Unperturbed
CDJ71351	rpsA	Unperturbed
CDJ71357	ycaR	Unperturbed
CDJ71358	kdsB	Unperturbed
CDJ71363	mukE	Unperturbed
CDJ71368	aspC	Unperturbed
CDJ71369	ompF	Unperturbed
CDJ71371	pncB	Unperturbed
CDJ71372	pepN	Unperturbed
CDJ71388	rlmL	Unperturbed
CDJ71389	uup	Unperturbed
CDJ71394	fabA	Unperturbed
CDJ71403	mgsA	Unperturbed
CDJ71405	yccU	Unperturbed
CDJ71407	yccW	Unperturbed
CDJ71444	agp	Unperturbed
CDJ71469	ghrA	Unperturbed
CDJ71470	ycdX	Unperturbed
CDJ71481	ymdB	Unperturbed
CDJ71484	mdoG	Unperturbed
CDJ71490	yceA	Unperturbed
CDJ71494	solA	Unperturbed
CDJ71496	dinI	Unperturbed
CDJ71502	yceH	Unperturbed
CDJ71503	yceM	Unperturbed
CDJ71521	rluC	Unperturbed
CDJ71522	yceF	Unperturbed
CDJ71523	yceD	Unperturbed
CDJ71527	fabD	Unperturbed
CDJ71528	fabG	Unperturbed
CDJ71529	acpP	Unperturbed
CDJ71530	fabF	Unperturbed
CDJ71533	tmk	Unperturbed
CDJ71534	holB	Unperturbed
CDJ71543	ycfP	Unperturbed
CDJ71554	nagK	Unperturbed
CDJ71555	cobB	Unperturbed
CDJ71558	potD	Unperturbed
CDJ71561	potA	Unperturbed
CDJ71562	pepT	Unperturbed
CDJ71566	purB	Unperturbed
CDJ71568	mnmA	Unperturbed
CDJ71569	nudJ	Unperturbed
CDJ71571	icd	Unperturbed
CDJ71582	ymgD	Unperturbed
CDJ71586	minE	Unperturbed
CDJ71591	ycgL	Unperturbed
CDJ71592	ycgM	Unperturbed
CDJ71599	fadR	Unperturbed
CDJ71602	dadX	Unperturbed
CDJ71604	ldcA	Unperturbed
CDJ71612	dhaK	Unperturbed
CDJ71615	ychF	Unperturbed
CDJ71616	pth	Unperturbed
CDJ71619	prs	Unperturbed
CDJ71623	prfA	Unperturbed
CDJ71627	kdsA	Unperturbed
CDJ71634	ychN	Unperturbed
CDJ71636	narL	Unperturbed
CDJ71639	narG	Unperturbed
CDJ71640	narH	Unperturbed
CDJ71645	purU	Unperturbed
CDJ71646	ychJ	Unperturbed
CDJ71649	galU	Unperturbed
CDJ71650	hns	Unperturbed
CDJ71651	tdk	Unperturbed
CDJ71652	adhE	Unperturbed
tr	malG	Unperturbed
CDJ71660	yciU	Unperturbed
CDJ71666	yciA	Unperturbed
CDJ71673	trpA	Unperturbed
CDJ71674	trpB	Unperturbed
CDJ71680	yciO	Unperturbed
CDJ71683	btuR	Unperturbed
CDJ71684	yciK	Unperturbed
CDJ71686	yciN	Unperturbed
CDJ71687	topA	Unperturbed
CDJ71688	cysB	Unperturbed
CDJ71692	ribA	Unperturbed
CDJ71696	pyrF	Unperturbed
CDJ71702	rnb	Unperturbed
CDJ71704	fabI	Unperturbed
CDJ71710	sapA	Unperturbed
CDJ71720	pspA	Unperturbed
CDJ71724	pspE	Unperturbed
CDJ71738	tyrR	Unperturbed
CDJ71739	tpx	Unperturbed
CDJ71740	ycjG	Unperturbed
CDJ71744	mppA	Unperturbed
CDJ71750	ogt	Unperturbed
CDJ71814	ydbC	Unperturbed
CDJ71821	hrpA	Unperturbed
CDJ71822	ydcF	Unperturbed
CDJ71831	mdoD	Unperturbed
CDJ71836	tehB	Unperturbed
CDJ71841	ydcP	Unperturbed
CDJ71853	ydcY	Unperturbed
CDJ71855	yncA	Unperturbed
CDJ71859	yncE	Unperturbed
CDJ71881	maeA	Unperturbed
CDJ71882	rpsV	Unperturbed
CDJ71896	pqqL	Unperturbed
CDJ71900	ydeN	Unperturbed
CDJ71925	sad	Unperturbed
CDJ71939	dcp	Unperturbed
CDJ71941	ydfH	Unperturbed
CDJ71952	cspI	Unperturbed
CDJ71963	relE	Unperturbed
CDJ71978	ynfB	Unperturbed
CDJ71986	dmsD	Unperturbed
CDJ72000	ydgH	Unperturbed
CDJ72009	manA	Unperturbed
CDJ72012	uidA	Unperturbed
CDJ72013	uidR	Unperturbed
CDJ72018	add	Unperturbed
CDJ72019	ydgJ	Unperturbed
CDJ72021	cnu	Unperturbed
CDJ72029	nth	Unperturbed
CDJ72031	gst	Unperturbed
CDJ72032	pdxY	Unperturbed
CDJ72033	tyrS	Unperturbed
CDJ72034	pdxH	Unperturbed
CDJ72036	anmK	Unperturbed
CDJ72038	slyA	Unperturbed
CDJ72043	ydhF	Unperturbed
CDJ72046	nemA	Unperturbed
CDJ72047	gloA	Unperturbed
CDJ72048	rnt	Unperturbed
CDJ72050	grxD	Unperturbed
CDJ72052	sodB	Unperturbed
CDJ72055	purR	Unperturbed
CDJ72058	cfa	Unperturbed
CDJ72059	ribC	Unperturbed
CDJ72062	ydhR	Unperturbed
CDJ72071	pykF	Unperturbed
CDJ72072	lpp	Unperturbed
CDJ72076	sufD	Unperturbed
CDJ72098	ydiA	Unperturbed
CDJ72099	aroH	Unperturbed
CDJ72101	ydiU	Unperturbed
CDJ72105	btuE	Unperturbed
CDJ72107	ihfA	Unperturbed
CDJ72108	pheT	Unperturbed
CDJ72109	pheS	Unperturbed
CDJ72114	thrS	Unperturbed
CDJ72121	yniC	Unperturbed
CDJ72132	chbB	Unperturbed
CDJ72134	nadE	Unperturbed
CDJ72137	spy	Unperturbed
CDJ72143	xthA	Unperturbed
CDJ72153	nudG	Unperturbed
CDJ72155	gdhA	Unperturbed
CDJ72159	ydjA	Unperturbed
CDJ72161	ansA	Unperturbed
CDJ72162	pncA	Unperturbed
CDJ72164	ydjF	Unperturbed
CDJ72173	gapA	Unperturbed
CDJ72174	yeaD	Unperturbed
CDJ72181	yeaK	Unperturbed
CDJ72198	rnd	Unperturbed
CDJ72201	yeaZ	Unperturbed
CDJ72203	yoaB	Unperturbed
CDJ72206	pabB	Unperturbed
CDJ72208	sdaA	Unperturbed
CDJ72211	manX	Unperturbed
CDJ72216	rrmA	Unperturbed
CDJ72217	cspC	Unperturbed
CDJ72222	kdgR	Unperturbed
CDJ72226	proQ	Unperturbed
CDJ72230	yebU	Unperturbed
CDJ72234	yebY	Unperturbed
CDJ72236	yobA	Unperturbed
CDJ72242	yebF	Unperturbed
CDJ72244	purT	Unperturbed
CDJ72245	eda	Unperturbed
CDJ72246	edd	Unperturbed
CDJ72247	zwf	Unperturbed
CDJ72249	pykA	Unperturbed
CDJ72252	znuA	Unperturbed
CDJ72255	ruvB	Unperturbed
CDJ72260	ntpA	Unperturbed
CDJ72261	aspS	Unperturbed
CDJ72262	yecD	Unperturbed
CDJ72265	cmoA	Unperturbed
CDJ72266	cmoB	Unperturbed
CDJ72270	yecM	Unperturbed
CDJ72271	argS	Unperturbed
CDJ72295	yecJ	Unperturbed
CDJ72297	ftnA	Unperturbed
CDJ72300	yecA	Unperturbed
CDJ72303	uvrY	Unperturbed
CDJ72304	yecF	Unperturbed
CDJ72305	sdiA	Unperturbed
CDJ72308	dcyD	Unperturbed
CDJ72309	fliY	Unperturbed
CDJ72319	yedF	Unperturbed
CDJ72348	hchA	Unperturbed
CDJ72356	mtfA	Unperturbed
CDJ72360	yeeN	Unperturbed
CDJ72377	yeeX	Unperturbed
CDJ72379	sbmC	Unperturbed
CDJ72381	sbcB	Unperturbed
CDJ72386	yeeZ	Unperturbed
CDJ72391	hisD	Unperturbed
CDJ72392	hisC	Unperturbed
CDJ72393	hisB	Unperturbed
CDJ72394	hisH	Unperturbed
CDJ72395	hisA	Unperturbed
CDJ72396	hisF	Unperturbed
CDJ72400	gnd	Unperturbed
CDJ72408	rfbC	Unperturbed
CDJ72412	galF	Unperturbed
CDJ72435	dcd	Unperturbed
CDJ72449	baeR	Unperturbed
CDJ72450	yegP	Unperturbed
CDJ72457	gatD	Unperturbed
CDJ72459	gatB	Unperturbed
CDJ72460	gatA	Unperturbed
CDJ72462	gatY	Unperturbed
CDJ72465	yegU	Unperturbed
CDJ72467	yegW	Unperturbed
CDJ72473	yohN	Unperturbed
CDJ72488	yehT	Unperturbed
CDJ72498	pbpG	Unperturbed
CDJ72505	cdd	Unperturbed
CDJ72515	folE	Unperturbed
CDJ72519	yeiE	Unperturbed
CDJ72521	nfo	Unperturbed
CDJ72534	yejA	Unperturbed
CDJ72542	rplY	Unperturbed
CDJ72543	yejK	Unperturbed
CDJ72544	yejL	Unperturbed
CDJ72547	narP	Unperturbed
CDJ72560	napA	Unperturbed
CDJ72570	ompC	Unperturbed
CDJ72575	atoC	Unperturbed
CDJ72584	gyrA	Unperturbed
CDJ72588	nrdA	Unperturbed
CDJ72592	glpQ	Unperturbed
CDJ72595	glpB	Unperturbed
CDJ72596	glpC	Unperturbed
CDJ72603	yfaY	Unperturbed
CDJ72605	nudI	Unperturbed
CDJ72616	menC	Unperturbed
CDJ72617	menB	Unperturbed
CDJ72619	menD	Unperturbed
CDJ72622	elaA	Unperturbed
CDJ72623	rbn	Unperturbed
CDJ72638	nuoG	Unperturbed
CDJ72639	nuoF	Unperturbed
CDJ72640	nuoE	Unperturbed
CDJ72642	nuoB	Unperturbed
CDJ72645	yfbQ	Unperturbed
CDJ72648	yfbT	Unperturbed
CDJ72649	yfbU	Unperturbed
CDJ72651	ackA	Unperturbed
CDJ72652	pta	Unperturbed
CDJ72654	yfcD	Unperturbed
CDJ72655	yfcE	Unperturbed
CDJ72658	folX	Unperturbed
CDJ72664	hisJ	Unperturbed
CDJ72665	argT	Unperturbed
CDJ72666	ubiX	Unperturbed
CDJ72667	purF	Unperturbed
CDJ72670	folC	Unperturbed
CDJ72671	accD	Unperturbed
CDJ72673	truA	Unperturbed
CDJ72674	usg	Unperturbed
CDJ72675	pdxB	Unperturbed
CDJ72678	fabB	Unperturbed
CDJ72679	mnmC	Unperturbed
CDJ72680	yfcL	Unperturbed
CDJ72684	aroC	Unperturbed
CDJ72685	prmB	Unperturbed
CDJ72696	yfcZ	Unperturbed
CDJ72718	evgA	Unperturbed
CDJ72728	yfdZ	Unperturbed
CDJ72732	fryA	Unperturbed
CDJ72737	glk	Unperturbed
CDJ72746	gltX	Unperturbed
CDJ72754	ligA	Unperturbed
CDJ72755	zipA	Unperturbed
CDJ72757	cysK	Unperturbed
CDJ72758	ptsH	Unperturbed
CDJ72759	ptsI	Unperturbed
CDJ72760	crr	Unperturbed
CDJ72761	pdxK	Unperturbed
CDJ72764	cysM	Unperturbed
CDJ72769	ucpA	Unperturbed
CDJ72771	murQ	Unperturbed
CDJ72774	yfeX	Unperturbed
CDJ72777	ypeA	Unperturbed
CDJ72779	hemF	Unperturbed
CDJ72784	eutB	Unperturbed
CDJ72793	yffS	Unperturbed
CDJ72806	maeB	Unperturbed
CDJ72815	yffB	Unperturbed
CDJ72816	dapE	Unperturbed
CDJ72820	ypfJ	Unperturbed
CDJ72823	dapA	Unperturbed
CDJ72824	gcvR	Unperturbed
CDJ72825	bcp	Unperturbed
CDJ72839	yfgC	Unperturbed
CDJ72840	yfgD	Unperturbed
CDJ72841	hda	Unperturbed
CDJ72843	upp	Unperturbed
CDJ72844	purM	Unperturbed
CDJ72847	ppx	Unperturbed
CDJ72852	guaA	Unperturbed
CDJ72853	guaB	Unperturbed
CDJ72854	xseA	Unperturbed
CDJ72856	engA	Unperturbed
CDJ72859	hisS	Unperturbed
CDJ72861	yfgA	Unperturbed
CDJ72862	rlmN	Unperturbed
CDJ72863	ndk	Unperturbed
CDJ72867	sseB	Unperturbed
CDJ72868	pepB	Unperturbed
CDJ72870	fdx	Unperturbed
CDJ72871	hscA	Unperturbed
CDJ72872	hscB	Unperturbed
CDJ72873	iscA	Unperturbed
CDJ72874	iscU	Unperturbed
CDJ72875	iscS	Unperturbed
CDJ72876	iscR	Unperturbed
CDJ72877	trmJ	Unperturbed
CDJ72878	suhB	Unperturbed
CDJ72896	glyA	Unperturbed
CDJ72902	purL	Unperturbed
CDJ72907	yfhL	Unperturbed
CDJ72909	pdxJ	Unperturbed
CDJ72911	era	Unperturbed
CDJ72912	rnc	Unperturbed
CDJ72914	lepA	Unperturbed
CDJ72916	rseB	Unperturbed
CDJ72921	srmB	Unperturbed
CDJ72925	ung	Unperturbed
CDJ72926	yfiF	Unperturbed
CDJ72928	yfiP	Unperturbed
CDJ72930	pssA	Unperturbed
CDJ72933	murI	Unperturbed
CDJ72935	trmA	Unperturbed
CDJ72938	sthA	Unperturbed
CDJ72939	oxyR	Unperturbed
CDJ72943	argE	Unperturbed
CDJ72959	metL	Unperturbed
CDJ72960	metB	Unperturbed
CDJ72961	metJ	Unperturbed
CDJ72963	rpmE	Unperturbed
CDJ72966	ftsN	Unperturbed
CDJ72970	rraA	Unperturbed
CDJ72971	yiiU	Unperturbed
CDJ72973	glpK	Unperturbed
CDJ72974	glpX	Unperturbed
CDJ72975	fpr	Unperturbed
CDJ72980	tpiA	Unperturbed
CDJ72983	pfkA	Unperturbed
CDJ72986	cpxR	Unperturbed
CDJ72990	sodA	Unperturbed
CDJ73003	fdhD	Unperturbed
CDJ73004	fdoG	Unperturbed
CDJ73005	fdoH	Unperturbed
CDJ73007	fdhE	Unperturbed
CDJ73013	yihX	Unperturbed
CDJ73025	yihM	Unperturbed
CDJ73027	typA	Unperturbed
CDJ73028	glnA	Unperturbed
CDJ73031	hemN	Unperturbed
CDJ73032	yihI	Unperturbed
CDJ73034	polA	Unperturbed
CDJ73037	dsbA	Unperturbed
CDJ73038	rdoA	Unperturbed
CDJ73039	yihD	Unperturbed
CDJ73045	pepQ	Unperturbed
CDJ73048	fre	Unperturbed
CDJ73049	ubiD	Unperturbed
CDJ73051	tatD	Unperturbed
CDJ73054	tatA	Unperturbed
CDJ73057	ubiE	Unperturbed
CDJ73059	udp	Unperturbed
CDJ73060	ysgA	Unperturbed
CDJ73064	yigL	Unperturbed
CDJ73070	yigI	Unperturbed
CDJ73076	uvrD	Unperturbed
CDJ73079	dapF	Unperturbed
CDJ73081	cyaY	Unperturbed
CDJ73083	hemC	Unperturbed
CDJ73084	hemD	Unperturbed
CDJ73094	rffA	Unperturbed
CDJ73095	rffC	Unperturbed
CDJ73096	rffH	Unperturbed
CDJ73097	rffG	Unperturbed
CDJ73099	rffE	Unperturbed
CDJ73102	rho	Unperturbed
CDJ73103	trxA	Unperturbed
CDJ73105	gpp	Unperturbed
CDJ73106	rep	Unperturbed
CDJ73111	ilvD	Unperturbed
CDJ73112	ilvE	Unperturbed
CDJ73118	yieP	Unperturbed
CDJ73122	rbsK	Unperturbed
CDJ73123	rbsB	Unperturbed
CDJ73125	rbsA	Unperturbed
CDJ73126	rbsD	Unperturbed
CDJ73132	mioC	Unperturbed
CDJ73133	mnmG	Unperturbed
CDJ73139	atpH	Unperturbed
CDJ73140	atpA	Unperturbed
CDJ73141	atpG	Unperturbed
CDJ73142	atpD	Unperturbed
CDJ73143	atpC	Unperturbed
CDJ73144	glmU	Unperturbed
CDJ73146	pstS	Unperturbed
CDJ73150	phoU	Unperturbed
CDJ73161	yieF	Unperturbed
CDJ73166	tnaA	Unperturbed
CDJ73168	trmE	Unperturbed
CDJ73171	rnpA	Unperturbed
CDJ73173	dnaA	Unperturbed
CDJ73174	dnaN	Unperturbed
CDJ73176	gyrB	Unperturbed
CDJ73177	yidB	Unperturbed
CDJ73180	dgoR	Unperturbed
CDJ73203	ilvB	Unperturbed
CDJ73223	trmH	Unperturbed
CDJ73225	rpoZ	Unperturbed
CDJ73226	gmk	Unperturbed
CDJ73230	yicC	Unperturbed
CDJ73231	rph	Unperturbed
CDJ73232	pyrE	Unperturbed
CDJ73233	slmA	Unperturbed
CDJ73234	dut	Unperturbed
CDJ73235	dfp	Unperturbed
CDJ73237	rpmB	Unperturbed
CDJ73238	rpmG	Unperturbed
CDJ73254	rfaF	Unperturbed
CDJ73255	rfaD	Unperturbed
CDJ73257	kbl	Unperturbed
CDJ73258	tdh	Unperturbed
CDJ73262	gpmM	Unperturbed
CDJ73264	grxC	Unperturbed
CDJ73265	secB	Unperturbed
CDJ73266	gpsA	Unperturbed
CDJ73267	cysE	Unperturbed
CDJ73272	yibL	Unperturbed
CDJ73276	mtlA	Unperturbed
CDJ73284	selA	Unperturbed
CDJ73285	selB	Unperturbed
CDJ73303	avtA	Unperturbed
CDJ73316	glyQ	Unperturbed
CDJ73317	glyS	Unperturbed
CDJ73324	ghrB	Unperturbed
CDJ73332	dppA	Unperturbed
CDJ73349	yhjJ	Unperturbed
CDJ73350	kdgK	Unperturbed
CDJ73376	gor	Unperturbed
CDJ73381	uspA	Unperturbed
CDJ73384	yhiN	Unperturbed
CDJ73404	sirA	Unperturbed
CDJ73410	ftsY	Unperturbed
CDJ73425	ugpQ	Unperturbed
CDJ73435	yhhW	Unperturbed
CDJ73436	gntR	Unperturbed
CDJ73441	glgB	Unperturbed
CDJ73446	glpD	Unperturbed
CDJ73447	glpE	Unperturbed
CDJ73449	glpR	Unperturbed
CDJ73454	malP	Unperturbed
CDJ73455	malQ	Unperturbed
CDJ73462	bioH	Unperturbed
CDJ73465	feoB	Unperturbed
CDJ73467	yhgF	Unperturbed
CDJ73469	ompR	Unperturbed
CDJ73471	pck	Unperturbed
CDJ73475	yrfG	Unperturbed
CDJ73477	nudE	Unperturbed
CDJ73484	aroK	Unperturbed
CDJ73485	aroB	Unperturbed
CDJ73486	damX	Unperturbed
CDJ73489	gph	Unperturbed
CDJ73490	trpS	Unperturbed
CDJ73505	cysG	Unperturbed
CDJ73507	nirD	Unperturbed
CDJ73508	nirB	Unperturbed
CDJ73510	ppiA	Unperturbed
CDJ73514	argD	Unperturbed
CDJ73516	crp	Unperturbed
CDJ73517	yhfA	Unperturbed
CDJ73521	yheS	Unperturbed
CDJ73524	yheV	Unperturbed
CDJ73525	slyD	Unperturbed
CDJ73527	fkpA	Unperturbed
CDJ73530	yheM	Unperturbed
CDJ73531	yheL	Unperturbed
CDJ73532	rpsL	Unperturbed
CDJ73534	fusA	Unperturbed
CDJ73535	tufA	Unperturbed
CDJ73538	bfr	Unperturbed
CDJ73553	rpsJ	Unperturbed
CDJ73554	rplC	Unperturbed
CDJ73555	rplD	Unperturbed
CDJ73556	rplW	Unperturbed
CDJ73557	rplB	Unperturbed
CDJ73558	rpsS	Unperturbed
CDJ73559	rplV	Unperturbed
CDJ73560	rpsC	Unperturbed
CDJ73561	rplP	Unperturbed
CDJ73562	rpmC	Unperturbed
CDJ73563	rpsQ	Unperturbed
CDJ73564	rplN	Unperturbed
CDJ73565	rplX	Unperturbed
CDJ73566	rplE	Unperturbed
CDJ73567	rpsN	Unperturbed
CDJ73568	rpsH	Unperturbed
CDJ73569	rplF	Unperturbed
CDJ73571	rpsE	Unperturbed
CDJ73572	rpmD	Unperturbed
CDJ73573	rplO	Unperturbed
CDJ73577	rpsK	Unperturbed
CDJ73578	rpsD	Unperturbed
CDJ73579	rpoA	Unperturbed
CDJ73580	rplQ	Unperturbed
CDJ73585	trkA	Unperturbed
CDJ73586	rsmB	Unperturbed
CDJ73587	fmt	Unperturbed
CDJ73588	def	Unperturbed
CDJ73592	rimN	Unperturbed
CDJ73593	aroE	Unperturbed
CDJ73595	yrdA	Unperturbed
CDJ73605	fis	Unperturbed
CDJ73607	prmA	Unperturbed
CDJ73610	accC	Unperturbed
CDJ73611	accB	Unperturbed
CDJ73617	yhdE	Unperturbed
CDJ73620	tldD	Unperturbed
CDJ73627	argR	Unperturbed
CDJ73628	mdh	Unperturbed
CDJ73633	rplM	Unperturbed
CDJ73635	sspA	Unperturbed
CDJ73636	sspB	Unperturbed
CDJ73653	arcB	Unperturbed
CDJ73658	yhbJ	Unperturbed
CDJ73659	ptsN	Unperturbed
CDJ73661	rpoN	Unperturbed
CDJ73662	lptB	Unperturbed
CDJ73663	lptA	Unperturbed
CDJ73665	kdsC	Unperturbed
CDJ73666	kdsD	Unperturbed
CDJ73671	yrbC	Unperturbed
CDJ73673	yrbA	Unperturbed
CDJ73674	murA	Unperturbed
CDJ73676	ispB	Unperturbed
CDJ73677	rplU	Unperturbed
CDJ73678	rpmA	Unperturbed
CDJ73680	obgE	Unperturbed
CDJ73681	dacB	Unperturbed
CDJ73682	greA	Unperturbed
CDJ73683	yhbY	Unperturbed
CDJ73687	glmM	Unperturbed
CDJ73690	argG	Unperturbed
CDJ73691	yhbC	Unperturbed
CDJ73692	nusA	Unperturbed
CDJ73693	infB	Unperturbed
CDJ73694	rbfA	Unperturbed
CDJ73695	truB	Unperturbed
CDJ73696	rpsO	Unperturbed
CDJ73697	pnp	Unperturbed
CDJ73705	yhbS	Unperturbed
CDJ73712	diaA	Unperturbed
CDJ73715	yraL	Unperturbed
CDJ73727	kbaZ	Unperturbed
CDJ73728	agaR	Unperturbed
CDJ73730	sohA	Unperturbed
CDJ73731	garD	Unperturbed
CDJ73750	yhaJ	Unperturbed
CDJ73753	yqjG	Unperturbed
CDJ73763	uxaC	Unperturbed
CDJ73764	uxaA	Unperturbed
CDJ73768	ygjR	Unperturbed
CDJ73771	rlmG	Unperturbed
CDJ73780	ebgR	Unperturbed
CDJ73784	yqjI	Unperturbed
CDJ73785	yqjH	Unperturbed
CDJ73788	dnaG	Unperturbed
CDJ73789	rpsU	Unperturbed
CDJ73790	ygjD	Unperturbed
CDJ73796	folB	Unperturbed
CDJ73798	cca	Unperturbed
CDJ73799	htrG	Unperturbed
CDJ73800	ygiF	Unperturbed
CDJ73801	glnE	Unperturbed
CDJ73802	rfaE	Unperturbed
CDJ73811	yqiC	Unperturbed
CDJ73812	ribB	Unperturbed
CDJ73815	ygiC	Unperturbed
CDJ73820	cpdA	Unperturbed
CDJ73822	parE	Unperturbed
CDJ73823	ygiN	Unperturbed
CDJ73824	mdaB	Unperturbed
CDJ73833	parC	Unperturbed
CDJ73835	ftsP	Unperturbed
CDJ73840	yqhD	Unperturbed
CDJ73843	metC	Unperturbed
CDJ73845	exbD	Unperturbed
CDJ73848	yghZ	Unperturbed
CDJ73853	hybC	Unperturbed
CDJ73871	glcB	Unperturbed
CDJ73878	speC	Unperturbed
CDJ73881	yggX	Unperturbed
CDJ73885	yggN	Unperturbed
CDJ73889	rdgB	Unperturbed
CDJ73890	yggU	Unperturbed
CDJ73892	yggS	Unperturbed
CDJ73894	yqgF	Unperturbed
CDJ73895	yqgE	Unperturbed
CDJ73896	gshB	Unperturbed
CDJ73897	rsmE	Unperturbed
CDJ73905	speA	Unperturbed
CDJ73906	speB	Unperturbed
CDJ73908	tktA	Unperturbed
CDJ73915	epd	Unperturbed
CDJ73916	pgk	Unperturbed
CDJ73917	fbaA	Unperturbed
CDJ73920	yggE	Unperturbed
CDJ73926	argP	Unperturbed
CDJ73927	rpiA	Unperturbed
CDJ73930	zapA	Unperturbed
CDJ73931	ygfB	Unperturbed
CDJ73932	pepP	Unperturbed
CDJ73934	visC	Unperturbed
CDJ73937	gcvP	Unperturbed
CDJ73939	bglA	Unperturbed
CDJ73940	yqfB	Unperturbed
CDJ73942	ygfZ	Unperturbed
CDJ73943	ygfY	Unperturbed
CDJ73945	fldB	Unperturbed
CDJ73948	recJ	Unperturbed
CDJ73949	prfB	Unperturbed
CDJ73950	lysS	Unperturbed
CDJ73989	ygeA	Unperturbed
CDJ73995	tas	Unperturbed
CDJ74001	ptsP	Unperturbed
CDJ74003	thyA	Unperturbed
CDJ74008	recC	Unperturbed
CDJ74015	ygdL	Unperturbed
CDJ74016	csdE	Unperturbed
CDJ74017	csdA	Unperturbed
CDJ74021	ygdE	Unperturbed
CDJ74023	fucU	Unperturbed
CDJ74025	fucI	Unperturbed
CDJ74029	xni	Unperturbed
CDJ74030	sdaB	Unperturbed
CDJ74032	ygdH	Unperturbed
CDJ74033	queF	Unperturbed
CDJ74035	yqcC	Unperturbed
CDJ74036	truC	Unperturbed
CDJ74037	yqcA	Unperturbed
CDJ74049	pyrG	Unperturbed
CDJ74050	eno	Unperturbed
CDJ74063	sscR	Unperturbed
CDJ74064	cysJ	Unperturbed
CDJ74066	cysH	Unperturbed
CDJ74081	ispD	Unperturbed
CDJ74082	ispF	Unperturbed
CDJ74083	truD	Unperturbed
CDJ74084	surE	Unperturbed
CDJ74085	pcm	Unperturbed
CDJ74086	nlpD	Unperturbed
CDJ74087	rpoS	Unperturbed
CDJ74101	hypB	Unperturbed
CDJ74120	gutQ	Unperturbed
CDJ74128	ygaD	Unperturbed
CDJ74131	alaS	Unperturbed
CDJ74132	csrA	Unperturbed
CDJ74133	yqaB	Unperturbed
CDJ74135	gshA	Unperturbed
CDJ74136	luxS	Unperturbed
CDJ74144	proV	Unperturbed
CDJ74152	stpA	Unperturbed
CDJ74188	yfjF	Unperturbed
CDJ74191	ppnK	Unperturbed
CDJ74195	ffh	Unperturbed
CDJ74196	rpsP	Unperturbed
CDJ74197	rimM	Unperturbed
CDJ74198	trmD	Unperturbed
CDJ74199	rplS	Unperturbed
CDJ74204	aroF	Unperturbed
CDJ74205	tyrA	Unperturbed
CDJ74206	pheA	Unperturbed
CDJ74208	raiA	Unperturbed
CDJ74210	rluD	Unperturbed
CDJ74211	yfiH	Unperturbed
CDJ74213	murB	Unperturbed
CDJ74214	birA	Unperturbed
CDJ74215	coaA	Unperturbed
CDJ74218	nusG	Unperturbed
CDJ74219	rplK	Unperturbed
CDJ74220	rplA	Unperturbed
CDJ74221	rplJ	Unperturbed
CDJ74222	rplL	Unperturbed
CDJ74223	rpoB	Unperturbed
CDJ74224	rpoC	Unperturbed
CDJ74232	rsd	Unperturbed
CDJ74234	hemE	Unperturbed
CDJ74236	yjaG	Unperturbed
CDJ74237	hupA	Unperturbed
CDJ74242	purD	Unperturbed
CDJ74243	purH	Unperturbed
CDJ74248	aceA	Unperturbed
CDJ74254	pepE	Unperturbed
CDJ74255	rluF	Unperturbed
CDJ74257	lysC	Unperturbed
CDJ74258	pgi	Unperturbed
CDJ74269	malK	Unperturbed
CDJ74272	ubiC	Unperturbed
CDJ74279	zur	Unperturbed
CDJ74282	dusA	Unperturbed
CDJ74285	dnaB	Unperturbed
CDJ74286	alr	Unperturbed
CDJ74287	tyrB	Unperturbed
CDJ74289	aphA	Unperturbed
CDJ74291	yjbR	Unperturbed
CDJ74292	uvrA	Unperturbed
CDJ74293	ssb	Unperturbed
CDJ74302	acs	Unperturbed
CDJ74322	alsB	Unperturbed
CDJ74323	rpiR	Unperturbed
CDJ74324	rpiB	Unperturbed
CDJ74340	yjdM	Unperturbed
CDJ74351	melA	Unperturbed
CDJ74362	lysU	Unperturbed
CDJ74371	aspA	Unperturbed
CDJ74378	yjeK	Unperturbed
CDJ74384	ampC	Unperturbed
CDJ74388	frdA	Unperturbed
CDJ74389	poxA	Unperturbed
CDJ74395	rsgA	Unperturbed
