# Supplementary material for: Chaperone dependency during biogenesis does not correlate with chaperone dependency during refolding
Source: Mol Syst Biol. 2025 Oct 28;22(1):139–64. doi: 10.1038/s44320-025-00166-6 (PMC12759075; doi:10.1038/s44320-025-00166-6)
Supplement: Supplementary file 8 — Source Data for EV and Supp Figures [file 44320_2025_166_MOESM8_ESM.zip › Figure EV5/Panel F-G/TF_Galmozzi.xlsx]

## Sheet: readme
TF_ list
A-C	Data Ref : Galmozzi et al 2025 supplementary Data 1
D	perturbation at 30C in DeltaTig this study
E	perturbation at 37C in DeltaTig this study
Tig_30C_Yadav	List of genes with perturbation status at 30C in DeltaTig this study
Tig_37C_Yadav	List of genes with perturbation status at 37C in DeltaTig this study

## Sheet: TF_list
rank	gene	score	Perturbation at 30C in DeltaTig	Perturbation at 37C in DeltaTig
63	yncE	6.67572090842493	Perturbed	perturbed
70	degP	6.539880178126785	Perturbed	perturbed
87	cpdB	6.211597919741545	Perturbed	perturbed
315	yceI	3.6343205934623577	Perturbed	perturbed
362	glnH	3.3295692142138638	Perturbed	perturbed
381	hslU	3.255738867438567	Perturbed	perturbed
503	sdhA	2.639736229082222	Perturbed	perturbed
550	htpG	2.4779436604686573	Perturbed	perturbed
901	rbsB	1.4702201465038125	Perturbed	perturbed
990	yggE	1.3143967685158886	Perturbed	perturbed
1457	flu	0.7806977457131268	Perturbed	perturbed
1984	tig	0.5499898230093193	Perturbed	perturbed
3847	uspE	2.9234580663918746e-17	Perturbed	perturbed
21	ompF	7.925114395924256	Unperturbed	perturbed
44	pstS	7.072869626756413	Unperturbed	perturbed
45	sthA	7.05064566716286	Unperturbed	perturbed
80	yhiR	6.345226764578798	Unperturbed	perturbed
108	fumA	5.842116611078691	Unperturbed	perturbed
110	efeO	5.820788809737218	Unperturbed	perturbed
192	malE	4.6211214401939005	Unperturbed	perturbed
257	purC	4.069826873276366	Unperturbed	perturbed
287	ispG	3.89239399433015	Unperturbed	perturbed
345	cysM	3.468003824512098	Unperturbed	perturbed
391	kdsC	3.192402839396142	Unperturbed	perturbed
406	murA	3.1034160936278847	Unperturbed	perturbed
413	ybiB	3.0515586241562653	Unperturbed	perturbed
431	fecA	2.9537169962008845	Unperturbed	perturbed
445	pta	2.8908481684802103	Unperturbed	perturbed
493	rimN	2.6633162890581974	Unperturbed	perturbed
557	glmS	2.4666382757478127	Unperturbed	perturbed
609	yebC	2.2628899137482525	Unperturbed	perturbed
613	rne	2.246213733800063	Unperturbed	perturbed
644	mqo	2.148877838542022	Unperturbed	perturbed
689	yfbQ	1.9680353392704082	Unperturbed	perturbed
713	rhlB	1.9118213226130534	Unperturbed	perturbed
791	yaiL	1.6980517802762214	Unperturbed	perturbed
798	prlC	1.6826661249822203	Unperturbed	perturbed
863	rpoA	1.5306279304981303	Unperturbed	perturbed
873	sucD	1.5138058178225067	Unperturbed	perturbed
917	cysK	1.4385456886412586	Unperturbed	perturbed
922	deaD	1.4284104302571676	Unperturbed	perturbed
989	kdgK	1.3148792044536108	Unperturbed	perturbed
997	mprA	1.3059461501339147	Unperturbed	perturbed
1081	malM	1.1789964651166953	Unperturbed	perturbed
1082	rplM	1.1777584167511872	Unperturbed	perturbed
1122	dsbC	1.1219176354490792	Unperturbed	perturbed
1143	tolB	1.0780065002341734	Unperturbed	perturbed
1230	yrdA	0.9839798918789362	Unperturbed	perturbed
1316	hslV	0.904999248889397	Unperturbed	perturbed
1396	dps	0.8407765316505326	Unperturbed	perturbed
1415	yifE	0.8218641226527854	Unperturbed	perturbed
1482	pfkB	0.7636532402829898	Unperturbed	perturbed
1550	rpsA	0.7167225767208085	Unperturbed	perturbed
1605	uvrA	0.68648204509559	Unperturbed	perturbed
1620	dsdA	0.6798611046385012	Unperturbed	perturbed
1704	rcsB	0.6429465016391396	Unperturbed	perturbed
1748	dhaL	0.6274282920740171	Unperturbed	perturbed
1796	talB	0.6134486781594977	Unperturbed	perturbed
1905	tktB	0.5767692929530055	Unperturbed	perturbed
1935	hflK	0.5680460577688851	Unperturbed	perturbed
2023	murE	0.5369783614112045	Unperturbed	perturbed
2318	ihfB	0.4661020775151081	Unperturbed	perturbed
2475	grpE	0.43361855784773334	Unperturbed	perturbed
2533	atpF	0.42162363177824935	Unperturbed	perturbed
2569	gcvH	0.4155764784308134	Unperturbed	perturbed
2582	ygiW	0.41421457443569687	Unperturbed	perturbed
2646	yibT	0.39694967946295845	Unperturbed	perturbed
2686	rpmF	0.3904740292005589	Unperturbed	perturbed
3045	ybdZ	0.2974116558330232	Unperturbed	perturbed
3191	ydfZ	0.24075501469329877	Unperturbed	perturbed
3320	yebV	0.21018484004241836	Unperturbed	perturbed
157	yggG	4.978715541419962	#N/A	perturbed
296	ibpA	3.8201746026445877	#N/A	perturbed
317	ibpB	3.6316427102236988	#N/A	perturbed
1067	efeB	1.2021672478317118	#N/A	perturbed
2743	rpoE	0.37529714579735873	#N/A	perturbed
8	ansB	8.300697957460978	Perturbed	unperturbed
52	purL	6.894851783092165	Perturbed	unperturbed
69	lon	6.550535072946513	Perturbed	unperturbed
163	tnaA	4.942048456504271	Perturbed	unperturbed
233	pflB	4.214373886967271	Perturbed	unperturbed
238	potD	4.187830303416072	Perturbed	unperturbed
320	uxaC	3.5977112386715087	Perturbed	unperturbed
363	murC	3.3269872391697577	Perturbed	unperturbed
403	clpX	3.1256339891246205	Perturbed	unperturbed
683	sucA	1.9901409638664105	Perturbed	unperturbed
728	pps	1.8677117872232767	Perturbed	unperturbed
870	folC	1.518973187217529	Perturbed	unperturbed
961	aspA	1.3595497994103867	Perturbed	unperturbed
987	cysG	1.3183365582944142	Perturbed	unperturbed
1094	hisH	1.1583617554089598	Perturbed	unperturbed
1172	carA	1.0417774182883455	Perturbed	unperturbed
1373	acnA	0.8560534218809843	Perturbed	unperturbed
1840	dhaM	0.5964116741027061	Perturbed	unperturbed
1940	raiA	0.5669965484049301	Perturbed	unperturbed
2077	ybaK	0.5249595670243763	Perturbed	unperturbed
2103	yfcZ	0.5166697108542017	Perturbed	unperturbed
2424	ybaB	0.44170527409450244	Perturbed	unperturbed
2869	garR	0.3456420690557575	Perturbed	unperturbed
3000	garL	0.3084758322934241	Perturbed	unperturbed
3145	glpB	0.26169034500237565	Perturbed	unperturbed
3228	malG	0.23843262818007133	Perturbed	unperturbed
3449	glpA	0.15181699630585843	Perturbed	unperturbed
1	oppA	9.633666164676825	Unperturbed	unperturbed
2	mdoG	8.997665231183692	Unperturbed	unperturbed
3	aceE	8.8477790487183	Unperturbed	unperturbed
4	cueO	8.766171257697835	Unperturbed	unperturbed
5	ompA	8.624455888788201	Unperturbed	unperturbed
6	dapD	8.360624419080043	Unperturbed	unperturbed
7	nanA	8.354759650970543	Unperturbed	unperturbed
10	znuA	8.23889599605603	Unperturbed	unperturbed
12	parC	8.215859819900016	Unperturbed	unperturbed
13	ileS	8.162321440395013	Unperturbed	unperturbed
14	tolC	8.09653999092744	Unperturbed	unperturbed
17	dppA	8.061085771360714	Unperturbed	unperturbed
22	lysS	7.775617955730935	Unperturbed	unperturbed
23	ksgA	7.732284786635805	Unperturbed	unperturbed
28	gapA	7.622577301972727	Unperturbed	unperturbed
29	pal	7.535469058426608	Unperturbed	unperturbed
30	glmM	7.51212630193864	Unperturbed	unperturbed
31	topB	7.4990201818281665	Unperturbed	unperturbed
32	ompC	7.4768631403479	Unperturbed	unperturbed
33	lysU	7.424060422618222	Unperturbed	unperturbed
34	lpd	7.4171901621723295	Unperturbed	unperturbed
35	fkpA	7.3571992758855425	Unperturbed	unperturbed
36	ompX	7.3399305318427	Unperturbed	unperturbed
37	pcnB	7.309945685116675	Unperturbed	unperturbed
38	mukB	7.273753307574251	Unperturbed	unperturbed
40	ydiU	7.26322278074446	Unperturbed	unperturbed
42	speB	7.239157030323396	Unperturbed	unperturbed
43	aphA	7.2104989998439155	Unperturbed	unperturbed
46	purK	6.990289247021637	Unperturbed	unperturbed
47	nrdB	6.962349297060806	Unperturbed	unperturbed
49	mdoD	6.928598353827187	Unperturbed	unperturbed
50	pfkA	6.926404019033264	Unperturbed	unperturbed
53	glf	6.869652549462815	Unperturbed	unperturbed
54	rpoC	6.8422111784142485	Unperturbed	unperturbed
55	purF	6.831658903130711	Unperturbed	unperturbed
56	livK	6.824930941629809	Unperturbed	unperturbed
57	gst	6.794798688076847	Unperturbed	unperturbed
58	atpA	6.780667283709514	Unperturbed	unperturbed
59	proS	6.737956051698896	Unperturbed	unperturbed
60	rho	6.712919670688821	Unperturbed	unperturbed
61	maeA	6.686844651029674	Unperturbed	unperturbed
62	glyS	6.678060055050416	Unperturbed	unperturbed
67	tpiA	6.574200189018672	Unperturbed	unperturbed
71	gor	6.477612012842268	Unperturbed	unperturbed
72	hrpA	6.4713804535156925	Unperturbed	unperturbed
74	argT	6.452184694293356	Unperturbed	unperturbed
75	ybgK	6.426332523171014	Unperturbed	unperturbed
76	bglX	6.41928557571306	Unperturbed	unperturbed
78	mppA	6.365780147991483	Unperturbed	unperturbed
79	argG	6.355650385317741	Unperturbed	unperturbed
82	hemN	6.308337459060672	Unperturbed	unperturbed
83	rluC	6.273943823754533	Unperturbed	unperturbed
84	yggS	6.260941361327513	Unperturbed	unperturbed
88	pssA	6.209462355035979	Unperturbed	unperturbed
89	hepA	6.187800899449402	Unperturbed	unperturbed
90	rsxC	6.1718256245931435	Unperturbed	unperturbed
93	mnmG	6.0925868796083105	Unperturbed	unperturbed
94	pdxY	6.085896714216709	Unperturbed	unperturbed
95	rpoB	6.0661476006666195	Unperturbed	unperturbed
96	ycaO	6.059263156692389	Unperturbed	unperturbed
97	xthA	6.057381018471566	Unperturbed	unperturbed
98	galT	6.034132881369507	Unperturbed	unperturbed
99	hemE	5.988784526479774	Unperturbed	unperturbed
100	rfbA	5.986195260103237	Unperturbed	unperturbed
101	speA	5.984686762392102	Unperturbed	unperturbed
102	ybbB	5.95850219147973	Unperturbed	unperturbed
103	artJ	5.929922919989789	Unperturbed	unperturbed
105	tdh	5.906839713440236	Unperturbed	unperturbed
106	yegQ	5.8842247741188185	Unperturbed	unperturbed
109	ruvB	5.83575222043321	Unperturbed	unperturbed
111	metG	5.753604838924927	Unperturbed	unperturbed
112	icd	5.74279759413829	Unperturbed	unperturbed
113	ushA	5.730511356517313	Unperturbed	unperturbed
114	entC	5.7150242538097995	Unperturbed	unperturbed
115	queC	5.703004340568032	Unperturbed	unperturbed
116	tas	5.700501464206039	Unperturbed	unperturbed
117	dcyD	5.685752824428183	Unperturbed	unperturbed
119	aspS	5.597905038507491	Unperturbed	unperturbed
120	yhiN	5.59525374479515	Unperturbed	unperturbed
121	rfbC	5.589283350257816	Unperturbed	unperturbed
122	nemA	5.583959015312125	Unperturbed	unperturbed
123	murI	5.561414023146187	Unperturbed	unperturbed
124	gltB	5.5327075118326725	Unperturbed	unperturbed
129	allR	5.415651685095905	Unperturbed	unperturbed
130	gltD	5.399754109793005	Unperturbed	unperturbed
131	frmB	5.387445380483095	Unperturbed	unperturbed
133	udk	5.3715090400201655	Unperturbed	unperturbed
136	solA	5.331125679910266	Unperturbed	unperturbed
138	crp	5.254666790124846	Unperturbed	unperturbed
140	purM	5.227632533028331	Unperturbed	unperturbed
141	rnc	5.213319803827759	Unperturbed	unperturbed
142	ybhA	5.210461696103757	Unperturbed	unperturbed
143	ispD	5.188273978675215	Unperturbed	unperturbed
145	fabI	5.161446833845749	Unperturbed	unperturbed
146	dadA	5.133469777900677	Unperturbed	unperturbed
148	fusA	5.104798280307713	Unperturbed	unperturbed
150	yigL	5.077685438957641	Unperturbed	unperturbed
152	sspA	5.067430227076193	Unperturbed	unperturbed
158	yheS	4.976894926855255	Unperturbed	unperturbed
159	prc	4.972019001323808	Unperturbed	unperturbed
161	hscA	4.964200360541351	Unperturbed	unperturbed
166	asnA	4.913726910874489	Unperturbed	unperturbed
167	aspC	4.86583734808835	Unperturbed	unperturbed
168	gltX	4.863617529944423	Unperturbed	unperturbed
169	ldhA	4.8618369934347685	Unperturbed	unperturbed
171	suhB	4.8248200596194195	Unperturbed	unperturbed
174	rep	4.8047750514708145	Unperturbed	unperturbed
176	smpB	4.78174798578244	Unperturbed	unperturbed
183	ispH	4.712844254059252	Unperturbed	unperturbed
184	frdA	4.708540325568135	Unperturbed	unperturbed
185	thyA	4.693737600963126	Unperturbed	unperturbed
186	katE	4.692666518008158	Unperturbed	unperturbed
187	ydgH	4.691618647134403	Unperturbed	unperturbed
188	fabB	4.6775895230129	Unperturbed	unperturbed
189	ycbX	4.648122271385639	Unperturbed	unperturbed
190	ftsP	4.645720134404684	Unperturbed	unperturbed
191	speC	4.621162530482851	Unperturbed	unperturbed
193	panB	4.613116167348227	Unperturbed	unperturbed
194	lrhA	4.596337523291931	Unperturbed	unperturbed
195	yaaA	4.595166537430938	Unperturbed	unperturbed
197	bamA	4.579447597585894	Unperturbed	unperturbed
198	ybiT	4.566946469414814	Unperturbed	unperturbed
199	ybgI	4.553691568887371	Unperturbed	unperturbed
200	ttcA	4.5514066404465545	Unperturbed	unperturbed
201	nadE	4.5490663485719685	Unperturbed	unperturbed
206	nuoC	4.520427699791009	Unperturbed	unperturbed
207	poxA	4.504818333749695	Unperturbed	unperturbed
208	rffA	4.49832216453205	Unperturbed	unperturbed
210	gsiB	4.481908209285905	Unperturbed	unperturbed
211	ycdY	4.464248521095756	Unperturbed	unperturbed
215	valS	4.400029115942102	Unperturbed	unperturbed
217	bglA	4.389413607878299	Unperturbed	unperturbed
218	fruR	4.362337928189694	Unperturbed	unperturbed
219	pyrE	4.3560942918768415	Unperturbed	unperturbed
220	yccW	4.351515969526137	Unperturbed	unperturbed
221	dnaX	4.337765756235896	Unperturbed	unperturbed
222	prfC	4.311466062555828	Unperturbed	unperturbed
225	atpG	4.277490814771618	Unperturbed	unperturbed
226	yeaD	4.27534171314605	Unperturbed	unperturbed
227	pepQ	4.26593505979036	Unperturbed	unperturbed
228	queA	4.262727944839032	Unperturbed	unperturbed
234	nfo	4.211343878807119	Unperturbed	unperturbed
235	ybiV	4.200316230686677	Unperturbed	unperturbed
236	rluB	4.191786457137396	Unperturbed	unperturbed
237	bisC	4.191228474932659	Unperturbed	unperturbed
239	galE	4.186206891563276	Unperturbed	unperturbed
240	galM	4.1643864258904335	Unperturbed	unperturbed
241	fabZ	4.15345315738343	Unperturbed	unperturbed
242	tgt	4.150624987438864	Unperturbed	unperturbed
243	visC	4.146399171874417	Unperturbed	unperturbed
244	hemF	4.126182560385681	Unperturbed	unperturbed
245	prkB	4.125790650972906	Unperturbed	unperturbed
246	yfdZ	4.113588281086509	Unperturbed	unperturbed
247	agp	4.103605462232859	Unperturbed	unperturbed
251	rdoA	4.0924696690532665	Unperturbed	unperturbed
252	cutC	4.087505531595884	Unperturbed	unperturbed
253	yciO	4.073802481511684	Unperturbed	unperturbed
256	rffH	4.070320818184927	Unperturbed	unperturbed
258	glyA	4.064247222515862	Unperturbed	unperturbed
259	tbpA	4.055209494354941	Unperturbed	unperturbed
261	yfgC	4.036794461608075	Unperturbed	unperturbed
262	lepA	4.0351156784314	Unperturbed	unperturbed
264	rseB	4.022446280468714	Unperturbed	unperturbed
265	nudE	4.003362623149091	Unperturbed	unperturbed
266	mfd	3.9982780872376127	Unperturbed	unperturbed
267	gpmM	3.991421213886861	Unperturbed	unperturbed
268	ldcA	3.9842413296874986	Unperturbed	unperturbed
269	accC	3.981749153550923	Unperturbed	unperturbed
270	mutS	3.9750995373642497	Unperturbed	unperturbed
271	rfaD	3.9706536990841865	Unperturbed	unperturbed
272	sapA	3.9630106609362787	Unperturbed	unperturbed
273	fdoG	3.958699553124468	Unperturbed	unperturbed
274	mtn	3.956940158894921	Unperturbed	unperturbed
275	pdxH	3.9506049954201568	Unperturbed	unperturbed
276	pheS	3.9420999121664635	Unperturbed	unperturbed
278	yidR	3.9338263041005135	Unperturbed	unperturbed
279	tktA	3.9317492480251865	Unperturbed	unperturbed
280	grxB	3.9288756046979882	Unperturbed	unperturbed
281	ilvC	3.926088471984875	Unperturbed	unperturbed
282	pnp	3.9122064092350284	Unperturbed	unperturbed
283	yibK	3.9091374429893753	Unperturbed	unperturbed
284	clpA	3.904502636606105	Unperturbed	unperturbed
285	lipA	3.902421756390793	Unperturbed	unperturbed
292	tldD	3.8396284033427435	Unperturbed	unperturbed
293	carB	3.837090440501729	Unperturbed	unperturbed
294	fhuC	3.8312187476821418	Unperturbed	unperturbed
295	mreB	3.8244388846553905	Unperturbed	unperturbed
298	truB	3.8127156758984775	Unperturbed	unperturbed
300	lolD	3.803676220389268	Unperturbed	unperturbed
303	nfsA	3.7846278495503696	Unperturbed	unperturbed
305	ilvE	3.757137678917771	Unperturbed	unperturbed
306	fliY	3.7378678868817827	Unperturbed	unperturbed
308	rna	3.7257666324444996	Unperturbed	unperturbed
309	lipB	3.712040370672792	Unperturbed	unperturbed
312	trxB	3.66760587702761	Unperturbed	unperturbed
313	epd	3.66430418273504	Unperturbed	unperturbed
314	rarA	3.6570509011587466	Unperturbed	unperturbed
316	sucB	3.632693149016434	Unperturbed	unperturbed
319	potA	3.6063969078401064	Unperturbed	unperturbed
322	hflX	3.5853332302473104	Unperturbed	unperturbed
325	ygjD	3.552220770519574	Unperturbed	unperturbed
326	hemB	3.5459134948657844	Unperturbed	unperturbed
328	queF	3.5435928637649927	Unperturbed	unperturbed
329	leuS	3.541289793550402	Unperturbed	unperturbed
330	yhhW	3.5405599219397903	Unperturbed	unperturbed
331	yqjH	3.5387164391625623	Unperturbed	unperturbed
332	yccU	3.5344067481262975	Unperturbed	unperturbed
334	gpmA	3.512220093483714	Unperturbed	unperturbed
335	pykF	3.5121232476771667	Unperturbed	unperturbed
337	yafJ	3.4976121548710886	Unperturbed	unperturbed
339	alr	3.487155842347663	Unperturbed	unperturbed
340	yhbJ	3.478764690726078	Unperturbed	unperturbed
344	gcvP	3.4698956740306564	Unperturbed	unperturbed
349	rnt	3.4135371172885236	Unperturbed	unperturbed
351	gyrA	3.407801833774392	Unperturbed	unperturbed
353	purA	3.391353583447547	Unperturbed	unperturbed
354	ampC	3.390923954839278	Unperturbed	unperturbed
355	ung	3.3743793319172797	Unperturbed	unperturbed
356	yhhX	3.37311161603997	Unperturbed	unperturbed
357	glpQ	3.3674859949160005	Unperturbed	unperturbed
358	glpD	3.353670371169944	Unperturbed	unperturbed
359	lptB	3.349828368065218	Unperturbed	unperturbed
360	glgC	3.345539996819494	Unperturbed	unperturbed
365	maa	3.311885348110957	Unperturbed	unperturbed
366	pth	3.3038144193306334	Unperturbed	unperturbed
368	ycfD	3.2980163563805602	Unperturbed	unperturbed
372	asnB	3.273401317376212	Unperturbed	unperturbed
373	fucI	3.272061422290946	Unperturbed	unperturbed
374	cysB	3.267238512265017	Unperturbed	unperturbed
375	nudF	3.2658275704704938	Unperturbed	unperturbed
377	metC	3.2642482138376208	Unperturbed	unperturbed
380	nuoG	3.2619377640023175	Unperturbed	unperturbed
383	pheT	3.2303185857715366	Unperturbed	unperturbed
384	rffG	3.2276226932257863	Unperturbed	unperturbed
386	ubiG	3.2113673998913193	Unperturbed	unperturbed
387	pflA	3.208968948827267	Unperturbed	unperturbed
389	sbcB	3.2085739516524154	Unperturbed	unperturbed
397	yfbR	3.1577871951972334	Unperturbed	unperturbed
400	hemC	3.130217901466665	Unperturbed	unperturbed
401	era	3.1285246122844463	Unperturbed	unperturbed
402	fbaB	3.1277445774439725	Unperturbed	unperturbed
404	yhbW	3.118353033126282	Unperturbed	unperturbed
405	rpsB	3.1038157056007574	Unperturbed	unperturbed
407	rrmA	3.1020115026228092	Unperturbed	unperturbed
410	ilvB	3.0538516384030108	Unperturbed	unperturbed
411	alaS	3.053143390921085	Unperturbed	unperturbed
412	secA	3.051660145695994	Unperturbed	unperturbed
414	trpS	3.045364423025915	Unperturbed	unperturbed
415	dnaJ	3.036611098249641	Unperturbed	unperturbed
416	thiI	3.035598400158638	Unperturbed	unperturbed
417	ydfH	3.0291093764313466	Unperturbed	unperturbed
418	tyrB	3.024149528771762	Unperturbed	unperturbed
419	cca	3.010876501809281	Unperturbed	unperturbed
420	dkgB	3.0093435631952468	Unperturbed	unperturbed
423	mak	2.9943175260768817	Unperturbed	unperturbed
424	lolA	2.9922182731277607	Unperturbed	unperturbed
426	ansA	2.97778747012156	Unperturbed	unperturbed
427	trmH	2.9603100377842555	Unperturbed	unperturbed
429	pepP	2.9569225092970663	Unperturbed	unperturbed
430	manA	2.9563161512127563	Unperturbed	unperturbed
434	ribD	2.9347599113627423	Unperturbed	unperturbed
435	ycbL	2.924779538377562	Unperturbed	unperturbed
436	kdsA	2.921768691701419	Unperturbed	unperturbed
437	thrC	2.9209078720395354	Unperturbed	unperturbed
440	folA	2.901323867497129	Unperturbed	unperturbed
441	yebY	2.8988650178444058	Unperturbed	unperturbed
442	yeiG	2.896731122161941	Unperturbed	unperturbed
443	ugpQ	2.895088777839252	Unperturbed	unperturbed
444	pheA	2.891021693120878	Unperturbed	unperturbed
446	yjeK	2.889409798922757	Unperturbed	unperturbed
447	rumA	2.888062247432571	Unperturbed	unperturbed
448	rrmJ	2.886755965366297	Unperturbed	unperturbed
449	aceF	2.8818813231202727	Unperturbed	unperturbed
451	iadA	2.8767956964372017	Unperturbed	unperturbed
452	metH	2.875975179231742	Unperturbed	unperturbed
453	mglB	2.867996754402896	Unperturbed	unperturbed
454	guaC	2.859147089003012	Unperturbed	unperturbed
457	artI	2.8448549299049253	Unperturbed	unperturbed
458	ygiF	2.844642636870251	Unperturbed	unperturbed
461	fabF	2.8234921065508307	Unperturbed	unperturbed
462	glpK	2.8168319693781343	Unperturbed	unperturbed
464	ybfF	2.8091860622922384	Unperturbed	unperturbed
466	dcm	2.7920037844288648	Unperturbed	unperturbed
468	usg	2.791610786339932	Unperturbed	unperturbed
469	gltI	2.781606898204312	Unperturbed	unperturbed
474	yicC	2.7542879030378153	Unperturbed	unperturbed
477	srmB	2.742712238379334	Unperturbed	unperturbed
481	murB	2.715852639942943	Unperturbed	unperturbed
483	hemL	2.703089398895216	Unperturbed	unperturbed
484	nagB	2.690644625492551	Unperturbed	unperturbed
485	syd	2.6898239202837244	Unperturbed	unperturbed
486	ycfP	2.688864613708589	Unperturbed	unperturbed
487	yqjI	2.6866440843069714	Unperturbed	unperturbed
489	gdhA	2.6832412528210225	Unperturbed	unperturbed
491	dusA	2.676787520063052	Unperturbed	unperturbed
496	tpx	2.6617018188918946	Unperturbed	unperturbed
499	yghZ	2.6495723682532257	Unperturbed	unperturbed
500	ispA	2.6473616298563885	Unperturbed	unperturbed
502	yhjJ	2.642579613071223	Unperturbed	unperturbed
505	yqgE	2.63002928367196	Unperturbed	unperturbed
507	sucC	2.61608473436686	Unperturbed	unperturbed
508	iscS	2.614841154240308	Unperturbed	unperturbed
509	crl	2.6122456319067218	Unperturbed	unperturbed
511	pdxK	2.610040464764735	Unperturbed	unperturbed
512	nfsB	2.609495191977227	Unperturbed	unperturbed
514	yfaY	2.6033680374281514	Unperturbed	unperturbed
515	rlmG	2.6014647626307488	Unperturbed	unperturbed
516	serC	2.598974830694716	Unperturbed	unperturbed
517	mepA	2.5974625630154438	Unperturbed	unperturbed
520	clpP	2.5769571490084786	Unperturbed	unperturbed
524	topA	2.5614344726385507	Unperturbed	unperturbed
527	xseA	2.5519571894203836	Unperturbed	unperturbed
528	yliJ	2.547571238230281	Unperturbed	unperturbed
529	truD	2.5472838892463807	Unperturbed	unperturbed
530	yqjG	2.5453849424728934	Unperturbed	unperturbed
531	moeB	2.536569903879089	Unperturbed	unperturbed
533	pcm	2.5319439177111813	Unperturbed	unperturbed
534	dam	2.5213067679918706	Unperturbed	unperturbed
537	pncB	2.5152773718391384	Unperturbed	unperturbed
538	miaA	2.510268149281484	Unperturbed	unperturbed
540	msrB	2.500740848477066	Unperturbed	unperturbed
542	dadX	2.496904970483507	Unperturbed	unperturbed
543	agaR	2.495165829095197	Unperturbed	unperturbed
545	rfbB	2.493234697142633	Unperturbed	unperturbed
546	nagC	2.488682275897695	Unperturbed	unperturbed
551	ycjG	2.477489877518663	Unperturbed	unperturbed
552	glyQ	2.4767818938483637	Unperturbed	unperturbed
553	rsuA	2.4746295908736933	Unperturbed	unperturbed
555	ampH	2.469263532922765	Unperturbed	unperturbed
556	ligA	2.4666690322668825	Unperturbed	unperturbed
559	nuoF	2.4588247960964003	Unperturbed	unperturbed
560	rbsA	2.4521488566368266	Unperturbed	unperturbed
561	fldB	2.4469544541932473	Unperturbed	unperturbed
565	uvrD	2.435959279256095	Unperturbed	unperturbed
566	dapE	2.4357422765081975	Unperturbed	unperturbed
567	ompR	2.4349127004178484	Unperturbed	unperturbed
568	tyrS	2.4229428655720975	Unperturbed	unperturbed
569	purD	2.418592800384453	Unperturbed	unperturbed
570	recR	2.4181498053768133	Unperturbed	unperturbed
571	ubiE	2.417313897655382	Unperturbed	unperturbed
572	purR	2.414790792311444	Unperturbed	unperturbed
573	malQ	2.405282080292908	Unperturbed	unperturbed
574	selB	2.4008562846471264	Unperturbed	unperturbed
576	sseA	2.3991599511467534	Unperturbed	unperturbed
581	glpR	2.394252712420866	Unperturbed	unperturbed
583	rsmD	2.3908491078950593	Unperturbed	unperturbed
584	bfr	2.3900311207810088	Unperturbed	unperturbed
585	degQ	2.37823168824138	Unperturbed	unperturbed
586	rlmL	2.3745911247005753	Unperturbed	unperturbed
590	metB	2.360642320698677	Unperturbed	unperturbed
591	ampD	2.351104579394513	Unperturbed	unperturbed
592	thrS	2.3510186941853624	Unperturbed	unperturbed
594	yciT	2.344544309236431	Unperturbed	unperturbed
595	dxs	2.341473449858577	Unperturbed	unperturbed
600	recA	2.3174604245046337	Unperturbed	unperturbed
601	uvrB	2.2927737455295945	Unperturbed	unperturbed
606	slt	2.2722023044190296	Unperturbed	unperturbed
608	apt	2.270958435617979	Unperturbed	unperturbed
611	mraW	2.2601590694310234	Unperturbed	unperturbed
612	metE	2.248656311698177	Unperturbed	unperturbed
614	serS	2.244733581030015	Unperturbed	unperturbed
616	glgP	2.240349104456571	Unperturbed	unperturbed
618	minD	2.2383092180767026	Unperturbed	unperturbed
619	ycgM	2.2360448894668687	Unperturbed	unperturbed
620	clpB	2.233886716739333	Unperturbed	unperturbed
621	ygdH	2.2314411040145523	Unperturbed	unperturbed
622	gshB	2.231437440760581	Unperturbed	unperturbed
624	ackA	2.221622254131847	Unperturbed	unperturbed
625	cysD	2.219453841119766	Unperturbed	unperturbed
626	fpr	2.215482692346971	Unperturbed	unperturbed
627	folD	2.2129615063993384	Unperturbed	unperturbed
628	cysS	2.2119658414762062	Unperturbed	unperturbed
630	nagD	2.2020585138297992	Unperturbed	unperturbed
631	gatY	2.190815903655719	Unperturbed	unperturbed
632	ltaE	2.18395506671151	Unperturbed	unperturbed
633	ybiX	2.178952598175063	Unperturbed	unperturbed
634	gabT	2.1782499053978857	Unperturbed	unperturbed
635	ychF	2.1772686744999383	Unperturbed	unperturbed
637	katG	2.175179882388582	Unperturbed	unperturbed
639	gcvT	2.1707621841585025	Unperturbed	unperturbed
642	yfiH	2.165773160707304	Unperturbed	unperturbed
645	menD	2.1445225331481157	Unperturbed	unperturbed
649	rpe	2.119201556790139	Unperturbed	unperturbed
651	yddE	2.109760957398346	Unperturbed	unperturbed
652	ycfH	2.1056262523680633	Unperturbed	unperturbed
653	azoR	2.104274778096765	Unperturbed	unperturbed
657	aroC	2.0940946308811283	Unperturbed	unperturbed
659	yegU	2.084831281307695	Unperturbed	unperturbed
662	nagZ	2.076673581189894	Unperturbed	unperturbed
663	tesB	2.0590002880693143	Unperturbed	unperturbed
664	pyrC	2.048626048803365	Unperturbed	unperturbed
665	yidA	2.046097480484108	Unperturbed	unperturbed
666	sufD	2.04489999261489	Unperturbed	unperturbed
669	ygdE	2.037835027126942	Unperturbed	unperturbed
670	malT	2.0364170819994283	Unperturbed	unperturbed
671	rpsF	2.0337644118192286	Unperturbed	unperturbed
676	yeaZ	2.0223835475039857	Unperturbed	unperturbed
677	rbn	2.022004417743642	Unperturbed	unperturbed
679	sufS	2.016781641191417	Unperturbed	unperturbed
681	atpD	1.999718291283991	Unperturbed	unperturbed
684	nagK	1.9819732694455545	Unperturbed	unperturbed
686	nuoB	1.9761848292448096	Unperturbed	unperturbed
687	proX	1.9716484562659913	Unperturbed	unperturbed
688	nudC	1.9697735941968808	Unperturbed	unperturbed
690	amn	1.9680166804420578	Unperturbed	unperturbed
692	cpdA	1.9654090680262621	Unperturbed	unperturbed
693	rpsD	1.9606625193112008	Unperturbed	unperturbed
695	edd	1.9515477002828927	Unperturbed	unperturbed
698	pdhR	1.9451849251338924	Unperturbed	unperturbed
699	ydjA	1.9423889685029396	Unperturbed	unperturbed
702	asd	1.936096856221455	Unperturbed	unperturbed
703	ygcF	1.9356435873821844	Unperturbed	unperturbed
704	gmk	1.9354725448270262	Unperturbed	unperturbed
706	rdgC	1.927882079653458	Unperturbed	unperturbed
707	ubiD	1.9265443972074285	Unperturbed	unperturbed
710	thiL	1.916605812995886	Unperturbed	unperturbed
712	ydbC	1.912968677700401	Unperturbed	unperturbed
714	ucpA	1.9070439980343932	Unperturbed	unperturbed
715	modF	1.9069162831651434	Unperturbed	unperturbed
716	yceH	1.9063746432834159	Unperturbed	unperturbed
717	tdk	1.9043186920376103	Unperturbed	unperturbed
718	tilS	1.9001041128146163	Unperturbed	unperturbed
723	pgi	1.8827282779497592	Unperturbed	unperturbed
725	cysP	1.872317020448491	Unperturbed	unperturbed
726	glnS	1.8709027506644134	Unperturbed	unperturbed
730	speD	1.8633897417439835	Unperturbed	unperturbed
731	trkA	1.861922096800389	Unperturbed	unperturbed
732	ahpC	1.8593774406531738	Unperturbed	unperturbed
737	pgk	1.851058775073803	Unperturbed	unperturbed
739	spy	1.8431622792339781	Unperturbed	unperturbed
740	hisJ	1.8419372383835801	Unperturbed	unperturbed
741	ppiA	1.8392373517878218	Unperturbed	unperturbed
744	dxr	1.827141606637924	Unperturbed	unperturbed
746	phoP	1.8236184704929128	Unperturbed	unperturbed
749	rnr	1.8036464826470588	Unperturbed	unperturbed
750	ade	1.8032214766495978	Unperturbed	unperturbed
755	cysI	1.7983124733426652	Unperturbed	unperturbed
758	yncB	1.785203573710524	Unperturbed	unperturbed
762	accD	1.7760663409111084	Unperturbed	unperturbed
764	murF	1.766384157913588	Unperturbed	unperturbed
766	mnmA	1.7631808471784045	Unperturbed	unperturbed
768	gsk	1.7575067524483678	Unperturbed	unperturbed
769	yibF	1.757191003349512	Unperturbed	unperturbed
772	tehB	1.7550108496529249	Unperturbed	unperturbed
775	dfp	1.7381174492241795	Unperturbed	unperturbed
776	ygiC	1.73682430786838	Unperturbed	unperturbed
777	ghrB	1.7366055707238912	Unperturbed	unperturbed
779	miaB	1.7284265934498502	Unperturbed	unperturbed
780	qor	1.7263506043823624	Unperturbed	unperturbed
781	yhcH	1.7204079449447667	Unperturbed	unperturbed
782	sufC	1.7183434377621205	Unperturbed	unperturbed
784	dsbG	1.7079829509517173	Unperturbed	unperturbed
785	pyrG	1.7060883195993561	Unperturbed	unperturbed
786	aroH	1.7056460407326628	Unperturbed	unperturbed
789	uxuA	1.7028410511583525	Unperturbed	unperturbed
792	napA	1.6951105724150954	Unperturbed	unperturbed
794	menC	1.692540336133601	Unperturbed	unperturbed
795	dnaA	1.6888006844463215	Unperturbed	unperturbed
802	ylbA	1.678526340416878	Unperturbed	unperturbed
804	yhbC	1.6687056118509394	Unperturbed	unperturbed
807	zwf	1.6650656244753508	Unperturbed	unperturbed
808	ebgR	1.6645227451997282	Unperturbed	unperturbed
809	argR	1.659395522395494	Unperturbed	unperturbed
812	yggN	1.657063731188134	Unperturbed	unperturbed
813	ydgJ	1.6560153476702482	Unperturbed	unperturbed
814	dapF	1.6556212532175834	Unperturbed	unperturbed
816	ygfZ	1.6513464883435778	Unperturbed	unperturbed
821	poxB	1.647917884103025	Unperturbed	unperturbed
823	obgE	1.6436099309874017	Unperturbed	unperturbed
832	prmB	1.6159916666526863	Unperturbed	unperturbed
833	ubiF	1.6116835553539297	Unperturbed	unperturbed
834	surE	1.6099705548425676	Unperturbed	unperturbed
837	yjeE	1.6033038904239754	Unperturbed	unperturbed
839	ppc	1.5949738422458455	Unperturbed	unperturbed
840	cysN	1.591649276817571	Unperturbed	unperturbed
841	ptsP	1.5905563558531113	Unperturbed	unperturbed
842	luxS	1.590195545992319	Unperturbed	unperturbed
843	gidB	1.5781125273917482	Unperturbed	unperturbed
844	rraA	1.5766017794902485	Unperturbed	unperturbed
846	fdhE	1.5749666693783242	Unperturbed	unperturbed
847	rpiA	1.5663169980505849	Unperturbed	unperturbed
849	fucU	1.5637502239712626	Unperturbed	unperturbed
850	accA	1.5600454005727824	Unperturbed	unperturbed
853	parE	1.557996448220882	Unperturbed	unperturbed
854	purE	1.557443945107115	Unperturbed	unperturbed
860	hisF	1.5421343915820844	Unperturbed	unperturbed
869	ribA	1.5207618693045886	Unperturbed	unperturbed
871	gyrB	1.5187347162738072	Unperturbed	unperturbed
872	hisB	1.5147578808080833	Unperturbed	unperturbed
874	yrfG	1.5137155002115081	Unperturbed	unperturbed
878	leuB	1.5089051866703764	Unperturbed	unperturbed
880	mdh	1.5059932142778365	Unperturbed	unperturbed
881	sspB	1.5049537984294186	Unperturbed	unperturbed
882	speE	1.5008086808917391	Unperturbed	unperturbed
883	yqhD	1.497246043787901	Unperturbed	unperturbed
886	ftnA	1.4910073998688333	Unperturbed	unperturbed
889	dapA	1.486674815136168	Unperturbed	unperturbed
892	kdsD	1.4802568234891083	Unperturbed	unperturbed
893	pabB	1.4801877543981714	Unperturbed	unperturbed
894	rpsI	1.4796259396138276	Unperturbed	unperturbed
895	folP	1.4794473024594317	Unperturbed	unperturbed
896	ruvA	1.4764108849487354	Unperturbed	unperturbed
897	yehT	1.476219679610562	Unperturbed	unperturbed
899	yraL	1.473766509566778	Unperturbed	unperturbed
900	yieP	1.4726134783570677	Unperturbed	unperturbed
902	rsgA	1.4680860311477573	Unperturbed	unperturbed
903	aroE	1.4653198272250432	Unperturbed	unperturbed
904	tyrR	1.461941826765164	Unperturbed	unperturbed
911	yceF	1.446788596962407	Unperturbed	unperturbed
913	nusB	1.4449613551742864	Unperturbed	unperturbed
915	hisC	1.4412515298592432	Unperturbed	unperturbed
920	ffh	1.4325235798270968	Unperturbed	unperturbed
924	rfbD	1.419694918113031	Unperturbed	unperturbed
926	hisS	1.4051138059880321	Unperturbed	unperturbed
927	galF	1.4016248262134607	Unperturbed	unperturbed
928	ybeZ	1.4012245164969608	Unperturbed	unperturbed
932	pdxA	1.3985732456408946	Unperturbed	unperturbed
933	mglA	1.397715165166328	Unperturbed	unperturbed
934	lptA	1.395978303114258	Unperturbed	unperturbed
937	dcp	1.3908650032598007	Unperturbed	unperturbed
939	amiB	1.385813662823068	Unperturbed	unperturbed
940	frr	1.3857244539865547	Unperturbed	unperturbed
942	csdA	1.383752799754642	Unperturbed	unperturbed
944	sodB	1.378010171847003	Unperturbed	unperturbed
946	idi	1.3776456001514847	Unperturbed	unperturbed
947	ilvD	1.3756583178992348	Unperturbed	unperturbed
952	gatD	1.3714308971231461	Unperturbed	unperturbed
953	sdhB	1.371345321247694	Unperturbed	unperturbed
954	pncA	1.3707235581019859	Unperturbed	unperturbed
957	yhfA	1.3669343088907024	Unperturbed	unperturbed
958	ynfK	1.36456303572956	Unperturbed	unperturbed
960	rnb	1.3615993728790936	Unperturbed	unperturbed
962	cysH	1.3584491141182877	Unperturbed	unperturbed
964	kbl	1.3573665149705847	Unperturbed	unperturbed
972	dnaE	1.3414079366596314	Unperturbed	unperturbed
974	avtA	1.3372458891725358	Unperturbed	unperturbed
975	ptrA	1.3346188446127782	Unperturbed	unperturbed
977	wbbI	1.3315272722755431	Unperturbed	unperturbed
978	cpxR	1.330948053560055	Unperturbed	unperturbed
979	acrA	1.3276926573209016	Unperturbed	unperturbed
982	pgm	1.3261289923761912	Unperturbed	unperturbed
983	uup	1.3210028970013483	Unperturbed	unperturbed
991	glmU	1.313949734019477	Unperturbed	unperturbed
992	upp	1.313750740874387	Unperturbed	unperturbed
993	rluD	1.3132487185156263	Unperturbed	unperturbed
994	csdE	1.3109520602843956	Unperturbed	unperturbed
999	acnB	1.297623217973845	Unperturbed	unperturbed
1001	prs	1.2962790578777341	Unperturbed	unperturbed
1002	gutQ	1.2954629167556622	Unperturbed	unperturbed
1005	pgl	1.2926811186447145	Unperturbed	unperturbed
1006	nrdA	1.2918787360690827	Unperturbed	unperturbed
1007	fdhD	1.2884281462307252	Unperturbed	unperturbed
1008	entB	1.2857487105399015	Unperturbed	unperturbed
1010	mnmC	1.2844926675940769	Unperturbed	unperturbed
1012	fldA	1.2827872105802736	Unperturbed	unperturbed
1013	yceD	1.2801605939264247	Unperturbed	unperturbed
1014	oxyR	1.279847213193384	Unperturbed	unperturbed
1015	selD	1.278924453010851	Unperturbed	unperturbed
1016	fabG	1.2785848108715374	Unperturbed	unperturbed
1018	gloB	1.2769149927304007	Unperturbed	unperturbed
1022	moaB	1.272870989941035	Unperturbed	unperturbed
1024	argD	1.269955848192265	Unperturbed	unperturbed
1025	arsC	1.269525779617477	Unperturbed	unperturbed
1029	pepD	1.2620502169139287	Unperturbed	unperturbed
1032	rpsC	1.2577199843009936	Unperturbed	unperturbed
1034	uspG	1.2569818387983902	Unperturbed	unperturbed
1036	ycdX	1.25628834341655	Unperturbed	unperturbed
1037	rbfA	1.2539959002859389	Unperturbed	unperturbed
1038	cdd	1.2538871369680087	Unperturbed	unperturbed
1040	nadC	1.2471641773765523	Unperturbed	unperturbed
1042	glnA	1.2447642102539145	Unperturbed	unperturbed
1043	ybeA	1.2440127892673412	Unperturbed	unperturbed
1050	yceA	1.2324852374967072	Unperturbed	unperturbed
1051	sscR	1.2264235522945288	Unperturbed	unperturbed
1055	ybeX	1.2211561613921609	Unperturbed	unperturbed
1061	hisG	1.2056361514743579	Unperturbed	unperturbed
1068	frsA	1.1981622891706947	Unperturbed	unperturbed
1069	ppiB	1.1981604235330514	Unperturbed	unperturbed
1070	prfA	1.1965789677633638	Unperturbed	unperturbed
1071	mdaB	1.1951820954530066	Unperturbed	unperturbed
1073	menB	1.192422405887354	Unperturbed	unperturbed
1074	treC	1.1900873036229753	Unperturbed	unperturbed
1078	hscB	1.1801638224582771	Unperturbed	unperturbed
1079	pepN	1.1793050243045116	Unperturbed	unperturbed
1080	yciI	1.179108913177044	Unperturbed	unperturbed
1086	yiiD	1.1670106625562866	Unperturbed	unperturbed
1087	rplD	1.16700099389988	Unperturbed	unperturbed
1088	fecB	1.166813094602165	Unperturbed	unperturbed
1089	rnd	1.1658135139985493	Unperturbed	unperturbed
1091	dcd	1.1630107011269237	Unperturbed	unperturbed
1092	hypB	1.1615953886866661	Unperturbed	unperturbed
1093	folB	1.1608743124656105	Unperturbed	unperturbed
1095	folE	1.1575440576063152	Unperturbed	unperturbed
1096	dnaB	1.1532046139785954	Unperturbed	unperturbed
1097	rng	1.1514751230838016	Unperturbed	unperturbed
1098	dusC	1.1508607263672626	Unperturbed	unperturbed
1100	fabH	1.1456493467805835	Unperturbed	unperturbed
1103	fre	1.1409168775005218	Unperturbed	unperturbed
1105	panC	1.1398923346984513	Unperturbed	unperturbed
1108	lrp	1.1364388271664085	Unperturbed	unperturbed
1109	ygeA	1.1347667946617603	Unperturbed	unperturbed
1112	gsp	1.1320482486476782	Unperturbed	unperturbed
1116	mukF	1.1296108599694228	Unperturbed	unperturbed
1119	folX	1.127354708928158	Unperturbed	unperturbed
1127	gshA	1.1166361496053294	Unperturbed	unperturbed
1130	trmA	1.1136110773013659	Unperturbed	unperturbed
1131	yeeN	1.1093226909619047	Unperturbed	unperturbed
1136	ivy	1.0900415173544378	Unperturbed	unperturbed
1137	nudK	1.082556180968056	Unperturbed	unperturbed
1141	ygjR	1.0806159129102273	Unperturbed	unperturbed
1148	elaA	1.0685893236078443	Unperturbed	unperturbed
1149	purT	1.0677625282437397	Unperturbed	unperturbed
1153	fbaA	1.0649202693407127	Unperturbed	unperturbed
1156	udp	1.059504228806937	Unperturbed	unperturbed
1157	dnaN	1.0590977954557457	Unperturbed	unperturbed
1161	hflB	1.0521491383956465	Unperturbed	unperturbed
1162	entF	1.0518692439060955	Unperturbed	unperturbed
1165	yiiM	1.0463441046869641	Unperturbed	unperturbed
1166	msrA	1.0453189446575257	Unperturbed	unperturbed
1171	rsmE	1.0436814769855745	Unperturbed	unperturbed
1174	ybhK	1.0376618483912043	Unperturbed	unperturbed
1180	ydhF	1.0306715351579465	Unperturbed	unperturbed
1181	asnC	1.027383714122948	Unperturbed	unperturbed
1182	ytfJ	1.0259994836869615	Unperturbed	unperturbed
1189	yeeZ	1.0194758491308107	Unperturbed	unperturbed
1190	typA	1.0190237026477167	Unperturbed	unperturbed
1193	ydfG	1.0145360654111601	Unperturbed	unperturbed
1194	ftsK	1.0130599083228513	Unperturbed	unperturbed
1195	galU	1.0129437429292103	Unperturbed	unperturbed
1196	maeB	1.011763441007325	Unperturbed	unperturbed
1198	uspA	1.0091032106377404	Unperturbed	unperturbed
1199	rplA	1.008968790205602	Unperturbed	unperturbed
1201	guaA	1.00796451532017	Unperturbed	unperturbed
1203	prmA	1.0049976627716461	Unperturbed	unperturbed
1204	yhdH	1.004065973800685	Unperturbed	unperturbed
1207	aidB	1.0014626842050756	Unperturbed	unperturbed
1208	rffE	1.0012894206325789	Unperturbed	unperturbed
1211	dnaG	0.999237012007564	Unperturbed	unperturbed
1212	pepE	0.99833516657418	Unperturbed	unperturbed
1213	iclR	0.9974422485957712	Unperturbed	unperturbed
1214	fabA	0.9971711626169858	Unperturbed	unperturbed
1216	ybgF	0.9962339357365171	Unperturbed	unperturbed
1217	pck	0.9958897962812775	Unperturbed	unperturbed
1218	ybiS	0.9958315163365064	Unperturbed	unperturbed
1219	nrdR	0.9934648640925152	Unperturbed	unperturbed
1222	purH	0.9899596793109429	Unperturbed	unperturbed
1224	pepB	0.9895682307617412	Unperturbed	unperturbed
1225	yajL	0.9890823794958515	Unperturbed	unperturbed
1228	yejK	0.9859870629957603	Unperturbed	unperturbed
1231	modA	0.9833193503781192	Unperturbed	unperturbed
1234	mgsA	0.9826611702046104	Unperturbed	unperturbed
1238	lpxA	0.9810576167591094	Unperturbed	unperturbed
1240	rsmB	0.9769751276255588	Unperturbed	unperturbed
1241	putA	0.9747228443832266	Unperturbed	unperturbed
1245	aceA	0.9696562576093593	Unperturbed	unperturbed
1246	ispU	0.96942551113059	Unperturbed	unperturbed
1248	yafC	0.9690018831034913	Unperturbed	unperturbed
1249	ysgA	0.9689025985440224	Unperturbed	unperturbed
1252	adhE	0.9656442831934826	Unperturbed	unperturbed
1254	proV	0.9643845340610017	Unperturbed	unperturbed
1255	ydeN	0.9639779003071594	Unperturbed	unperturbed
1259	yeiE	0.9613765947933032	Unperturbed	unperturbed
1260	gpt	0.9593014821553825	Unperturbed	unperturbed
1264	dapB	0.9556777974005195	Unperturbed	unperturbed
1265	btuR	0.9553419114081478	Unperturbed	unperturbed
1266	trmJ	0.9547053099646635	Unperturbed	unperturbed
1267	coaA	0.9541142760445156	Unperturbed	unperturbed
1268	ygaD	0.9531133762659296	Unperturbed	unperturbed
1271	tmk	0.9511078240473685	Unperturbed	unperturbed
1272	evgA	0.9500170071308967	Unperturbed	unperturbed
1274	kdgR	0.947898435235053	Unperturbed	unperturbed
1275	ydcP	0.9455365465918337	Unperturbed	unperturbed
1277	ptsN	0.9430642706133174	Unperturbed	unperturbed
1280	argP	0.9397227459290318	Unperturbed	unperturbed
1281	malP	0.9383149182028163	Unperturbed	unperturbed
1282	aroG	0.9368559409220086	Unperturbed	unperturbed
1284	proB	0.9361958617697417	Unperturbed	unperturbed
1285	narH	0.935497896887912	Unperturbed	unperturbed
1286	melA	0.935497896887912	Unperturbed	unperturbed
1288	sufA	0.9350622534368593	Unperturbed	unperturbed
1293	rbsK	0.9279574717438617	Unperturbed	unperturbed
1294	gloA	0.9279395522677885	Unperturbed	unperturbed
1295	serA	0.9277008625868768	Unperturbed	unperturbed
1297	yeaK	0.9269701371296725	Unperturbed	unperturbed
1299	menF	0.9246700559361178	Unperturbed	unperturbed
1301	anmK	0.9227617144024367	Unperturbed	unperturbed
1302	apaH	0.9226857994587419	Unperturbed	unperturbed
1303	panE	0.9213890722871718	Unperturbed	unperturbed
1304	gpp	0.9211935007949767	Unperturbed	unperturbed
1308	cobB	0.9163544065919815	Unperturbed	unperturbed
1311	trpA	0.9120975541874667	Unperturbed	unperturbed
1312	yffB	0.9073196573810729	Unperturbed	unperturbed
1313	glnD	0.9072019403400171	Unperturbed	unperturbed
1317	mtlD	0.9045053687519782	Unperturbed	unperturbed
1318	rffC	0.9043095912919659	Unperturbed	unperturbed
1320	rfaE	0.9034686219637782	Unperturbed	unperturbed
1327	hpt	0.8941859371029737	Unperturbed	unperturbed
1328	ypfJ	0.893529714758696	Unperturbed	unperturbed
1330	yigI	0.8933638737207894	Unperturbed	unperturbed
1335	elbB	0.8917924398487265	Unperturbed	unperturbed
1337	ybiC	0.8906783351152388	Unperturbed	unperturbed
1338	hslO	0.8869729724341388	Unperturbed	unperturbed
1340	pyrF	0.8863622723580808	Unperturbed	unperturbed
1345	dut	0.8814583168184527	Unperturbed	unperturbed
1348	ydbK	0.8778486997918543	Unperturbed	unperturbed
1349	rplJ	0.8769485928015193	Unperturbed	unperturbed
1350	gltA	0.8767041021296818	Unperturbed	unperturbed
1352	sdaB	0.8754698273683554	Unperturbed	unperturbed
1353	rlmN	0.8738438673922357	Unperturbed	unperturbed
1364	nirB	0.864012010599096	Unperturbed	unperturbed
1366	proA	0.8619759016115223	Unperturbed	unperturbed
1369	dhaK	0.8584271043609637	Unperturbed	unperturbed
1370	polA	0.8583389699228043	Unperturbed	unperturbed
1374	ygdL	0.8555373335258758	Unperturbed	unperturbed
1375	nudI	0.8544275081560313	Unperturbed	unperturbed
1386	modE	0.8452852456647635	Unperturbed	unperturbed
1389	surA	0.844669618587696	Unperturbed	unperturbed
1392	entE	0.8417818058167637	Unperturbed	unperturbed
1397	spoT	0.8396531874758832	Unperturbed	unperturbed
1400	cmoB	0.8352779792951626	Unperturbed	unperturbed
1401	nsrR	0.835230425786613	Unperturbed	unperturbed
1403	cmk	0.8346155295686483	Unperturbed	unperturbed
1405	mrp	0.8325356409529776	Unperturbed	unperturbed
1406	eptB	0.8314038267031731	Unperturbed	unperturbed
1407	ppx	0.8299914456710002	Unperturbed	unperturbed
1408	metQ	0.8296937648412198	Unperturbed	unperturbed
1411	hisI	0.827583031344757	Unperturbed	unperturbed
1412	map	0.8265368755141071	Unperturbed	unperturbed
1413	moaE	0.8247803526484012	Unperturbed	unperturbed
1420	uvrY	0.8177759756806574	Unperturbed	unperturbed
1424	gcvR	0.8159056310151771	Unperturbed	unperturbed
1428	rplB	0.8116198636304036	Unperturbed	unperturbed
1429	yciK	0.8103862365068871	Unperturbed	unperturbed
1430	ptsI	0.8099479108116163	Unperturbed	unperturbed
1432	zipA	0.8080425949720745	Unperturbed	unperturbed
1433	pykA	0.8064972288148371	Unperturbed	unperturbed
1440	diaA	0.7970958667697989	Unperturbed	unperturbed
1444	rimM	0.7944631181764774	Unperturbed	unperturbed
1445	truA	0.7938689439408956	Unperturbed	unperturbed
1449	grxD	0.7902840193186214	Unperturbed	unperturbed
1450	metK	0.7896662557231924	Unperturbed	unperturbed
1455	gmhB	0.7846011977453259	Unperturbed	unperturbed
1466	rluF	0.7780782854057203	Unperturbed	unperturbed
1467	sodA	0.7760130605727587	Unperturbed	unperturbed
1469	ycaC	0.7736282857414183	Unperturbed	unperturbed
1472	murD	0.7712256824288293	Unperturbed	unperturbed
1477	tatD	0.7672871111112824	Unperturbed	unperturbed
1479	kdsB	0.7663027966333085	Unperturbed	unperturbed
1480	rnhA	0.7641023426277878	Unperturbed	unperturbed
1481	manX	0.7638981545261356	Unperturbed	unperturbed
1484	fumC	0.7629098507027705	Unperturbed	unperturbed
1485	yhhK	0.7624267954654751	Unperturbed	unperturbed
1486	ydiI	0.7621357056097859	Unperturbed	unperturbed
1491	mreC	0.7604100347399814	Unperturbed	unperturbed
1492	ribF	0.7603554783128587	Unperturbed	unperturbed
1495	osmF	0.7580163820122464	Unperturbed	unperturbed
1496	metL	0.7569518798703275	Unperturbed	unperturbed
1500	yihX	0.752939539605126	Unperturbed	unperturbed
1502	galK	0.7522455875797479	Unperturbed	unperturbed
1504	nanK	0.752042764402106	Unperturbed	unperturbed
1505	entA	0.7517434902334541	Unperturbed	unperturbed
1506	mutY	0.7510202687557348	Unperturbed	unperturbed
1507	guaB	0.7509400435971136	Unperturbed	unperturbed
1508	purN	0.75044658905924	Unperturbed	unperturbed
1509	trmD	0.7500371285201686	Unperturbed	unperturbed
1510	fdoH	0.7492217945122451	Unperturbed	unperturbed
1511	ycgL	0.7491424277038146	Unperturbed	unperturbed
1513	pyrH	0.7482364419251808	Unperturbed	unperturbed
1515	cysE	0.7471754909339641	Unperturbed	unperturbed
1519	yobA	0.7423569115416269	Unperturbed	unperturbed
1520	proC	0.7415400557412717	Unperturbed	unperturbed
1521	can	0.7414107142615556	Unperturbed	unperturbed
1522	rpsG	0.7410309577253028	Unperturbed	unperturbed
1524	cmoA	0.7396792098687035	Unperturbed	unperturbed
1529	ybeY	0.7349116542998115	Unperturbed	unperturbed
1531	yqgF	0.7319041258675477	Unperturbed	unperturbed
1534	thrB	0.7294384172413197	Unperturbed	unperturbed
1535	thrA	0.7293698722520445	Unperturbed	unperturbed
1538	arcB	0.727391982957202	Unperturbed	unperturbed
1544	selA	0.7180037859625485	Unperturbed	unperturbed
1552	ghrA	0.7160310675686414	Unperturbed	unperturbed
1554	yfeX	0.7151076633365141	Unperturbed	unperturbed
1556	dmsD	0.714605181514762	Unperturbed	unperturbed
1564	ybhB	0.7117603768168241	Unperturbed	unperturbed
1568	nth	0.7090803650142787	Unperturbed	unperturbed
1573	fmt	0.7061050084286491	Unperturbed	unperturbed
1582	yfcE	0.7018847913330832	Unperturbed	unperturbed
1588	sixA	0.694452988295804	Unperturbed	unperturbed
1589	fepB	0.6936241278626427	Unperturbed	unperturbed
1590	murQ	0.693282936017944	Unperturbed	unperturbed
1591	yhdE	0.6930734152785581	Unperturbed	unperturbed
1593	ndk	0.6924768332531032	Unperturbed	unperturbed
1596	yghU	0.6916967680076413	Unperturbed	unperturbed
1600	yecD	0.6887300081937286	Unperturbed	unperturbed
1601	dtd	0.688012231003569	Unperturbed	unperturbed
1603	yaeR	0.6868602198631095	Unperturbed	unperturbed
1607	rplE	0.6861306858733278	Unperturbed	unperturbed
1610	yfcD	0.6833663389887756	Unperturbed	unperturbed
1625	yehS	0.6773188753201532	Unperturbed	unperturbed
1626	pabA	0.6759095099043404	Unperturbed	unperturbed
1628	bioH	0.6754488805651324	Unperturbed	unperturbed
1631	moaC	0.673688634947939	Unperturbed	unperturbed
1635	yffS	0.6696700916331361	Unperturbed	unperturbed
1638	rlmB	0.6692574193985641	Unperturbed	unperturbed
1641	atpH	0.6682494006798508	Unperturbed	unperturbed
1644	aroB	0.6663510824831067	Unperturbed	unperturbed
1648	gnd	0.6656255350648168	Unperturbed	unperturbed
1651	rihC	0.6647792381678725	Unperturbed	unperturbed
1657	acs	0.6627564543564156	Unperturbed	unperturbed
1659	rnpA	0.6624464901596849	Unperturbed	unperturbed
1660	yfbU	0.6611782105046426	Unperturbed	unperturbed
1664	panD	0.658644995406267	Unperturbed	unperturbed
1665	fklB	0.6579922011326098	Unperturbed	unperturbed
1670	rihA	0.6551074950077982	Unperturbed	unperturbed
1672	glnE	0.6539362398154607	Unperturbed	unperturbed
1675	ispB	0.6526337043482815	Unperturbed	unperturbed
1677	tyrA	0.6524874433859851	Unperturbed	unperturbed
1679	glcB	0.6513619809889745	Unperturbed	unperturbed
1686	bcp	0.6487725357156948	Unperturbed	unperturbed
1689	rpsE	0.6468084250728717	Unperturbed	unperturbed
1692	glk	0.6457991643122566	Unperturbed	unperturbed
1701	rplC	0.6436631158309868	Unperturbed	unperturbed
1702	ygfB	0.6434233848420459	Unperturbed	unperturbed
1703	glpX	0.6430016048928656	Unperturbed	unperturbed
1705	purB	0.6420448187103753	Unperturbed	unperturbed
1706	pdxJ	0.642002303006595	Unperturbed	unperturbed
1708	pspE	0.6418423936442972	Unperturbed	unperturbed
1714	pdxB	0.6389047021200054	Unperturbed	unperturbed
1721	tesA	0.6377801056673982	Unperturbed	unperturbed
1725	aroA	0.6370129888309459	Unperturbed	unperturbed
1727	eda	0.63636767402528	Unperturbed	unperturbed
1738	argS	0.6335267787904513	Unperturbed	unperturbed
1743	ydhQ	0.6295026468537053	Unperturbed	unperturbed
1745	birA	0.6280482527191993	Unperturbed	unperturbed
1747	fkpB	0.6275138341180607	Unperturbed	unperturbed
1752	ypfH	0.626479423794051	Unperturbed	unperturbed
1754	efp	0.6256162023855527	Unperturbed	unperturbed
1755	yhbS	0.625192044125132	Unperturbed	unperturbed
1759	argE	0.6223078214172691	Unperturbed	unperturbed
1761	aroK	0.6219492101137973	Unperturbed	unperturbed
1762	gntY	0.621070911470343	Unperturbed	unperturbed
1763	nlpD	0.6209568981649666	Unperturbed	unperturbed
1765	ytfP	0.6207184205283692	Unperturbed	unperturbed
1772	nagA	0.6201713341717394	Unperturbed	unperturbed
1774	yfbT	0.6188834002429189	Unperturbed	unperturbed
1783	yjaG	0.6160430382226101	Unperturbed	unperturbed
1791	dsbA	0.6155187508998554	Unperturbed	unperturbed
1793	hisD	0.6149577136733562	Unperturbed	unperturbed
1794	nagE	0.6141081581092571	Unperturbed	unperturbed
1797	osmC	0.6133076057977697	Unperturbed	unperturbed
1802	rplL	0.6097345803021685	Unperturbed	unperturbed
1805	ymdB	0.6089179496610496	Unperturbed	unperturbed
1806	ahpF	0.6087009533895367	Unperturbed	unperturbed
1809	rplI	0.6072592095961731	Unperturbed	unperturbed
1813	infB	0.6050666020500931	Unperturbed	unperturbed
1824	nudJ	0.5999786164081804	Unperturbed	unperturbed
1825	rpsK	0.5995402205048355	Unperturbed	unperturbed
1843	argH	0.5955828553443512	Unperturbed	unperturbed
1844	adk	0.5936690229318669	Unperturbed	unperturbed
1854	rph	0.5902725443502854	Unperturbed	unperturbed
1856	ribB	0.5898731416209694	Unperturbed	unperturbed
1857	tsf	0.589588349651502	Unperturbed	unperturbed
1858	coaD	0.5890023967238415	Unperturbed	unperturbed
1864	nusA	0.5861787691025886	Unperturbed	unperturbed
1866	fabD	0.5858648971174453	Unperturbed	unperturbed
1867	ybdB	0.5856581504982248	Unperturbed	unperturbed
1871	ybbN	0.5843577597239341	Unperturbed	unperturbed
1872	yajQ	0.5843148151252779	Unperturbed	unperturbed
1874	hchA	0.583973998510939	Unperturbed	unperturbed
1877	yecM	0.5828818601592303	Unperturbed	unperturbed
1879	secB	0.5824831105348729	Unperturbed	unperturbed
1887	btuE	0.5813512793128855	Unperturbed	unperturbed
1892	yfgD	0.5802629871807038	Unperturbed	unperturbed
1894	bolA	0.5791885918594457	Unperturbed	unperturbed
1896	chbB	0.5790981577084189	Unperturbed	unperturbed
1903	ftsA	0.5774004287352653	Unperturbed	unperturbed
1907	hdhA	0.5762383235680479	Unperturbed	unperturbed
1910	uspF	0.5747376278893226	Unperturbed	unperturbed
1920	rplV	0.5733047955553945	Unperturbed	unperturbed
1922	recC	0.5717282895453003	Unperturbed	unperturbed
1926	ispF	0.5699688441353944	Unperturbed	unperturbed
1927	yniC	0.5697709022444802	Unperturbed	unperturbed
1930	yoaB	0.5693499152948545	Unperturbed	unperturbed
1936	mioC	0.5678055816213481	Unperturbed	unperturbed
1937	ycbG	0.5672419371333548	Unperturbed	unperturbed
1939	sdaA	0.5670364707315336	Unperturbed	unperturbed
1943	rpoD	0.5655320794162144	Unperturbed	unperturbed
1944	gpsA	0.5653386397419858	Unperturbed	unperturbed
1952	ybjI	0.5626859068200412	Unperturbed	unperturbed
1953	gabD	0.5623623453086735	Unperturbed	unperturbed
1954	aroF	0.5619501340411808	Unperturbed	unperturbed
1962	yihW	0.5591253337827048	Unperturbed	unperturbed
1985	ftsZ	0.5499882191176753	Unperturbed	unperturbed
1999	iscU	0.5468280223903201	Unperturbed	unperturbed
2008	yecA	0.543625100539114	Unperturbed	unperturbed
2011	ytfG	0.5405491396352793	Unperturbed	unperturbed
2015	ybgS	0.5387540185177156	Unperturbed	unperturbed
2019	lpxD	0.5375044639693303	Unperturbed	unperturbed
2026	rpiR	0.5356054663460743	Unperturbed	unperturbed
2027	yeaO	0.5350900982405238	Unperturbed	unperturbed
2028	yhgF	0.5346248739072311	Unperturbed	unperturbed
2029	hisA	0.5345650978888086	Unperturbed	unperturbed
2034	iscA	0.5337197321466025	Unperturbed	unperturbed
2035	minC	0.5331301712001835	Unperturbed	unperturbed
2037	moeA	0.5327155538364297	Unperturbed	unperturbed
2040	glpE	0.5320146291303596	Unperturbed	unperturbed
2049	aldA	0.5310896202278388	Unperturbed	unperturbed
2052	dksA	0.5299520702254968	Unperturbed	unperturbed
2059	yieF	0.5286614962920688	Unperturbed	unperturbed
2061	yohN	0.528311074485546	Unperturbed	unperturbed
2066	ybjN	0.5276172528364962	Unperturbed	unperturbed
2072	ribC	0.5261025128526979	Unperturbed	unperturbed
2074	gldA	0.526090553112177	Unperturbed	unperturbed
2075	pepT	0.5253865311733275	Unperturbed	unperturbed
2086	lexA	0.5216433221218291	Unperturbed	unperturbed
2090	rpoN	0.5198753508236555	Unperturbed	unperturbed
2091	prfB	0.5198584993279584	Unperturbed	unperturbed
2094	yfiF	0.5191830271160174	Unperturbed	unperturbed
2095	cydA	0.5191821126042382	Unperturbed	unperturbed
2104	ssb	0.5165485261844801	Unperturbed	unperturbed
2119	yrbC	0.5129330791901704	Unperturbed	unperturbed
2123	atpC	0.5124838492187855	Unperturbed	unperturbed
2133	eno	0.5106219750929302	Unperturbed	unperturbed
2138	frlB	0.5082491691129417	Unperturbed	unperturbed
2146	add	0.5070387308202213	Unperturbed	unperturbed
2152	cbpA	0.5047352366332111	Unperturbed	unperturbed
2157	rbsD	0.5027097009927368	Unperturbed	unperturbed
2160	pspA	0.5014399001737213	Unperturbed	unperturbed
2163	cysQ	0.49976944911388743	Unperturbed	unperturbed
2164	dgoR	0.49924737093721794	Unperturbed	unperturbed
2165	rplR	0.49917185299760786	Unperturbed	unperturbed
2168	fis	0.49897549644052686	Unperturbed	unperturbed
2173	yadB	0.49679409034751165	Unperturbed	unperturbed
2174	iscR	0.49671244753312843	Unperturbed	unperturbed
2176	talA	0.49634797359754845	Unperturbed	unperturbed
2186	rplF	0.4927105042188193	Unperturbed	unperturbed
2188	msyB	0.49251390447532595	Unperturbed	unperturbed
2189	orn	0.4918283474461433	Unperturbed	unperturbed
2197	alsB	0.4903489879595848	Unperturbed	unperturbed
2198	eco	0.48994311500802745	Unperturbed	unperturbed
2199	frmA	0.48958368203086333	Unperturbed	unperturbed
2200	yrbB	0.489515753370806	Unperturbed	unperturbed
2206	def	0.48874400723392925	Unperturbed	unperturbed
2207	rof	0.48855421874897875	Unperturbed	unperturbed
2209	yqjC	0.4880977803837897	Unperturbed	unperturbed
2210	accB	0.4880120648419148	Unperturbed	unperturbed
2217	yebR	0.4871482636533603	Unperturbed	unperturbed
2218	rpsH	0.48690428129063823	Unperturbed	unperturbed
2219	lysC	0.4867006514026484	Unperturbed	unperturbed
2224	narG	0.48477829226581093	Unperturbed	unperturbed
2238	yheO	0.48374182439222013	Unperturbed	unperturbed
2242	rdgB	0.4830164665277241	Unperturbed	unperturbed
2244	yhbY	0.4825889140277345	Unperturbed	unperturbed
2245	yjbR	0.482295318263401	Unperturbed	unperturbed
2246	mukE	0.4821969880739909	Unperturbed	unperturbed
2258	ychN	0.4799756228495199	Unperturbed	unperturbed
2259	infC	0.47994487016801246	Unperturbed	unperturbed
2262	rplO	0.4793790119430208	Unperturbed	unperturbed
2266	gph	0.47897160460418964	Unperturbed	unperturbed
2267	rpmD	0.47870941576036596	Unperturbed	unperturbed
2281	ftsY	0.4753432261182899	Unperturbed	unperturbed
2283	zur	0.4747578865508274	Unperturbed	unperturbed
2285	cysJ	0.4746616685404478	Unperturbed	unperturbed
2290	yfgA	0.47242543647928	Unperturbed	unperturbed
2294	damX	0.4711733970191959	Unperturbed	unperturbed
2296	erpA	0.47101376082401486	Unperturbed	unperturbed
2297	ycgJ	0.4704882293181548	Unperturbed	unperturbed
2300	hns	0.468464052071283	Unperturbed	unperturbed
2301	rplQ	0.4683433509968895	Unperturbed	unperturbed
2302	proQ	0.46804093619551046	Unperturbed	unperturbed
2303	ppiD	0.46766358177976003	Unperturbed	unperturbed
2305	zapA	0.46742774958169886	Unperturbed	unperturbed
2316	rplK	0.46630437043470874	Unperturbed	unperturbed
2319	rpsS	0.4658075046424437	Unperturbed	unperturbed
2325	rplS	0.4641906602595558	Unperturbed	unperturbed
2326	ygiN	0.46397698998791215	Unperturbed	unperturbed
2328	hemD	0.4633725582606279	Unperturbed	unperturbed
2330	yebF	0.46291570623046707	Unperturbed	unperturbed
2331	clpS	0.46288285199299506	Unperturbed	unperturbed
2332	trxC	0.46233480249755543	Unperturbed	unperturbed
2345	fucO	0.461352559121248	Unperturbed	unperturbed
2349	yacF	0.45986755659497947	Unperturbed	unperturbed
2352	fdx	0.45954924667017255	Unperturbed	unperturbed
2355	ybeB	0.45841142363951176	Unperturbed	unperturbed
2361	slmA	0.45756033736209223	Unperturbed	unperturbed
2362	frmR	0.45747543675922864	Unperturbed	unperturbed
2368	rnk	0.45460116664063754	Unperturbed	unperturbed
2370	fadR	0.45454679930904995	Unperturbed	unperturbed
2371	cyaY	0.45427665572914916	Unperturbed	unperturbed
2372	rplP	0.4542266733621811	Unperturbed	unperturbed
2373	nusG	0.45372656204763995	Unperturbed	unperturbed
2374	infA	0.4530752054542011	Unperturbed	unperturbed
2376	slyD	0.4526400277832633	Unperturbed	unperturbed
2383	rpsO	0.44983133761889105	Unperturbed	unperturbed
2390	moaD	0.4473450625606764	Unperturbed	unperturbed
2396	ydcY	0.4461688290158922	Unperturbed	unperturbed
2402	rpsN	0.44469098948291597	Unperturbed	unperturbed
2406	ihfA	0.4436472705982484	Unperturbed	unperturbed
2411	rpsM	0.4430305516641505	Unperturbed	unperturbed
2418	rpsL	0.44242678380727873	Unperturbed	unperturbed
2425	rpsR	0.4415094273449801	Unperturbed	unperturbed
2427	copA	0.4411223213997016	Unperturbed	unperturbed
2430	greA	0.44063013966748976	Unperturbed	unperturbed
2432	sirA	0.43972969124852945	Unperturbed	unperturbed
2435	ftsN	0.43930150095630954	Unperturbed	unperturbed
2436	yciU	0.4390531326085857	Unperturbed	unperturbed
2438	ybcJ	0.4385467369006114	Unperturbed	unperturbed
2441	ybaS	0.43799280497476245	Unperturbed	unperturbed
2444	glpC	0.43799280497476245	Unperturbed	unperturbed
2455	phoU	0.4366390747771852	Unperturbed	unperturbed
2458	acpP	0.43613367863147345	Unperturbed	unperturbed
2459	yqfB	0.43610047333214985	Unperturbed	unperturbed
2460	rplN	0.43592325180890823	Unperturbed	unperturbed
2462	yihD	0.4355633644402659	Unperturbed	unperturbed
2463	hinT	0.4355418778383717	Unperturbed	unperturbed
2464	rpmE	0.4355370098010353	Unperturbed	unperturbed
2467	stpA	0.4349509214716061	Unperturbed	unperturbed
2471	ybeD	0.43425985617173246	Unperturbed	unperturbed
2472	glnB	0.4341633544303718	Unperturbed	unperturbed
2476	rplW	0.4333056692621471	Unperturbed	unperturbed
2477	ptsH	0.43326542983936367	Unperturbed	unperturbed
2481	wrbA	0.4323251262126352	Unperturbed	unperturbed
2484	crr	0.4308906347506429	Unperturbed	unperturbed
2486	rplY	0.4304663561376405	Unperturbed	unperturbed
2487	cspA	0.43036809336272974	Unperturbed	unperturbed
2492	rpsJ	0.42949510724202666	Unperturbed	unperturbed
2494	yebG	0.42925154357330547	Unperturbed	unperturbed
2495	hupB	0.4290441511047619	Unperturbed	unperturbed
2499	yihI	0.4281235765064471	Unperturbed	unperturbed
2508	yggU	0.4261362908656122	Unperturbed	unperturbed
2511	yjdM	0.4256503181246072	Unperturbed	unperturbed
2513	grxA	0.425191148480916	Unperturbed	unperturbed
2514	yqcC	0.42491034028874464	Unperturbed	unperturbed
2517	rplX	0.4242317354596196	Unperturbed	unperturbed
2518	yajD	0.42365860167169356	Unperturbed	unperturbed
2524	yacC	0.4233385465569312	Unperturbed	unperturbed
2530	trxA	0.422504204229832	Unperturbed	unperturbed
2534	nudG	0.4214465717829552	Unperturbed	unperturbed
2540	srlD	0.4197737479057876	Unperturbed	unperturbed
2547	sseB	0.41933749329442416	Unperturbed	unperturbed
2549	yciA	0.4193323207135009	Unperturbed	unperturbed
2550	rpmC	0.4192771844054698	Unperturbed	unperturbed
2552	yggX	0.4182590199368532	Unperturbed	unperturbed
2553	sohA	0.41798372277421914	Unperturbed	unperturbed
2556	yecF	0.4175432365712769	Unperturbed	unperturbed
2562	dinI	0.41672833592938635	Unperturbed	unperturbed
2563	hfq	0.4165808335743227	Unperturbed	unperturbed
2567	grxC	0.4157546997149222	Unperturbed	unperturbed
2568	hupA	0.41560509020064385	Unperturbed	unperturbed
2570	rplT	0.4152861716405559	Unperturbed	unperturbed
2571	dkgA	0.41511322413702023	Unperturbed	unperturbed
2581	rpsP	0.41427406796503125	Unperturbed	unperturbed
2586	sad	0.413798634421225	Unperturbed	unperturbed
2588	seqA	0.4133678749331806	Unperturbed	unperturbed
2589	yqcA	0.41080853646180254	Unperturbed	unperturbed
2590	yibL	0.4104628452509024	Unperturbed	unperturbed
2594	rpoZ	0.4088867439493462	Unperturbed	unperturbed
2595	rpmB	0.4088489586193284	Unperturbed	unperturbed
2601	ydhR	0.4072750738914477	Unperturbed	unperturbed
2603	skp	0.40667565433050623	Unperturbed	unperturbed
2610	fur	0.40501427343716545	Unperturbed	unperturbed
2614	rpmH	0.40354432604302265	Unperturbed	unperturbed
2616	rplU	0.40303117348353734	Unperturbed	unperturbed
2625	rpmA	0.40236689291211997	Unperturbed	unperturbed
2626	yfgJ	0.40155395538710753	Unperturbed	unperturbed
2632	yecJ	0.3999573793749644	Unperturbed	unperturbed
2634	yhaJ	0.39974418467179584	Unperturbed	unperturbed
2636	xseB	0.3993725099403811	Unperturbed	unperturbed
2638	cspE	0.3988795042832187	Unperturbed	unperturbed
2640	yaiE	0.39866396294049217	Unperturbed	unperturbed
2657	ynfB	0.3962971616824106	Unperturbed	unperturbed
2658	yejL	0.39592507190222737	Unperturbed	unperturbed
2659	yfcL	0.3958017237126046	Unperturbed	unperturbed
2667	cspD	0.39471364242957274	Unperturbed	unperturbed
2669	ybeL	0.3938716670313178	Unperturbed	unperturbed
2672	rpsT	0.39335193944048963	Unperturbed	unperturbed
2675	yedF	0.39308409310806913	Unperturbed	unperturbed
2680	rpmG	0.39188314441452754	Unperturbed	unperturbed
2690	cnu	0.3898015630742651	Unperturbed	unperturbed
2697	csrA	0.38847519735662794	Unperturbed	unperturbed
2705	yciN	0.3868178833823186	Unperturbed	unperturbed
2706	nuoE	0.38673880305365493	Unperturbed	unperturbed
2708	yacL	0.3862103602715272	Unperturbed	unperturbed
2710	yeeX	0.38615021975968644	Unperturbed	unperturbed
2716	cspC	0.3845421002501114	Unperturbed	unperturbed
2717	yfjF	0.38426510486186405	Unperturbed	unperturbed
2725	ppiC	0.3804077598421297	Unperturbed	unperturbed
2727	malK	0.3789768269054053	Unperturbed	unperturbed
2731	yiiU	0.3782776084859206	Unperturbed	unperturbed
2737	hdeA	0.3761948502010626	Unperturbed	unperturbed
2741	yrbA	0.37563628412859906	Unperturbed	unperturbed
2745	minE	0.37505606264916724	Unperturbed	unperturbed
2752	mtfA	0.37314049769364066	Unperturbed	unperturbed
2767	fryA	0.37287713791409394	Unperturbed	unperturbed
2770	slyA	0.3727519161643811	Unperturbed	unperturbed
2771	yqiC	0.3726124976632449	Unperturbed	unperturbed
2781	yacG	0.3709854765323043	Unperturbed	unperturbed
2785	rpsQ	0.36887183185056815	Unperturbed	unperturbed
2790	rpsU	0.36730365015313504	Unperturbed	unperturbed
2791	metJ	0.3669265590431643	Unperturbed	unperturbed
2798	ycaR	0.3649051787697102	Unperturbed	unperturbed
2804	yjbJ	0.3634843916383582	Unperturbed	unperturbed
2814	iscX	0.35865361130939116	Unperturbed	unperturbed
2815	gnsB	0.35816249434691066	Unperturbed	unperturbed
2823	nanE	0.35635024660828263	Unperturbed	unperturbed
2824	cspG	0.3563253942584697	Unperturbed	unperturbed
2871	yfiD	0.34534274483388117	Unperturbed	unperturbed
2879	gnsA	0.3421262708465488	Unperturbed	unperturbed
2895	garD	0.3370167853034003	Unperturbed	unperturbed
2902	yaeH	0.3326761575455073	Unperturbed	unperturbed
2962	yheM	0.31952520614400065	Unperturbed	unperturbed
2977	hpf	0.31470135914054687	Unperturbed	unperturbed
2979	rsd	0.31444881909025996	Unperturbed	unperturbed
2985	yheV	0.3123931661679883	Unperturbed	unperturbed
3020	purU	0.3031723917555007	Unperturbed	unperturbed
3043	narL	0.2984127254588036	Unperturbed	unperturbed
3049	yjdC	0.29533241561941764	Unperturbed	unperturbed
3067	sbmC	0.28969966708608125	Unperturbed	unperturbed
3071	cspB	0.28808013563055346	Unperturbed	unperturbed
3137	yniA	0.2618808480300123	Unperturbed	unperturbed
3140	appA	0.26169034500237565	Unperturbed	unperturbed
3188	iraP	0.24344927247988585	Unperturbed	unperturbed
3192	hdeB	0.2399211493854348	Unperturbed	unperturbed
3370	gadA	0.19257652283348642	Unperturbed	unperturbed
3434	yccJ	0.1685625805538101	Unperturbed	unperturbed
3464	gatA	0.15181699630585843	Unperturbed	unperturbed
3567	srlB	0.12220647217095007	Unperturbed	unperturbed
3569	cspI	0.11843936636082274	Unperturbed	unperturbed
3716	gatB	0.06791230496321175	Unperturbed	unperturbed
3726	nirD	0.061564282908262366	Unperturbed	unperturbed
3732	yegP	0.04692324389028886	Unperturbed	unperturbed
3748	fnr	0.0448250297734084	Unperturbed	unperturbed
3845	ychJ	2.9234580663918746e-17	Unperturbed	unperturbed
3846	trpB	2.9234580663918746e-17	Unperturbed	unperturbed
126	moaA	5.474101687517544	#N/A	unperturbed
181	yadG	4.766766042563093	#N/A	unperturbed
202	pbpG	4.54661969217715	#N/A	unperturbed
216	lpxC	4.396018365743256	#N/A	unperturbed
254	gntR	4.072474980967801	#N/A	unperturbed
255	ydjF	4.0711880333151385	#N/A	unperturbed
288	ulaR	3.8887831023318027	#N/A	unperturbed
301	ynhG	3.79496984686738	#N/A	unperturbed
304	ascG	3.7707187374015656	#N/A	unperturbed
350	nrdF	3.4119092860666598	#N/A	unperturbed
361	yafD	3.341196195691562	#N/A	unperturbed
367	truC	3.298631554083855	#N/A	unperturbed
521	uidR	2.5661787553017357	#N/A	unperturbed
523	ybiU	2.564447601059752	#N/A	unperturbed
558	ydcF	2.465427347531413	#N/A	unperturbed
636	dacB	2.177084880371921	#N/A	unperturbed
658	lysA	2.0871615321732433	#N/A	unperturbed
678	pqqL	2.0216702750781224	#N/A	unperturbed
696	holB	1.9504348315503583	#N/A	unperturbed
760	recG	1.7796723631785605	#N/A	unperturbed
765	yihM	1.7641395591453053	#N/A	unperturbed
767	yafV	1.7584658412049194	#N/A	unperturbed
815	dnaQ	1.652220462372407	#N/A	unperturbed
825	sufB	1.6320121445935885	#N/A	unperturbed
838	recB	1.6003913099559868	#N/A	unperturbed
855	nadR	1.5555573212189449	#N/A	unperturbed
879	fes	1.5066311180506513	#N/A	unperturbed
884	adhP	1.4940642653203988	#N/A	unperturbed
916	glgX	1.4411217917746761	#N/A	unperturbed
935	ravA	1.3958505179797185	#N/A	unperturbed
955	tadA	1.3689220064485037	#N/A	unperturbed
988	nrdE	1.315884246514928	#N/A	unperturbed
1000	sbcD	1.296514141267662	#N/A	unperturbed
1017	ydiA	1.2773009921267509	#N/A	unperturbed
1046	aroD	1.2362295744428389	#N/A	unperturbed
1047	ubiX	1.233983621091128	#N/A	unperturbed
1060	sfsA	1.208677407111732	#N/A	unperturbed
1062	hrpB	1.2052873780117488	#N/A	unperturbed
1107	ygiS	1.1380251720270533	#N/A	unperturbed
1142	hda	1.0790225750457778	#N/A	unperturbed
1152	narP	1.066805824425496	#N/A	unperturbed
1177	yqaB	1.0329244468240115	#N/A	unperturbed
1215	greB	0.9968567909614968	#N/A	unperturbed
1226	nei	0.9880830533015144	#N/A	unperturbed
1233	mutM	0.9826785539613893	#N/A	unperturbed
1239	ycgN	0.9778645727052314	#N/A	unperturbed
1244	ypeA	0.9707527311763404	#N/A	unperturbed
1258	yncA	0.9623822955967213	#N/A	unperturbed
1309	ybgJ	0.9159760000151592	#N/A	unperturbed
1390	yfcM	0.8439727376436548	#N/A	unperturbed
1399	kduI	0.8366021045797263	#N/A	unperturbed
1427	mtlA	0.8144036561046539	#N/A	unperturbed
1431	cadA	0.8091751548028003	#N/A	unperturbed
1436	rluA	0.8015251784220927	#N/A	unperturbed
1439	rnlA	0.799125370573081	#N/A	unperturbed
1458	baeR	0.7806232415459875	#N/A	unperturbed
1542	ybgC	0.7213408078062349	#N/A	unperturbed
1580	ligT	0.7022850441234817	#N/A	unperturbed
1684	treA	0.6495335554160977	#N/A	unperturbed
1695	apaG	0.6447017509569295	#N/A	unperturbed
1741	eutB	0.6318736912312373	#N/A	unperturbed
1744	acpS	0.6283798908204197	#N/A	unperturbed
1749	hybC	0.6273703636522812	#N/A	unperturbed
1751	ubiC	0.6265330048470981	#N/A	unperturbed
1815	nikR	0.6037978072037888	#N/A	unperturbed
1900	ymgD	0.5776601268815162	#N/A	unperturbed
1950	cfa	0.5635456543990208	#N/A	unperturbed
1977	yjeF	0.5542058410146324	#N/A	unperturbed
1982	uidA	0.5502161437627047	#N/A	unperturbed
2099	aroM	0.5179766792291277	#N/A	unperturbed
2101	yjcD	0.5168450698997791	#N/A	unperturbed
2118	yiiQ	0.5129910357020968	#N/A	unperturbed
2172	hmp	0.4981063164434175	#N/A	unperturbed
2254	yajG	0.480666018567173	#N/A	unperturbed
2260	menE	0.479432327396463	#N/A	unperturbed
2268	sodC	0.47867545467843015	#N/A	unperturbed
2401	mug	0.4447511514867901	#N/A	unperturbed
2479	ygfY	0.4327262419757357	#N/A	unperturbed
2566	lpp	0.4158340448394332	#N/A	unperturbed
2642	ynfD	0.39861863326668207	#N/A	unperturbed
2715	exbD	0.38471539433325763	#N/A	unperturbed
2719	cutA	0.38350246549316824	#N/A	unperturbed
2775	uspD	0.3717243110552697	#N/A	unperturbed
2809	yrdB	0.361250146335642	#N/A	unperturbed
2817	dsrB	0.3581052793198259	#N/A	unperturbed
2821	yiiS	0.356712961287751	#N/A	unperturbed
2829	yheL	0.355342836796455	#N/A	unperturbed
2841	yidB	0.3503795100880438	#N/A	unperturbed
2864	fsaA	0.3484687069071418	#N/A	unperturbed
2876	rpiB	0.34336363436306094	#N/A	unperturbed
3054	yaeP	0.2929834154712949	#N/A	unperturbed
3414	fsaB	0.17507471312816275	#N/A	unperturbed
3454	agaV	0.15181699630585843	#N/A	unperturbed
3579	gadB	0.11173005109229178	#N/A	unperturbed
263	gudD	4.0291140375243675	Perturbed	#N/A
582	tdcB	2.3909800091880546	Perturbed	#N/A
912	dmsA	1.4454399128789972	Perturbed	#N/A
930	yeiT	1.398585629853864	Perturbed	#N/A
27	hsdS	7.624538602333647	Unperturbed	#N/A
125	rlmF	5.521312467468497	Unperturbed	#N/A
134	potF	5.364975836434879	Unperturbed	#N/A
135	leuD	5.358290089699044	Unperturbed	#N/A
137	pepA	5.297882571175466	Unperturbed	#N/A
173	deoA	4.814573927349269	Unperturbed	#N/A
182	yceM	4.718332573094299	Unperturbed	#N/A
209	exuR	4.488065830221677	Unperturbed	#N/A
229	chiA	4.244390021768955	Unperturbed	#N/A
232	mcrB	4.225822241889007	Unperturbed	#N/A
248	metN	4.101204188418912	Unperturbed	#N/A
250	yajO	4.094129773182688	Unperturbed	#N/A
297	rhlE	3.8196965040471333	Unperturbed	#N/A
327	pyrB	3.5449997245794447	Unperturbed	#N/A
342	ytfQ	3.477675454947817	Unperturbed	#N/A
388	priA	3.2088385028112723	Unperturbed	#N/A
396	ilvA	3.1653036840251527	Unperturbed	#N/A
428	dbpA	2.9571613457383106	Unperturbed	#N/A
439	yjhU	2.901748275885854	Unperturbed	#N/A
456	yraM	2.8517761738586653	Unperturbed	#N/A
506	osmY	2.6229041323811235	Unperturbed	#N/A
532	deoB	2.5336914588054826	Unperturbed	#N/A
541	aroL	2.500464299322943	Unperturbed	#N/A
610	lpxB	2.2614469931754027	Unperturbed	#N/A
640	exoX	2.1680945150351656	Unperturbed	#N/A
668	deoC	2.0420197924203674	Unperturbed	#N/A
682	yegD	1.990646492975475	Unperturbed	#N/A
797	cytR	1.6837576479322418	Unperturbed	#N/A
800	bamC	1.6809940584332441	Unperturbed	#N/A
801	yjjV	1.6804511424084718	Unperturbed	#N/A
803	hsdM	1.6705324550594352	Unperturbed	#N/A
810	mpl	1.658852023980792	Unperturbed	#N/A
818	rimI	1.649334938404458	Unperturbed	#N/A
831	uxuB	1.6161614695013025	Unperturbed	#N/A
851	mpaA	1.5588658622742404	Unperturbed	#N/A
858	pstB	1.546806607835939	Unperturbed	#N/A
865	yjhC	1.525371426187066	Unperturbed	#N/A
945	yafK	1.3779730856960395	Unperturbed	#N/A
948	yjjI	1.3756567247394225	Unperturbed	#N/A
1003	ppa	1.2942673833570861	Unperturbed	#N/A
1059	pabC	1.209752799070154	Unperturbed	#N/A
1063	yaeB	1.2051470265580018	Unperturbed	#N/A
1075	nrdD	1.1866965166450056	Unperturbed	#N/A
1084	ytjC	1.172585583451242	Unperturbed	#N/A
1114	pmbA	1.1300779765920128	Unperturbed	#N/A
1186	pyrI	1.0227406288242908	Unperturbed	#N/A
1206	rsmC	1.0027065140441487	Unperturbed	#N/A
1287	recQ	0.9352987380302789	Unperturbed	#N/A
1298	mazG	0.9255025698074568	Unperturbed	#N/A
1310	holC	0.915857352148753	Unperturbed	#N/A
1323	hsdR	0.8989342064777616	Unperturbed	#N/A
1383	yeaE	0.8472162557005203	Unperturbed	#N/A
1417	yejG	0.8196527600928787	Unperturbed	#N/A
1437	frdB	0.8014615083667762	Unperturbed	#N/A
1447	yjjG	0.7913423972180234	Unperturbed	#N/A
1549	rnhB	0.7169744731100343	Unperturbed	#N/A
1575	yjiA	0.7047760449128339	Unperturbed	#N/A
1592	yheN	0.69255241195715	Unperturbed	#N/A
1655	nrfA	0.6627564543564156	Unperturbed	#N/A
1680	yeiA	0.6509458512189333	Unperturbed	#N/A
1688	fbp	0.6471728313481502	Unperturbed	#N/A
1694	yjgR	0.6450510865296467	Unperturbed	#N/A
1782	rpoS	0.6171978031927872	Unperturbed	#N/A
1869	treB	0.5846450046494944	Unperturbed	#N/A
1890	yjgB	0.5807393305322656	Unperturbed	#N/A
1906	ychA	0.5763888198240921	Unperturbed	#N/A
1921	yjgK	0.5728537376039458	Unperturbed	#N/A
1923	yjjA	0.5716484779911319	Unperturbed	#N/A
2005	ptsG	0.5447267725594319	Unperturbed	#N/A
2120	ybaQ	0.512842778805542	Unperturbed	#N/A
2169	dedD	0.4983688443794329	Unperturbed	#N/A
2171	mrr	0.4981403290740408	Unperturbed	#N/A
2205	rraB	0.48893234334646807	Unperturbed	#N/A
2360	mutT	0.45766155517653295	Unperturbed	#N/A
2387	yibN	0.4475524893871311	Unperturbed	#N/A
2403	rimL	0.4444353004358633	Unperturbed	#N/A
2439	yjgA	0.438461130517085	Unperturbed	#N/A
2457	slyX	0.4362228918633134	Unperturbed	#N/A
2468	yjgF	0.43491188706999806	Unperturbed	#N/A
2565	hha	0.4159418290788745	Unperturbed	#N/A
2631	dnaT	0.400200981423511	Unperturbed	#N/A
2678	yajC	0.3920136398748243	Unperturbed	#N/A
2773	dinJ	0.37237397589906784	Unperturbed	#N/A
2786	mntR	0.36846885990228606	Unperturbed	#N/A
3366	yfaQ	0.19257652283348642	Unperturbed	#N/A
3525	yghA	0.12872972111605507	Unperturbed	#N/A
9	imp	8.271155537529564	#N/A	#N/A
11	cirA	8.234822413224995	#N/A	#N/A
15	fepA	8.077158566888093	#N/A	#N/A
16	fhuA	8.070274367179906	#N/A	#N/A
18	tsx	8.05182581529656	#N/A	#N/A
19	fadL	8.044094380334636	#N/A	#N/A
20	lolB	7.973026894213168	#N/A	#N/A
24	fhuE	7.707729983482707	#N/A	#N/A
25	mipA	7.655267393746971	#N/A	#N/A
26	vacJ	7.629602977173683	#N/A	#N/A
39	deoD	7.271445700716443	#N/A	#N/A
41	ompT	7.241403359381289	#N/A	#N/A
48	inaA	6.953822915149599	#N/A	#N/A
51	uvrC	6.922232079729365	#N/A	#N/A
64	pldA	6.670722571312858	#N/A	#N/A
65	ydiY	6.657857364381436	#N/A	#N/A
66	amiA	6.624402523291357	#N/A	#N/A
68	ydgA	6.557525081336735	#N/A	#N/A
73	gltF	6.459625517428476	#N/A	#N/A
77	ygfA	6.399933124935576	#N/A	#N/A
81	yaiW	6.330494901988684	#N/A	#N/A
85	ybbL	6.258153392267221	#N/A	#N/A
86	artP	6.232317634895464	#N/A	#N/A
91	sdiA	6.170207387883096	#N/A	#N/A
92	gfcE	6.138531702021838	#N/A	#N/A
104	ftsE	5.912973278292219	#N/A	#N/A
107	ygiB	5.879877576189064	#N/A	#N/A
118	sapF	5.629629357630238	#N/A	#N/A
127	asnS	5.4723261911825585	#N/A	#N/A
128	btuB	5.434513543177575	#N/A	#N/A
132	ygiQ	5.385799648649492	#N/A	#N/A
139	ynjE	5.2442733543255375	#N/A	#N/A
144	rob	5.186019383392953	#N/A	#N/A
147	ydcL	5.1197936355870635	#N/A	#N/A
149	nadB	5.089886970542392	#N/A	#N/A
151	livJ	5.0709758198548744	#N/A	#N/A
153	yghJ	5.06083736239974	#N/A	#N/A
154	fhuD	5.030291404389082	#N/A	#N/A
155	pyrD	5.023477225374412	#N/A	#N/A
156	ompW	4.981214869159507	#N/A	#N/A
160	rlpA	4.970379515821407	#N/A	#N/A
162	fepC	4.956762791182847	#N/A	#N/A
164	ycbK	4.919487350866562	#N/A	#N/A
165	frlR	4.919450790175926	#N/A	#N/A
170	sbcC	4.857164904482811	#N/A	#N/A
172	amiC	4.824160761930935	#N/A	#N/A
175	hipA	4.804710664693289	#N/A	#N/A
177	ptrB	4.776010988060785	#N/A	#N/A
178	yieE	4.773671539073528	#N/A	#N/A
179	bamB	4.770830836338078	#N/A	#N/A
180	rfaP	4.770545080405167	#N/A	#N/A
196	rfaF	4.5899185636256306	#N/A	#N/A
203	btuD	4.546191879344841	#N/A	#N/A
204	aaeR	4.5454360292137	#N/A	#N/A
205	ybhC	4.541462614742851	#N/A	#N/A
212	yncD	4.457144428068861	#N/A	#N/A
213	rfaQ	4.414099447425031	#N/A	#N/A
214	yfiP	4.410165833038773	#N/A	#N/A
223	yraP	4.309536549659251	#N/A	#N/A
224	hemH	4.29889267645153	#N/A	#N/A
230	yibQ	4.2435779688111825	#N/A	#N/A
231	yfiE	4.2383001617768565	#N/A	#N/A
249	yjjU	4.098601293814788	#N/A	#N/A
260	lplA	4.0529688349180315	#N/A	#N/A
277	rffT	3.934890275990057	#N/A	#N/A
286	rffM	3.900133077011224	#N/A	#N/A
289	dld	3.872300811105813	#N/A	#N/A
290	ynfC	3.8620433616906826	#N/A	#N/A
291	hisP	3.861218127479531	#N/A	#N/A
299	iap	3.8092302954495096	#N/A	#N/A
302	ytfM	3.79113976243268	#N/A	#N/A
307	ycjZ	3.7341515728993713	#N/A	#N/A
310	yfiC	3.701141501848873	#N/A	#N/A
311	ybjS	3.685490628829594	#N/A	#N/A
318	ddlB	3.6242853431568833	#N/A	#N/A
321	ybjP	3.59629986105834	#N/A	#N/A
323	yihL	3.562062810696239	#N/A	#N/A
324	plsB	3.5578864667634575	#N/A	#N/A
333	rppH	3.5175545188756105	#N/A	#N/A
336	wbbK	3.5001098280002325	#N/A	#N/A
338	yiiG	3.4941105895921307	#N/A	#N/A
341	phoE	3.4784545546943506	#N/A	#N/A
343	sgrR	3.4758191303620265	#N/A	#N/A
346	yggW	3.4391245046403163	#N/A	#N/A
347	mltB	3.4378324145883976	#N/A	#N/A
348	insK	3.429225371081025	#N/A	#N/A
352	intS	3.3952765856070384	#N/A	#N/A
364	lamB	3.3250332674423113	#N/A	#N/A
369	fadD	3.295374316751304	#N/A	#N/A
370	xylR	3.2925559024825297	#N/A	#N/A
371	rfaG	3.288483248486596	#N/A	#N/A
376	rfaH	3.26529216787543	#N/A	#N/A
378	macB	3.26424161747031	#N/A	#N/A
379	leuA	3.26358772146269	#N/A	#N/A
382	znuC	3.238970651132798	#N/A	#N/A
385	ubiB	3.216170925607808	#N/A	#N/A
390	dacA	3.1988312400205965	#N/A	#N/A
392	ycjX	3.1921648071172926	#N/A	#N/A
393	yhbT	3.191928386446607	#N/A	#N/A
394	cof	3.185745521472647	#N/A	#N/A
395	yrbF	3.185593468153497	#N/A	#N/A
398	fumB	3.1511896039106295	#N/A	#N/A
399	oppD	3.139107098277568	#N/A	#N/A
408	ydcR	3.074581489076297	#N/A	#N/A
409	ycbZ	3.060396536471125	#N/A	#N/A
421	gcd	3.0077613300993344	#N/A	#N/A
422	deoR	2.997355915933227	#N/A	#N/A
425	yidZ	2.981730152242932	#N/A	#N/A
432	hdfR	2.949267075500825	#N/A	#N/A
433	yddW	2.9427251068063103	#N/A	#N/A
438	rsxG	2.913988457006382	#N/A	#N/A
450	yiaD	2.877505524143358	#N/A	#N/A
455	treR	2.856022726076814	#N/A	#N/A
459	hybA	2.8426957099639507	#N/A	#N/A
460	yejA	2.8303615062688934	#N/A	#N/A
463	dppD	2.814558669534951	#N/A	#N/A
465	yadE	2.794945677292768	#N/A	#N/A
467	nadA	2.7916401006723075	#N/A	#N/A
470	bax	2.7815186076692644	#N/A	#N/A
471	yfaZ	2.7766644538973013	#N/A	#N/A
472	bcsB	2.7664984425167374	#N/A	#N/A
473	alsE	2.7620202486348635	#N/A	#N/A
475	rfaC	2.752234541298599	#N/A	#N/A
476	lldD	2.744634086754166	#N/A	#N/A
478	nadD	2.742502428836172	#N/A	#N/A
479	yjiC	2.740040579248596	#N/A	#N/A
480	bcsC	2.736179995662061	#N/A	#N/A
482	nanM	2.7051671281757166	#N/A	#N/A
488	yedD	2.6839956557654077	#N/A	#N/A
490	dppF	2.6782137255083676	#N/A	#N/A
492	ybdL	2.6669942845654218	#N/A	#N/A
494	yfiB	2.6621283199365733	#N/A	#N/A
495	fecE	2.6620769696692483	#N/A	#N/A
497	nlpE	2.6530507337900175	#N/A	#N/A
498	yfhM	2.6515319354121645	#N/A	#N/A
501	yjhP	2.6470552520165063	#N/A	#N/A
504	yfdX	2.6355592486334714	#N/A	#N/A
510	ydiJ	2.6121522409506723	#N/A	#N/A
513	yjeS	2.6069677012288417	#N/A	#N/A
518	yhfZ	2.590362202020999	#N/A	#N/A
519	manZ	2.578744087355722	#N/A	#N/A
522	gcl	2.5646986543672785	#N/A	#N/A
525	nhaR	2.561230022459072	#N/A	#N/A
526	waaU	2.5593958008111537	#N/A	#N/A
535	malZ	2.5212656634259463	#N/A	#N/A
536	ycbW	2.520823510835907	#N/A	#N/A
539	tdcE	2.5034194100542937	#N/A	#N/A
544	yiaJ	2.4936856556461815	#N/A	#N/A
547	yecE	2.4876927278231653	#N/A	#N/A
548	yfeW	2.4871279601109064	#N/A	#N/A
549	yfjI	2.4830120324136207	#N/A	#N/A
554	ymdC	2.470116674767917	#N/A	#N/A
562	acpT	2.442187883690907	#N/A	#N/A
563	glgA	2.4418890502788093	#N/A	#N/A
564	yejH	2.441787240902516	#N/A	#N/A
575	ydcI	2.3998307800239025	#N/A	#N/A
577	ybbO	2.397772285240589	#N/A	#N/A
578	yheT	2.3963396687592584	#N/A	#N/A
579	helD	2.3955592204332845	#N/A	#N/A
580	ndh	2.3944035180429424	#N/A	#N/A
587	yqeF	2.3744666153836373	#N/A	#N/A
588	insJ	2.370263768362107	#N/A	#N/A
589	ygfI	2.3661624197970874	#N/A	#N/A
593	yebA	2.347195414612077	#N/A	#N/A
596	yjjX	2.3365412255299813	#N/A	#N/A
597	livG	2.3297232157903576	#N/A	#N/A
598	yjgM	2.327814591866783	#N/A	#N/A
599	ygiD	2.318794831220466	#N/A	#N/A
602	cho	2.290258293622497	#N/A	#N/A
603	uxaA	2.2808986538973945	#N/A	#N/A
604	thiK	2.280788797077008	#N/A	#N/A
605	hybO	2.2799617464834596	#N/A	#N/A
607	uxaB	2.271559513795834	#N/A	#N/A
615	gcvA	2.2445516967037014	#N/A	#N/A
617	yddB	2.238898623445953	#N/A	#N/A
623	bioD	2.2289709908091946	#N/A	#N/A
629	ybhJ	2.205352394933878	#N/A	#N/A
638	yjjJ	2.1741188753655742	#N/A	#N/A
641	pspF	2.1660301217384714	#N/A	#N/A
643	yieL	2.15331397806884	#N/A	#N/A
646	rumB	2.135229617451956	#N/A	#N/A
647	yijP	2.124901564647896	#N/A	#N/A
648	ycaK	2.121586534216541	#N/A	#N/A
650	ftsI	2.114521427059975	#N/A	#N/A
654	pflD	2.099163683744343	#N/A	#N/A
655	envC	2.0975000159188206	#N/A	#N/A
656	yjgJ	2.095086294814335	#N/A	#N/A
660	erfK	2.079861645057302	#N/A	#N/A
661	ycfS	2.0775197927067874	#N/A	#N/A
667	mltA	2.042905239521576	#N/A	#N/A
672	torZ	2.0335275638770174	#N/A	#N/A
673	ompN	2.0327777938061313	#N/A	#N/A
674	yhjC	2.0300110150492423	#N/A	#N/A
675	mcrC	2.027141357918552	#N/A	#N/A
680	trpD	2.006811574239462	#N/A	#N/A
685	hslJ	1.9819208318386532	#N/A	#N/A
691	yjgI	1.9656616215584215	#N/A	#N/A
694	mrcA	1.9586598533057558	#N/A	#N/A
697	ygbI	1.9486416594964302	#N/A	#N/A
700	kefG	1.940404660171575	#N/A	#N/A
701	rfaZ	1.9400346917913232	#N/A	#N/A
705	yoaA	1.9316987788219273	#N/A	#N/A
708	yejF	1.9202078286845323	#N/A	#N/A
709	tonB	1.917251433241524	#N/A	#N/A
711	yfjH	1.9153744416214218	#N/A	#N/A
719	ydeP	1.89816289380828	#N/A	#N/A
720	creA	1.8915844195113687	#N/A	#N/A
721	mngB	1.8887196605460943	#N/A	#N/A
722	yhhA	1.8871415605064388	#N/A	#N/A
724	idnR	1.8802818248481679	#N/A	#N/A
727	yjhH	1.8708346899264159	#N/A	#N/A
729	recF	1.866252482189941	#N/A	#N/A
733	aat	1.8589172909252107	#N/A	#N/A
734	ycgK	1.8534926176307307	#N/A	#N/A
735	rimK	1.8528588309054905	#N/A	#N/A
736	ygcH	1.852792861761825	#N/A	#N/A
738	ybgL	1.8435807598171934	#N/A	#N/A
742	yfdQ	1.8362358508850356	#N/A	#N/A
743	dgt	1.831662310841468	#N/A	#N/A
745	cysA	1.8251507213884917	#N/A	#N/A
747	ydjG	1.8145994250159854	#N/A	#N/A
748	insG	1.8119688016506537	#N/A	#N/A
751	yecC	1.8020712575424125	#N/A	#N/A
752	yodA	1.8016244238240917	#N/A	#N/A
753	ppk	1.8006893378382913	#N/A	#N/A
754	ydaL	1.7983221673576284	#N/A	#N/A
756	ybaP	1.7976284178516968	#N/A	#N/A
757	metF	1.791208339344598	#N/A	#N/A
759	yfjK	1.7848099973837561	#N/A	#N/A
761	glgB	1.7760969932904431	#N/A	#N/A
763	yfjQ	1.7719063487524518	#N/A	#N/A
770	wcaK	1.7564296451188786	#N/A	#N/A
771	recT	1.7557999870773753	#N/A	#N/A
773	ruvC	1.7542903146717501	#N/A	#N/A
774	phnP	1.7517276325066231	#N/A	#N/A
778	chbF	1.7292339731569961	#N/A	#N/A
783	dsdC	1.717808241806484	#N/A	#N/A
787	pphB	1.7055960277934699	#N/A	#N/A
788	wbbJ	1.702935120109513	#N/A	#N/A
790	ugpB	1.6999523357265411	#N/A	#N/A
793	ybjX	1.6947595249187124	#N/A	#N/A
796	pldB	1.6855573543099953	#N/A	#N/A
799	serB	1.6815615095784575	#N/A	#N/A
805	yedP	1.6677438089593923	#N/A	#N/A
806	mngR	1.666559952881653	#N/A	#N/A
811	bglH	1.6573277875311363	#N/A	#N/A
817	gadW	1.6506612562382101	#N/A	#N/A
819	rimJ	1.6481574165008457	#N/A	#N/A
820	yigB	1.6480250675993764	#N/A	#N/A
822	yafZ	1.6478764067085059	#N/A	#N/A
824	ygfJ	1.6424849418974272	#N/A	#N/A
826	yneH	1.6261797322430527	#N/A	#N/A
827	mltC	1.624177428305528	#N/A	#N/A
828	polB	1.6218712805586912	#N/A	#N/A
829	yaiO	1.6194707607234604	#N/A	#N/A
830	modC	1.6183764850277802	#N/A	#N/A
835	yggP	1.6087271781995662	#N/A	#N/A
836	tag	1.6046011322000604	#N/A	#N/A
845	mdoB	1.575328161458852	#N/A	#N/A
848	fecR	1.5638658304363489	#N/A	#N/A
852	ydiB	1.558198201434713	#N/A	#N/A
856	srlR	1.55157120297399	#N/A	#N/A
857	araF	1.548642968102536	#N/A	#N/A
859	fiu	1.5443661428198006	#N/A	#N/A
861	ycaL	1.533678157892175	#N/A	#N/A
862	htrG	1.5308747647425671	#N/A	#N/A
864	yfjT	1.530511154010371	#N/A	#N/A
866	yhiQ	1.5239210492876227	#N/A	#N/A
867	ascB	1.5236820912209526	#N/A	#N/A
868	recO	1.5236682240966406	#N/A	#N/A
875	potG	1.5120938923776917	#N/A	#N/A
876	yehX	1.510956203043837	#N/A	#N/A
877	yfhG	1.5105945346391478	#N/A	#N/A
885	uxuR	1.4921399601660301	#N/A	#N/A
887	yhaK	1.4883734268799387	#N/A	#N/A
888	mutL	1.4879700824364401	#N/A	#N/A
890	sgcA	1.4843820534750605	#N/A	#N/A
891	abgR	1.4810647682232214	#N/A	#N/A
898	ydeJ	1.4739708121779884	#N/A	#N/A
905	ycgF	1.4571155528187008	#N/A	#N/A
906	ydaM	1.455652064325918	#N/A	#N/A
907	pgaA	1.4549604920956276	#N/A	#N/A
908	arnB	1.4545912732584392	#N/A	#N/A
909	yedL	1.4498333645944967	#N/A	#N/A
910	dnaC	1.4480984091640363	#N/A	#N/A
914	rtcA	1.4431471424838178	#N/A	#N/A
918	malI	1.4375718325465168	#N/A	#N/A
919	xylB	1.4374741676302354	#N/A	#N/A
921	yjtD	1.4296240151170534	#N/A	#N/A
923	yfcN	1.4282324852252883	#N/A	#N/A
925	dipZ	1.4148155037072518	#N/A	#N/A
929	sohB	1.400620690206809	#N/A	#N/A
931	gfcD	1.398585629853864	#N/A	#N/A
936	adiA	1.3928847031321436	#N/A	#N/A
938	ugpC	1.3907347400368772	#N/A	#N/A
941	yqeH	1.384104916241982	#N/A	#N/A
943	nlpA	1.3808190194700383	#N/A	#N/A
949	folM	1.3753135715329101	#N/A	#N/A
950	ompL	1.3748431308196754	#N/A	#N/A
951	tdcD	1.3726800959304066	#N/A	#N/A
956	coaE	1.367218466028326	#N/A	#N/A
959	thiC	1.36456303572956	#N/A	#N/A
963	cydC	1.357819419305553	#N/A	#N/A
965	yqiA	1.35604393271402	#N/A	#N/A
966	ybhP	1.3553852699754052	#N/A	#N/A
967	yicI	1.3553852699754052	#N/A	#N/A
968	guaD	1.346632470416872	#N/A	#N/A
969	atoC	1.3456760024613519	#N/A	#N/A
970	yphH	1.3443099634192648	#N/A	#N/A
971	amyA	1.3442939530966669	#N/A	#N/A
973	evgS	1.3407088325367074	#N/A	#N/A
976	rbbA	1.3321473572028535	#N/A	#N/A
980	gmd	1.3268716671739236	#N/A	#N/A
981	yfcV	1.3264866833616504	#N/A	#N/A
984	ylaB	1.3197759323660252	#N/A	#N/A
985	ybdH	1.3192278302468694	#N/A	#N/A
986	frc	1.3190358016318107	#N/A	#N/A
995	ubiH	1.3096305126464527	#N/A	#N/A
996	yeiI	1.309079417664049	#N/A	#N/A
998	pqiB	1.3025648427494951	#N/A	#N/A
1004	cobC	1.293466834145831	#N/A	#N/A
1009	fcl	1.2845296941217597	#N/A	#N/A
1011	norR	1.2841269788331449	#N/A	#N/A
1019	yraR	1.2764353283193544	#N/A	#N/A
1020	araG	1.274897987716106	#N/A	#N/A
1021	recN	1.2748707919643896	#N/A	#N/A
1023	yihF	1.2709708956942087	#N/A	#N/A
1026	yhjY	1.2658855168940157	#N/A	#N/A
1027	yqiB	1.265691081790623	#N/A	#N/A
1028	cbrA	1.2638598866271025	#N/A	#N/A
1030	ddlA	1.2617900559560193	#N/A	#N/A
1031	rfaS	1.2586370202522312	#N/A	#N/A
1033	ycjW	1.2570937808396125	#N/A	#N/A
1035	fabR	1.2568502202599179	#N/A	#N/A
1039	otsA	1.2483592315725702	#N/A	#N/A
1041	yobB	1.245718048968567	#N/A	#N/A
1044	acpH	1.2372192156884356	#N/A	#N/A
1045	msbA	1.2364628152806225	#N/A	#N/A
1048	glnQ	1.2333040778303537	#N/A	#N/A
1049	ygaC	1.2327746814123528	#N/A	#N/A
1052	yijO	1.225298155838354	#N/A	#N/A
1053	metA	1.223483310149544	#N/A	#N/A
1054	caiB	1.2229201024283805	#N/A	#N/A
1056	dacD	1.2186466625896852	#N/A	#N/A
1057	ycaQ	1.2136935116346976	#N/A	#N/A
1058	yjeJ	1.210368645266381	#N/A	#N/A
1064	puuB	1.2041888414667472	#N/A	#N/A
1065	aas	1.2034464335860557	#N/A	#N/A
1066	mrdA	1.2030137164385093	#N/A	#N/A
1072	lldR	1.1950299410403702	#N/A	#N/A
1076	gatZ	1.1849888013004874	#N/A	#N/A
1077	nhoA	1.180407026580004	#N/A	#N/A
1083	yhdZ	1.1727946933374798	#N/A	#N/A
1085	ybfM	1.1694624019569069	#N/A	#N/A
1090	ydcN	1.1648782708212346	#N/A	#N/A
1099	yfjG	1.148976505061591	#N/A	#N/A
1101	umuC	1.1428866689734267	#N/A	#N/A
1102	yiaO	1.1428866689734267	#N/A	#N/A
1104	yphC	1.1400061793521286	#N/A	#N/A
1106	arnD	1.1381256360137653	#N/A	#N/A
1110	thiQ	1.1344222257580823	#N/A	#N/A
1111	yjhG	1.1341611255296917	#N/A	#N/A
1113	mrcB	1.130432802387539	#N/A	#N/A
1115	ydhB	1.1297628035715335	#N/A	#N/A
1117	speG	1.129274449143134	#N/A	#N/A
1118	ygfM	1.1290652357888362	#N/A	#N/A
1120	ygcJ	1.1273140620525612	#N/A	#N/A
1121	yfcF	1.1241937585533084	#N/A	#N/A
1123	ilvY	1.1218505549472302	#N/A	#N/A
1124	scpB	1.1210450002024333	#N/A	#N/A
1125	aslA	1.1192936666592108	#N/A	#N/A
1126	yieK	1.1170272566026496	#N/A	#N/A
1128	lysR	1.1149553756676551	#N/A	#N/A
1129	sulA	1.1140399943619161	#N/A	#N/A
1132	ydcM	1.1003668452789874	#N/A	#N/A
1133	phoA	1.0986082284448397	#N/A	#N/A
1134	mltD	1.0968042339733202	#N/A	#N/A
1135	yfjW	1.0954864496883454	#N/A	#N/A
1138	fdoI	1.0820731614043848	#N/A	#N/A
1139	ldcC	1.0820063275776324	#N/A	#N/A
1140	acrE	1.0820063275776324	#N/A	#N/A
1144	paaJ	1.0769850578825166	#N/A	#N/A
1145	yfbN	1.0722807909198397	#N/A	#N/A
1146	blc	1.0718958071075666	#N/A	#N/A
1147	apbE	1.0707593783981306	#N/A	#N/A
1150	dcuR	1.0671461003534772	#N/A	#N/A
1151	yegW	1.0670608866346938	#N/A	#N/A
1154	yigP	1.0641896111125195	#N/A	#N/A
1155	ymbA	1.0612621448005863	#N/A	#N/A
1158	malY	1.0589311989637742	#N/A	#N/A
1159	amiD	1.0548535128028884	#N/A	#N/A
1160	yjhQ	1.053164679030667	#N/A	#N/A
1163	nuoI	1.0502359604953901	#N/A	#N/A
1164	xapR	1.04658007747656	#N/A	#N/A
1167	smpA	1.0446057488343259	#N/A	#N/A
1168	sppA	1.044131783240247	#N/A	#N/A
1169	hemA	1.0440721261158479	#N/A	#N/A
1170	yfjL	1.0439367137266327	#N/A	#N/A
1173	paaX	1.0406490572385008	#N/A	#N/A
1175	yiaU	1.0373980475436586	#N/A	#N/A
1176	cmr	1.034717848437829	#N/A	#N/A
1178	galR	1.0315434079793255	#N/A	#N/A
1179	trpH	1.0312650756233022	#N/A	#N/A
1183	ebgA	1.0249976499693012	#N/A	#N/A
1184	ybjT	1.0249976499693012	#N/A	#N/A
1185	tam	1.0230963455860913	#N/A	#N/A
1187	csiE	1.0205202825636268	#N/A	#N/A
1188	dacC	1.0203497001336943	#N/A	#N/A
1191	arnA	1.0187796604321064	#N/A	#N/A
1192	gsiA	1.0156554052460445	#N/A	#N/A
1197	ytfE	1.0102215296310835	#N/A	#N/A
1200	radA	1.0086890202138967	#N/A	#N/A
1202	narX	1.006281733557399	#N/A	#N/A
1205	leuC	1.004046365755206	#N/A	#N/A
1209	flgE	1.0010162759568397	#N/A	#N/A
1210	rfaJ	0.999383310121762	#N/A	#N/A
1220	intR	0.9925179949187126	#N/A	#N/A
1221	dusB	0.9920955255393817	#N/A	#N/A
1223	kduD	0.9896154046071928	#N/A	#N/A
1227	mdlA	0.9871360441182815	#N/A	#N/A
1229	yfdS	0.984630295426827	#N/A	#N/A
1232	yhdP	0.9828769548255063	#N/A	#N/A
1235	flgG	0.9826275699165661	#N/A	#N/A
1236	thiD	0.9826275699165661	#N/A	#N/A
1237	lnt	0.9816336133051098	#N/A	#N/A
1242	yqhC	0.9738077290631504	#N/A	#N/A
1243	araC	0.971101755901056	#N/A	#N/A
1247	yjhI	0.9691078389667125	#N/A	#N/A
1250	eutC	0.9669930750977135	#N/A	#N/A
1251	yeaP	0.9664884756835543	#N/A	#N/A
1253	rfaI	0.9651552805508978	#N/A	#N/A
1256	ygcI	0.9639779003071594	#N/A	#N/A
1257	yfiQ	0.9631355306671319	#N/A	#N/A
1261	yiiX	0.9577225880767909	#N/A	#N/A
1262	mgtA	0.9574164407380599	#N/A	#N/A
1263	ychO	0.9558981738209155	#N/A	#N/A
1269	ybhF	0.9517390466518105	#N/A	#N/A
1270	emrA	0.9512537301745989	#N/A	#N/A
1273	mhpE	0.949956258613093	#N/A	#N/A
1276	fadI	0.9454354871621187	#N/A	#N/A
1278	ycjY	0.9403848979929437	#N/A	#N/A
1279	yjhS	0.9403848979929437	#N/A	#N/A
1283	yfhA	0.9362898159011684	#N/A	#N/A
1289	ybjD	0.9347538347510971	#N/A	#N/A
1290	gudX	0.9309515330683733	#N/A	#N/A
1291	yejM	0.930873983896066	#N/A	#N/A
1292	mraZ	0.9281148785129463	#N/A	#N/A
1296	ypfI	0.9275909021708171	#N/A	#N/A
1300	yjiE	0.9229762821183778	#N/A	#N/A
1305	ycjN	0.9167980275523928	#N/A	#N/A
1306	yhfK	0.9167665848946027	#N/A	#N/A
1307	intZ	0.9167651872953666	#N/A	#N/A
1314	lsrF	0.907105196239125	#N/A	#N/A
1315	ygjP	0.9053073537510792	#N/A	#N/A
1319	yjdA	0.9036054400827938	#N/A	#N/A
1321	dgoK	0.9033254649438331	#N/A	#N/A
1322	yfhH	0.901211984029104	#N/A	#N/A
1324	creC	0.8982041677349435	#N/A	#N/A
1325	ygeY	0.8980311380388584	#N/A	#N/A
1326	pbpC	0.8964241062411686	#N/A	#N/A
1329	livM	0.8933816881079963	#N/A	#N/A
1331	ycbT	0.8932185543316882	#N/A	#N/A
1332	frlC	0.8932185543316882	#N/A	#N/A
1333	hofM	0.8932185543316882	#N/A	#N/A
1334	thiM	0.892565845163292	#N/A	#N/A
1336	yfhK	0.8917714783329213	#N/A	#N/A
1339	yfdH	0.8865928086208541	#N/A	#N/A
1341	umuD	0.885631212436294	#N/A	#N/A
1342	ftnB	0.8851299917789897	#N/A	#N/A
1343	dinB	0.8837439893545918	#N/A	#N/A
1344	envZ	0.8817920182077826	#N/A	#N/A
1346	secY	0.8807231832945969	#N/A	#N/A
1347	ybdF	0.8784722292345775	#N/A	#N/A
1351	fucR	0.8755014179949765	#N/A	#N/A
1354	dinG	0.8722751387949221	#N/A	#N/A
1355	cadC	0.8722165570039078	#N/A	#N/A
1356	kdpE	0.8721487831511088	#N/A	#N/A
1357	fic	0.8711918478979601	#N/A	#N/A
1358	yibA	0.8711476034703206	#N/A	#N/A
1359	fhlA	0.8701738338869818	#N/A	#N/A
1360	yceB	0.869239295440754	#N/A	#N/A
1361	gntX	0.8679913265445636	#N/A	#N/A
1362	ydiF	0.8649226568341147	#N/A	#N/A
1363	cyaA	0.8647549897458342	#N/A	#N/A
1365	yfcH	0.8639332271455877	#N/A	#N/A
1367	uhpA	0.8617763934394622	#N/A	#N/A
1368	yfbM	0.8599755232104709	#N/A	#N/A
1371	ygbM	0.8573857107976739	#N/A	#N/A
1372	yeeJ	0.856383855473592	#N/A	#N/A
1376	intA	0.8516978348910436	#N/A	#N/A
1377	mdtL	0.8512237584842445	#N/A	#N/A
1378	entD	0.8509875778142493	#N/A	#N/A
1379	oppF	0.8509534782727346	#N/A	#N/A
1380	metR	0.8496649103356202	#N/A	#N/A
1381	feoB	0.847756566561769	#N/A	#N/A
1382	yggI	0.8473080249793921	#N/A	#N/A
1384	mobA	0.846570094763905	#N/A	#N/A
1385	sgcE	0.8460888813030341	#N/A	#N/A
1387	idnK	0.8451994028722531	#N/A	#N/A
1388	oxc	0.8451488152510942	#N/A	#N/A
1391	glnG	0.8436974562843529	#N/A	#N/A
1393	yeaX	0.841451779986984	#N/A	#N/A
1394	murP	0.841451779986984	#N/A	#N/A
1395	livF	0.8412268002025304	#N/A	#N/A
1398	ydjH	0.8377447864838261	#N/A	#N/A
1402	rfaB	0.8347731074795179	#N/A	#N/A
1404	yedY	0.8325832394405726	#N/A	#N/A
1409	trpE	0.8291320862076321	#N/A	#N/A
1410	psd	0.828514183747572	#N/A	#N/A
1414	yehD	0.8223667399191159	#N/A	#N/A
1416	arnC	0.8203772152286468	#N/A	#N/A
1418	smf	0.8195005393774213	#N/A	#N/A
1419	yjjK	0.8187477218257619	#N/A	#N/A
1421	murG	0.8177699641977623	#N/A	#N/A
1422	creB	0.8168093354988302	#N/A	#N/A
1423	bamD	0.8161778617510291	#N/A	#N/A
1425	etk	0.8158171079626402	#N/A	#N/A
1426	htrL	0.8149738039344953	#N/A	#N/A
1434	yhbE	0.8062679790297338	#N/A	#N/A
1435	yafO	0.803777526861437	#N/A	#N/A
1438	ybbC	0.8004316040861761	#N/A	#N/A
1441	lplT	0.7966116454932136	#N/A	#N/A
1442	hypD	0.7955217578413872	#N/A	#N/A
1443	hybE	0.7944851485270183	#N/A	#N/A
1446	yqeI	0.7924138602970888	#N/A	#N/A
1448	appY	0.7908473026178414	#N/A	#N/A
1451	kefA	0.7873299508863199	#N/A	#N/A
1452	yfcG	0.785577012812321	#N/A	#N/A
1453	htrE	0.785577012812321	#N/A	#N/A
1454	ydiP	0.7853616548313707	#N/A	#N/A
1456	cusR	0.7820788116847306	#N/A	#N/A
1459	nikE	0.7803618078065542	#N/A	#N/A
1460	hypF	0.7803618078065542	#N/A	#N/A
1461	yfeA	0.7801757404644707	#N/A	#N/A
1462	nepI	0.7801222960798102	#N/A	#N/A
1463	lsrR	0.7784059481673409	#N/A	#N/A
1464	yrbL	0.7782108277838997	#N/A	#N/A
1465	lpxM	0.7781259927969852	#N/A	#N/A
1468	ydjI	0.7752003962578604	#N/A	#N/A
1470	nfi	0.7733741206222546	#N/A	#N/A
1471	yajR	0.7725501187303707	#N/A	#N/A
1473	ydhO	0.7699701377658018	#N/A	#N/A
1474	fsr	0.7696429918375746	#N/A	#N/A
1475	yhaO	0.769583520233119	#N/A	#N/A
1476	gmr	0.7684780885735123	#N/A	#N/A
1478	yhdJ	0.7670356402344674	#N/A	#N/A
1483	yneJ	0.7629858658221872	#N/A	#N/A
1487	bioB	0.7619840104981053	#N/A	#N/A
1488	paaK	0.7619840104981053	#N/A	#N/A
1489	cvrA	0.7616450569791691	#N/A	#N/A
1490	sxy	0.7613819667241704	#N/A	#N/A
1493	cdh	0.7598645851668085	#N/A	#N/A
1494	ulaG	0.7583312277416655	#N/A	#N/A
1497	ygjK	0.7568025712573436	#N/A	#N/A
1498	cpsB	0.7568025712573436	#N/A	#N/A
1499	yidC	0.7533427686365519	#N/A	#N/A
1501	mobB	0.7527197551516758	#N/A	#N/A
1503	ytfR	0.752042764402106	#N/A	#N/A
1512	fhuF	0.7490272940351494	#N/A	#N/A
1514	yrbE	0.7480250161739408	#N/A	#N/A
1516	recD	0.7459793498158858	#N/A	#N/A
1517	paaY	0.7450038248363022	#N/A	#N/A
1518	nrdG	0.7444201643263642	#N/A	#N/A
1523	adiY	0.7402378930182913	#N/A	#N/A
1525	ggt	0.7393989953816362	#N/A	#N/A
1526	aes	0.7383971400575543	#N/A	#N/A
1527	yhjV	0.7378994326016766	#N/A	#N/A
1528	yhjK	0.7368885848186495	#N/A	#N/A
1530	rtcB	0.7348400983213877	#N/A	#N/A
1532	ydfI	0.7308822567494274	#N/A	#N/A
1533	yfdI	0.7305685302080354	#N/A	#N/A
1536	sgcQ	0.7286170312575432	#N/A	#N/A
1537	yjcE	0.727513681749383	#N/A	#N/A
1539	yedA	0.7273675616537472	#N/A	#N/A
1540	ygaZ	0.7263839802394738	#N/A	#N/A
1541	gsiC	0.7219226572480345	#N/A	#N/A
1543	yidE	0.7201802719794521	#N/A	#N/A
1545	prmC	0.7179610861786381	#N/A	#N/A
[truncated: 1,901 more rows]

## Sheet: TF_30C_Yadav
Accession	Gene	Perturbation
CDJ70906	tig	Perturbed
CDJ73166	tnaA	Perturbed
CDJ72371	flu	Perturbed
CDJ71610	dhaM	Perturbed
CDJ72968	hslU	Perturbed
CDJ73740	tdcB	Perturbed
CDJ70942	htpG	Perturbed
CDJ71252	glnH	Perturbed
CDJ73734	garR	Perturbed
CDJ73920	yggE	Perturbed
CDJ74371	aspA	Perturbed
CDJ72594	glpA	Perturbed
CDJ70742	degP	Perturbed
CDJ71491	yceI	Perturbed
CDJ71859	yncE	Perturbed
CDJ73123	rbsB	Perturbed
CDJ73763	uxaC	Perturbed
CDJ70601	dnaK	Perturbed
CDJ70908	clpX	Perturbed
CDJ70909	lon	Perturbed
CDJ71558	potD	Perturbed
tr	malG	Perturbed
CDJ71691	acnA	Perturbed
CDJ72595	glpB	Perturbed
CDJ74040	gudD	Perturbed
CDJ74443	cpdB	Perturbed
CDJ70619	carA	Perturbed
CDJ70674	murC	Perturbed
CDJ70940	ybaB	Perturbed
CDJ70950	ybaK	Perturbed
CDJ71170	sdhA	Perturbed
CDJ71172	sucA	Perturbed
CDJ71334	dmsA	Perturbed
CDJ71343	pflB	Perturbed
CDJ71748	uspE	Perturbed
CDJ72097	pps	Perturbed
CDJ72394	hisH	Perturbed
CDJ72508	yeiT	Perturbed
CDJ72670	folC	Perturbed
CDJ72696	yfcZ	Perturbed
CDJ72902	purL	Perturbed
CDJ73505	cysG	Perturbed
CDJ73733	garL	Perturbed
CDJ73886	ansB	Perturbed
CDJ74208	raiA	Perturbed
CDJ70591	thrB	Unperturbed
CDJ70594	yaaA	Unperturbed
CDJ70639	pdxA	Unperturbed
CDJ70644	hepA	Unperturbed
CDJ70678	ftsZ	Unperturbed
CDJ70686	guaC	Unperturbed
CDJ70751	pyrH	Unperturbed
CDJ70765	accA	Unperturbed
CDJ70794	ivy	Unperturbed
CDJ70864	rdgC	Unperturbed
CDJ70884	ribD	Unperturbed
CDJ70886	nusB	Unperturbed
CDJ70905	bolA	Unperturbed
CDJ70922	tesB	Unperturbed
CDJ70946	gsk	Unperturbed
CDJ70979	ylbA	Unperturbed
CDJ70991	ybcJ	Unperturbed
CDJ71068	ahpF	Unperturbed
CDJ71120	miaB	Unperturbed
CDJ71124	nagC	Unperturbed
CDJ71189	ybgF	Unperturbed
CDJ71242	ybiC	Unperturbed
CDJ71253	dps	Unperturbed
CDJ71255	ompX	Unperturbed
CDJ71369	ompF	Unperturbed
CDJ71372	pepN	Unperturbed
CDJ71458	efeO	Unperturbed
CDJ71521	rluC	Unperturbed
CDJ71535	ycfH	Unperturbed
CDJ71562	pepT	Unperturbed
CDJ71588	minC	Unperturbed
CDJ71602	dadX	Unperturbed
CDJ71680	yciO	Unperturbed
CDJ71683	btuR	Unperturbed
CDJ71688	cysB	Unperturbed
CDJ71696	pyrF	Unperturbed
CDJ71724	pspE	Unperturbed
CDJ71738	tyrR	Unperturbed
CDJ71749	fnr	Unperturbed
CDJ72007	fumC	Unperturbed
CDJ72008	fumA	Unperturbed
CDJ72071	pykF	Unperturbed
CDJ72126	katE	Unperturbed
CDJ72159	ydjA	Unperturbed
CDJ72174	yeaD	Unperturbed
CDJ72262	yecD	Unperturbed
CDJ72309	fliY	Unperturbed
CDJ72395	hisA	Unperturbed
CDJ72411	rfbB	Unperturbed
CDJ72479	mrp	Unperturbed
CDJ72512	mglB	Unperturbed
CDJ72560	napA	Unperturbed
CDJ72570	ompC	Unperturbed
CDJ72592	glpQ	Unperturbed
CDJ72655	yfcE	Unperturbed
CDJ72658	folX	Unperturbed
CDJ72822	bamC	Unperturbed
CDJ72823	dapA	Unperturbed
CDJ72844	purM	Unperturbed
CDJ72866	sseA	Unperturbed
CDJ72925	ung	Unperturbed
CDJ72954	gldA	Unperturbed
CDJ72957	katG	Unperturbed
CDJ72988	yiiM	Unperturbed
CDJ73034	polA	Unperturbed
CDJ73061	metE	Unperturbed
CDJ73095	rffC	Unperturbed
CDJ73122	rbsK	Unperturbed
CDJ73125	rbsA	Unperturbed
CDJ73172	rpmH	Unperturbed
CDJ73209	ade	Unperturbed
CDJ73231	rph	Unperturbed
CDJ73237	rpmB	Unperturbed
CDJ73283	yibF	Unperturbed
CDJ73285	selB	Unperturbed
CDJ73324	ghrB	Unperturbed
CDJ73471	pck	Unperturbed
CDJ73490	trpS	Unperturbed
CDJ73502	frlB	Unperturbed
CDJ73507	nirD	Unperturbed
CDJ73526	slyX	Unperturbed
CDJ73538	bfr	Unperturbed
CDJ73554	rplC	Unperturbed
CDJ73577	rpsK	Unperturbed
CDJ73611	accB	Unperturbed
CDJ73614	mreB	Unperturbed
CDJ73617	yhdE	Unperturbed
CDJ73658	yhbJ	Unperturbed
CDJ73662	lptB	Unperturbed
CDJ73666	kdsD	Unperturbed
CDJ73731	garD	Unperturbed
CDJ73790	ygjD	Unperturbed
CDJ73818	nudF	Unperturbed
CDJ73828	ygiW	Unperturbed
CDJ73846	yghA	Unperturbed
CDJ73885	yggN	Unperturbed
CDJ73901	metK	Unperturbed
CDJ74025	fucI	Unperturbed
CDJ74030	sdaB	Unperturbed
CDJ74063	sscR	Unperturbed
CDJ74083	truD	Unperturbed
CDJ74087	rpoS	Unperturbed
CDJ74101	hypB	Unperturbed
CDJ74195	ffh	Unperturbed
CDJ74206	pheA	Unperturbed
CDJ74212	clpB	Unperturbed
CDJ74215	coaA	Unperturbed
CDJ74243	purH	Unperturbed
CDJ74252	metH	Unperturbed
CDJ74254	pepE	Unperturbed
CDJ74257	lysC	Unperturbed
CDJ74258	pgi	Unperturbed
CDJ74289	aphA	Unperturbed
CDJ74303	nrfA	Unperturbed
CDJ74379	efp	Unperturbed
CDJ74384	ampC	Unperturbed
CDJ74387	frdB	Unperturbed
CDJ74388	frdA	Unperturbed
CDJ74441	ytfG	Unperturbed
CDJ74461	mpl	Unperturbed
CDJ74500	yjhC	Unperturbed
CDJ74506	fecB	Unperturbed
CDJ74540	uxuB	Unperturbed
CDJ74603	slt	Unperturbed
CDJ74606	ytjC	Unperturbed
CDJ70590	thrA	Unperturbed
CDJ70592	thrC	Unperturbed
CDJ70596	talB	Unperturbed
CDJ70597	mogA	Unperturbed
CDJ70602	dnaJ	Unperturbed
CDJ70610	rpsT	Unperturbed
CDJ70612	ribF	Unperturbed
CDJ70613	ileS	Unperturbed
CDJ70615	fkpB	Unperturbed
CDJ70616	ispH	Unperturbed
CDJ70617	rihC	Unperturbed
CDJ70618	dapB	Unperturbed
CDJ70620	carB	Unperturbed
CDJ70635	folA	Unperturbed
CDJ70636	apaH	Unperturbed
CDJ70638	ksgA	Unperturbed
CDJ70640	surA	Unperturbed
CDJ70652	tbpA	Unperturbed
CDJ70655	leuD	Unperturbed
CDJ70657	leuB	Unperturbed
CDJ70663	fruR	Unperturbed
CDJ70665	mraW	Unperturbed
CDJ70668	murE	Unperturbed
CDJ70669	murF	Unperturbed
CDJ70671	murD	Unperturbed
CDJ70675	ddl	Unperturbed
CDJ70677	ftsA	Unperturbed
CDJ70681	secA	Unperturbed
CDJ70682	mutT	Unperturbed
CDJ70683	yacG	Unperturbed
CDJ70684	yacF	Unperturbed
CDJ70690	nadC	Unperturbed
CDJ70691	ampD	Unperturbed
CDJ70694	pdhR	Unperturbed
CDJ70695	aceE	Unperturbed
CDJ70696	aceF	Unperturbed
CDJ70697	lpd	Unperturbed
CDJ70699	acnB	Unperturbed
CDJ70700	yacL	Unperturbed
CDJ70701	speD	Unperturbed
CDJ70702	speE	Unperturbed
CDJ70703	yacC	Unperturbed
CDJ70704	cueO	Unperturbed
CDJ70706	hpt	Unperturbed
CDJ70707	can	Unperturbed
CDJ70712	panD	Unperturbed
CDJ70714	panC	Unperturbed
CDJ70715	panB	Unperturbed
CDJ70724	pcnB	Unperturbed
CDJ70725	yadB	Unperturbed
CDJ70726	dksA	Unperturbed
CDJ70732	fhuC	Unperturbed
CDJ70735	hemL	Unperturbed
CDJ70737	erpA	Unperturbed
CDJ70740	mtn	Unperturbed
CDJ70744	yaeH	Unperturbed
CDJ70746	dapD	Unperturbed
CDJ70747	glnD	Unperturbed
CDJ70748	map	Unperturbed
CDJ70749	rpsB	Unperturbed
CDJ70750	tsf	Unperturbed
CDJ70752	frr	Unperturbed
CDJ70753	dxr	Unperturbed
CDJ70754	ispU	Unperturbed
CDJ70757	bamA	Unperturbed
CDJ70758	skp	Unperturbed
CDJ70759	lpxD	Unperturbed
CDJ70760	fabZ	Unperturbed
CDJ70761	lpxA	Unperturbed
CDJ70762	lpxB	Unperturbed
CDJ70763	rnhB	Unperturbed
CDJ70764	dnaE	Unperturbed
CDJ70767	yaeR	Unperturbed
CDJ70768	tilS	Unperturbed
CDJ70769	rof	Unperturbed
CDJ70775	proS	Unperturbed
CDJ70776	yaeB	Unperturbed
CDJ70778	metQ	Unperturbed
CDJ70780	metN	Unperturbed
CDJ70781	gmhB	Unperturbed
CDJ70782	dkgB	Unperturbed
CDJ70783	yafC	Unperturbed
CDJ70787	gloB	Unperturbed
CDJ70789	rnhA	Unperturbed
CDJ70796	gmhA	Unperturbed
CDJ70797	yafJ	Unperturbed
CDJ70798	yafK	Unperturbed
CDJ70800	dinJ	Unperturbed
CDJ70807	pepD	Unperturbed
CDJ70808	gpt	Unperturbed
CDJ70809	frsA	Unperturbed
CDJ70810	crl	Unperturbed
CDJ70812	proB	Unperturbed
CDJ70813	proA	Unperturbed
CDJ70831	yaiL	Unperturbed
CDJ70832	frmB	Unperturbed
CDJ70833	frmA	Unperturbed
CDJ70834	frmR	Unperturbed
CDJ70844	hemB	Unperturbed
CDJ70848	ampH	Unperturbed
CDJ70853	ddl	Unperturbed
CDJ70854	iraP	Unperturbed
CDJ70858	proC	Unperturbed
CDJ70860	aroL	Unperturbed
CDJ70863	yaiE	Unperturbed
CDJ70865	mak	Unperturbed
CDJ70875	queA	Unperturbed
CDJ70876	tgt	Unperturbed
CDJ70877	yajC	Unperturbed
CDJ70880	yajD	Unperturbed
CDJ70883	nrdR	Unperturbed
CDJ70885	ribH	Unperturbed
CDJ70887	thiL	Unperturbed
CDJ70889	yajO	Unperturbed
CDJ70890	dxs	Unperturbed
CDJ70891	ispA	Unperturbed
CDJ70892	xseB	Unperturbed
CDJ70893	thiI	Unperturbed
CDJ70894	yajL	Unperturbed
CDJ70895	panE	Unperturbed
CDJ70896	yajQ	Unperturbed
CDJ70907	clpP	Unperturbed
CDJ70910	hupB	Unperturbed
CDJ70911	ppiD	Unperturbed
CDJ70914	queC	Unperturbed
CDJ70928	maa	Unperturbed
CDJ70929	hha	Unperturbed
CDJ70932	acrA	Unperturbed
CDJ70938	apt	Unperturbed
CDJ70939	dnaX	Unperturbed
CDJ70941	recR	Unperturbed
CDJ70943	adk	Unperturbed
CDJ70949	ushA	Unperturbed
CDJ70952	ybaQ	Unperturbed
CDJ70953	copA	Unperturbed
CDJ70954	ybaS	Unperturbed
CDJ70961	ybbN	Unperturbed
CDJ70963	tesA	Unperturbed
CDJ70968	ybbB	Unperturbed
CDJ70971	allR	Unperturbed
CDJ70985	purK	Unperturbed
CDJ70986	purE	Unperturbed
CDJ70988	ppiB	Unperturbed
CDJ70989	cysS	Unperturbed
CDJ70992	folD	Unperturbed
CDJ71037	nfsB	Unperturbed
CDJ71046	ybdZ	Unperturbed
CDJ71047	entF	Unperturbed
CDJ71053	fepB	Unperturbed
CDJ71054	entC	Unperturbed
CDJ71055	entE	Unperturbed
CDJ71056	entB	Unperturbed
CDJ71057	entA	Unperturbed
CDJ71058	ybdB	Unperturbed
CDJ71066	dsbG	Unperturbed
CDJ71067	ahpC	Unperturbed
CDJ71069	uspG	Unperturbed
CDJ71071	rnk	Unperturbed
CDJ71072	rna	Unperturbed
CDJ71084	cspE	Unperturbed
CDJ71087	lipA	Unperturbed
CDJ71089	lipB	Unperturbed
CDJ71090	ybeD	Unperturbed
CDJ71095	ybeA	Unperturbed
CDJ71096	ybeB	Unperturbed
CDJ71101	leuS	Unperturbed
CDJ71102	ybeL	Unperturbed
CDJ71110	rihA	Unperturbed
CDJ71114	gltI	Unperturbed
CDJ71117	ybeX	Unperturbed
CDJ71118	ybeY	Unperturbed
CDJ71119	ybeZ	Unperturbed
CDJ71121	ubiF	Unperturbed
CDJ71122	asnB	Unperturbed
CDJ71123	nagD	Unperturbed
CDJ71125	nagA	Unperturbed
CDJ71126	nagB	Unperturbed
CDJ71127	nagE	Unperturbed
CDJ71128	glnS	Unperturbed
CDJ71131	fur	Unperturbed
CDJ71133	fldA	Unperturbed
CDJ71135	ybfF	Unperturbed
CDJ71136	seqA	Unperturbed
CDJ71137	pgm	Unperturbed
CDJ71157	ybgI	Unperturbed
CDJ71159	ybgK	Unperturbed
CDJ71167	gltA	Unperturbed
CDJ71171	sdhB	Unperturbed
CDJ71173	sucB	Unperturbed
CDJ71174	sucC	Unperturbed
CDJ71175	sucD	Unperturbed
CDJ71179	cydA	Unperturbed
CDJ71187	tolB	Unperturbed
CDJ71188	pal	Unperturbed
CDJ71193	ybgS	Unperturbed
CDJ71194	aroG	Unperturbed
CDJ71195	gpmA	Unperturbed
CDJ71196	galM	Unperturbed
CDJ71197	galK	Unperturbed
CDJ71198	galT	Unperturbed
CDJ71199	galE	Unperturbed
CDJ71200	modF	Unperturbed
CDJ71201	modE	Unperturbed
CDJ71203	modA	Unperturbed
CDJ71206	ybhA	Unperturbed
CDJ71207	pgl	Unperturbed
CDJ71213	ybhB	Unperturbed
CDJ71220	uvrB	Unperturbed
CDJ71221	ybhK	Unperturbed
CDJ71223	moaB	Unperturbed
CDJ71224	moaC	Unperturbed
CDJ71225	moaD	Unperturbed
CDJ71226	moaE	Unperturbed
CDJ71238	rhlE	Unperturbed
CDJ71241	ybiB	Unperturbed
CDJ71245	ybiX	Unperturbed
CDJ71248	rlmF	Unperturbed
CDJ71258	mntR	Unperturbed
CDJ71260	ybiS	Unperturbed
CDJ71261	ybiT	Unperturbed
CDJ71263	ybiV	Unperturbed
CDJ71267	moeB	Unperturbed
CDJ71268	moeA	Unperturbed
CDJ71271	gsiB	Unperturbed
CDJ71276	rimO	Unperturbed
CDJ71279	yliJ	Unperturbed
CDJ71285	ybjI	Unperturbed
CDJ71290	grxA	Unperturbed
CDJ71292	nfsA	Unperturbed
CDJ71294	ybjN	Unperturbed
CDJ71295	potF	Unperturbed
CDJ71301	artJ	Unperturbed
CDJ71304	artI	Unperturbed
CDJ71311	ltaE	Unperturbed
CDJ71312	poxB	Unperturbed
CDJ71321	cspD	Unperturbed
CDJ71322	clpS	Unperturbed
CDJ71323	clpA	Unperturbed
CDJ71324	infA	Unperturbed
CDJ71328	trxB	Unperturbed
CDJ71329	lrp	Unperturbed
CDJ71330	ftsK	Unperturbed
CDJ71331	lolA	Unperturbed
CDJ71332	rarA	Unperturbed
CDJ71333	serS	Unperturbed
CDJ71337	ycaC	Unperturbed
CDJ71342	pflA	Unperturbed
CDJ71345	ycaO	Unperturbed
CDJ71347	serC	Unperturbed
CDJ71348	aroA	Unperturbed
CDJ71350	cmk	Unperturbed
CDJ71351	rpsA	Unperturbed
CDJ71352	ihfB	Unperturbed
CDJ71357	ycaR	Unperturbed
CDJ71358	kdsB	Unperturbed
CDJ71362	mukF	Unperturbed
CDJ71363	mukE	Unperturbed
CDJ71364	mukB	Unperturbed
CDJ71367	ycbL	Unperturbed
CDJ71368	aspC	Unperturbed
CDJ71370	asnC	Unperturbed
CDJ71371	pncB	Unperturbed
CDJ71387	ycbX	Unperturbed
CDJ71388	rlmL	Unperturbed
CDJ71389	uup	Unperturbed
CDJ71394	fabA	Unperturbed
CDJ71396	ycbG	Unperturbed
CDJ71397	ompA	Unperturbed
CDJ71403	mgsA	Unperturbed
CDJ71405	yccU	Unperturbed
CDJ71407	yccW	Unperturbed
CDJ71420	appA	Unperturbed
CDJ71431	cspG	Unperturbed
CDJ71433	gnsA	Unperturbed
CDJ71442	cbpA	Unperturbed
CDJ71444	agp	Unperturbed
CDJ71445	yccJ	Unperturbed
CDJ71446	wrbA	Unperturbed
CDJ71456	putA	Unperturbed
CDJ71469	ghrA	Unperturbed
CDJ71470	ycdX	Unperturbed
CDJ71471	ycdY	Unperturbed
CDJ71481	ymdB	Unperturbed
CDJ71484	mdoG	Unperturbed
CDJ71487	msyB	Unperturbed
CDJ71490	yceA	Unperturbed
CDJ71494	solA	Unperturbed
CDJ71496	dinI	Unperturbed
CDJ71497	pyrC	Unperturbed
CDJ71499	grxB	Unperturbed
CDJ71502	yceH	Unperturbed
CDJ71503	yceM	Unperturbed
CDJ71519	rne	Unperturbed
CDJ71522	yceF	Unperturbed
CDJ71523	yceD	Unperturbed
CDJ71524	rpmF	Unperturbed
CDJ71526	fabH	Unperturbed
CDJ71527	fabD	Unperturbed
CDJ71528	fabG	Unperturbed
CDJ71529	acpP	Unperturbed
CDJ71530	fabF	Unperturbed
CDJ71531	pabC	Unperturbed
CDJ71533	tmk	Unperturbed
CDJ71536	ptsG	Unperturbed
CDJ71538	hinT	Unperturbed
CDJ71542	nagZ	Unperturbed
CDJ71543	ycfP	Unperturbed
CDJ71549	mfd	Unperturbed
CDJ71552	lolD	Unperturbed
CDJ71554	nagK	Unperturbed
CDJ71555	cobB	Unperturbed
CDJ71561	potA	Unperturbed
CDJ71563	ycfD	Unperturbed
CDJ71565	phoP	Unperturbed
CDJ71566	purB	Unperturbed
CDJ71568	mnmA	Unperturbed
CDJ71569	nudJ	Unperturbed
CDJ71571	icd	Unperturbed
CDJ71586	minE	Unperturbed
CDJ71587	minD	Unperturbed
CDJ71589	ycgJ	Unperturbed
CDJ71591	ycgL	Unperturbed
CDJ71592	ycgM	Unperturbed
CDJ71599	fadR	Unperturbed
CDJ71601	dadA	Unperturbed
CDJ71604	ldcA	Unperturbed
CDJ71611	dhaL	Unperturbed
CDJ71612	dhaK	Unperturbed
CDJ71615	ychF	Unperturbed
CDJ71616	pth	Unperturbed
CDJ71619	prs	Unperturbed
CDJ71620	ipk	Unperturbed
CDJ71623	prfA	Unperturbed
CDJ71626	ychA	Unperturbed
CDJ71627	kdsA	Unperturbed
CDJ71634	ychN	Unperturbed
CDJ71636	narL	Unperturbed
CDJ71639	narG	Unperturbed
CDJ71640	narH	Unperturbed
CDJ71645	purU	Unperturbed
CDJ71646	ychJ	Unperturbed
CDJ71649	galU	Unperturbed
CDJ71650	hns	Unperturbed
CDJ71651	tdk	Unperturbed
CDJ71652	adhE	Unperturbed
CDJ71654	oppA	Unperturbed
CDJ71660	yciU	Unperturbed
CDJ71664	yciI	Unperturbed
CDJ71666	yciA	Unperturbed
CDJ71673	trpA	Unperturbed
CDJ71674	trpB	Unperturbed
CDJ71682	rluB	Unperturbed
CDJ71684	yciK	Unperturbed
CDJ71686	yciN	Unperturbed
CDJ71687	topA	Unperturbed
CDJ71692	ribA	Unperturbed
CDJ71699	yciT	Unperturbed
CDJ71702	rnb	Unperturbed
CDJ71704	fabI	Unperturbed
CDJ71710	sapA	Unperturbed
CDJ71720	pspA	Unperturbed
CDJ71739	tpx	Unperturbed
CDJ71740	ycjG	Unperturbed
CDJ71741	mpaA	Unperturbed
CDJ71744	mppA	Unperturbed
CDJ71758	dbpA	Unperturbed
CDJ71759	ttcA	Unperturbed
CDJ71785	uspF	Unperturbed
CDJ71787	ydbK	Unperturbed
CDJ71790	ldhA	Unperturbed
CDJ71814	ydbC	Unperturbed
CDJ71820	azoR	Unperturbed
CDJ71821	hrpA	Unperturbed
CDJ71823	aldA	Unperturbed
CDJ71831	mdoD	Unperturbed
CDJ71833	rimL	Unperturbed
CDJ71836	tehB	Unperturbed
CDJ71841	ydcP	Unperturbed
CDJ71853	ydcY	Unperturbed
CDJ71856	yncB	Unperturbed
CDJ71868	yddE	Unperturbed
CDJ71881	maeA	Unperturbed
CDJ71882	rpsV	Unperturbed
CDJ71884	osmC	Unperturbed
CDJ71900	ydeN	Unperturbed
CDJ71925	sad	Unperturbed
CDJ71939	dcp	Unperturbed
CDJ71940	ydfG	Unperturbed
CDJ71941	ydfH	Unperturbed
CDJ71942	ydfZ	Unperturbed
CDJ71950	gnsB	Unperturbed
CDJ71952	cspI	Unperturbed
CDJ71957	cspB	Unperturbed
CDJ71978	ynfB	Unperturbed
CDJ71986	dmsD	Unperturbed
CDJ71988	ynfK	Unperturbed
CDJ72000	ydgH	Unperturbed
CDJ72009	manA	Unperturbed
CDJ72014	hdhA	Unperturbed
CDJ72018	add	Unperturbed
CDJ72019	ydgJ	Unperturbed
CDJ72021	cnu	Unperturbed
CDJ72025	rsxC	Unperturbed
CDJ72029	nth	Unperturbed
CDJ72031	gst	Unperturbed
CDJ72032	pdxY	Unperturbed
CDJ72033	tyrS	Unperturbed
CDJ72034	pdxH	Unperturbed
CDJ72036	anmK	Unperturbed
CDJ72038	slyA	Unperturbed
CDJ72043	ydhF	Unperturbed
CDJ72046	nemA	Unperturbed
CDJ72047	gloA	Unperturbed
CDJ72048	rnt	Unperturbed
CDJ72050	grxD	Unperturbed
CDJ72052	sodB	Unperturbed
CDJ72055	purR	Unperturbed
CDJ72059	ribC	Unperturbed
CDJ72061	ydhQ	Unperturbed
CDJ72062	ydhR	Unperturbed
CDJ72075	sufS	Unperturbed
CDJ72076	sufD	Unperturbed
CDJ72077	sufC	Unperturbed
CDJ72079	sufA	Unperturbed
CDJ72081	ydiI	Unperturbed
CDJ72099	aroH	Unperturbed
CDJ72101	ydiU	Unperturbed
CDJ72105	btuE	Unperturbed
CDJ72107	ihfA	Unperturbed
CDJ72108	pheT	Unperturbed
CDJ72109	pheS	Unperturbed
CDJ72111	rplT	Unperturbed
CDJ72113	infC	Unperturbed
CDJ72114	thrS	Unperturbed
CDJ72117	pfkB	Unperturbed
CDJ72119	yniA	Unperturbed
CDJ72121	yniC	Unperturbed
CDJ72132	chbB	Unperturbed
CDJ72134	nadE	Unperturbed
CDJ72137	spy	Unperturbed
CDJ72143	xthA	Unperturbed
CDJ72153	nudG	Unperturbed
CDJ72155	gdhA	Unperturbed
CDJ72157	topB	Unperturbed
CDJ72158	selD	Unperturbed
CDJ72161	ansA	Unperturbed
CDJ72162	pncA	Unperturbed
CDJ72172	msrB	Unperturbed
CDJ72173	gapA	Unperturbed
CDJ72175	yeaE	Unperturbed
CDJ72181	yeaK	Unperturbed
CDJ72186	yeaO	Unperturbed
CDJ72198	rnd	Unperturbed
CDJ72201	yeaZ	Unperturbed
CDJ72203	yoaB	Unperturbed
CDJ72206	pabB	Unperturbed
CDJ72208	sdaA	Unperturbed
CDJ72211	manX	Unperturbed
CDJ72216	rrmA	Unperturbed
CDJ72217	cspC	Unperturbed
CDJ72222	kdgR	Unperturbed
CDJ72225	prc	Unperturbed
CDJ72226	proQ	Unperturbed
CDJ72227	yebR	Unperturbed
CDJ72230	yebU	Unperturbed
CDJ72231	yebV	Unperturbed
CDJ72234	yebY	Unperturbed
CDJ72236	yobA	Unperturbed
CDJ72239	exoX	Unperturbed
CDJ72242	yebF	Unperturbed
CDJ72243	yebG	Unperturbed
CDJ72244	purT	Unperturbed
CDJ72245	eda	Unperturbed
CDJ72246	edd	Unperturbed
CDJ72247	zwf	Unperturbed
CDJ72249	pykA	Unperturbed
CDJ72252	znuA	Unperturbed
CDJ72255	ruvB	Unperturbed
CDJ72256	ruvA	Unperturbed
CDJ72259	yebC	Unperturbed
CDJ72260	ntpA	Unperturbed
CDJ72261	aspS	Unperturbed
CDJ72265	cmoA	Unperturbed
CDJ72266	cmoB	Unperturbed
CDJ72269	cutC	Unperturbed
CDJ72270	yecM	Unperturbed
CDJ72271	argS	Unperturbed
CDJ72295	yecJ	Unperturbed
CDJ72297	ftnA	Unperturbed
CDJ72300	yecA	Unperturbed
CDJ72303	uvrY	Unperturbed
CDJ72304	yecF	Unperturbed
CDJ72308	dcyD	Unperturbed
CDJ72319	yedF	Unperturbed
CDJ72345	dcm	Unperturbed
CDJ72348	hchA	Unperturbed
CDJ72356	mtfA	Unperturbed
CDJ72359	amn	Unperturbed
CDJ72360	yeeN	Unperturbed
CDJ72377	yeeX	Unperturbed
CDJ72379	sbmC	Unperturbed
CDJ72381	sbcB	Unperturbed
CDJ72386	yeeZ	Unperturbed
CDJ72390	hisG	Unperturbed
CDJ72391	hisD	Unperturbed
CDJ72392	hisC	Unperturbed
CDJ72393	hisB	Unperturbed
CDJ72396	hisF	Unperturbed
CDJ72397	hisI	Unperturbed
CDJ72400	gnd	Unperturbed
CDJ72404	wbbI	Unperturbed
CDJ72406	glf	Unperturbed
CDJ72408	rfbC	Unperturbed
CDJ72409	rfbA	Unperturbed
CDJ72410	rfbD	Unperturbed
CDJ72412	galF	Unperturbed
CDJ72435	dcd	Unperturbed
CDJ72436	udk	Unperturbed
CDJ72439	yegD	Unperturbed
CDJ72450	yegP	Unperturbed
CDJ72451	yegQ	Unperturbed
CDJ72457	gatD	Unperturbed
CDJ72459	gatB	Unperturbed
CDJ72460	gatA	Unperturbed
CDJ72462	gatY	Unperturbed
CDJ72463	fbaB	Unperturbed
CDJ72465	yegU	Unperturbed
CDJ72473	yohN	Unperturbed
CDJ72480	metG	Unperturbed
CDJ72487	yehS	Unperturbed
CDJ72488	yehT	Unperturbed
CDJ72495	osmF	Unperturbed
CDJ72496	bglX	Unperturbed
CDJ72502	dusC	Unperturbed
CDJ72505	cdd	Unperturbed
CDJ72509	yeiA	Unperturbed
CDJ72511	mglA	Unperturbed
CDJ72515	folE	Unperturbed
CDJ72516	yeiG	Unperturbed
CDJ72519	yeiE	Unperturbed
CDJ72521	nfo	Unperturbed
CDJ72538	yejG	Unperturbed
CDJ72540	rsuA	Unperturbed
CDJ72542	rplY	Unperturbed
CDJ72543	yejK	Unperturbed
CDJ72544	yejL	Unperturbed
CDJ72564	eco	Unperturbed
CDJ72565	mqo	Unperturbed
CDJ72572	rcsB	Unperturbed
CDJ72581	yfaQ	Unperturbed
CDJ72584	gyrA	Unperturbed
CDJ72585	ubiG	Unperturbed
CDJ72588	nrdA	Unperturbed
CDJ72589	nrdB	Unperturbed
CDJ72596	glpC	Unperturbed
CDJ72603	yfaY	Unperturbed
CDJ72605	nudI	Unperturbed
CDJ72616	menC	Unperturbed
CDJ72617	menB	Unperturbed
CDJ72619	menD	Unperturbed
CDJ72620	menF	Unperturbed
CDJ72622	elaA	Unperturbed
CDJ72623	rbn	Unperturbed
CDJ72638	nuoG	Unperturbed
CDJ72639	nuoF	Unperturbed
CDJ72640	nuoE	Unperturbed
CDJ72641	nuoC	Unperturbed
CDJ72642	nuoB	Unperturbed
CDJ72644	lrhA	Unperturbed
CDJ72645	yfbQ	Unperturbed
CDJ72646	yfbR	Unperturbed
CDJ72648	yfbT	Unperturbed
CDJ72649	yfbU	Unperturbed
CDJ72651	ackA	Unperturbed
CDJ72652	pta	Unperturbed
CDJ72654	yfcD	Unperturbed
CDJ72664	hisJ	Unperturbed
CDJ72665	argT	Unperturbed
CDJ72667	purF	Unperturbed
CDJ72669	dedD	Unperturbed
CDJ72671	accD	Unperturbed
CDJ72673	truA	Unperturbed
CDJ72674	usg	Unperturbed
CDJ72675	pdxB	Unperturbed
CDJ72678	fabB	Unperturbed
CDJ72679	mnmC	Unperturbed
CDJ72680	yfcL	Unperturbed
CDJ72683	mepA	Unperturbed
CDJ72684	aroC	Unperturbed
CDJ72685	prmB	Unperturbed
CDJ72693	sixA	Unperturbed
CDJ72715	dsdA	Unperturbed
CDJ72718	evgA	Unperturbed
CDJ72728	yfdZ	Unperturbed
CDJ72732	fryA	Unperturbed
CDJ72737	glk	Unperturbed
CDJ72746	gltX	Unperturbed
CDJ72754	ligA	Unperturbed
CDJ72755	zipA	Unperturbed
CDJ72757	cysK	Unperturbed
CDJ72758	ptsH	Unperturbed
CDJ72759	ptsI	Unperturbed
CDJ72760	crr	Unperturbed
CDJ72761	pdxK	Unperturbed
CDJ72764	cysM	Unperturbed
CDJ72768	cysP	Unperturbed
CDJ72769	ucpA	Unperturbed
CDJ72771	murQ	Unperturbed
CDJ72774	yfeX	Unperturbed
CDJ72779	hemF	Unperturbed
CDJ72793	yffS	Unperturbed
CDJ72806	maeB	Unperturbed
CDJ72807	talA	Unperturbed
CDJ72808	tktB	Unperturbed
CDJ72810	nudK	Unperturbed
CDJ72815	yffB	Unperturbed
CDJ72816	dapE	Unperturbed
CDJ72818	ypfH	Unperturbed
CDJ72820	ypfJ	Unperturbed
CDJ72821	purC	Unperturbed
CDJ72824	gcvR	Unperturbed
CDJ72825	bcp	Unperturbed
CDJ72839	yfgC	Unperturbed
CDJ72840	yfgD	Unperturbed
CDJ72843	upp	Unperturbed
CDJ72845	purN	Unperturbed
CDJ72847	ppx	Unperturbed
CDJ72852	guaA	Unperturbed
CDJ72853	guaB	Unperturbed
CDJ72854	xseA	Unperturbed
CDJ72855	yfgJ	Unperturbed
CDJ72856	engA	Unperturbed
CDJ72859	hisS	Unperturbed
CDJ72860	ispG	Unperturbed
CDJ72861	yfgA	Unperturbed
CDJ72862	rlmN	Unperturbed
CDJ72863	ndk	Unperturbed
CDJ72867	sseB	Unperturbed
CDJ72868	pepB	Unperturbed
CDJ72869	iscX	Unperturbed
CDJ72870	fdx	Unperturbed
CDJ72871	hscA	Unperturbed
CDJ72872	hscB	Unperturbed
CDJ72873	iscA	Unperturbed
CDJ72874	iscU	Unperturbed
CDJ72875	iscS	Unperturbed
CDJ72876	iscR	Unperturbed
CDJ72877	trmJ	Unperturbed
CDJ72878	suhB	Unperturbed
CDJ72896	glyA	Unperturbed
CDJ72898	glnB	Unperturbed
CDJ72909	pdxJ	Unperturbed
CDJ72911	era	Unperturbed
CDJ72912	rnc	Unperturbed
CDJ72914	lepA	Unperturbed
CDJ72916	rseB	Unperturbed
CDJ72921	srmB	Unperturbed
CDJ72924	yfiD	Unperturbed
CDJ72926	yfiF	Unperturbed
CDJ72927	trxC	Unperturbed
CDJ72930	pssA	Unperturbed
CDJ72933	murI	Unperturbed
CDJ72935	trmA	Unperturbed
CDJ72938	sthA	Unperturbed
CDJ72939	oxyR	Unperturbed
CDJ72940	argH	Unperturbed
CDJ72943	argE	Unperturbed
CDJ72944	ppc	Unperturbed
CDJ72959	metL	Unperturbed
CDJ72960	metB	Unperturbed
CDJ72961	metJ	Unperturbed
CDJ72963	rpmE	Unperturbed
CDJ72964	priA	Unperturbed
CDJ72965	cytR	Unperturbed
CDJ72966	ftsN	Unperturbed
CDJ72967	hslV	Unperturbed
CDJ72970	rraA	Unperturbed
CDJ72971	yiiU	Unperturbed
CDJ72973	glpK	Unperturbed
CDJ72974	glpX	Unperturbed
CDJ72975	fpr	Unperturbed
CDJ72980	tpiA	Unperturbed
CDJ72983	pfkA	Unperturbed
CDJ72986	cpxR	Unperturbed
CDJ72990	sodA	Unperturbed
CDJ73003	fdhD	Unperturbed
CDJ73004	fdoG	Unperturbed
CDJ73005	fdoH	Unperturbed
CDJ73007	fdhE	Unperturbed
CDJ73010	yiiD	Unperturbed
CDJ73011	dtd	Unperturbed
CDJ73013	yihX	Unperturbed
CDJ73014	yihW	Unperturbed
CDJ73027	typA	Unperturbed
CDJ73028	glnA	Unperturbed
CDJ73031	hemN	Unperturbed
CDJ73032	yihI	Unperturbed
CDJ73033	engB	Unperturbed
CDJ73037	dsbA	Unperturbed
CDJ73038	rdoA	Unperturbed
CDJ73039	yihD	Unperturbed
CDJ73045	pepQ	Unperturbed
CDJ73048	fre	Unperturbed
CDJ73049	ubiD	Unperturbed
CDJ73051	tatD	Unperturbed
CDJ73057	ubiE	Unperturbed
CDJ73059	udp	Unperturbed
CDJ73060	ysgA	Unperturbed
CDJ73064	yigL	Unperturbed
CDJ73068	recQ	Unperturbed
CDJ73070	yigI	Unperturbed
CDJ73076	uvrD	Unperturbed
CDJ73079	dapF	Unperturbed
CDJ73081	cyaY	Unperturbed
CDJ73083	hemC	Unperturbed
CDJ73084	hemD	Unperturbed
CDJ73094	rffA	Unperturbed
CDJ73096	rffH	Unperturbed
CDJ73097	rffG	Unperturbed
CDJ73098	wecC	Unperturbed
CDJ73099	rffE	Unperturbed
CDJ73102	rho	Unperturbed
CDJ73103	trxA	Unperturbed
CDJ73104	rhlB	Unperturbed
CDJ73105	gpp	Unperturbed
CDJ73106	rep	Unperturbed
CDJ73107	ppiC	Unperturbed
CDJ73108	ilvC	Unperturbed
CDJ73110	ilvA	Unperturbed
CDJ73111	ilvD	Unperturbed
CDJ73112	ilvE	Unperturbed
CDJ73116	yifE	Unperturbed
CDJ73118	yieP	Unperturbed
CDJ73126	rbsD	Unperturbed
CDJ73130	asnA	Unperturbed
CDJ73132	mioC	Unperturbed
CDJ73133	mnmG	Unperturbed
CDJ73134	gidB	Unperturbed
CDJ73138	atpF	Unperturbed
CDJ73139	atpH	Unperturbed
CDJ73140	atpA	Unperturbed
CDJ73141	atpG	Unperturbed
CDJ73142	atpD	Unperturbed
CDJ73143	atpC	Unperturbed
CDJ73144	glmU	Unperturbed
CDJ73145	glmS	Unperturbed
CDJ73146	pstS	Unperturbed
CDJ73149	pstB	Unperturbed
CDJ73150	phoU	Unperturbed
CDJ73161	yieF	Unperturbed
CDJ73168	trmE	Unperturbed
CDJ73171	rnpA	Unperturbed
CDJ73173	dnaA	Unperturbed
CDJ73174	dnaN	Unperturbed
CDJ73176	gyrB	Unperturbed
CDJ73178	yidA	Unperturbed
CDJ73180	dgoR	Unperturbed
CDJ73186	yidR	Unperturbed
CDJ73203	ilvB	Unperturbed
CDJ73223	trmH	Unperturbed
CDJ73224	spoT	Unperturbed
CDJ73225	rpoZ	Unperturbed
CDJ73226	gmk	Unperturbed
CDJ73230	yicC	Unperturbed
CDJ73232	pyrE	Unperturbed
CDJ73233	slmA	Unperturbed
CDJ73234	dut	Unperturbed
CDJ73235	dfp	Unperturbed
CDJ73238	rpmG	Unperturbed
CDJ73240	coaD	Unperturbed
CDJ73255	rfaD	Unperturbed
CDJ73257	kbl	Unperturbed
CDJ73258	tdh	Unperturbed
CDJ73262	gpmM	Unperturbed
CDJ73263	yibN	Unperturbed
CDJ73264	grxC	Unperturbed
CDJ73265	secB	Unperturbed
CDJ73266	gpsA	Unperturbed
CDJ73267	cysE	Unperturbed
CDJ73268	yibK	Unperturbed
CDJ73272	yibL	Unperturbed
CDJ73273	yibT	Unperturbed
CDJ73275	mtlD	Unperturbed
CDJ73284	selA	Unperturbed
CDJ73303	avtA	Unperturbed
CDJ73316	glyQ	Unperturbed
CDJ73317	glyS	Unperturbed
CDJ73321	cspA	Unperturbed
CDJ73326	bisC	Unperturbed
CDJ73331	eptB	Unperturbed
CDJ73332	dppA	Unperturbed
CDJ73349	yhjJ	Unperturbed
CDJ73350	kdgK	Unperturbed
CDJ73359	gadA	Unperturbed
CDJ73366	hdeA	Unperturbed
CDJ73367	hdeB	Unperturbed
CDJ73372	arsC	Unperturbed
CDJ73376	gor	Unperturbed
CDJ73377	yhiR	Unperturbed
CDJ73378	prlC	Unperturbed
CDJ73381	uspA	Unperturbed
CDJ73384	yhiN	Unperturbed
CDJ73404	sirA	Unperturbed
CDJ73409	rsmD	Unperturbed
CDJ73410	ftsY	Unperturbed
CDJ73415	yhhK	Unperturbed
CDJ73416	livK	Unperturbed
CDJ73425	ugpQ	Unperturbed
CDJ73434	yhhX	Unperturbed
CDJ73435	yhhW	Unperturbed
CDJ73440	asd	Unperturbed
CDJ73443	glgC	Unperturbed
CDJ73445	glgP	Unperturbed
CDJ73446	glpD	Unperturbed
CDJ73447	glpE	Unperturbed
CDJ73449	glpR	Unperturbed
CDJ73453	malT	Unperturbed
CDJ73454	malP	Unperturbed
CDJ73455	malQ	Unperturbed
CDJ73460	gntY	Unperturbed
CDJ73462	bioH	Unperturbed
CDJ73467	yhgF	Unperturbed
CDJ73469	ompR	Unperturbed
CDJ73473	hslO	Unperturbed
CDJ73475	yrfG	Unperturbed
CDJ73477	nudE	Unperturbed
CDJ73484	aroK	Unperturbed
CDJ73485	aroB	Unperturbed
CDJ73486	damX	Unperturbed
CDJ73487	dam	Unperturbed
CDJ73488	rpe	Unperturbed
CDJ73489	gph	Unperturbed
CDJ73508	nirB	Unperturbed
CDJ73510	ppiA	Unperturbed
CDJ73513	pabA	Unperturbed
CDJ73514	argD	Unperturbed
CDJ73516	crp	Unperturbed
CDJ73517	yhfA	Unperturbed
CDJ73518	prkB	Unperturbed
CDJ73521	yheS	Unperturbed
CDJ73524	yheV	Unperturbed
CDJ73525	slyD	Unperturbed
CDJ73527	fkpA	Unperturbed
CDJ73528	yheO	Unperturbed
CDJ73529	yheN	Unperturbed
CDJ73530	yheM	Unperturbed
CDJ73532	rpsL	Unperturbed
CDJ73533	rpsG	Unperturbed
CDJ73534	fusA	Unperturbed
CDJ73535	tufA	Unperturbed
CDJ73536	chiA	Unperturbed
CDJ73553	rpsJ	Unperturbed
CDJ73555	rplD	Unperturbed
CDJ73556	rplW	Unperturbed
CDJ73557	rplB	Unperturbed
CDJ73558	rpsS	Unperturbed
CDJ73559	rplV	Unperturbed
CDJ73560	rpsC	Unperturbed
CDJ73561	rplP	Unperturbed
CDJ73562	rpmC	Unperturbed
CDJ73563	rpsQ	Unperturbed
CDJ73564	rplN	Unperturbed
CDJ73565	rplX	Unperturbed
CDJ73566	rplE	Unperturbed
CDJ73567	rpsN	Unperturbed
CDJ73568	rpsH	Unperturbed
CDJ73569	rplF	Unperturbed
CDJ73570	rplR	Unperturbed
CDJ73571	rpsE	Unperturbed
CDJ73572	rpmD	Unperturbed
CDJ73573	rplO	Unperturbed
CDJ73576	rpsM	Unperturbed
CDJ73578	rpsD	Unperturbed
CDJ73579	rpoA	Unperturbed
CDJ73580	rplQ	Unperturbed
CDJ73585	trkA	Unperturbed
CDJ73586	rsmB	Unperturbed
CDJ73587	fmt	Unperturbed
CDJ73588	def	Unperturbed
CDJ73592	rimN	Unperturbed
CDJ73593	aroE	Unperturbed
CDJ73595	yrdA	Unperturbed
CDJ73605	fis	Unperturbed
CDJ73607	prmA	Unperturbed
CDJ73610	accC	Unperturbed
CDJ73612	yhdH	Unperturbed
CDJ73615	mreC	Unperturbed
CDJ73618	rng	Unperturbed
CDJ73620	tldD	Unperturbed
CDJ73627	argR	Unperturbed
CDJ73628	mdh	Unperturbed
CDJ73630	degQ	Unperturbed
CDJ73633	rplM	Unperturbed
CDJ73634	rpsI	Unperturbed
CDJ73635	sspA	Unperturbed
CDJ73636	sspB	Unperturbed
CDJ73639	nanA	Unperturbed
CDJ73641	nanE	Unperturbed
CDJ73642	nanK	Unperturbed
CDJ73643	yhcH	Unperturbed
CDJ73650	gltD	Unperturbed
CDJ73651	gltB	Unperturbed
CDJ73653	arcB	Unperturbed
CDJ73654	elbB	Unperturbed
CDJ73659	ptsN	Unperturbed
CDJ73660	hpf	Unperturbed
CDJ73661	rpoN	Unperturbed
CDJ73663	lptA	Unperturbed
CDJ73665	kdsC	Unperturbed
CDJ73671	yrbC	Unperturbed
CDJ73672	yrbB	Unperturbed
CDJ73673	yrbA	Unperturbed
CDJ73674	murA	Unperturbed
CDJ73676	ispB	Unperturbed
CDJ73677	rplU	Unperturbed
CDJ73678	rpmA	Unperturbed
CDJ73680	obgE	Unperturbed
CDJ73682	greA	Unperturbed
CDJ73683	yhbY	Unperturbed
CDJ73684	rrmJ	Unperturbed
CDJ73685	hflB	Unperturbed
CDJ73686	folP	Unperturbed
CDJ73687	glmM	Unperturbed
CDJ73690	argG	Unperturbed
CDJ73691	yhbC	Unperturbed
CDJ73692	nusA	Unperturbed
CDJ73693	infB	Unperturbed
CDJ73694	rbfA	Unperturbed
CDJ73695	truB	Unperturbed
CDJ73696	rpsO	Unperturbed
CDJ73697	pnp	Unperturbed
CDJ73699	deaD	Unperturbed
CDJ73701	yhbW	Unperturbed
CDJ73705	yhbS	Unperturbed
CDJ73712	diaA	Unperturbed
CDJ73714	yraM	Unperturbed
CDJ73715	yraL	Unperturbed
CDJ73728	agaR	Unperturbed
CDJ73730	sohA	Unperturbed
CDJ73750	yhaJ	Unperturbed
CDJ73753	yqjG	Unperturbed
CDJ73758	yqjC	Unperturbed
CDJ73761	exuR	Unperturbed
CDJ73768	ygjR	Unperturbed
CDJ73771	rlmG	Unperturbed
CDJ73780	ebgR	Unperturbed
CDJ73784	yqjI	Unperturbed
CDJ73785	yqjH	Unperturbed
CDJ73787	rpoD	Unperturbed
CDJ73788	dnaG	Unperturbed
CDJ73789	rpsU	Unperturbed
CDJ73796	folB	Unperturbed
CDJ73798	cca	Unperturbed
CDJ73800	ygiF	Unperturbed
CDJ73801	glnE	Unperturbed
CDJ73802	rfaE	Unperturbed
CDJ73811	yqiC	Unperturbed
CDJ73812	ribB	Unperturbed
CDJ73815	ygiC	Unperturbed
CDJ73817	tolC	Unperturbed
CDJ73820	cpdA	Unperturbed
CDJ73822	parE	Unperturbed
CDJ73823	ygiN	Unperturbed
CDJ73824	mdaB	Unperturbed
CDJ73833	parC	Unperturbed
CDJ73835	ftsP	Unperturbed
CDJ73839	dkgA	Unperturbed
CDJ73840	yqhD	Unperturbed
CDJ73843	metC	Unperturbed
CDJ73848	yghZ	Unperturbed
CDJ73858	yghU	Unperturbed
CDJ73859	gsp	Unperturbed
CDJ73871	glcB	Unperturbed
CDJ73878	speC	Unperturbed
CDJ73881	yggX	Unperturbed
CDJ73882	mutY	Unperturbed
CDJ73883	trmB	Unperturbed
CDJ73889	rdgB	Unperturbed
CDJ73890	yggU	Unperturbed
CDJ73892	yggS	Unperturbed
CDJ73894	yqgF	Unperturbed
CDJ73895	yqgE	Unperturbed
CDJ73896	gshB	Unperturbed
CDJ73897	rsmE	Unperturbed
CDJ73905	speA	Unperturbed
CDJ73906	speB	Unperturbed
CDJ73908	tktA	Unperturbed
CDJ73915	epd	Unperturbed
CDJ73916	pgk	Unperturbed
CDJ73917	fbaA	Unperturbed
CDJ73926	argP	Unperturbed
CDJ73927	rpiA	Unperturbed
CDJ73928	serA	Unperturbed
CDJ73930	zapA	Unperturbed
CDJ73931	ygfB	Unperturbed
CDJ73932	pepP	Unperturbed
CDJ73934	visC	Unperturbed
CDJ73935	gcvT	Unperturbed
CDJ73936	gcvH	Unperturbed
CDJ73937	gcvP	Unperturbed
CDJ73939	bglA	Unperturbed
CDJ73940	yqfB	Unperturbed
CDJ73942	ygfZ	Unperturbed
CDJ73945	fldB	Unperturbed
CDJ73947	dsbC	Unperturbed
CDJ73948	recJ	Unperturbed
CDJ73949	prfB	Unperturbed
CDJ73950	lysS	Unperturbed
CDJ73951	idi	Unperturbed
CDJ73989	ygeA	Unperturbed
CDJ73995	tas	Unperturbed
CDJ74001	ptsP	Unperturbed
CDJ74003	thyA	Unperturbed
CDJ74008	recC	Unperturbed
CDJ74009	ptrA	Unperturbed
CDJ74015	ygdL	Unperturbed
CDJ74016	csdE	Unperturbed
CDJ74017	csdA	Unperturbed
CDJ74021	ygdE	Unperturbed
CDJ74023	fucU	Unperturbed
CDJ74028	fucO	Unperturbed
CDJ74032	ygdH	Unperturbed
CDJ74033	queF	Unperturbed
CDJ74034	syd	Unperturbed
CDJ74035	yqcC	Unperturbed
CDJ74037	yqcA	Unperturbed
CDJ74042	rumA	Unperturbed
CDJ74048	mazG	Unperturbed
CDJ74049	pyrG	Unperturbed
CDJ74050	eno	Unperturbed
CDJ74052	ygcF	Unperturbed
CDJ74064	cysJ	Unperturbed
CDJ74065	cysI	Unperturbed
CDJ74066	cysH	Unperturbed
CDJ74076	cysD	Unperturbed
CDJ74077	cysN	Unperturbed
CDJ74081	ispD	Unperturbed
CDJ74082	ispF	Unperturbed
CDJ74084	surE	Unperturbed
CDJ74085	pcm	Unperturbed
CDJ74086	nlpD	Unperturbed
CDJ74095	mutS	Unperturbed
CDJ74120	gutQ	Unperturbed
CDJ74123	srlD	Unperturbed
CDJ74124	srlB	Unperturbed
CDJ74128	ygaD	Unperturbed
CDJ74129	recA	Unperturbed
CDJ74131	alaS	Unperturbed
CDJ74132	csrA	Unperturbed
CDJ74135	gshA	Unperturbed
CDJ74136	luxS	Unperturbed
CDJ74139	mprA	Unperturbed
CDJ74142	proX	Unperturbed
CDJ74144	proV	Unperturbed
CDJ74152	stpA	Unperturbed
CDJ74159	gabT	Unperturbed
CDJ74160	gabD	Unperturbed
CDJ74186	smpB	Unperturbed
CDJ74188	yfjF	Unperturbed
CDJ74191	ppnK	Unperturbed
CDJ74192	grpE	Unperturbed
CDJ74196	rpsP	Unperturbed
CDJ74197	rimM	Unperturbed
CDJ74198	trmD	Unperturbed
CDJ74199	rplS	Unperturbed
CDJ74204	aroF	Unperturbed
CDJ74205	tyrA	Unperturbed
CDJ74210	rluD	Unperturbed
CDJ74211	yfiH	Unperturbed
CDJ74213	murB	Unperturbed
CDJ74214	birA	Unperturbed
CDJ74218	nusG	Unperturbed
CDJ74219	rplK	Unperturbed
CDJ74220	rplA	Unperturbed
CDJ74221	rplJ	Unperturbed
CDJ74222	rplL	Unperturbed
CDJ74223	rpoB	Unperturbed
CDJ74224	rpoC	Unperturbed
CDJ74232	rsd	Unperturbed
CDJ74233	nudC	Unperturbed
CDJ74234	hemE	Unperturbed
CDJ74236	yjaG	Unperturbed
CDJ74237	hupA	Unperturbed
CDJ74242	purD	Unperturbed
CDJ74248	aceA	Unperturbed
CDJ74251	iclR	Unperturbed
CDJ74255	rluF	Unperturbed
CDJ74268	malE	Unperturbed
CDJ74269	malK	Unperturbed
CDJ74271	malM	Unperturbed
CDJ74276	lexA	Unperturbed
CDJ74278	yjbJ	Unperturbed
CDJ74279	zur	Unperturbed
CDJ74282	dusA	Unperturbed
CDJ74284	qor	Unperturbed
CDJ74285	dnaB	Unperturbed
CDJ74286	alr	Unperturbed
CDJ74287	tyrB	Unperturbed
CDJ74291	yjbR	Unperturbed
CDJ74292	uvrA	Unperturbed
CDJ74293	ssb	Unperturbed
CDJ74302	acs	Unperturbed
CDJ74322	alsB	Unperturbed
CDJ74323	rpiR	Unperturbed
CDJ74340	yjdM	Unperturbed
CDJ74351	melA	Unperturbed
CDJ74362	lysU	Unperturbed
CDJ74367	yjdC	Unperturbed
CDJ74374	groES	Unperturbed
CDJ74375	groEL	Unperturbed
CDJ74378	yjeK	Unperturbed
CDJ74389	poxA	Unperturbed
CDJ74395	rsgA	Unperturbed
CDJ74396	orn	Unperturbed
CDJ74399	yjeE	Unperturbed
CDJ74400	amiB	Unperturbed
CDJ74402	miaA	Unperturbed
CDJ74403	hfq	Unperturbed
CDJ74404	hflX	Unperturbed
CDJ74405	hflK	Unperturbed
CDJ74408	purA	Unperturbed
CDJ74409	nsrR	Unperturbed
CDJ74410	rnr	Unperturbed
CDJ74411	rlmB	Unperturbed
CDJ74418	aidB	Unperturbed
CDJ74431	rpsF	Unperturbed
CDJ74433	rpsR	Unperturbed
CDJ74434	rplI	Unperturbed
CDJ74437	fklB	Unperturbed
CDJ74444	cysQ	Unperturbed
CDJ74446	ytfJ	Unperturbed
CDJ74449	msrA	Unperturbed
CDJ74452	ytfP	Unperturbed
CDJ74455	ppa	Unperturbed
CDJ74456	ytfQ	Unperturbed
CDJ74460	fbp	Unperturbed
CDJ74462	yjgA	Unperturbed
CDJ74463	pmbA	Unperturbed
CDJ74465	nrdD	Unperturbed
CDJ74466	treC	Unperturbed
CDJ74467	treB	Unperturbed
CDJ74470	yjgF	Unperturbed
CDJ74471	pyrI	Unperturbed
CDJ74472	pyrB	Unperturbed
CDJ74477	yjgK	Unperturbed
CDJ74480	rraB	Unperturbed
CDJ74483	valS	Unperturbed
CDJ74484	holC	Unperturbed
CDJ74485	pepA	Unperturbed
CDJ74488	yjgR	Unperturbed
CDJ74494	yjgB	Unperturbed
CDJ74507	fecA	Unperturbed
CDJ74511	yjhU	Unperturbed
CDJ74539	uxuA	Unperturbed
CDJ74545	iadA	Unperturbed
CDJ74558	mcrB	Unperturbed
CDJ74560	hsdS	Unperturbed
CDJ74561	hsdM	Unperturbed
CDJ74562	hsdR	Unperturbed
CDJ74563	mrr	Unperturbed
CDJ74564	yjiA	Unperturbed
CDJ74572	yjjA	Unperturbed
CDJ74574	dnaT	Unperturbed
CDJ74581	rsmC	Unperturbed
CDJ74583	rimI	Unperturbed
CDJ74584	yjjG	Unperturbed
CDJ74585	prfC	Unperturbed
CDJ74586	osmY	Unperturbed
CDJ74589	yjjV	Unperturbed
CDJ74591	yjjI	Unperturbed
CDJ74592	deoC	Unperturbed
CDJ74593	deoA	Unperturbed
CDJ74594	deoB	Unperturbed

## Sheet: TF_37C_Yadav
Accession	Gene	Perturbation
CDJ70906	tig	perturbed
CDJ72371	flu	perturbed
CDJ70942	htpG	perturbed
CDJ73123	rbsB	perturbed
CDJ73920	yggE	perturbed
CDJ70742	degP	perturbed
CDJ73665	kdsC	perturbed
CDJ70601	dnaK	perturbed
CDJ71942	ydfZ	perturbed
CDJ72715	dsdA	perturbed
CDJ73104	rhlB	perturbed
CDJ73595	yrdA	perturbed
CDJ73699	deaD	perturbed
CDJ74375	groEL	perturbed
CDJ70668	murE	perturbed
CDJ71253	dps	perturbed
CDJ74374	groES	perturbed
CDJ71352	ihfB	perturbed
CDJ71519	rne	perturbed
CDJ72757	cysK	perturbed
CDJ74271	malM	perturbed
CDJ71187	tolB	perturbed
CDJ71459	efeB	perturbed
CDJ71491	yceI	perturbed
CDJ71611	dhaL	perturbed
CDJ71748	uspE	perturbed
CDJ72117	pfkB	perturbed
CDJ72231	yebV	perturbed
CDJ72259	yebC	perturbed
CDJ72645	yfbQ	perturbed
CDJ72860	ispG	perturbed
CDJ73189	ibpB	perturbed
CDJ73273	yibT	perturbed
CDJ73350	kdgK	perturbed
CDJ73378	prlC	perturbed
CDJ73535	tufA	perturbed
CDJ73828	ygiW	perturbed
CDJ73947	dsbC	perturbed
CDJ74139	mprA	perturbed
CDJ74192	grpE	perturbed
CDJ70596	talB	perturbed
CDJ70831	yaiL	perturbed
CDJ71046	ybdZ	perturbed
CDJ71170	sdhA	perturbed
CDJ71175	sucD	perturbed
CDJ71241	ybiB	perturbed
CDJ71252	glnH	perturbed
CDJ71351	rpsA	perturbed
CDJ71369	ompF	perturbed
CDJ71458	efeO	perturbed
CDJ71524	rpmF	perturbed
CDJ71859	yncE	perturbed
CDJ72008	fumA	perturbed
CDJ72565	mqo	perturbed
CDJ72572	rcsB	perturbed
CDJ72652	pta	perturbed
CDJ72764	cysM	perturbed
CDJ72808	tktB	perturbed
CDJ72821	purC	perturbed
CDJ72918	rpoE	perturbed
CDJ72938	sthA	perturbed
CDJ72967	hslV	perturbed
CDJ72968	hslU	perturbed
CDJ73033	engB	perturbed
CDJ73116	yifE	perturbed
CDJ73138	atpF	perturbed
CDJ73145	glmS	perturbed
CDJ73146	pstS	perturbed
CDJ73188	ibpA	perturbed
CDJ73377	yhiR	perturbed
CDJ73579	rpoA	perturbed
CDJ73592	rimN	perturbed
CDJ73633	rplM	perturbed
CDJ73674	murA	perturbed
CDJ73907	yggG	perturbed
CDJ73936	gcvH	perturbed
CDJ74268	malE	perturbed
CDJ74292	uvrA	perturbed
CDJ74405	hflK	perturbed
CDJ74443	cpdB	perturbed
CDJ74507	fecA	perturbed
CDJ70594	yaaA	unperturbed
CDJ70615	fkpB	unperturbed
CDJ70644	hepA	unperturbed
CDJ70671	murD	unperturbed
CDJ70686	guaC	unperturbed
CDJ70708	yadG	unperturbed
CDJ70712	panD	unperturbed
CDJ70714	panC	unperturbed
CDJ70724	pcnB	unperturbed
CDJ70728	ligT	unperturbed
CDJ70744	yaeH	unperturbed
CDJ70747	glnD	unperturbed
CDJ70748	map	unperturbed
CDJ70758	skp	unperturbed
CDJ70768	tilS	unperturbed
CDJ70782	dkgB	unperturbed
CDJ70834	frmR	unperturbed
CDJ70876	tgt	unperturbed
CDJ70883	nrdR	unperturbed
CDJ70886	nusB	unperturbed
CDJ70909	lon	unperturbed
CDJ70946	gsk	unperturbed
CDJ70985	purK	unperturbed
CDJ70986	purE	unperturbed
CDJ71047	entF	unperturbed
CDJ71053	fepB	unperturbed
CDJ71056	entB	unperturbed
CDJ71057	entA	unperturbed
CDJ71058	ybdB	unperturbed
CDJ71067	ahpC	unperturbed
CDJ71071	rnk	unperturbed
CDJ71096	ybeB	unperturbed
CDJ71110	rihA	unperturbed
CDJ71118	ybeY	unperturbed
CDJ71119	ybeZ	unperturbed
CDJ71120	miaB	unperturbed
CDJ71137	pgm	unperturbed
CDJ71159	ybgK	unperturbed
CDJ71161	nei	unperturbed
CDJ71213	ybhB	unperturbed
CDJ71261	ybiT	unperturbed
CDJ71311	ltaE	unperturbed
CDJ71312	poxB	unperturbed
CDJ71367	ycbL	unperturbed
CDJ71396	ycbG	unperturbed
CDJ71445	yccJ	unperturbed
CDJ71523	yceD	unperturbed
CDJ71527	fabD	unperturbed
CDJ71538	hinT	unperturbed
CDJ71543	ycfP	unperturbed
CDJ71555	cobB	unperturbed
CDJ71588	minC	unperturbed
CDJ71601	dadA	unperturbed
CDJ71609	treA	unperturbed
CDJ71610	dhaM	unperturbed
CDJ71612	dhaK	unperturbed
CDJ71616	pth	unperturbed
CDJ71640	narH	unperturbed
CDJ71664	yciI	unperturbed
CDJ71683	btuR	unperturbed
CDJ71688	cysB	unperturbed
CDJ71691	acnA	unperturbed
CDJ71720	pspA	unperturbed
CDJ71740	ycjG	unperturbed
CDJ71744	mppA	unperturbed
CDJ71785	uspF	unperturbed
CDJ71790	ldhA	unperturbed
CDJ71821	hrpA	unperturbed
CDJ71823	aldA	unperturbed
CDJ71831	mdoD	unperturbed
CDJ71856	yncB	unperturbed
CDJ71880	adhP	unperturbed
CDJ71895	gadB	unperturbed
CDJ71941	ydfH	unperturbed
CDJ71950	gnsB	unperturbed
CDJ71988	ynfK	unperturbed
CDJ72000	ydgH	unperturbed
CDJ72019	ydgJ	unperturbed
CDJ72025	rsxC	unperturbed
CDJ72031	gst	unperturbed
CDJ72046	nemA	unperturbed
CDJ72058	cfa	unperturbed
CDJ72071	pykF	unperturbed
CDJ72081	ydiI	unperturbed
CDJ72164	ydjF	unperturbed
CDJ72173	gapA	unperturbed
CDJ72174	yeaD	unperturbed
CDJ72181	yeaK	unperturbed
CDJ72198	rnd	unperturbed
CDJ72211	manX	unperturbed
CDJ72243	yebG	unperturbed
CDJ72247	zwf	unperturbed
CDJ72308	dcyD	unperturbed
CDJ72359	amn	unperturbed
CDJ72400	gnd	unperturbed
CDJ72451	yegQ	unperturbed
CDJ72498	pbpG	unperturbed
CDJ72596	glpC	unperturbed
CDJ72648	yfbT	unperturbed
CDJ72680	yfcL	unperturbed
CDJ72718	evgA	unperturbed
CDJ72824	gcvR	unperturbed
CDJ72839	yfgC	unperturbed
CDJ72861	yfgA	unperturbed
CDJ72867	sseB	unperturbed
CDJ72876	iscR	unperturbed
CDJ72898	glnB	unperturbed
CDJ72909	pdxJ	unperturbed
CDJ72914	lepA	unperturbed
CDJ72927	trxC	unperturbed
CDJ72940	argH	unperturbed
CDJ72943	argE	unperturbed
CDJ72953	fsaB	unperturbed
CDJ72957	katG	unperturbed
CDJ72971	yiiU	unperturbed
CDJ72974	glpX	unperturbed
CDJ72983	pfkA	unperturbed
CDJ73037	dsbA	unperturbed
CDJ73096	rffH	unperturbed
CDJ73098	wecC	unperturbed
CDJ73107	ppiC	unperturbed
CDJ73108	ilvC	unperturbed
CDJ73125	rbsA	unperturbed
CDJ73133	mnmG	unperturbed
CDJ73178	yidA	unperturbed
CDJ73224	spoT	unperturbed
CDJ73238	rpmG	unperturbed
CDJ73324	ghrB	unperturbed
CDJ73332	dppA	unperturbed
CDJ73359	gadA	unperturbed
CDJ73436	gntR	unperturbed
CDJ73442	glgX	unperturbed
CDJ73445	glgP	unperturbed
CDJ73469	ompR	unperturbed
CDJ73471	pck	unperturbed
CDJ73473	hslO	unperturbed
CDJ73487	dam	unperturbed
CDJ73502	frlB	unperturbed
CDJ73505	cysG	unperturbed
CDJ73508	nirB	unperturbed
CDJ73527	fkpA	unperturbed
CDJ73533	rpsG	unperturbed
CDJ73560	rpsC	unperturbed
CDJ73567	rpsN	unperturbed
CDJ73571	rpsE	unperturbed
CDJ73594	yrdB	unperturbed
CDJ73643	yhcH	unperturbed
CDJ73650	gltD	unperturbed
CDJ73671	yrbC	unperturbed
CDJ73680	obgE	unperturbed
CDJ73682	greA	unperturbed
CDJ73686	folP	unperturbed
CDJ73758	yqjC	unperturbed
CDJ73768	ygjR	unperturbed
CDJ73840	yqhD	unperturbed
CDJ73881	yggX	unperturbed
CDJ73883	trmB	unperturbed
CDJ73905	speA	unperturbed
CDJ73928	serA	unperturbed
CDJ73934	visC	unperturbed
CDJ73935	gcvT	unperturbed
CDJ73950	lysS	unperturbed
CDJ74021	ygdE	unperturbed
CDJ74049	pyrG	unperturbed
CDJ74052	ygcF	unperturbed
CDJ74064	cysJ	unperturbed
CDJ74086	nlpD	unperturbed
CDJ74095	mutS	unperturbed
CDJ74136	luxS	unperturbed
CDJ74144	proV	unperturbed
CDJ74160	gabD	unperturbed
CDJ74198	trmD	unperturbed
CDJ74220	rplA	unperturbed
CDJ74222	rplL	unperturbed
CDJ74251	iclR	unperturbed
CDJ74286	alr	unperturbed
CDJ74364	cadA	unperturbed
CDJ74369	cutA	unperturbed
CDJ74371	aspA	unperturbed
CDJ74384	ampC	unperturbed
CDJ74403	hfq	unperturbed
CDJ74441	ytfG	unperturbed
CDJ74449	msrA	unperturbed
CDJ74466	treC	unperturbed
CDJ74483	valS	unperturbed
CDJ74506	fecB	unperturbed
CDJ74539	uxuA	unperturbed
CDJ74545	iadA	unperturbed
CDJ74585	prfC	unperturbed
CDJ74601	nadR	unperturbed
CDJ74603	slt	unperturbed
CDJ70590	thrA	unperturbed
CDJ70591	thrB	unperturbed
CDJ70592	thrC	unperturbed
CDJ70597	mogA	unperturbed
CDJ70602	dnaJ	unperturbed
CDJ70610	rpsT	unperturbed
CDJ70612	ribF	unperturbed
CDJ70613	ileS	unperturbed
CDJ70616	ispH	unperturbed
CDJ70617	rihC	unperturbed
CDJ70618	dapB	unperturbed
CDJ70619	carA	unperturbed
CDJ70620	carB	unperturbed
CDJ70635	folA	unperturbed
CDJ70636	apaH	unperturbed
CDJ70637	apaG	unperturbed
CDJ70638	ksgA	unperturbed
CDJ70639	pdxA	unperturbed
CDJ70640	surA	unperturbed
CDJ70643	rluA	unperturbed
CDJ70652	tbpA	unperturbed
CDJ70657	leuB	unperturbed
CDJ70663	fruR	unperturbed
CDJ70665	mraW	unperturbed
CDJ70669	murF	unperturbed
CDJ70674	murC	unperturbed
CDJ70675	ddl	unperturbed
CDJ70677	ftsA	unperturbed
CDJ70678	ftsZ	unperturbed
CDJ70679	lpxC	unperturbed
CDJ70681	secA	unperturbed
CDJ70683	yacG	unperturbed
CDJ70684	yacF	unperturbed
CDJ70690	nadC	unperturbed
CDJ70691	ampD	unperturbed
CDJ70694	pdhR	unperturbed
CDJ70695	aceE	unperturbed
CDJ70696	aceF	unperturbed
CDJ70697	lpd	unperturbed
CDJ70699	acnB	unperturbed
CDJ70700	yacL	unperturbed
CDJ70701	speD	unperturbed
CDJ70702	speE	unperturbed
CDJ70703	yacC	unperturbed
CDJ70704	cueO	unperturbed
CDJ70706	hpt	unperturbed
CDJ70707	can	unperturbed
CDJ70715	panB	unperturbed
CDJ70725	yadB	unperturbed
CDJ70726	dksA	unperturbed
CDJ70727	sfsA	unperturbed
CDJ70729	hrpB	unperturbed
CDJ70732	fhuC	unperturbed
CDJ70735	hemL	unperturbed
CDJ70737	erpA	unperturbed
CDJ70740	mtn	unperturbed
CDJ70746	dapD	unperturbed
CDJ70749	rpsB	unperturbed
CDJ70750	tsf	unperturbed
CDJ70751	pyrH	unperturbed
CDJ70752	frr	unperturbed
CDJ70753	dxr	unperturbed
CDJ70754	ispU	unperturbed
CDJ70757	bamA	unperturbed
CDJ70759	lpxD	unperturbed
CDJ70760	fabZ	unperturbed
CDJ70761	lpxA	unperturbed
CDJ70764	dnaE	unperturbed
CDJ70765	accA	unperturbed
CDJ70767	yaeR	unperturbed
CDJ70769	rof	unperturbed
CDJ70770	yaeP	unperturbed
CDJ70775	proS	unperturbed
CDJ70778	metQ	unperturbed
CDJ70781	gmhB	unperturbed
CDJ70783	yafC	unperturbed
CDJ70784	yafD	unperturbed
CDJ70787	gloB	unperturbed
CDJ70789	rnhA	unperturbed
CDJ70790	dnaQ	unperturbed
CDJ70793	yafV	unperturbed
CDJ70794	ivy	unperturbed
CDJ70796	gmhA	unperturbed
CDJ70797	yafJ	unperturbed
CDJ70807	pepD	unperturbed
CDJ70808	gpt	unperturbed
CDJ70809	frsA	unperturbed
CDJ70810	crl	unperturbed
CDJ70812	proB	unperturbed
CDJ70813	proA	unperturbed
CDJ70832	frmB	unperturbed
CDJ70833	frmA	unperturbed
CDJ70844	hemB	unperturbed
CDJ70848	ampH	unperturbed
CDJ70853	ddl	unperturbed
CDJ70854	iraP	unperturbed
CDJ70858	proC	unperturbed
CDJ70862	aroM	unperturbed
CDJ70863	yaiE	unperturbed
CDJ70864	rdgC	unperturbed
CDJ70865	mak	unperturbed
CDJ70868	sbcD	unperturbed
CDJ70875	queA	unperturbed
CDJ70880	yajD	unperturbed
CDJ70884	ribD	unperturbed
CDJ70885	ribH	unperturbed
CDJ70887	thiL	unperturbed
CDJ70890	dxs	unperturbed
CDJ70891	ispA	unperturbed
CDJ70892	xseB	unperturbed
CDJ70893	thiI	unperturbed
CDJ70894	yajL	unperturbed
CDJ70895	panE	unperturbed
CDJ70896	yajQ	unperturbed
CDJ70904	yajG	unperturbed
CDJ70905	bolA	unperturbed
CDJ70907	clpP	unperturbed
CDJ70908	clpX	unperturbed
CDJ70910	hupB	unperturbed
CDJ70911	ppiD	unperturbed
CDJ70914	queC	unperturbed
CDJ70922	tesB	unperturbed
CDJ70928	maa	unperturbed
CDJ70932	acrA	unperturbed
CDJ70938	apt	unperturbed
CDJ70939	dnaX	unperturbed
CDJ70940	ybaB	unperturbed
CDJ70941	recR	unperturbed
CDJ70943	adk	unperturbed
CDJ70949	ushA	unperturbed
CDJ70950	ybaK	unperturbed
CDJ70953	copA	unperturbed
CDJ70954	ybaS	unperturbed
CDJ70961	ybbN	unperturbed
CDJ70963	tesA	unperturbed
CDJ70968	ybbB	unperturbed
CDJ70971	allR	unperturbed
CDJ70979	ylbA	unperturbed
CDJ70988	ppiB	unperturbed
CDJ70989	cysS	unperturbed
CDJ70991	ybcJ	unperturbed
CDJ70992	folD	unperturbed
CDJ71037	nfsB	unperturbed
CDJ71045	fes	unperturbed
CDJ71054	entC	unperturbed
CDJ71055	entE	unperturbed
CDJ71066	dsbG	unperturbed
CDJ71068	ahpF	unperturbed
CDJ71069	uspG	unperturbed
CDJ71072	rna	unperturbed
CDJ71084	cspE	unperturbed
CDJ71087	lipA	unperturbed
CDJ71089	lipB	unperturbed
CDJ71090	ybeD	unperturbed
CDJ71095	ybeA	unperturbed
CDJ71101	leuS	unperturbed
CDJ71102	ybeL	unperturbed
CDJ71114	gltI	unperturbed
CDJ71117	ybeX	unperturbed
CDJ71121	ubiF	unperturbed
CDJ71122	asnB	unperturbed
CDJ71123	nagD	unperturbed
CDJ71124	nagC	unperturbed
CDJ71125	nagA	unperturbed
CDJ71126	nagB	unperturbed
CDJ71127	nagE	unperturbed
CDJ71128	glnS	unperturbed
CDJ71131	fur	unperturbed
CDJ71133	fldA	unperturbed
CDJ71135	ybfF	unperturbed
CDJ71136	seqA	unperturbed
CDJ71157	ybgI	unperturbed
CDJ71158	ybgJ	unperturbed
CDJ71167	gltA	unperturbed
CDJ71171	sdhB	unperturbed
CDJ71172	sucA	unperturbed
CDJ71173	sucB	unperturbed
CDJ71174	sucC	unperturbed
CDJ71179	cydA	unperturbed
CDJ71183	ybgC	unperturbed
CDJ71188	pal	unperturbed
CDJ71189	ybgF	unperturbed
CDJ71193	ybgS	unperturbed
CDJ71194	aroG	unperturbed
CDJ71195	gpmA	unperturbed
CDJ71196	galM	unperturbed
CDJ71197	galK	unperturbed
CDJ71198	galT	unperturbed
CDJ71199	galE	unperturbed
CDJ71200	modF	unperturbed
CDJ71201	modE	unperturbed
CDJ71203	modA	unperturbed
CDJ71206	ybhA	unperturbed
CDJ71207	pgl	unperturbed
CDJ71220	uvrB	unperturbed
CDJ71221	ybhK	unperturbed
CDJ71222	moaA	unperturbed
CDJ71223	moaB	unperturbed
CDJ71224	moaC	unperturbed
CDJ71225	moaD	unperturbed
CDJ71226	moaE	unperturbed
CDJ71242	ybiC	unperturbed
CDJ71245	ybiX	unperturbed
CDJ71255	ompX	unperturbed
CDJ71260	ybiS	unperturbed
CDJ71262	ybiU	unperturbed
CDJ71263	ybiV	unperturbed
CDJ71266	fsaA	unperturbed
CDJ71267	moeB	unperturbed
CDJ71268	moeA	unperturbed
CDJ71271	gsiB	unperturbed
CDJ71276	rimO	unperturbed
CDJ71279	yliJ	unperturbed
CDJ71285	ybjI	unperturbed
CDJ71290	grxA	unperturbed
CDJ71292	nfsA	unperturbed
CDJ71294	ybjN	unperturbed
CDJ71301	artJ	unperturbed
CDJ71304	artI	unperturbed
CDJ71321	cspD	unperturbed
CDJ71322	clpS	unperturbed
CDJ71323	clpA	unperturbed
CDJ71324	infA	unperturbed
CDJ71328	trxB	unperturbed
CDJ71329	lrp	unperturbed
CDJ71330	ftsK	unperturbed
CDJ71331	lolA	unperturbed
CDJ71332	rarA	unperturbed
CDJ71333	serS	unperturbed
CDJ71337	ycaC	unperturbed
CDJ71342	pflA	unperturbed
CDJ71343	pflB	unperturbed
CDJ71345	ycaO	unperturbed
CDJ71347	serC	unperturbed
CDJ71348	aroA	unperturbed
CDJ71350	cmk	unperturbed
CDJ71357	ycaR	unperturbed
CDJ71358	kdsB	unperturbed
CDJ71362	mukF	unperturbed
CDJ71363	mukE	unperturbed
CDJ71364	mukB	unperturbed
CDJ71368	aspC	unperturbed
CDJ71370	asnC	unperturbed
CDJ71371	pncB	unperturbed
CDJ71372	pepN	unperturbed
CDJ71387	ycbX	unperturbed
CDJ71388	rlmL	unperturbed
CDJ71389	uup	unperturbed
CDJ71394	fabA	unperturbed
CDJ71397	ompA	unperturbed
CDJ71403	mgsA	unperturbed
CDJ71405	yccU	unperturbed
CDJ71407	yccW	unperturbed
CDJ71420	appA	unperturbed
CDJ71431	cspG	unperturbed
CDJ71433	gnsA	unperturbed
CDJ71442	cbpA	unperturbed
CDJ71444	agp	unperturbed
CDJ71446	wrbA	unperturbed
CDJ71456	putA	unperturbed
CDJ71469	ghrA	unperturbed
CDJ71470	ycdX	unperturbed
CDJ71471	ycdY	unperturbed
CDJ71481	ymdB	unperturbed
CDJ71484	mdoG	unperturbed
CDJ71487	msyB	unperturbed
CDJ71490	yceA	unperturbed
CDJ71494	solA	unperturbed
CDJ71496	dinI	unperturbed
CDJ71497	pyrC	unperturbed
CDJ71499	grxB	unperturbed
CDJ71502	yceH	unperturbed
CDJ71521	rluC	unperturbed
CDJ71522	yceF	unperturbed
CDJ71526	fabH	unperturbed
CDJ71528	fabG	unperturbed
CDJ71529	acpP	unperturbed
CDJ71530	fabF	unperturbed
CDJ71533	tmk	unperturbed
CDJ71534	holB	unperturbed
CDJ71535	ycfH	unperturbed
CDJ71542	nagZ	unperturbed
CDJ71549	mfd	unperturbed
CDJ71552	lolD	unperturbed
CDJ71554	nagK	unperturbed
CDJ71558	potD	unperturbed
CDJ71561	potA	unperturbed
CDJ71562	pepT	unperturbed
CDJ71563	ycfD	unperturbed
CDJ71565	phoP	unperturbed
CDJ71566	purB	unperturbed
CDJ71568	mnmA	unperturbed
CDJ71569	nudJ	unperturbed
CDJ71571	icd	unperturbed
CDJ71582	ymgD	unperturbed
CDJ71586	minE	unperturbed
CDJ71587	minD	unperturbed
CDJ71589	ycgJ	unperturbed
CDJ71591	ycgL	unperturbed
CDJ71592	ycgM	unperturbed
CDJ71593	ycgN	unperturbed
CDJ71599	fadR	unperturbed
CDJ71602	dadX	unperturbed
CDJ71604	ldcA	unperturbed
CDJ71615	ychF	unperturbed
CDJ71619	prs	unperturbed
CDJ71620	ipk	unperturbed
CDJ71623	prfA	unperturbed
CDJ71627	kdsA	unperturbed
CDJ71634	ychN	unperturbed
CDJ71636	narL	unperturbed
CDJ71639	narG	unperturbed
CDJ71645	purU	unperturbed
CDJ71646	ychJ	unperturbed
CDJ71649	galU	unperturbed
CDJ71650	hns	unperturbed
CDJ71651	tdk	unperturbed
CDJ71652	adhE	unperturbed
CDJ71654	oppA	unperturbed
tr	malG	unperturbed
CDJ71660	yciU	unperturbed
CDJ71666	yciA	unperturbed
CDJ71673	trpA	unperturbed
CDJ71674	trpB	unperturbed
CDJ71680	yciO	unperturbed
CDJ71682	rluB	unperturbed
CDJ71684	yciK	unperturbed
CDJ71686	yciN	unperturbed
CDJ71687	topA	unperturbed
CDJ71692	ribA	unperturbed
CDJ71696	pyrF	unperturbed
CDJ71699	yciT	unperturbed
CDJ71702	rnb	unperturbed
CDJ71704	fabI	unperturbed
CDJ71710	sapA	unperturbed
CDJ71724	pspE	unperturbed
CDJ71738	tyrR	unperturbed
CDJ71739	tpx	unperturbed
CDJ71749	fnr	unperturbed
CDJ71759	ttcA	unperturbed
CDJ71787	ydbK	unperturbed
CDJ71814	ydbC	unperturbed
CDJ71820	azoR	unperturbed
CDJ71822	ydcF	unperturbed
CDJ71836	tehB	unperturbed
CDJ71841	ydcP	unperturbed
CDJ71853	ydcY	unperturbed
CDJ71855	yncA	unperturbed
CDJ71868	yddE	unperturbed
CDJ71881	maeA	unperturbed
CDJ71884	osmC	unperturbed
CDJ71896	pqqL	unperturbed
CDJ71900	ydeN	unperturbed
CDJ71925	sad	unperturbed
CDJ71939	dcp	unperturbed
CDJ71940	ydfG	unperturbed
CDJ71952	cspI	unperturbed
CDJ71957	cspB	unperturbed
CDJ71978	ynfB	unperturbed
CDJ71981	ynfD	unperturbed
CDJ71986	dmsD	unperturbed
CDJ72007	fumC	unperturbed
CDJ72009	manA	unperturbed
CDJ72012	uidA	unperturbed
CDJ72013	uidR	unperturbed
CDJ72014	hdhA	unperturbed
CDJ72018	add	unperturbed
CDJ72021	cnu	unperturbed
CDJ72029	nth	unperturbed
CDJ72032	pdxY	unperturbed
CDJ72033	tyrS	unperturbed
CDJ72034	pdxH	unperturbed
CDJ72036	anmK	unperturbed
CDJ72038	slyA	unperturbed
CDJ72042	sodC	unperturbed
CDJ72043	ydhF	unperturbed
CDJ72047	gloA	unperturbed
CDJ72048	rnt	unperturbed
CDJ72050	grxD	unperturbed
CDJ72052	sodB	unperturbed
CDJ72055	purR	unperturbed
CDJ72059	ribC	unperturbed
CDJ72061	ydhQ	unperturbed
CDJ72062	ydhR	unperturbed
CDJ72072	lpp	unperturbed
CDJ72073	ynhG	unperturbed
CDJ72075	sufS	unperturbed
CDJ72076	sufD	unperturbed
CDJ72077	sufC	unperturbed
CDJ72078	sufB	unperturbed
CDJ72079	sufA	unperturbed
CDJ72088	aroD	unperturbed
CDJ72097	pps	unperturbed
CDJ72098	ydiA	unperturbed
CDJ72099	aroH	unperturbed
CDJ72101	ydiU	unperturbed
CDJ72105	btuE	unperturbed
CDJ72107	ihfA	unperturbed
CDJ72108	pheT	unperturbed
CDJ72109	pheS	unperturbed
CDJ72111	rplT	unperturbed
CDJ72113	infC	unperturbed
CDJ72114	thrS	unperturbed
CDJ72119	yniA	unperturbed
CDJ72121	yniC	unperturbed
CDJ72126	katE	unperturbed
CDJ72132	chbB	unperturbed
CDJ72134	nadE	unperturbed
CDJ72137	spy	unperturbed
CDJ72143	xthA	unperturbed
CDJ72153	nudG	unperturbed
CDJ72155	gdhA	unperturbed
CDJ72157	topB	unperturbed
CDJ72158	selD	unperturbed
CDJ72159	ydjA	unperturbed
CDJ72161	ansA	unperturbed
CDJ72162	pncA	unperturbed
CDJ72172	msrB	unperturbed
CDJ72186	yeaO	unperturbed
CDJ72201	yeaZ	unperturbed
CDJ72203	yoaB	unperturbed
CDJ72206	pabB	unperturbed
CDJ72208	sdaA	unperturbed
CDJ72216	rrmA	unperturbed
CDJ72217	cspC	unperturbed
CDJ72222	kdgR	unperturbed
CDJ72225	prc	unperturbed
CDJ72226	proQ	unperturbed
CDJ72227	yebR	unperturbed
CDJ72230	yebU	unperturbed
CDJ72234	yebY	unperturbed
CDJ72236	yobA	unperturbed
CDJ72242	yebF	unperturbed
CDJ72244	purT	unperturbed
CDJ72245	eda	unperturbed
CDJ72246	edd	unperturbed
CDJ72249	pykA	unperturbed
CDJ72252	znuA	unperturbed
CDJ72255	ruvB	unperturbed
CDJ72256	ruvA	unperturbed
CDJ72260	ntpA	unperturbed
CDJ72261	aspS	unperturbed
CDJ72262	yecD	unperturbed
CDJ72265	cmoA	unperturbed
CDJ72266	cmoB	unperturbed
CDJ72269	cutC	unperturbed
CDJ72270	yecM	unperturbed
CDJ72271	argS	unperturbed
CDJ72295	yecJ	unperturbed
CDJ72297	ftnA	unperturbed
CDJ72300	yecA	unperturbed
CDJ72303	uvrY	unperturbed
CDJ72304	yecF	unperturbed
CDJ72309	fliY	unperturbed
CDJ72319	yedF	unperturbed
CDJ72337	dsrB	unperturbed
CDJ72345	dcm	unperturbed
CDJ72348	hchA	unperturbed
CDJ72356	mtfA	unperturbed
CDJ72360	yeeN	unperturbed
CDJ72377	yeeX	unperturbed
CDJ72379	sbmC	unperturbed
CDJ72381	sbcB	unperturbed
CDJ72386	yeeZ	unperturbed
CDJ72390	hisG	unperturbed
CDJ72391	hisD	unperturbed
CDJ72392	hisC	unperturbed
CDJ72393	hisB	unperturbed
CDJ72394	hisH	unperturbed
CDJ72395	hisA	unperturbed
CDJ72396	hisF	unperturbed
CDJ72397	hisI	unperturbed
CDJ72404	wbbI	unperturbed
CDJ72406	glf	unperturbed
CDJ72408	rfbC	unperturbed
CDJ72409	rfbA	unperturbed
CDJ72410	rfbD	unperturbed
CDJ72411	rfbB	unperturbed
CDJ72412	galF	unperturbed
CDJ72435	dcd	unperturbed
CDJ72436	udk	unperturbed
CDJ72449	baeR	unperturbed
CDJ72450	yegP	unperturbed
CDJ72457	gatD	unperturbed
CDJ72459	gatB	unperturbed
CDJ72460	gatA	unperturbed
CDJ72462	gatY	unperturbed
CDJ72463	fbaB	unperturbed
CDJ72465	yegU	unperturbed
CDJ72473	yohN	unperturbed
CDJ72479	mrp	unperturbed
CDJ72480	metG	unperturbed
CDJ72487	yehS	unperturbed
CDJ72488	yehT	unperturbed
CDJ72495	osmF	unperturbed
CDJ72496	bglX	unperturbed
CDJ72502	dusC	unperturbed
CDJ72505	cdd	unperturbed
CDJ72511	mglA	unperturbed
CDJ72512	mglB	unperturbed
CDJ72515	folE	unperturbed
CDJ72516	yeiG	unperturbed
CDJ72519	yeiE	unperturbed
CDJ72521	nfo	unperturbed
CDJ72540	rsuA	unperturbed
CDJ72542	rplY	unperturbed
CDJ72543	yejK	unperturbed
CDJ72544	yejL	unperturbed
CDJ72547	narP	unperturbed
CDJ72560	napA	unperturbed
CDJ72564	eco	unperturbed
CDJ72570	ompC	unperturbed
CDJ72584	gyrA	unperturbed
CDJ72585	ubiG	unperturbed
CDJ72588	nrdA	unperturbed
CDJ72589	nrdB	unperturbed
CDJ72592	glpQ	unperturbed
CDJ72594	glpA	unperturbed
CDJ72595	glpB	unperturbed
CDJ72603	yfaY	unperturbed
CDJ72605	nudI	unperturbed
CDJ72615	menE	unperturbed
CDJ72616	menC	unperturbed
CDJ72617	menB	unperturbed
CDJ72619	menD	unperturbed
CDJ72620	menF	unperturbed
CDJ72622	elaA	unperturbed
CDJ72623	rbn	unperturbed
CDJ72638	nuoG	unperturbed
CDJ72639	nuoF	unperturbed
CDJ72640	nuoE	unperturbed
CDJ72641	nuoC	unperturbed
CDJ72642	nuoB	unperturbed
CDJ72644	lrhA	unperturbed
CDJ72646	yfbR	unperturbed
CDJ72649	yfbU	unperturbed
CDJ72651	ackA	unperturbed
CDJ72654	yfcD	unperturbed
CDJ72655	yfcE	unperturbed
CDJ72658	folX	unperturbed
CDJ72664	hisJ	unperturbed
CDJ72665	argT	unperturbed
CDJ72666	ubiX	unperturbed
CDJ72667	purF	unperturbed
CDJ72670	folC	unperturbed
CDJ72671	accD	unperturbed
CDJ72673	truA	unperturbed
CDJ72674	usg	unperturbed
CDJ72675	pdxB	unperturbed
CDJ72678	fabB	unperturbed
CDJ72679	mnmC	unperturbed
CDJ72681	yfcM	unperturbed
CDJ72683	mepA	unperturbed
CDJ72684	aroC	unperturbed
CDJ72685	prmB	unperturbed
CDJ72693	sixA	unperturbed
CDJ72696	yfcZ	unperturbed
CDJ72728	yfdZ	unperturbed
CDJ72732	fryA	unperturbed
CDJ72737	glk	unperturbed
CDJ72746	gltX	unperturbed
CDJ72754	ligA	unperturbed
CDJ72755	zipA	unperturbed
CDJ72758	ptsH	unperturbed
CDJ72759	ptsI	unperturbed
CDJ72760	crr	unperturbed
CDJ72761	pdxK	unperturbed
CDJ72768	cysP	unperturbed
CDJ72769	ucpA	unperturbed
CDJ72771	murQ	unperturbed
CDJ72774	yfeX	unperturbed
CDJ72777	ypeA	unperturbed
CDJ72779	hemF	unperturbed
CDJ72782	eutL	unperturbed
CDJ72784	eutB	unperturbed
CDJ72793	yffS	unperturbed
CDJ72806	maeB	unperturbed
CDJ72807	talA	unperturbed
CDJ72810	nudK	unperturbed
CDJ72815	yffB	unperturbed
CDJ72816	dapE	unperturbed
CDJ72818	ypfH	unperturbed
CDJ72820	ypfJ	unperturbed
CDJ72823	dapA	unperturbed
CDJ72825	bcp	unperturbed
CDJ72840	yfgD	unperturbed
CDJ72841	hda	unperturbed
CDJ72843	upp	unperturbed
CDJ72844	purM	unperturbed
CDJ72845	purN	unperturbed
CDJ72847	ppx	unperturbed
CDJ72852	guaA	unperturbed
CDJ72853	guaB	unperturbed
CDJ72854	xseA	unperturbed
CDJ72855	yfgJ	unperturbed
CDJ72856	engA	unperturbed
CDJ72859	hisS	unperturbed
CDJ72862	rlmN	unperturbed
CDJ72863	ndk	unperturbed
CDJ72866	sseA	unperturbed
CDJ72868	pepB	unperturbed
CDJ72869	iscX	unperturbed
CDJ72870	fdx	unperturbed
CDJ72871	hscA	unperturbed
CDJ72872	hscB	unperturbed
CDJ72873	iscA	unperturbed
CDJ72874	iscU	unperturbed
CDJ72875	iscS	unperturbed
CDJ72877	trmJ	unperturbed
CDJ72878	suhB	unperturbed
CDJ72896	glyA	unperturbed
CDJ72897	hmp	unperturbed
CDJ72902	purL	unperturbed
CDJ72904	tadA	unperturbed
CDJ72908	acpS	unperturbed
CDJ72911	era	unperturbed
CDJ72912	rnc	unperturbed
CDJ72916	rseB	unperturbed
CDJ72921	srmB	unperturbed
CDJ72924	yfiD	unperturbed
CDJ72925	ung	unperturbed
CDJ72926	yfiF	unperturbed
CDJ72930	pssA	unperturbed
CDJ72933	murI	unperturbed
CDJ72935	trmA	unperturbed
CDJ72939	oxyR	unperturbed
CDJ72944	ppc	unperturbed
CDJ72954	gldA	unperturbed
CDJ72959	metL	unperturbed
CDJ72960	metB	unperturbed
CDJ72961	metJ	unperturbed
CDJ72963	rpmE	unperturbed
CDJ72966	ftsN	unperturbed
CDJ72970	rraA	unperturbed
CDJ72973	glpK	unperturbed
CDJ72975	fpr	unperturbed
CDJ72976	uspD	unperturbed
CDJ72977	yiiS	unperturbed
CDJ72979	yiiQ	unperturbed
CDJ72980	tpiA	unperturbed
CDJ72986	cpxR	unperturbed
CDJ72988	yiiM	unperturbed
CDJ72990	sodA	unperturbed
CDJ73003	fdhD	unperturbed
CDJ73004	fdoG	unperturbed
CDJ73005	fdoH	unperturbed
CDJ73007	fdhE	unperturbed
CDJ73010	yiiD	unperturbed
CDJ73011	dtd	unperturbed
CDJ73013	yihX	unperturbed
CDJ73014	yihW	unperturbed
CDJ73025	yihM	unperturbed
CDJ73027	typA	unperturbed
CDJ73028	glnA	unperturbed
CDJ73031	hemN	unperturbed
CDJ73032	yihI	unperturbed
CDJ73034	polA	unperturbed
CDJ73038	rdoA	unperturbed
CDJ73039	yihD	unperturbed
CDJ73045	pepQ	unperturbed
CDJ73048	fre	unperturbed
CDJ73049	ubiD	unperturbed
CDJ73051	tatD	unperturbed
CDJ73057	ubiE	unperturbed
CDJ73059	udp	unperturbed
CDJ73060	ysgA	unperturbed
CDJ73061	metE	unperturbed
CDJ73064	yigL	unperturbed
CDJ73070	yigI	unperturbed
CDJ73076	uvrD	unperturbed
CDJ73079	dapF	unperturbed
CDJ73081	cyaY	unperturbed
CDJ73083	hemC	unperturbed
CDJ73084	hemD	unperturbed
CDJ73094	rffA	unperturbed
CDJ73095	rffC	unperturbed
CDJ73097	rffG	unperturbed
CDJ73099	rffE	unperturbed
CDJ73102	rho	unperturbed
CDJ73103	trxA	unperturbed
CDJ73105	gpp	unperturbed
CDJ73106	rep	unperturbed
CDJ73111	ilvD	unperturbed
CDJ73112	ilvE	unperturbed
CDJ73118	yieP	unperturbed
CDJ73122	rbsK	unperturbed
CDJ73126	rbsD	unperturbed
CDJ73128	ravA	unperturbed
CDJ73130	asnA	unperturbed
CDJ73132	mioC	unperturbed
CDJ73134	gidB	unperturbed
CDJ73139	atpH	unperturbed
CDJ73140	atpA	unperturbed
CDJ73141	atpG	unperturbed
CDJ73142	atpD	unperturbed
CDJ73143	atpC	unperturbed
CDJ73144	glmU	unperturbed
CDJ73150	phoU	unperturbed
CDJ73161	yieF	unperturbed
CDJ73166	tnaA	unperturbed
CDJ73168	trmE	unperturbed
CDJ73171	rnpA	unperturbed
CDJ73172	rpmH	unperturbed
CDJ73173	dnaA	unperturbed
CDJ73174	dnaN	unperturbed
CDJ73176	gyrB	unperturbed
CDJ73177	yidB	unperturbed
CDJ73180	dgoR	unperturbed
CDJ73186	yidR	unperturbed
CDJ73203	ilvB	unperturbed
CDJ73209	ade	unperturbed
CDJ73222	recG	unperturbed
CDJ73223	trmH	unperturbed
CDJ73225	rpoZ	unperturbed
CDJ73226	gmk	unperturbed
CDJ73230	yicC	unperturbed
CDJ73231	rph	unperturbed
CDJ73232	pyrE	unperturbed
CDJ73233	slmA	unperturbed
CDJ73234	dut	unperturbed
CDJ73235	dfp	unperturbed
CDJ73237	rpmB	unperturbed
CDJ73239	mutM	unperturbed
CDJ73240	coaD	unperturbed
CDJ73255	rfaD	unperturbed
CDJ73257	kbl	unperturbed
CDJ73258	tdh	unperturbed
CDJ73262	gpmM	unperturbed
CDJ73264	grxC	unperturbed
CDJ73265	secB	unperturbed
CDJ73266	gpsA	unperturbed
CDJ73267	cysE	unperturbed
CDJ73268	yibK	unperturbed
CDJ73272	yibL	unperturbed
CDJ73275	mtlD	unperturbed
CDJ73276	mtlA	unperturbed
CDJ73283	yibF	unperturbed
CDJ73284	selA	unperturbed
CDJ73285	selB	unperturbed
CDJ73303	avtA	unperturbed
CDJ73316	glyQ	unperturbed
CDJ73317	glyS	unperturbed
CDJ73321	cspA	unperturbed
CDJ73326	bisC	unperturbed
CDJ73331	eptB	unperturbed
CDJ73349	yhjJ	unperturbed
CDJ73366	hdeA	unperturbed
CDJ73367	hdeB	unperturbed
CDJ73372	arsC	unperturbed
CDJ73376	gor	unperturbed
CDJ73381	uspA	unperturbed
CDJ73384	yhiN	unperturbed
CDJ73393	nikR	unperturbed
CDJ73404	sirA	unperturbed
CDJ73409	rsmD	unperturbed
CDJ73410	ftsY	unperturbed
CDJ73415	yhhK	unperturbed
CDJ73416	livK	unperturbed
CDJ73425	ugpQ	unperturbed
CDJ73434	yhhX	unperturbed
CDJ73435	yhhW	unperturbed
CDJ73440	asd	unperturbed
CDJ73443	glgC	unperturbed
CDJ73446	glpD	unperturbed
CDJ73447	glpE	unperturbed
CDJ73449	glpR	unperturbed
CDJ73453	malT	unperturbed
CDJ73454	malP	unperturbed
CDJ73455	malQ	unperturbed
CDJ73460	gntY	unperturbed
CDJ73462	bioH	unperturbed
CDJ73467	yhgF	unperturbed
CDJ73468	greB	unperturbed
CDJ73475	yrfG	unperturbed
CDJ73477	nudE	unperturbed
CDJ73484	aroK	unperturbed
CDJ73485	aroB	unperturbed
CDJ73486	damX	unperturbed
CDJ73488	rpe	unperturbed
CDJ73489	gph	unperturbed
CDJ73490	trpS	unperturbed
CDJ73507	nirD	unperturbed
CDJ73510	ppiA	unperturbed
CDJ73513	pabA	unperturbed
CDJ73514	argD	unperturbed
CDJ73516	crp	unperturbed
CDJ73517	yhfA	unperturbed
CDJ73518	prkB	unperturbed
CDJ73521	yheS	unperturbed
CDJ73524	yheV	unperturbed
CDJ73525	slyD	unperturbed
CDJ73528	yheO	unperturbed
CDJ73530	yheM	unperturbed
CDJ73531	yheL	unperturbed
CDJ73532	rpsL	unperturbed
CDJ73534	fusA	unperturbed
CDJ73538	bfr	unperturbed
CDJ73553	rpsJ	unperturbed
CDJ73554	rplC	unperturbed
CDJ73555	rplD	unperturbed
CDJ73556	rplW	unperturbed
CDJ73557	rplB	unperturbed
CDJ73558	rpsS	unperturbed
CDJ73559	rplV	unperturbed
CDJ73561	rplP	unperturbed
CDJ73562	rpmC	unperturbed
CDJ73563	rpsQ	unperturbed
CDJ73564	rplN	unperturbed
CDJ73565	rplX	unperturbed
CDJ73566	rplE	unperturbed
CDJ73568	rpsH	unperturbed
CDJ73569	rplF	unperturbed
CDJ73570	rplR	unperturbed
CDJ73572	rpmD	unperturbed
CDJ73573	rplO	unperturbed
CDJ73576	rpsM	unperturbed
CDJ73577	rpsK	unperturbed
CDJ73578	rpsD	unperturbed
CDJ73580	rplQ	unperturbed
CDJ73585	trkA	unperturbed
CDJ73586	rsmB	unperturbed
CDJ73587	fmt	unperturbed
CDJ73588	def	unperturbed
CDJ73593	aroE	unperturbed
CDJ73605	fis	unperturbed
CDJ73607	prmA	unperturbed
CDJ73610	accC	unperturbed
CDJ73611	accB	unperturbed
CDJ73612	yhdH	unperturbed
CDJ73614	mreB	unperturbed
CDJ73615	mreC	unperturbed
CDJ73617	yhdE	unperturbed
CDJ73618	rng	unperturbed
CDJ73620	tldD	unperturbed
CDJ73627	argR	unperturbed
CDJ73628	mdh	unperturbed
CDJ73630	degQ	unperturbed
CDJ73634	rpsI	unperturbed
CDJ73635	sspA	unperturbed
CDJ73636	sspB	unperturbed
CDJ73639	nanA	unperturbed
CDJ73641	nanE	unperturbed
CDJ73642	nanK	unperturbed
CDJ73651	gltB	unperturbed
CDJ73653	arcB	unperturbed
CDJ73654	elbB	unperturbed
CDJ73658	yhbJ	unperturbed
CDJ73659	ptsN	unperturbed
CDJ73660	hpf	unperturbed
CDJ73661	rpoN	unperturbed
CDJ73662	lptB	unperturbed
CDJ73663	lptA	unperturbed
CDJ73666	kdsD	unperturbed
CDJ73672	yrbB	unperturbed
CDJ73673	yrbA	unperturbed
CDJ73676	ispB	unperturbed
CDJ73677	rplU	unperturbed
CDJ73678	rpmA	unperturbed
CDJ73681	dacB	unperturbed
CDJ73683	yhbY	unperturbed
CDJ73684	rrmJ	unperturbed
CDJ73685	hflB	unperturbed
CDJ73687	glmM	unperturbed
CDJ73690	argG	unperturbed
CDJ73691	yhbC	unperturbed
CDJ73692	nusA	unperturbed
CDJ73693	infB	unperturbed
CDJ73694	rbfA	unperturbed
CDJ73695	truB	unperturbed
CDJ73696	rpsO	unperturbed
CDJ73697	pnp	unperturbed
CDJ73701	yhbW	unperturbed
CDJ73705	yhbS	unperturbed
CDJ73712	diaA	unperturbed
CDJ73715	yraL	unperturbed
CDJ73726	agaV	unperturbed
CDJ73728	agaR	unperturbed
CDJ73730	sohA	unperturbed
CDJ73731	garD	unperturbed
CDJ73733	garL	unperturbed
CDJ73734	garR	unperturbed
CDJ73750	yhaJ	unperturbed
CDJ73753	yqjG	unperturbed
CDJ73763	uxaC	unperturbed
CDJ73771	rlmG	unperturbed
CDJ73780	ebgR	unperturbed
CDJ73784	yqjI	unperturbed
CDJ73785	yqjH	unperturbed
CDJ73786	mug	unperturbed
CDJ73787	rpoD	unperturbed
CDJ73788	dnaG	unperturbed
CDJ73789	rpsU	unperturbed
CDJ73790	ygjD	unperturbed
CDJ73796	folB	unperturbed
CDJ73798	cca	unperturbed
CDJ73800	ygiF	unperturbed
CDJ73801	glnE	unperturbed
CDJ73802	rfaE	unperturbed
CDJ73811	yqiC	unperturbed
CDJ73812	ribB	unperturbed
CDJ73815	ygiC	unperturbed
CDJ73817	tolC	unperturbed
CDJ73818	nudF	unperturbed
CDJ73820	cpdA	unperturbed
CDJ73822	parE	unperturbed
CDJ73823	ygiN	unperturbed
CDJ73824	mdaB	unperturbed
CDJ73832	ygiS	unperturbed
CDJ73833	parC	unperturbed
CDJ73835	ftsP	unperturbed
CDJ73839	dkgA	unperturbed
CDJ73843	metC	unperturbed
CDJ73845	exbD	unperturbed
CDJ73848	yghZ	unperturbed
CDJ73853	hybC	unperturbed
CDJ73858	yghU	unperturbed
CDJ73859	gsp	unperturbed
CDJ73871	glcB	unperturbed
CDJ73878	speC	unperturbed
CDJ73882	mutY	unperturbed
CDJ73885	yggN	unperturbed
CDJ73886	ansB	unperturbed
CDJ73889	rdgB	unperturbed
CDJ73890	yggU	unperturbed
CDJ73892	yggS	unperturbed
CDJ73894	yqgF	unperturbed
CDJ73895	yqgE	unperturbed
CDJ73896	gshB	unperturbed
CDJ73897	rsmE	unperturbed
CDJ73901	metK	unperturbed
CDJ73906	speB	unperturbed
CDJ73908	tktA	unperturbed
CDJ73915	epd	unperturbed
CDJ73916	pgk	unperturbed
CDJ73917	fbaA	unperturbed
CDJ73926	argP	unperturbed
CDJ73927	rpiA	unperturbed
CDJ73930	zapA	unperturbed
CDJ73931	ygfB	unperturbed
CDJ73932	pepP	unperturbed
CDJ73937	gcvP	unperturbed
CDJ73939	bglA	unperturbed
CDJ73940	yqfB	unperturbed
CDJ73942	ygfZ	unperturbed
CDJ73943	ygfY	unperturbed
CDJ73945	fldB	unperturbed
CDJ73948	recJ	unperturbed
CDJ73949	prfB	unperturbed
CDJ73951	idi	unperturbed
CDJ73986	kduI	unperturbed
CDJ73989	ygeA	unperturbed
CDJ73991	lysA	unperturbed
CDJ73995	tas	unperturbed
CDJ74001	ptsP	unperturbed
CDJ74003	thyA	unperturbed
CDJ74008	recC	unperturbed
CDJ74009	ptrA	unperturbed
CDJ74010	recB	unperturbed
CDJ74015	ygdL	unperturbed
CDJ74016	csdE	unperturbed
CDJ74017	csdA	unperturbed
CDJ74023	fucU	unperturbed
CDJ74025	fucI	unperturbed
CDJ74028	fucO	unperturbed
CDJ74030	sdaB	unperturbed
CDJ74032	ygdH	unperturbed
CDJ74033	queF	unperturbed
CDJ74034	syd	unperturbed
CDJ74035	yqcC	unperturbed
CDJ74036	truC	unperturbed
CDJ74037	yqcA	unperturbed
CDJ74042	rumA	unperturbed
CDJ74050	eno	unperturbed
CDJ74063	sscR	unperturbed
CDJ74065	cysI	unperturbed
CDJ74066	cysH	unperturbed
CDJ74076	cysD	unperturbed
CDJ74077	cysN	unperturbed
CDJ74081	ispD	unperturbed
CDJ74082	ispF	unperturbed
CDJ74083	truD	unperturbed
CDJ74084	surE	unperturbed
CDJ74085	pcm	unperturbed
CDJ74101	hypB	unperturbed
CDJ74114	ascG	unperturbed
CDJ74120	gutQ	unperturbed
CDJ74123	srlD	unperturbed
CDJ74124	srlB	unperturbed
CDJ74128	ygaD	unperturbed
CDJ74129	recA	unperturbed
CDJ74131	alaS	unperturbed
CDJ74132	csrA	unperturbed
CDJ74133	yqaB	unperturbed
CDJ74135	gshA	unperturbed
CDJ74142	proX	unperturbed
CDJ74145	nrdF	unperturbed
CDJ74146	nrdE	unperturbed
CDJ74152	stpA	unperturbed
CDJ74159	gabT	unperturbed
CDJ74177	rnlA	unperturbed
CDJ74186	smpB	unperturbed
CDJ74188	yfjF	unperturbed
CDJ74191	ppnK	unperturbed
CDJ74195	ffh	unperturbed
CDJ74196	rpsP	unperturbed
CDJ74197	rimM	unperturbed
CDJ74199	rplS	unperturbed
CDJ74204	aroF	unperturbed
CDJ74205	tyrA	unperturbed
CDJ74206	pheA	unperturbed
CDJ74208	raiA	unperturbed
CDJ74210	rluD	unperturbed
CDJ74211	yfiH	unperturbed
CDJ74212	clpB	unperturbed
CDJ74213	murB	unperturbed
CDJ74214	birA	unperturbed
CDJ74215	coaA	unperturbed
CDJ74218	nusG	unperturbed
CDJ74219	rplK	unperturbed
CDJ74221	rplJ	unperturbed
CDJ74223	rpoB	unperturbed
CDJ74224	rpoC	unperturbed
CDJ74232	rsd	unperturbed
CDJ74233	nudC	unperturbed
CDJ74234	hemE	unperturbed
CDJ74236	yjaG	unperturbed
CDJ74237	hupA	unperturbed
CDJ74242	purD	unperturbed
CDJ74243	purH	unperturbed
CDJ74248	aceA	unperturbed
CDJ74252	metH	unperturbed
CDJ74254	pepE	unperturbed
CDJ74255	rluF	unperturbed
CDJ74257	lysC	unperturbed
CDJ74258	pgi	unperturbed
CDJ74269	malK	unperturbed
CDJ74272	ubiC	unperturbed
CDJ74276	lexA	unperturbed
CDJ74278	yjbJ	unperturbed
CDJ74279	zur	unperturbed
CDJ74282	dusA	unperturbed
CDJ74284	qor	unperturbed
CDJ74285	dnaB	unperturbed
CDJ74287	tyrB	unperturbed
CDJ74289	aphA	unperturbed
CDJ74291	yjbR	unperturbed
CDJ74293	ssb	unperturbed
CDJ74298	yjcD	unperturbed
CDJ74302	acs	unperturbed
CDJ74322	alsB	unperturbed
CDJ74323	rpiR	unperturbed
CDJ74324	rpiB	unperturbed
CDJ74340	yjdM	unperturbed
CDJ74351	melA	unperturbed
CDJ74362	lysU	unperturbed
CDJ74367	yjdC	unperturbed
CDJ74378	yjeK	unperturbed
CDJ74379	efp	unperturbed
CDJ74388	frdA	unperturbed
CDJ74389	poxA	unperturbed
CDJ74395	rsgA	unperturbed
CDJ74396	orn	unperturbed
CDJ74398	yjeF	unperturbed
CDJ74399	yjeE	unperturbed
CDJ74400	amiB	unperturbed
CDJ74402	miaA	unperturbed
CDJ74404	hflX	unperturbed
CDJ74408	purA	unperturbed
CDJ74409	nsrR	unperturbed
CDJ74410	rnr	unperturbed
CDJ74411	rlmB	unperturbed
CDJ74418	aidB	unperturbed
CDJ74422	ulaR	unperturbed
CDJ74431	rpsF	unperturbed
CDJ74433	rpsR	unperturbed
CDJ74434	rplI	unperturbed
CDJ74437	fklB	unperturbed
CDJ74444	cysQ	unperturbed
CDJ74446	ytfJ	unperturbed
CDJ74452	ytfP	unperturbed
