# Supplementary material for: Chaperone dependency during biogenesis does not correlate with chaperone dependency during refolding
Source: Mol Syst Biol. 2025 Oct 28;22(1):139–64. doi: 10.1038/s44320-025-00166-6 (PMC12759075; doi:10.1038/s44320-025-00166-6)
Supplement: Supplementary file 8 — Source Data for EV and Supp Figures [file 44320_2025_166_MOESM8_ESM.zip › Figure S1/Panel B/WT_LiP_30C_v_WT_LiP_37C_Protein_Summary_Metadata.xlsx]

## Sheet: 20250808_WT_LiP_30C_v_WT_LiP_37
Accession	Gene	Lenth (aa)	MW (Da)	Mass (g)	pI	Percent Disorder (MP)	Disorder Domains (MP)	Folded Domanis (MP)	Num. of Domians (DM)	Dom. E-Values	Dom. Range	Dom. Property	Architecture	X-Group	T-Group	F-Group	Complexes	E. coli Cofactors	E. coli Copy Number	E. coli Essentiality	E. coli Cell Location	No. of Valid Modified Peptides	No. of Significant Modified Peptides (P-value)	No. of Significant Modified Peptides (Adj. P-value)	No. of Valid Peptides	No. of Significant Peptides (P-value)	No. of Significant Peptides (Adj. P-value)	No. of Valid Cut Sites	No. of Significant Cut Sites (P-value)	No. of Significant Cut Sites (Adj. P-value)							OverallTotal	1434
CDJ74208	raiA	113	12784.4	2.12e-20	6.2	18.58	[[99, 113]]	[[0, 99]]	1	1.4e-31		CON	a+b two layers	dsRBD-like	Ribosome binding protein Y (YfiA homologue)	Ribosomal_S30AE	{'CDJ74208': 1}	None	No Info Available	No Info Available	Unknown	39	11	21	37	12	21	25	13	19
CDJ73740	tdcB	329	35232	5.85e-20	5.75	0.61	[]	[[0, 329]]	1	2.7e-81	23-319	CON	a/b three-layered sandwiches	Rossmann-like	Tryptophan synthase beta subunit-like PLP-dependent enzymes	PALP	{'CDJ73740': 4}	pyridoxal 5-phosphate	No Info Available	Growth	cytosol	20	10	14	20	10	14	19	10	13								Unperturbed	Perturbed
CDJ74212	clpB	857	95583.9	1.59e-19	5.37	1.28	[]	[[0, 857]]	5	1.10e-39;1.60e-41;1.20e-69;1.60e-26;7.10e-29	4-145;176-338;340-542;567-732;766-851	CON;CON;CON;CON;CON	alpha arrays;a/b three-layered sandwiches;alpha arrays;a/b three-layered sandwiches;alpha arrays	Histone-like;P-loop domains-like;Histone-like;P-loop domains-like;Histone-like	double Clp-N;P-loop containing nucleoside triphosphate hydrolases;AAA+ ATPase lid domain;P-loop containing nucleoside triphosphate hydrolases;AAA+ ATPase lid domain	Clp_N;Sigma54_activat;chaperone_ClpB;Sigma54_activat;ClpB_D2-small	None	None	None	None	None	92	11	12	92	11	12	81	11	12
CDJ71047	entF	1293	141989	2.36e-19	5.04	1.39	[[203, 217]]	[[0, 203], [217, 1293]]	8	7.20e-40;1.10e-47;4.30e-37;5.10e-45;2.80e-17;2.50e-25;5.30e-13;2.60e-12	3-184;189-426;455-570;593-758;775-854;857-959;977-1044;1062-1204	CON;CON;CON;CON;CON;CON;CON;CON	a+b complex topology;a+b complex topology;a+b complex topology;a/b three-layered sandwiches;beta barrels;a+b two layers;alpha bundles;a/b three-layered sandwiches	CoA-dependent acyltransferases;CoA-dependent acyltransferases;CoA-dependent acyltransferases;Rossmann-like domain in Acetyl-CoA synthetase-like proteins;beta-barrel domain in acetyl-CoA synthetase-like proteins;Alpha-lytic protease prodomain-like;ACP-like;alpha/beta-Hydrolases	CoA-dependent acyltransferases;CoA-dependent acyltransferases;CoA-dependent acyltransferases;Rossmann-like domain in Acetyl-CoA synthetase-like proteins;beta-barrel domain in acetyl-CoA synthetase-like proteins;a+b domain in acetyl-CoA synthetase-like proteins;Acyl-carrier protein (ACP);alpha/beta-Hydrolases	Condensation_N;Condensation_C_2;AMP-binding_1st;AMP-binding_2nd;AMP-binding_3rd;AMP-binding_C;PP-binding;Hydrolase_4_1	{'CDJ71047': 1}	4-phosphopantetheine;Mg2+	No Info Available	Growth	cytosol;inner membrane	40	8	10	40	8	10	39	8	10						Total		1368	66
CDJ74371	aspA	478	52355.6	8.69e-20	5.19	2.09	[]	[[0, 478]]	3	1.40e-41;4.20e-74;1.30e-19	27-142;143-395;397-465	CON;CON;CON	alpha arrays;alpha arrays;alpha arrays	L-aspartase N-terminal domain-like;L-aspartase middle domain-like;L-aspartase C-terminal domain-like	L-aspartase N-terminal domain-like;L-aspartase middle domain-like;L-aspartase C-terminal domain-like	Lyase_1_N;Lyase_1_C;FumaraseC_C	{'CDJ74371': 4}	Mg2+	1119	Growth	cytosol	64	10	8	61	10	8	52	10	9						Percent		0.953975	0.0460251
CDJ71519	rne	1061	118195	1.96e-19	5.48	53.35	[[506, 1061]]	[[0, 506]]	5	6.91e-45;1.20e-26;2.40e-36;5.90e-49;4.30e-39	1-33,203-276;39-111;118-196;281-391;414-489	NC;IS;IS;CON;CON	mixed a+b and a/b;beta barrels;a+b two layers;a+b four layers;a+b three layers	Ribonuclease H-like;OB-fold;Ribosomal protein S5 domain 2-like;Carbon-nitrogen hydrolase-like;Thioredoxin-like domain in RNase E	Ribonuclease H-like;Nucleic acid-binding proteins;Ribosomal protein S5 domain 2-like;DNase I-like;Thioredoxin-like domain in RNase E	RNase_E_G_2nd;S1_4;RNase_E_G_1st;RNase_E_G_3rd;rne	{'CDJ72846': 2, 'CDJ71519': 4, 'CDJ73104': 2, 'CDJ73697': 3, 'CDJ74050': 2}	Mg2	2729	No Growth	cytosol;inner membrane	27	7	8	26	7	8	24	8	8
CDJ73920	yggE	246	26634.9	4.42e-20	6.1	11.38	[[0, 25]]	[[25, 246]]	2	9.00e-22;7.40e-14	43-138;137-218	CON;CON	a+b two layers;a+b two layers	Alpha-beta plaits;Alpha-beta plaits	26 kDa periplasmic immunogenic protein;26 kDa periplasmic immunogenic protein	SIMPL_N;SIMPL_C	{'CDJ73920': 1}	None	2830	Growth	periplasmic space;inner membrane	11	7	8	11	7	8	11	7	8
CDJ71639	narG	1247	140488	2.33e-19	6.05	0.96	[]	[[0, 1247]]	4	1.70e-39;1.60e-74;5.90e-33;5.40e-26	44-102;224-337,453-580;620-625,672-733,765-862;1084-1204	CON;NC;NC;CON	a+b two layers;a/b three-layered sandwiches;a/b three-layered sandwiches;beta barrels	Formate dehydrogenase/DMSO reductase, domain 1;Rossmann-like;Rossmann-like;cradle loop barrel	Formate dehydrogenase/DMSO reductase, domain 1;Formate dehydrogenase/DMSO reductase, domains 2 and 3;Formate dehydrogenase/DMSO reductase, domains 2 and 3;double psi	NarG;Molybdopterin_1st_1;Molybdopterin_2nd;Molydop_binding	{'CDJ71639': 2, 'CDJ71640': 2, 'CDJ71642': 2}	heme b;a [3Fe-4S] iron-sulfur cluster;bis(guanylyl molybdopterin) cofactor;a [4Fe-4S] iron-sulfur cluster	3	Growth	inner membrane	20	5	7	20	5	7	20	5	7
CDJ73595	yrdA	184	20244.8	3.36e-20	5.26	4.35	[]	[[0, 184]]	1	7e-31	19-157	CON	beta duplicates or obligate multimers	Single-stranded left-handed beta-helix	Trimeric LpxA-like enzymes	Hexapep_2_1	{'CDJ73595': 1}	None	1051	Growth	cytosol	8	4	6	8	4	6	8	4	6
CDJ70942	htpG	624	71421.6	1.19e-19	5.09	0.96	[]	[[0, 624]]	4	1.00e-16;6.00e-58;1.60e-43;2.10e-38	26-181;242-375;381-485;494-622	CON;CON;CON;CON	a+b two layers;a+b two layers;a/b three-layered sandwiches;mixed a+b and a/b	ATPase domain of HSP90 chaperone/DNA topoisomerase II/histidine kinase-like;Ribosomal protein S5 domain 2-like;HSP90 C-terminal a/b domain;Zincin-like	ATPase domain of HSP90 chaperone/DNA topoisomerase II/histidine kinase;Ribosomal protein S5 domain 2-like;HSP90 C-terminal a/b domain;HSP90 C-terminal domain (C-terminal part of Pfam 00183)	HATPase_c;HSP90_1st;HSP90_2nd;HSP90_3rd	{'CDJ70942': 2}	None	12381	Growth	cytosol;inner membrane	90	6	6	90	6	6	76	5	5
CDJ71900	ydeN	560	62801.5	1.04e-19	5.67	4.46	[[0, 26]]	[[26, 560]]	1	7.2e-101	57-443,475-532	NC	a/b three-layered sandwiches	Alkaline phosphatase-like	Alkaline phosphatase-like	Sulfatase_1	{'CDJ71900': 1}	None	24	Growth	periplasmic space	11	3	5	11	3	5	10	3	5
CDJ72768	cysP	338	37614.1	6.25e-20	7.78	1.48	[]	[[0, 338]]	3	9.20e-30;7.60e-06;6.40e-07	28-135,265-286;242-283;264-313	NC;IS;CON	a/b three-layered sandwiches;a/b three-layered sandwiches;alpha arrays	Periplasmic binding protein-like II;Periplasmic binding protein-like II;HTH	Periplasmic binding protein-like II;Periplasmic binding protein-like II;winged	SBP_bac_11;PBP_like_2_2nd_1;KOG2045_3rd	{'CDJ72765': 2, 'CDJ72766': 1, 'CDJ72767': 1, 'CDJ72768': 1}	None	24	Growth	periplasmic space	17	4	5	17	4	5	17	4	5
CDJ71046	ybdZ	72	8271.15	1.37e-20	4.43	6.94	[]	[[0, 72]]	1	1.2e-27	1964-04-01	CON	a+b two layers	L9 N-domain-like	MbtH-like	MbtH	{'CDJ71046': 1}	None	No Info Available	Growth	cytosol	4	3	4	4	3	4	4	3	4
CDJ71369	ompF	362	39332.8	6.53e-20	4.76	1.93	[]	[[0, 362]]	1	2.2e-103	23-362	CON	beta barrels	Outer membrane meander beta-barrels	Porin	Porin_1	{'CDJ71369': 3}	None	88988	Growth	outer membrane	11	3	4	11	3	4	10	4	4
CDJ73508	nirB	847	93120.3	1.55e-19	5.79	4.25	[[813, 847]]	[[0, 813]]	5	2.40e-16;8.20e-37;3.90e-09;4.50e-11;3.80e-21	5-116;146-309;423-471;561-627;636-767	CON;CON;CON;CON;CON	a/b three-layered sandwiches;a/b three-layered sandwiches;alpha arrays;a+b two layers;a+b three layers	Rossmann-like;Rossmann-like;HTH;Alpha-beta plaits;Sulfite reductase hemoprotein (SiRHP), domains 2 and 4	NAD(P)-binding Rossmann-fold domains;NAD(P)-binding Rossmann-fold domains;bacterioferritin-associated ferredoxin;Sulfite reductase, domains 1 and 3;Sulfite reductase hemoprotein (SiRHP), domains 2 and 4	Pyr_redox_2;Pyr_redox_2;Fer2_BFD;NIR_SIR_ferr;NIR_SIR	{'CDJ73507': 1, 'CDJ73508': 1}	a [FeS] iron-sulfur cluster;siroheme;FAD	No Info Available	Growth	cytosol	42	2	4	42	2	4	39	2	4
CDJ73699	deaD	629	70545.3	1.17e-19	8.75	19.71	[[439, 483], [552, 629]]	[[0, 439], [483, 552]]	3	1.20e-72;3.90e-14;6.50e-09	8-208;244-352;491-557	CON;CON;CON	a/b three-layered sandwiches;a/b three-layered sandwiches;a+b two layers	P-loop domains-like;P-loop domains-like;Alpha-beta plaits	P-loop containing nucleoside triphosphate hydrolases;P-loop containing nucleoside triphosphate hydrolases;RNA-binding domain, RBD	DEAD;Helicase_C_1;DbpA	{'CDJ73699': 1}	None	9221	Growth	cytosol	34	5	4	34	5	4	33	5	4
CDJ73734	garR	294	30427.1	5.05e-20	5.59	1.02	[]	[[0, 294]]	2	8.30e-58;4.70e-40	1-161;163-285	CON;CON	a/b three-layered sandwiches;alpha arrays	Rossmann-like;6-phosphogluconate dehydrogenase C-terminal domain-like	NAD(P)-binding Rossmann-fold domains;6-phosphogluconate dehydrogenase C-terminal domain-like	NAD_binding_2;NAD_binding_11	{'CDJ73734': 1}	None	127	Growth	cytosol	18	3	6	17	2	5	16	1	4
CDJ74086	nlpD	379	40148.5	6.67e-20	9.52	50.66	[[0, 98], [162, 258]]	[[98, 162], [258, 379]]	2	1.10e-13;5.30e-38	122-165;268-376	CON;CON	alpha arrays;a+b complex topology	HTH;alpha/beta-Hammerhead/Barrel-sandwich hybrid	LysM domain;Duplicated hybrid motif	LysM;Peptidase_M23	{'CDJ74086': 1}	None	1349	Growth	inner membrane;outer membrane	8	2	4	8	2	4	7	2	4
CDJ70601	dnaK	638	69114.1	1.15e-19	4.83	8.62	[[541, 559], [607, 638]]	[[0, 541], [559, 607]]	4	2.10e-82;9.60e-08;6.30e-56;2.50e-25	3-183;191-376;389-502;507-604	CON;CON;CON;CON	mixed a+b and a/b;mixed a+b and a/b;beta sandwiches;alpha bundles	Ribonuclease H-like;Ribonuclease H-like;Heat shock protein 70kD (HSP70), peptide-binding domain;immunoglobulin/albumin-binding domain-like	Ribonuclease H-like;Ribonuclease H-like;Heat shock protein 70kD (HSP70), peptide-binding domain;Heat shock protein 70kD (HSP70), C-terminal subdomain	HSP70_1st;MreB_Mbl_C;HSP70_2nd;HSP70_3rd	{'CDJ70601': 1}	None	44581	Growth	cytosol;inner membrane	213	5	4	199	5	4	149	3	3
CDJ71054	entC	391	42931.1	7.13e-20	5.49	26.09	[[0, 114], [209, 225]]	[[114, 209], [225, 391]]	1	4.2e-78	101-387	CON	a+b duplicates or obligate multimers	ADC synthase	ADC synthase	Chorismate_bind	{'CDJ71054': 1}	Mg2+	44	Growth	Unknown	27	3	3	27	3	3	24	3	3
CDJ71334	dmsA	814	90397.6	1.5e-19	6.42	2.83	[[795, 814]]	[[0, 795]]	2	1.20e-58;1.70e-36	223-417;690-813	CON;CON	a/b three-layered sandwiches;beta barrels	Rossmann-like;cradle loop barrel	Formate dehydrogenase/DMSO reductase, domains 2 and 3;double psi	Molybdopterin_1st_1;Molydop_binding	{'CDJ71334': 1, 'CDJ71335': 1, 'CDJ71336': 1}	a [4Fe-4S] iron-sulfur cluster;bis(guanylyl molybdopterin) cofactor	28	Growth	periplasmic space;inner membrane	3	2	3	3	2	3	3	2	3
CDJ71640	narH	512	58065.8	9.64e-20	6.36	4.49	[]	[[0, 512]]	3	2.70e-95;1.50e-28;5.50e-88	4-218;186-243;241-412	CON;CON;CON	a+b two layers;a+b two layers;a+b two layers	4Fe-4S ferredoxin;4Fe-4S ferredoxin;4Fe-4S ferredoxin	4Fe-4S ferredoxin;4Fe-4S ferredoxin;4Fe-4S ferredoxin	Nitr_red_bet_C;Fer4_11;Nitr_red_bet_C	{'CDJ71639': 2, 'CDJ71640': 2, 'CDJ71642': 2}	heme b;a [3Fe-4S] iron-sulfur cluster;bis(guanylyl molybdopterin) cofactor;a [4Fe-4S] iron-sulfur cluster	No Info Available	Growth	inner membrane	13	2	3	13	2	3	13	2	3
CDJ72309	fliY	266	29038.8	4.82e-20	6.22	5.26	[[0, 14]]	[[14, 266]]	3	1.40e-37;1.50e-25;3.30e-12	41-145;130-219;181-261	CON;CON;CON	a/b three-layered sandwiches;a/b three-layered sandwiches;a/b three-layered sandwiches	Periplasmic binding protein-like II;Periplasmic binding protein-like II;Periplasmic binding protein-like II	Periplasmic binding protein-like II;Periplasmic binding protein-like II;Periplasmic binding protein-like II	SBP_bac_3_1st;SBP_bac_3_2nd;SBP_bac_3_1st	{'CDJ72306': 2, 'CDJ72307': 2, 'CDJ72309': 1}	None	1242	Growth	periplasmic space;membrane	25	3	3	25	3	3	22	3	3
CDJ72764	cysM	303	32663.8	5.42e-20	5.42	1.65	[]	[[0, 303]]	1	9.2e-92	4-289	CON	a/b three-layered sandwiches	Rossmann-like	Tryptophan synthase beta subunit-like PLP-dependent enzymes	PALP	{'CDJ72764': 2}	pyridoxal 5-phosphate	473	Growth	cytosol	11	2	3	11	2	3	10	2	3
CDJ73832	ygiS	535	60693.2	1.01e-19	6.34	3.92	[[0, 22]]	[[22, 535]]	3	9.50e-33;2.00e-26;3.20e-59	66-181;171-302;292-502	CON;CON;CON	a+b two layers;a/b three-layered sandwiches;a/b three-layered sandwiches	Alpha-beta plaits;Periplasmic binding protein-like II;Periplasmic binding protein-like II	Oligo-peptide binding protein (OPPA) insertion domain;Periplasmic binding protein-like II;Periplasmic binding protein-like II	SBP_bac_5_1st;SBP_bac_5_2nd;SBP_bac_5_3rd	{'CDJ73832': 1}	None	No Info Available	Growth	inner membrane;periplasmic space	6	3	3	6	3	3	6	3	3
CDJ73907	yggG	252	26842	4.46e-20	5.75	15.08	[[0, 24]]	[[24, 252]]	1	2.3e-27	60-241	CON	mixed a+b and a/b	Zincin-like	Metalloproteases (zincins) catalytic domain	Peptidase_M48	{'CDJ73907': 1}	None	1094	Growth	outer membrane	3	2	3	3	2	3	3	2	3
CDJ74065	cysI	570	63997.4	1.06e-19	7.29	1.4	[]	[[0, 570]]	4	1.30e-28;1.20e-49;2.50e-06;1.70e-26	18-143;150-329;321-420;430-558	CON;CON;CON;CON	a+b two layers;a+b three layers;a+b two layers;a+b three layers	Alpha-beta plaits;Sulfite reductase hemoprotein (SiRHP), domains 2 and 4;Alpha-beta plaits;Sulfite reductase hemoprotein (SiRHP), domains 2 and 4	Sulfite reductase, domains 1 and 3;Sulfite reductase hemoprotein (SiRHP), domains 2 and 4;Sulfite reductase, domains 1 and 3;Sulfite reductase hemoprotein (SiRHP), domains 2 and 4	NIR_SIR_ferr;NIR_SIR;NIR_SIR_ferr;NIR_SIR	{'CDJ74064': 8, 'CDJ74065': 4}	a [4Fe-4S] iron-sulfur cluster;FAD;FMN;siroheme	43	Growth	Unknown	9	2	3	9	2	3	9	2	3
CDJ74362	lysU	505	57825.9	9.6e-20	5.1	3.96	[]	[[0, 505]]	2	3.00e-33;4.30e-113	42-149;162-501	CON;CON	beta barrels;a+b three layers	OB-fold;Class II aaRS and biotin synthetases	Nucleic acid-binding proteins;Class II aaRS and biotin synthetases	tRNA_anti-codon;tRNA-synt_2	{'CDJ74362': 2}	Mg2+	1644	Growth	cytosol	40	4	3	39	4	3	37	4	3
CDJ74388	frdA	602	65970.9	1.1e-19	5.86	5.15	[[574, 602]]	[[0, 574]]	4	1.00e-19;6.70e-38;4.70e-06;1.60e-34	6-85,116-233,367-385;227-358;341-396;443-556	NC;IS;IS;CON	a/b barrels;a+b complex topology;a/b three-layered sandwiches;alpha bundles	TIM beta/alpha-barrel;Succinate dehydrogenase/fumarate reductase flavoprotein, catalytic domain;Rossmann-like;Spectrin repeat-like	TIM barrels;Succinate dehydrogenase/fumarate reductase flavoprotein, catalytic domain;NAD(P)-binding Rossmann-fold domains;Succinate dehydrogenase/fumarate reductase flavoprotein C-terminal domain	FAD_binding_3_1st;FAD_binding_2;Pyr_redox_2;Succ_DH_flav_C	{'CDJ74388': 1, 'CDJ74387': 1, 'CDJ74386': 1, 'CDJ74385': 1}	a [2Fe-2S] iron-sulfur cluster;a [3Fe-4S] iron-sulfur cluster;a [4Fe-4S] iron-sulfur cluster;FADInhibitors (Competitive)malonate;a 2-alkyl-dinitrophenol derivative;a ubiquinol analogue;pentachlorophenol	420	Growth	inner membrane;cytosol	14	3	3	14	3	3	14	3	3
CDJ70678	ftsZ	383	40323.5	6.7e-20	4.65	9.66	[[341, 383]]	[[0, 341]]	2	1.10e-72;1.60e-42	13-201;206-315	CON;CON	a/b three-layered sandwiches;a+b three layers	Rossmann-like;Bacillus chorismate mutase-like	Tubulin nucleotide-binding domain-like;Tubulin C-terminal domain-like	Tubulin;FtsZ_C	{'CDJ70678': 1}	None	6750	No Growth	cytosol	45	3	2	42	3	2	40	3	2
CDJ70794	ivy	157	16872.1	2.8e-20	6.27	12.1	[[0, 16]]	[[16, 157]]	1	2.5e-41	34-146	CON	a+b three layers	Nat/Ivy	Inhibitor of vertebrate lysozyme, Ivy	Ivy	{'CDJ70794': 2}	None	1324	Growth	periplasmic space	8	2	2	8	2	2	8	2	2
CDJ70906	tig	432	48192.1	8e-20	4.83	2.08	[]	[[0, 432]]	3	8.50e-39;2.60e-12;1.70e-61	1-117;150-228;250-416	CON;CON;CON	a+b two layers;a+b two layers;alpha arrays	Glucose permease domain IIB-like;FKBP-like;Triger factor/SurA peptide-binding domain-like	Trigger factor ribosome-binding domain;FKBP-like;TF C-terminus (Pfam 05698)	Trigger_N;FKBP_C;Trigger_C	{'CDJ70906': 1}	None	69639	Growth	cytosol	131	4	2	121	4	2	96	4	2
CDJ71053	fepB	318	34282.6	5.69e-20	5.76	13.52	[[0, 43]]	[[43, 318]]	2	1.80e-25;1.90e-08	32-167;204-316	CON;CON	a/b three-layered sandwiches;a/b three-layered sandwiches	Flavodoxin-like;Flavodoxin-like	Chelatase-like;Chelatase-like	Peripla_BP_2_N;Peripla_BP_2_C	{'CDJ71049': 2, 'CDJ71051': 1, 'CDJ71050': 1, 'CDJ71053': 1}	None	179	Growth	periplasmic space	8	2	2	8	2	2	7	2	2
CDJ71056	entB	285	32554	5.41e-20	5.05	1.05	[]	[[0, 285]]	2	6.10e-44;2.20e-06	28-207;218-279	CON;CON	a/b three-layered sandwiches;alpha bundles	Isochorismatase-like hydrolases;ACP-like	Isochorismatase-like hydrolases;Acyl-carrier protein (ACP)	Isochorismatase;PP-binding	{'CDJ71056': 1}	None	59	Growth	cytosol;inner membrane	18	2	2	18	2	2	17	2	2
CDJ71330	ftsK	1329	146661	2.44e-19	4.92	49.66	[[202, 852], [1243, 1263], [1310, 1329]]	[[0, 202], [852, 1243], [1263, 1310]]	3	1.60e-33;1.40e-134;7.50e-33	861-943;946-1231;1266-1323	CON;CON;CON	a+b two layers;a/b three-layered sandwiches;alpha arrays	Alpha-beta plaits;P-loop domains-like;HTH	DNA translocase FtsK N-terminal domain;P-loop containing nucleoside triphosphate hydrolases;winged	PRK10263;FtsK_SpoIIIE;Ftsk_gamma	{'CDJ71330': 1}	None	508	No Growth	inner membrane	7	2	2	7	2	2	7	2	2
CDJ71652	adhE	891	96126.1	1.6e-19	6.32	2.69	[[869, 891]]	[[0, 869]]	4	1.50e-25;5.00e-29;1.50e-39;1.60e-58	4-204;215-445;455-639;643-858	CON;CON;CON;CON	a/b three-layered sandwiches;a/b three-layered sandwiches;a/b three-layered sandwiches;alpha bundles	ALDH-like;ALDH-like;Flavodoxin-like;alpha-helical domain in dehydroquinate synthase-like enzymes	ALDH-like;ALDH-like;Rossmann-like domain in dehydroquinate synthase-like enzymes;alpha-helical domain in dehydroquinate synthase-like enzymes	Aldedh_1st_1;Aldedh_2nd;Fe-ADH_N;Fe-ADH_C	{'CDJ71652': 40}	Fe2+	3485	Growth	cytosol	150	2	2	150	2	2	138	2	2
CDJ71675	trpC	452	49360.5	8.2e-20	5.51	0.44	[]	[[0, 452]]	2	2.50e-89;1.10e-60	2-252;257-450	CON;CON	a/b barrels;a/b barrels	TIM beta/alpha-barrel;TIM beta/alpha-barrel	TIM barrels;TIM barrels	IGPS;PRAI	{'CDJ71675': 1}	None	113	Growth	cytosol	3	2	2	3	2	2	3	2	2
CDJ71850	ydcW	474	50829.4	8.44e-20	5.65	0.63	[]	[[0, 474]]	2	7.40e-89;9.40e-75	3-248;249-473	CON;CON	a/b three-layered sandwiches;a/b three-layered sandwiches	ALDH-like;ALDH-like	ALDH-like;ALDH-like	Aldedh_1st_1;Aldedh_2nd	{'CDJ71850': 4}	None	40	Growth	cytosol	2	1	2	2	1	2	2	1	2
CDJ71881	maeA	565	63196.6	1.05e-19	5.19	1.42	[]	[[0, 565]]	2	5.30e-67;1.30e-81	71-269;271-536	CON;CON	a/b three-layered sandwiches;alpha arrays	Flavodoxin-like;C-terminal domain of Malic enzyme	Aminoacid dehydrogenase-like, N-terminal domain;C-terminal domain of Malic enzyme	malic;Malic_M	{'CDJ71881': 4}	Mn2+	1331	Growth	cytosol	38	2	2	38	2	2	37	2	2
CDJ71957	cspB	71	7716.63	1.28e-20	6.54	5.63	[]	[[0, 71]]	1	5e-33	1967-05-01	CON	beta barrels	OB-fold	Nucleic acid-binding proteins	CSD	{'CDJ71957': 1}	None	119	Growth	cytosol	7	1	2	7	1	2	6	1	2
CDJ72019	ydgJ	346	38256.9	6.35e-20	5.49	0.87	[]	[[0, 346]]	2	2.30e-17;7.70e-30	28-151;127-257	CON;CON	a/b three-layered sandwiches;a+b two layers	Rossmann-like;FwdE/GAPDH domain-like	NAD(P)-binding Rossmann-fold domains;Glyceraldehyde-3-phosphate dehydrogenase-like, C-terminal domain	GFO_IDH_MocA;GFO_IDH_MocA_C	{'CDJ72019': 1}	None	344	Growth	cytosol	8	1	2	8	1	2	8	1	2
CDJ72025	rsxC	740	80170.6	1.33e-19	8.88	24.32	[[0, 33], [541, 740]]	[[33, 541]]	3	4.60e-06;3.80e-20;3.70e-12	50-92;129-231;373-434	CON;CON;CON	a+b complex topology;a/b three-layered sandwiches;alpha arrays	alpha/beta-Hammerhead/Barrel-sandwich hybrid;Nqo1 FMN-binding domain-like;alpha-helical ferredoxin-like	Single hybrid motif;Nqo1 FMN-binding domain-like;alpha-helical ferredoxin	NQRA_N;Complex1_51K;Fer4_21_1	{'CDJ72025': 1}	None	469	Growth	inner membrane	4	1	2	4	1	2	4	1	2
CDJ72508	yeiT	412	44329	7.36e-20	5.26	1.21	[]	[[0, 412]]	2	2.80e-33;1.80e-23	18-115;127-173,215-216,249-409	CON;NC	alpha arrays;a/b barrels	alpha-helical ferredoxin-like;TIM beta/alpha-barrel	alpha-helical ferredoxin;TIM barrels	Fer4_20;FAD_binding_3_1st	{'CDJ72508': 2, 'CDJ72509': 2}	None	30	Growth	cytosol	3	1	2	3	1	2	3	1	2
CDJ72538	yejG	114	12525.1	2.08e-20	4.78	9.65	[]	[[0, 114]]	None	None	None	None	None	None	None	None	{'CDJ72538': 1}	None	1879	Growth	Unknown	2	1	2	2	1	2	2	1	2
CDJ72820	ypfJ	287	31459.8	5.22e-20	5.58	27.88	[[0, 76]]	[[76, 287]]	None	None	None	None	None	None	None	None	{'CDJ72820': 1}	None	672	Growth	inner membrane	4	1	2	4	1	2	4	1	2
CDJ72871	hscA	616	65651.6	1.09e-19	4.98	3.73	[[0, 17]]	[[17, 616]]	4	9.10e-58;4.10e-09;4.30e-43;9.80e-11	22-196;205-371;387-497;504-598	CON;CON;CON;CON	mixed a+b and a/b;mixed a+b and a/b;beta sandwiches;alpha bundles	Ribonuclease H-like;Ribonuclease H-like;Heat shock protein 70kD (HSP70), peptide-binding domain;immunoglobulin/albumin-binding domain-like	Ribonuclease H-like;Ribonuclease H-like;Heat shock protein 70kD (HSP70), peptide-binding domain;Heat shock protein 70kD (HSP70), C-terminal subdomain	HSP70_1st;MreB_Mbl_C;HSP70_2nd;HSP70_3rd	{'CDJ72871': 1}	None	2256	Growth	cytosol	46	2	2	46	2	2	39	2	2
CDJ72897	hmp	396	43867.1	7.28e-20	5.48	0.51	[]	[[0, 396]]	3	1.00e-19;2.40e-28;1.20e-15	2-130;152-253;259-384	CON;CON;CON	alpha arrays;beta barrels;a/b three-layered sandwiches	Globin-like;cradle loop barrel;Ferredoxin reductase-like, C-terminal NADP-linked domain	Globin-like;Alanine racemase-C;Ferredoxin reductase-like, C-terminal NADP-linked domain	Globin;FAD_binding_6;NAD_binding_1	{'CDJ72897': 1}	protoheme;FAD	984	Growth	periplasmic space;cytosol	10	2	2	10	2	2	8	2	2
CDJ73027	typA	607	67354.7	1.12e-19	5.16	3.46	[[585, 607]]	[[0, 585]]	5	8.60e-38;2.40e-17;3.50e-32;8.20e-22;1.00e-48	7-171;201-295;302-387;397-476;485-593	CON;CON;CON;CON;CON	a/b three-layered sandwiches;beta barrels;a+b two layers;a+b two layers;a+b complex topology	P-loop domains-like;cradle loop barrel;Alpha-beta plaits;Alpha-beta plaits;C-terminal domain of BipA	P-loop containing nucleoside triphosphate hydrolases;Alanine racemase-C;EF-G C-terminal domain-like;EF-G C-terminal domain-like;C-terminal domain of BipA	MnmE_helical_2nd;GTP_EFTU_D2;EFG_II;EFG_C;TypA	{'CDJ73027': 1}	None	17233	Growth	cytosol	85	2	2	82	2	2	76	2	2
CDJ73061	metE	753	84672.5	1.41e-19	5.61	0.66	[]	[[0, 753]]	2	1.20e-18;7.60e-127	17-325;400-751	CON;CON	a/b barrels;a/b barrels	TIM beta/alpha-barrel;TIM beta/alpha-barrel	TIM barrels;TIM barrels	Meth_synt_2;Meth_synt_2	{'CDJ73061': 1}	Zn2+	571	Growth	cytosol	26	2	2	26	2	2	26	2	2
CDJ73145	glmS	609	66893.5	1.11e-19	5.56	1.31	[]	[[0, 609]]	3	7.50e-20;4.70e-54;4.10e-50	2-151;253-427;436-599	CON;CON;CON	a+b four layers;a/b three-layered sandwiches;a/b three-layered sandwiches	Ntn/PP2C;Flavodoxin-like;Flavodoxin-like	Class II glutamine amidotransferases;Ribosomal protein S2/SIS domain;Ribosomal protein S2/SIS domain	GATase_2_1st;SIS_3;SIS_3	{'CDJ73145': 2}	None	7232	No Growth	cytosol	92	3	2	89	3	2	71	3	2
CDJ73283	yibF	202	22544.8	3.74e-20	5.1	6.44	[]	[[0, 202]]	2	9.50e-12;9.70e-09	1-71;81-196	CON;CON	a+b three layers;alpha superhelices	Thioredoxin-like;Repetitive alpha hairpins	Thioredoxin-like;Glutathione S-transferase (GST)-C	GST_N;GST_C_3	{'CDJ73283': 1}	None	326	Growth	cytosol	10	2	2	10	2	2	10	2	2
CDJ73615	mreC	367	39529.9	6.56e-20	8.51	20.44	[[301, 367]]	[[0, 301]]	1	3.6e-38	119-269	CON	beta barrels	cradle loop barrel	FMN-binding split barrel	MreC	{'CDJ73615': 1}	None	738	No Growth	periplasmic space;cytosol;inner membrane	3	2	2	3	2	2	2	2	2
CDJ73635	sspA	212	24304.6	4.04e-20	5.22	2.83	[]	[[0, 212]]	2	9.20e-21;2.60e-09	11-84;123-201	CON;CON	a+b three layers;alpha superhelices	Thioredoxin-like;Repetitive alpha hairpins	Thioredoxin-like;Glutathione S-transferase (GST)-C	GST_N;GST_C_3	{'CDJ73635': 1}	None	No Info Available	No Info Available	Unknown	32	2	2	27	2	2	24	2	2
CDJ73683	yhbY	97	10783.6	1.79e-20	9.42	12.37	[]	[[0, 97]]	1	4e-36	1987-03-01	CON	a+b two layers	IF3-like	YhbY-like	CRS1_YhbY	{'CDJ73683': 1}	None	17221	Growth	cytosol	11	3	2	11	3	2	10	3	2
CDJ73731	garD	523	56400.9	9.37e-20	5.4	2.29	[]	[[0, 523]]	None	None	None	None	None	None	None	None	{'CDJ73731': 2}	Fe2+	29	Growth	cytosol	11	2	2	11	2	2	11	2	2
CDJ73886	ansB	348	36850.2	6.12e-20	5.96	5.17	[[0, 17]]	[[17, 348]]	2	1.80e-70;1.30e-29	25-226;234-348	CON;CON	a/b three-layered sandwiches;a/b three-layered sandwiches	Glutaminase/Asparaginase N-terminal domain;Glutaminase/Asparaginase C-terminal domain	Glutaminase/Asparaginase N-terminal domain;Glutaminase/Asparaginase C-terminal domain	Asparaginase;PRK04183	{'CDJ73886': 4}	None	75	Growth	periplasmic space	24	2	3	24	2	3	21	2	2
CDJ73949	prfB	365	41250.2	6.85e-20	4.64	5.75	[]	[[0, 365]]	4	5.60e-41;3.40e-40;1.50e-37;6.80e-14	16-120;123-225;229-307;322-362	CON;CON;CON;CON	alpha bundles;a+b two layers;a+b two layers;a+b two layers	Release factor (Pfam 00472) N-terminal alpha helical domain;Alpha-beta plaits;dsRBD-like;dsRBD-like	Release factor (Pfam 00472) N-terminal alpha helical domain;Ferredoxin-like domain in release factor;Peptidyl-tRNA hydrolase domain-like;Peptidyl-tRNA hydrolase domain-like	PCRF_N_1;PCRF_C;RF-1_N;RF-1_C	{'CDJ73949': 1}	None	10031	No Growth	cytosol	51	2	2	50	2	2	44	2	2
CDJ74077	cysN	475	52557.8	8.73e-20	4.98	0.84	[]	[[0, 475]]	3	5.70e-33;1.30e-17;1.90e-14	32-214;244-327;339-436	CON;CON;CON	a/b three-layered sandwiches;beta barrels;beta barrels	P-loop domains-like;cradle loop barrel;cradle loop barrel	P-loop containing nucleoside triphosphate hydrolases;Alanine racemase-C;Aminomethyltransferase beta-barrel domain	MnmE_helical_2nd;GTP_EFTU_D2_1;GTP_EFTU_D3_1	{'CDJ74076': 4, 'CDJ74077': 4}	None	16	Growth	cytosol	6	2	2	6	2	2	6	2	2
CDJ74101	hypB	290	31564.7	5.24e-20	5.42	25.86	[[0, 74]]	[[74, 290]]	2	1.10e-06;4.10e-06	114-166;232-285	CON;CON	a/b three-layered sandwiches;a/b three-layered sandwiches	P-loop domains-like;P-loop domains-like	P-loop containing nucleoside triphosphate hydrolases;P-loop containing nucleoside triphosphate hydrolases	cobW;MnmE_helical_2nd	{'CDJ74102': 1, 'CDJ74101': 1}	None	164	Growth	cytosol	5	1	2	5	1	2	5	1	2
CDJ74142	proX	330	36022.1	5.98e-20	5.9	3.03	[]	[[0, 330]]	2	1.30e-41;1.50e-27	29-112,257-323;114-235	NC;IS	a/b three-layered sandwiches;a/b three-layered sandwiches	Periplasmic binding protein-like II;Periplasmic binding protein-like II	Periplasmic binding protein-like II;Periplasmic binding protein-like II	OpuAC;OpuAC_2	{'CDJ74144': 2, 'CDJ74143': 2, 'CDJ74142': 1}	None	170	Growth	inner membrane;periplasmic space	50	2	1	49	2	1	44	3	2
CDJ74145	nrdF	319	36442.8	6.05e-20	4.67	10.66	[[288, 319]]	[[0, 288]]	1	3e-79	6-282	CON	alpha bundles	Ferritin/Heme oxygenase/4-helical cytokines	Heme oxygenase/Ribonucleotide reductase	Ribonuc_red_sm	{'CDJ74146': 2, 'CDJ74145': 2}	None	88	Growth	cytosol	3	0	2	3	0	2	3	0	2
CDJ74268	malE	396	43387.1	7.2e-20	5.53	3.54	[[0, 14]]	[[14, 396]]	2	1.00e-49;2.90e-60	32-134;141-361	CON;CON	a/b three-layered sandwiches;a/b three-layered sandwiches	Periplasmic binding protein-like II;Periplasmic binding protein-like II	Periplasmic binding protein-like II;Periplasmic binding protein-like II	SBP_bac_1_N_2;SBP_bac_1_C	None	None	652	Growth	inner membrane;periplasmic space	108	9	2	104	9	2	77	7	2
CDJ74340	yjdM	111	12344.9	2.05e-20	4.97	3.6	[]	[[0, 111]]	2	1.10e-21;2.00e-39	2-36;44-110	CON;CON	few secondary structure elements;beta barrels	Rubredoxin-like;SH3	Rubredoxin-related;SH3	PhnA_Zn_Ribbon;PhnA	{'CDJ74340': 1}	None	5011	Growth	cytosol	7	1	2	6	1	2	6	1	2
CDJ74405	hflK	419	45544.3	7.56e-20	6.19	30.07	[[0, 77], [358, 419]]	[[77, 358]]	1	1.1e-17	149-244	CON	a+b two layers	T-fold	Band 7/SPFH domain	Band_7	{'CDJ74405': 1, 'CDJ74406': 1}	Zn2+	3846	Growth	cytosol;periplasmic space;inner membrane	3	0	2	3	0	2	3	0	2
CDJ74462	yjgA	183	21359	3.55e-20	5.3	12.57	[[0, 20]]	[[20, 183]]	2	4.40e-20;7.80e-34	39-102;115-178	CON;CON	alpha complex topology;alpha complex topology	PSPTO4464 N-terminal domain-like;PSPTO4464 C-terminal domain-like	PSPTO4464 N-terminal domain-like;PSPTO4464 C-terminal domain-like	DUF615_N;DUF615_C	{'CDJ74462': 1}	None	3950	Growth	cytosol	8	1	2	8	1	2	6	1	2
CDJ74507	fecA	774	85320.5	1.42e-19	5.59	5.68	[[0, 38]]	[[38, 774]]	3	2.00e-23;6.20e-26;1.90e-104	35-109;132-250;278-774	CON;CON;CON	a+b complex topology;a+b complex topology;beta barrels	N0 domain in phage tail proteins and secretins-like;N0 domain in phage tail proteins and secretins-like;Outer membrane meander beta-barrels	N0 domain in phage tail proteins and secretins;TonB-dependent receptor plug domain;Ligand-gated protein channel	STN;Plug;TonB_dep_Rec_1	{'CDJ74507': 1, 'CDJ71665': 1, 'CDJ73844': 1, 'CDJ73845': 1}	None	51	Growth	outer membrane	4	2	2	4	2	2	4	2	2
CDJ70684	yacF	247	28291.3	4.7e-20	6.31	1.22	[]	[[0, 247]]	2	1.20e-61;2.00e-35	12-177;173-247	CON;CON	alpha bundles;beta sandwiches	helical domain in YacF-like proteins;beta sandwich domain in YacF-like proteins	helical domain in YacF-like proteins;beta sandwich domain in YacF-like proteins	ZapD_N;ZapD_C	{'CDJ70684': 1}	None	No Info Available	No Info Available	Unknown	12	1	1	12	1	1	12	1	1
CDJ70742	degP	474	49353.7	8.2e-20	8.65	27.85	[[0, 107], [384, 406]]	[[107, 384], [406, 474]]	3	8.20e-74;4.50e-27;4.20e-16	46-60,92-284;288-381;396-468	NC;CON;CON	beta barrels;beta barrels;beta barrels	cradle loop barrel;PDZ domain;PDZ domain	FMN-binding split barrel;PDZ domain;PDZ domain	Trypsin_2;PDZ_2;PDZ_2	{'CDJ70742': 12}	None	2139	Growth	inner membrane;periplasmic space	23	0	0	23	0	0	22	1	1
CDJ70744	yaeH	128	15096	2.51e-20	6.61	3.12	[]	[[0, 128]]	None	None	None	None	None	None	None	None	{'CDJ70744': 1}	None	1093	Growth	Unknown	14	1	1	14	1	1	13	1	1
CDJ70748	map	264	29330.5	4.87e-20	5.64	1.14	[]	[[0, 264]]	1	1.6e-71	6-252	CON	a+b duplicates or obligate multimers	Creatinase/aminopeptidase-like	Creatinase/aminopeptidase	Peptidase_M24	{'CDJ70748': 1}	Fe2+	9464	No Growth	cytosol	32	2	2	31	1	1	29	1	1
CDJ70750	tsf	283	30422.6	5.05e-20	5.22	0.35	[]	[[0, 283]]	3	1.00e-06;2.20e-13;6.80e-26	10-40;59-110;142-263	CON;CON;CON	alpha arrays;a+b two layers;a+b two layers	RuvA-C;T-fold;T-fold	RuvA-C, UBA, CRAL/TRIO-N, HBS1;Elongation factor Ts (EF-Ts), dimerisation domain;Elongation factor Ts (EF-Ts), dimerisation domain	UBA_4;EF_TS;EF_TS	{'CDJ70750': 1}	None	95122	No Growth	cytosol	106	2	1	93	2	1	67	1	1
CDJ70760	fabZ	151	17032.8	2.83e-20	6.84	3.31	[]	[[0, 151]]	1	1.7e-60	8-146	CON	a+b two layers	Thioesterase/thiol ester dehydrase-isomerase-like	Thioesterase/thiol ester dehydrase-isomerase	FabA	{'CDJ70760': 6}	None	19275	No Growth	cytosol	9	1	1	9	1	1	9	1	1
CDJ70778	metQ	271	29431.3	4.89e-20	5.13	9.59	[[0, 25]]	[[25, 271]]	2	3.10e-36;1.30e-48	32-132;113-227	CON;CON	a/b three-layered sandwiches;a/b three-layered sandwiches	Periplasmic binding protein-like II;Periplasmic binding protein-like II	Periplasmic binding protein-like II;Periplasmic binding protein-like II	Lipoprotein_9_1st;Lipoprotein_9_2nd	{'CDJ70780': 2, 'CDJ70779': 2, 'CDJ70778': 1}	None	7841	Growth	inner membrane;periplasmic space	4	1	1	4	1	1	4	1	1
CDJ70790	dnaQ	243	27098.6	4.5e-20	5.54	1.65	[]	[[0, 243]]	1	3.6e-37	8-179	CON	mixed a+b and a/b	Ribonuclease H-like	Ribonuclease H-like	RNase_T	{'CDJ70764': 1, 'CDJ70790': 1, 'CDJ72237': 1}	None	988	Growth	cytosol	3	1	1	3	1	1	3	1	1
CDJ70859	yaiI	152	16969.3	2.82e-20	5.59	0.66	[]	[[0, 152]]	None	None	None	None	None	None	None	None	{'CDJ70859': 1}	None	464	Growth	Unknown	3	0	1	3	0	1	3	0	1
CDJ70863	yaiE	94	10234.3	1.7e-20	4.47	25.53	[[0, 24]]	[[24, 94]]	1	9e-38	1993-03-01	CON	beta sandwiches	jelly-roll	Double-stranded beta-helix	DUF1255	{'CDJ70863': 1}	None	2065	Growth	cytosol	4	1	1	4	1	1	3	1	1
CDJ70907	clpP	207	23186.4	3.85e-20	5.52	4.35	[]	[[0, 207]]	1	1e-88	19-204	CON	a/b three-layered sandwiches	ClpP/crotonase	ClpP/crotonase	CLP_protease	{'CDJ70907': 14, 'CDJ71323': 6, 'CDJ70908': 6}	None	6334	Growth	cytosol	28	1	1	25	1	1	18	1	1
CDJ70911	ppiD	623	68149	1.13e-19	4.94	6.74	[[395, 416]]	[[0, 395], [416, 623]]	2	1.53e-20;1.00e-20	42-124,185-231,237-291;266-353	NC;CON	alpha arrays;a+b two layers	Triger factor/SurA peptide-binding domain-like;FKBP-like	Porin chaperone SurA, peptide-binding domain;FKBP-like	SurA_N_3;Rotamase_3	{'CDJ70911': 1}	None	3717	Growth	inner membrane	13	1	1	13	1	1	13	1	1
CDJ70940	ybaB	109	12014.7	2e-20	5.01	20.18	[[93, 109]]	[[0, 93]]	1	9e-40	1995-09-01	CON	a+b two layers	Ribonuclease PH domain 2-like	YbaB	YbaB_DNA_bd	{'CDJ70940': 2}	None	19500	Growth	bacterial nucleoid;cytosol	12	1	1	9	1	1	9	1	1
CDJ70946	gsk	434	48448.2	8.05e-20	5.5	3.23	[]	[[0, 434]]	1	1.5e-43	37-295,335-414	NC	a/b three-layered sandwiches	Rossmann-like	Ribokinase-like	PfkB	{'CDJ70946': 2}	K+;Mg2+	1792	Growth	cytosol	25	1	1	25	1	1	24	1	1
CDJ70954	ybaS	310	32902.9	5.46e-20	4.81	0.32	[]	[[0, 310]]	2	1.64e-63;3.00e-46	6-84,188-308;64-197	NC;IS	a+b three layers;alpha complex topology	Profilin-like;alpha-helical domain in beta-lactamase/transpeptidase-like proteins	a+b domain in beta-lactamase/transpeptidase-like proteins;alpha-helical domain in beta-lactamase/transpeptidase-like proteins	Glutaminase_1st;Glutaminase_2nd	{'CDJ70954': 4}	None	No Info Available	Growth	Unknown	11	1	1	11	1	1	11	1	1
CDJ70959	ybbL	225	25381.7	4.21e-20	5.27	2.22	[]	[[0, 225]]	1	8.5e-58	8-217	CON	a/b three-layered sandwiches	P-loop domains-like	P-loop containing nucleoside triphosphate hydrolases	ABC_tran	{'CDJ70959': 1}	None	285	Growth	inner membrane	2	0	1	2	0	1	2	0	1
CDJ71045	fes	374	42569	7.07e-20	6.14	0.27	[]	[[0, 374]]	2	7.30e-60;6.00e-08	2-120;229-312	CON;CON	beta sandwiches;a/b three-layered sandwiches	Immunoglobulin-like beta-sandwich;alpha/beta-Hydrolases	Immunoglobulin/Fibronectin type III/E set domains/PapD-like;alpha/beta-Hydrolases	DUF3327;Hydrolase_4	{'CDJ71045': 1}	None	No Info Available	Growth	cytosol	3	1	1	3	1	1	3	1	1
CDJ71055	entE	536	59111.4	9.82e-20	5.42	0.37	[]	[[0, 536]]	4	2.10e-27;8.40e-34;3.70e-22;1.20e-28	27-160;181-339;360-429;432-529	CON;CON;CON;CON	a+b complex topology;a/b three-layered sandwiches;beta barrels;a+b two layers	CoA-dependent acyltransferases;Rossmann-like domain in Acetyl-CoA synthetase-like proteins;beta-barrel domain in acetyl-CoA synthetase-like proteins;Alpha-lytic protease prodomain-like	CoA-dependent acyltransferases;Rossmann-like domain in Acetyl-CoA synthetase-like proteins;beta-barrel domain in acetyl-CoA synthetase-like proteins;a+b domain in acetyl-CoA synthetase-like proteins	AMP-binding_1st;AMP-binding_2nd;AMP-binding_3rd;AMP-binding_C	{'CDJ71056': 2, 'CDJ71043': 1, 'CDJ71047': 1, 'CDJ71055': 2}	Mg2+	32	Growth	cytosol;membrane	22	1	1	22	1	1	21	1	1
CDJ71057	entA	248	26249.3	4.36e-20	4.97	1.61	[]	[[0, 248]]	1	3.5e-67	4-244	CON	a/b three-layered sandwiches	Rossmann-like	NAD(P)-binding Rossmann-fold domains	adh_short_C2_1	{'CDJ71057': 4}	None	36	Growth	cytosol	12	2	2	12	2	2	11	1	1
CDJ71066	dsbG	248	27494.7	4.57e-20	8.32	4.84	[]	[[0, 248]]	2	9.30e-22;2.10e-16	21-78;111-156,195-228	CON;NC	a+b two layers;a+b three layers	Cystatin-like;Thioredoxin-like	DsbC/DsbG N-terminal domain-like;Thioredoxin-like	DsbC_N;DSBA_1	{'CDJ71066': 2}	None	543	Growth	periplasmic space	5	1	1	5	1	1	5	1	1
CDJ71084	cspE	69	7463.35	1.24e-20	8.09	4.35	[]	[[0, 69]]	1	1.1e-36	1966-05-01	CON	beta barrels	OB-fold	Nucleic acid-binding proteins	CSD	{'CDJ71084': 2}	None	186416	Growth	cytosol	38	0	0	38	0	0	25	1	1
CDJ71101	leuS	860	97232.7	1.61e-19	5.16	0.7	[]	[[0, 860]]	5	6.40e-68;5.60e-25;3.00e-15;4.30e-14;1.80e-28	33-151,191-232,413-434,485-549,601-663;150-225;233-354;685-800;798-860	NC;IS;IS;CON;CON	alpha bundles;few secondary structure elements;beta barrels;alpha bundles;a+b two layers	Anticodon-binding domain of a subclass of class I aminoacyl-tRNA synthetases;Rubredoxin-like;cradle loop barrel;Anticodon-binding domain of a subclass of class I aminoacyl-tRNA synthetases;beta-Grasp	Anticodon-binding domain of a subclass of class I aminoacyl-tRNA synthetases;Rubredoxin-related;acid protease;Anticodon-binding domain of a subclass of class I aminoacyl-tRNA synthetases;beta-grasp fold domain in leucine-tRNA ligase	tRNA-synt_1g;tRNA-synt_1_3rd;tRNA-synt_1_2nd;Anticodon_1;leuS_3rd	{'CDJ71101': 1}	None	No Info Available	No Info Available	cytosol	102	2	1	99	2	1	87	2	1
CDJ71102	ybeL	160	18797	3.12e-20	5.11	4.38	[]	[[0, 160]]	1	6.5e-06	30-86	CON	a/b three-layered sandwiches	Thiamin diphosphate-binding fold (THDP-binding)	Thiamin diphosphate-binding fold (THDP-binding)	E1_dh	{'CDJ71102': 1}	None	463	Growth	Unknown	10	1	1	10	1	1	10	1	1
CDJ71110	rihA	311	33822.5	5.62e-20	4.84	0.32	[]	[[0, 311]]	1	1.1e-117	4-307	CON	a/b three-layered sandwiches	Nucleoside hydrolase	Nucleoside hydrolase	IU_nuc_hydro	{'CDJ71110': 4}	None	516	Growth	cytosol	14	1	1	14	1	1	13	1	1
CDJ71133	fldA	176	19736.7	3.28e-20	4.21	1.14	[]	[[0, 176]]	1	1.9e-39	5-166	CON	alpha bundles	Four-helical up-and-down bundle	Cytochromes	Flavodoxin_1	{'CDJ71133': 1}	None	14243	No Growth	cytosol	36	1	1	36	1	1	27	1	1
CDJ71136	seqA	181	20315.2	3.37e-20	8.82	7.18	[]	[[0, 181]]	2	8.10e-25;6.30e-54	6-34;69-179	CON;CON	alpha arrays;alpha arrays	HTH;DEATH domain	Ribbon-helix-helix;Replication modulator SeqA-C	SeqA_N;SeqA	{'CDJ71136': 1}	None	4435	Growth	cytosol	4	1	1	4	1	1	4	1	1
CDJ71172	sucA	933	105060	1.74e-19	6.04	3.75	[[904, 933]]	[[0, 904]]	3	2.70e-96;3.90e-60;4.50e-57	148-530;584-783;802-930	CON;CON;CON	a/b three-layered sandwiches;a/b three-layered sandwiches;a/b three-layered sandwiches	Thiamin diphosphate-binding fold (THDP-binding);Thiamin diphosphate-binding fold (THDP-binding);TK C-terminal domain-like	Thiamin diphosphate-binding fold (THDP-binding);Thiamin diphosphate-binding fold (THDP-binding);TK C-terminal domain-like	E1_dh;Transket_pyr;OxoGdeHyase_C	{'CDJ71172': 12, 'CDJ71173': 24, 'CDJ70697': 2}	thiamine diphosphate;Mg2+	3431	Growth	cytosol	99	3	1	97	3	1	84	3	1
CDJ71173	sucB	405	44010.9	7.31e-20	5.58	40.99	[[0, 179]]	[[179, 405]]	3	1.30e-18;7.00e-19;6.20e-93	17-76;114-151;177-402	CON;CON;CON	a+b complex topology;alpha arrays;a+b complex topology	alpha/beta-Hammerhead/Barrel-sandwich hybrid;Peripheral subunit-binding domain of 2-oxo acid dehydrogenase complex;CoA-dependent acyltransferases	Single hybrid motif;Peripheral subunit-binding domain of 2-oxo acid dehydrogenase complex;CoA-dependent acyltransferases	Biotin_lipoyl;E3_binding;2-oxoacid_dh	{'CDJ71172': 12, 'CDJ71173': 24, 'CDJ70697': 2}	thiamine diphosphate;FAD;Mg2+	10970	Growth	cytosol	56	1	1	53	1	1	41	1	1
CDJ71174	sucC	388	41392.2	6.87e-20	5.37	0.77	[]	[[0, 388]]	2	1.80e-83;1.80e-64	1-219;240-383	CON;CON	a+b complex topology;a/b three-layered sandwiches	Protein kinase/SAICAR synthase/ATP-grasp;Flavodoxin-like	ATP-grasp;Succinyl-CoA synthetase domains	ATP-grasp_2;Citrate_bind	{'CDJ71175': 2, 'CDJ71174': 2}	Mg2	5335	Growth	cytosol	93	4	3	92	4	3	67	3	1
CDJ71187	tolB	430	45954.9	7.63e-20	6.98	5.35	[[0, 23]]	[[23, 430]]	2	1.00e-46;1.50e-84	35-158;163-428	CON;CON	a/b three-layered sandwiches;beta duplicates or obligate multimers	TolB, N-terminal domain;beta-propeller-like	TolB, N-terminal domain;5-bladed	TolB_N;DPPIV_N_1	{'CDJ71188': 1, 'CDJ71186': 1, 'CDJ71187': 1, 'CDJ71185': 1, 'CDJ71184': 1}	None	6049	Growth	periplasmic space	30	1	1	30	1	1	28	1	1
CDJ71193	ybgS	126	12871.9	2.14e-20	4.61	100	[[0, 126]]	[]	None	None	None	None	None	None	None	None	{'CDJ71193': 1}	None	34	Growth	Unknown	4	1	1	4	1	1	4	1	1
CDJ71199	galE	338	37264.7	6.19e-20	5.89	1.48	[]	[[0, 338]]	1	1.6e-125	1-336	CON	a/b three-layered sandwiches	Rossmann-like	NAD(P)-binding Rossmann-fold domains	GDP_Man_Dehyd	{'CDJ71199': 2}	NAD+	1734	Growth	cytosol	56	1	0	55	1	0	47	2	1
CDJ71203	modA	257	27363.9	4.54e-20	7.81	2.72	[]	[[0, 257]]	2	7.50e-42;1.50e-36	29-123,234-255;107-218	NC;IS	a/b three-layered sandwiches;a/b three-layered sandwiches	Periplasmic binding protein-like II;Periplasmic binding protein-like II	Periplasmic binding protein-like II;Periplasmic binding protein-like II	SBP_bac_11;SBP_bac_11_1	{'CDJ71205': 1, 'CDJ71204': 2, 'CDJ71203': 1}	None	769	Growth	periplasmic space	21	1	1	21	1	1	21	1	1
CDJ71242	ybiC	361	38896.7	6.46e-20	5.96	1.39	[]	[[0, 361]]	1	4.5e-114	6-342	CON	a+b three layers	L-sulfolactate dehydrogenase-like	L-sulfolactate dehydrogenase-like	Ldh_2	{'CDJ71242': 1}	None	914	Growth	cytosol	8	1	1	8	1	1	8	1	1
CDJ71263	ybiV	271	30412.5	5.05e-20	5.91	1.11	[]	[[0, 271]]	1	9.4e-65	3-263	CON	a+b two layers	Cof C2 cap domain	Cof C2 cap domain	Hydrolase_3	{'CDJ71263': 1}	Mg2+	486	Growth	cytosol	6	1	1	6	1	1	6	1	1
CDJ71294	ybjN	158	17665.9	2.93e-20	4.12	8.23	[]	[[0, 158]]	1	9e-47	4-139	CON	a+b two layers	Type III secretory system chaperone-like	Type III secretory system chaperone	YbjN	{'CDJ71294': 1}	None	1365	Growth	cytosol	6	1	1	6	1	1	6	1	1
CDJ71305	artP	242	27021.7	4.49e-20	6.17	1.24	[]	[[0, 242]]	1	5.7e-70	3-229	CON	a/b three-layered sandwiches	P-loop domains-like	P-loop containing nucleoside triphosphate hydrolases	ABC_tran	{'CDJ71304': 1, 'CDJ71302': 1, 'CDJ71303': 1, 'CDJ71305': 2}	None	1392	Growth	inner membrane	2	1	1	2	1	1	2	1	1
CDJ71324	infA	72	8249.49	1.37e-20	9.22	9.72	[]	[[0, 72]]	1	6.8e-36	1971-03-01	CON	beta barrels	OB-fold	Nucleic acid-binding proteins	eIF-1a	{'CDJ71324': 1}	None	30461	No Growth	cytosol	10	1	1	10	1	1	10	1	1
CDJ71329	lrp	164	18886.6	3.14e-20	8.9	6.1	[]	[[0, 164]]	2	5.40e-28;6.60e-32	12-68;74-155	CON;CON	alpha arrays;a+b two layers	HTH;Alpha-beta plaits	winged;Dimeric alpha+beta barrel	HTH_AsnC-type;AsnC_trans_reg	{'CDJ71329': 1}	None	4901	Growth	cytosol	13	1	1	13	1	1	13	1	1
CDJ71331	lolA	203	22496.8	3.74e-20	6.28	14.29	[[0, 20]]	[[20, 203]]	1	2.4e-62	23-201	CON	beta meanders	Lipoprotein localization factors LolAB	Lipoprotein localization factors LolAB	LolA	{'CDJ71331': 1}	None	1198	No Growth	periplasmic space	15	1	1	15	1	1	13	1	1
CDJ71343	pflB	760	85356.2	1.42e-19	5.69	3.42	[[615, 639]]	[[0, 615], [639, 760]]	1	1.6e-221	76-757	CON	a/b barrels	Ten stranded beta/alpha barrel	Ten stranded beta/alpha barrel	PFL-like	{'CDJ71343': 2}	None	10029	Growth	cytosol	171	4	0	155	5	0	126	5	1
CDJ71347	serC	362	39782.8	6.61e-20	5.37	0.83	[]	[[0, 362]]	1	6.4e-43	263-361	CON	a+b two layers	C-terminal domain in some PLP-dependent transferases	C-terminal domain in some PLP-dependent transferases	Aminotran_5_C_1	{'CDJ71347': 2}	pyridoxal 5-phosphate	3643	Growth	cytosol	42	1	1	40	1	1	37	1	1
CDJ71372	pepN	870	98917.8	1.64e-19	5.14	0.81	[]	[[0, 870]]	4	1.20e-33;4.10e-80;3.30e-35;4.60e-114	11-193;204-444;445-544;555-865	CON;CON;CON;CON	beta sandwiches;mixed a+b and a/b;beta sandwiches;alpha superhelices	Baculovirus p35 protein-related;Zincin-like;Immunoglobulin-like beta-sandwich;Repetitive alpha hairpins	Baculovirus p35 protein-related;Metalloproteases (zincins) catalytic domain;Immunoglobulin/Fibronectin type III/E set domains/PapD-like;ARM repeat	Peptidase_M1_2;Peptidase_M1_1;DUF3458;DUF3458_C	{'CDJ71372': 1}	None	3051	Growth	cytosol;inner membrane	105	3	1	102	2	1	86	2	1
CDJ71387	ycbX	369	40643.9	6.75e-20	7.58	1.35	[]	[[0, 369]]	2	2.30e-08;7.00e-15	25-120;294-363	CON;CON	beta complex topology;a+b two layers	MOSC N-terminal domain-like;beta-Grasp	MOSC N-terminal domain-like;Ubiquitin-like	MOSC_N;Fer2	{'CDJ71387': 1}	None	649	Growth	periplasmic space	14	1	1	14	1	1	14	1	1
CDJ71394	fabA	172	18968.8	3.15e-20	6.13	5.81	[]	[[0, 172]]	1	5.6e-43	29-163	CON	a+b two layers	Thioesterase/thiol ester dehydrase-isomerase-like	Thioesterase/thiol ester dehydrase-isomerase	FabA	{'CDJ71394': 2}	None	22820	No Growth	cytosol	24	1	1	22	1	1	21	1	1
CDJ71433	gnsA	57	6575.54	1.09e-20	5.39	0	[]	[[0, 57]]	1	7.4e-38	1957-02-01	CON	a+b duplicates or obligate multimers	GnsA	GnsA	GnsAB_toxin	{'CDJ71433': 2}	None	6667	Growth	cytosol	4	0	1	4	0	1	3	1	1
CDJ71441	cbpM	101	11512.1	1.91e-20	5.23	2.97	[]	[[0, 101]]	1	3.5e-39	1979-06-01	CON	alpha arrays	HTH	Putative DNA-binding domain	MerR_2	{'CDJ71441': 1}	None	477	Growth	cytosol	2	1	1	2	1	1	2	1	1
CDJ71442	cbpA	306	34454.6	5.72e-20	6.33	7.19	[]	[[0, 306]]	3	1.30e-27;2.40e-15;1.10e-21	4-68;119-200;204-290	CON;CON;CON	alpha bundles;beta sandwiches;beta sandwiches	Chaperone J-domain;HSP40/DnaJ peptide-binding domain;HSP40/DnaJ peptide-binding domain	Chaperone J-domain;HSP40/DnaJ peptide-binding domain;HSP40/DnaJ peptide-binding domain	DnaJ;DnaJ_C_N;DnaJ_C_C	{'CDJ71442': 1}	None	508	Growth	bacterial nucleoid;cytosol	7	1	1	7	1	1	7	1	1
CDJ71458	efeO	375	41137.1	6.83e-20	4.98	6.93	[[0, 27]]	[[27, 375]]	2	1.90e-06;4.90e-60	31-116;135-374	CON;CON	beta sandwiches;alpha bundles	Cupredoxin-like;Imelysin peptidase-like	Cupredoxin-related;Imelysin peptidase-like	Cupredoxin_1;Peptidase_M75	{'CDJ71458': 1}	None	895	Growth	periplasmic space	32	3	3	32	3	3	28	1	1
CDJ71521	rluC	319	36026.1	5.98e-20	9.85	1.88	[]	[[0, 319]]	2	2.10e-07;8.60e-64	20-68;98-309	CON;CON	a+b two layers;a+b two layers	beta-Grasp;Alpha-beta plaits	Alpha-L RNA-binding motif;Pseudouridine synthase	S4_1;PseudoU_synth_2	{'CDJ71521': 1}	None	2439	Growth	cytosol	8	1	1	8	1	1	8	1	1
CDJ71568	mnmA	368	40958.9	6.8e-20	4.94	1.09	[]	[[0, 368]]	3	9.60e-55;6.70e-36;3.60e-37	4-194;206-277;284-362	CON;CON;CON	a/b three-layered sandwiches;beta barrels;beta barrels	HUP domain-like;SH3;cradle loop barrel	HUP domains;PRC-barrel domain;Aminomethyltransferase beta-barrel domain	NAD_synthase;tRNA_Me_trans_2nd;tRNA_Me_trans_3rd	{'CDJ71568': 1}	None	2192	Growth	cytosol	27	1	1	27	1	1	24	1	1
CDJ71590	ycgK	133	14905.6	2.48e-20	9.5	12.78	[[0, 23]]	[[23, 133]]	1	9.2e-24	36-131	CON	beta sandwiches	jelly-roll	Galactose-binding domain-like	PPC	{'CDJ71590': 1}	None	761	Growth	cytosol;periplasmic space	2	0	1	2	0	1	2	0	1
CDJ71646	ychJ	152	16990.2	2.82e-20	6.92	2.63	[]	[[0, 152]]	2	1.70e-36;4.50e-09	27-128;139-151	CON;CON	a+b two layers;few secondary structure elements	Cystatin-like;Sec-C motif	NTF2-like;Sec-C motif	YchJ;SEC-C	{'CDJ71646': 1}	None	836	Growth	cytosol	4	1	1	4	1	1	4	1	1
tr	malG	296	32225	5.35e-20	9.01	3.72	[]	[[0, 296]]	4	2.60e-174;7.70e-55;1.40e-64;2.60e-60	17-410;35-154;188-284,325-408;15-280	CON;CON;NC;CON	a/b barrels;beta sandwiches;a/b three-layered sandwiches;alpha bundles	TIM beta/alpha-barrel;HSP20-like;Phosphorylase/hydrolase-like;Type II ABC exporter transmembrane domain fold	TIM barrels;B2 domain of PilQ;Zn-dependent exopeptidases;Type I ABC importer transmembrane domain fold	Tagatose_6_P_K;AMIN;Amidase_3;BPD_transp_1	{'tr': 1}	None	No Info Available	No Info Available	cytosol	10	1	1	10	1	1	10	1	1
CDJ71664	yciI	98	10601.9	1.76e-20	5.19	1.02	[]	[[0, 98]]	1	1.4e-40	1997-01-01	CON	a+b two layers	Alpha-beta plaits	Dimeric alpha+beta barrel	YCII	{'CDJ71664': 1}	None	1251	Growth	cytosol	9	1	1	9	1	1	7	1	1
CDJ71666	yciA	132	14230.4	2.36e-20	7.72	10.61	[]	[[0, 132]]	1	2.1e-14	1997-08-01	CON	a+b two layers	Thioesterase/thiol ester dehydrase-isomerase-like	Thioesterase/thiol ester dehydrase-isomerase	4HBT	{'CDJ71666': 1}	None	2781	Growth	cytosol	5	1	1	5	1	1	5	1	1
CDJ71673	trpA	268	28723.8	4.77e-20	5.31	1.49	[]	[[0, 268]]	1	2.6e-90	7-264	CON	a/b barrels	TIM beta/alpha-barrel	TIM barrels	Trp_syntA	{'CDJ71673': 2, 'CDJ71674': 2}	pyridoxal 5-phosphate	544	Growth	cytosol	21	1	1	21	1	1	19	1	1
CDJ71699	yciT	249	27602.3	4.58e-20	5.99	1.61	[]	[[0, 249]]	1	6.5e-08	1951-07-01	CON	alpha arrays	HTH	winged	HTH_IclR	{'CDJ71699': 1}	None	1461	Growth	cytosol	16	1	1	16	1	1	16	1	1
CDJ71740	ycjG	321	34673.6	5.76e-20	4.96	0.62	[]	[[0, 321]]	2	2.70e-22;2.10e-41	3-112;122-320	CON;CON	a+b two layers;a/b barrels	Enolase-N/ribosomal protein;TIM beta/alpha-barrel	Enolase N-terminal domain-like;TIM barrels	MR_MLE_N;MR_MLE_C_1	{'CDJ71740': 1}	None	96	Growth	cytosol	3	1	1	3	1	1	3	1	1
CDJ71748	uspE	316	35706.4	5.93e-20	5.16	4.11	[]	[[0, 316]]	2	5.40e-20;1.40e-23	3-146;172-300	CON;CON	a/b three-layered sandwiches;a/b three-layered sandwiches	HUP domain-like;HUP domain-like	HUP domains;HUP domains	Usp;Usp	{'CDJ71748': 1}	None	542	Growth	cytosol	26	1	1	26	1	1	23	1	1
CDJ71846	ydcS	381	42294.7	7.02e-20	7	6.04	[[0, 24]]	[[24, 381]]	1	6.5e-24	55-326	CON	a/b three-layered sandwiches	Periplasmic binding protein-like II	Periplasmic binding protein-like II	SBP_bac_6	None	None	11	Growth	periplasmic space	1	1	1	1	1	1	1	1	1
CDJ71876	fdnG	1015	112915	1.88e-19	6.54	0.49	[]	[[0, 1015]]	4	1.10e-24;1.50e-62;6.80e-55;3.30e-38	44-104;205-308,344-447;408-471,517-701,736-782,821-849;885-1014	CON;NC;NC;CON	a+b two layers;a/b three-layered sandwiches;a/b three-layered sandwiches;beta barrels	Formate dehydrogenase/DMSO reductase, domain 1;Rossmann-like;Rossmann-like;cradle loop barrel	Formate dehydrogenase/DMSO reductase, domain 1;Formate dehydrogenase/DMSO reductase, domains 2 and 3;Formate dehydrogenase/DMSO reductase, domains 2 and 3;double psi	Molybdop_Fe4S4;Molybdopterin_1st_1;Molybdopterin_2nd;Molydop_binding	{'CDJ71878': 1, 'CDJ71877': 1, 'CDJ71876': 1}	heme b;a [4Fe-4S] iron-sulfur cluster;bis(guanylyl molybdopterin) cofactor	2	Growth	periplasmic space	1	0	1	1	0	1	1	0	1
CDJ71896	pqqL	931	104655	1.74e-19	5.95	5.05	[[0, 23], [731, 754]]	[[23, 731], [754, 931]]	4	6.50e-65;9.90e-10;1.80e-17;1.10e-19	36-253;289-451;520-731;771-930	CON;CON;CON;CON	a+b two layers;a+b two layers;a+b two layers;a+b two layers	LuxS, MPP, ThrRS/AlaRS common domain;LuxS, MPP, ThrRS/AlaRS common domain;LuxS, MPP, ThrRS/AlaRS common domain;LuxS, MPP, ThrRS/AlaRS common domain	LuxS/MPP-like metallohydrolase;LuxS/MPP-like metallohydrolase;LuxS/MPP-like metallohydrolase;LuxS/MPP-like metallohydrolase	Peptidase_M16;PqqL_like;Peptidase_M16;Peptidase_M16_C_2	{'CDJ71896': 1}	None	48	Growth	periplasmic space;cytosol	4	0	1	4	0	1	4	0	1
CDJ71964	relB	79	9071.37	1.51e-20	4.81	3.8	[]	[[0, 79]]	1	1.6e-30	1975-02-01	CON	alpha arrays	HTH	Ribbon-helix-helix	RelB	{'CDJ71964': 4, 'CDJ71963': 4}	None	2831	Growth	cytosol	1	0	1	1	0	1	1	0	1
CDJ71978	ynfB	113	12908.5	2.14e-20	9.15	37.17	[[0, 39]]	[[39, 113]]	None	None	None	None	None	None	None	None	{'CDJ71978': 1}	None	2432	Growth	outer membrane	2	1	1	2	1	1	2	1	1
CDJ72017	malY	390	43641.4	7.25e-20	5.25	0.26	[]	[[0, 390]]	2	3.30e-46;1.50e-25	26-282;287-386	CON;CON	a/b three-layered sandwiches;a+b two layers	PLP-dependent transferases;C-terminal domain in some PLP-dependent transferases	PLP-dependent transferases;C-terminal domain in some PLP-dependent transferases	Aminotran_1_2_N;Aminotran_1_2_C_2	{'CDJ72017': 2}	pyridoxal 5-phosphate	179	Growth	cytosol	2	0	1	2	0	1	2	0	1
CDJ72018	add	333	36397	6.04e-20	5.36	0.6	[]	[[0, 333]]	1	1.4e-94	6-330	CON	a/b barrels	TIM beta/alpha-barrel	TIM barrels	A_deaminase	{'CDJ72018': 1}	None	724	Growth	cytosol	26	1	1	26	1	1	22	1	1
CDJ72036	anmK	369	39495.8	6.56e-20	5.7	1.08	[]	[[0, 369]]	1	2.8e-148	5-367	CON	mixed a+b and a/b	Ribonuclease H-like	Ribonuclease H-like	AnmK	{'CDJ72036': 1}	Mg2+	217	Growth	Unknown	2	1	1	2	1	1	2	1	1
CDJ72058	cfa	382	43908.5	7.29e-20	5.69	1.31	[]	[[0, 382]]	1	1e-97	118-371	CON	a/b three-layered sandwiches	Rossmann-like	S-adenosyl-L-methionine-dependent methyltransferases	CMAS	{'CDJ72058': 2}	hydrogencarbonate	1049	Growth	inner membrane;cytosol	7	1	1	7	1	1	7	1	1
CDJ72059	ribC	213	23444.6	3.89e-20	5.64	4.22	[]	[[0, 213]]	2	1.80e-33;2.30e-24	1-92;99-185	CON;CON	beta barrels;beta barrels	cradle loop barrel;cradle loop barrel	Alanine racemase-C;Alanine racemase-C	Lum_binding;Lum_binding	{'CDJ72059': 3}	None	2279	No Growth	cytosol	13	3	1	13	3	1	13	3	1
CDJ72075	sufS	406	44433.2	7.38e-20	5.89	0.49	[]	[[0, 406]]	2	7.70e-62;2.50e-06	25-294;313-401	CON;CON	a/b three-layered sandwiches;a+b two layers	PLP-dependent transferases;C-terminal domain in some PLP-dependent transferases	PLP-dependent transferases;C-terminal domain in some PLP-dependent transferases	Aminotran_5_N;KOG1383	{'CDJ72075': 2}	pyridoxal 5-phosphate	63	Growth	cytosol	7	1	1	7	1	1	7	1	1
CDJ72077	sufC	248	27582	4.58e-20	4.84	0.81	[]	[[0, 248]]	1	2.7e-46	1-232	CON	a/b three-layered sandwiches	P-loop domains-like	P-loop containing nucleoside triphosphate hydrolases	ABC_tran	{'CDJ72078': 1, 'CDJ72077': 2, 'CDJ72076': 1}	None	117	Growth	cytosol	10	2	1	10	2	1	10	2	1
CDJ72078	sufB	495	54744.7	9.09e-20	5.06	2.02	[]	[[0, 495]]	1	6.2e-156	38-492	CON	beta duplicates or obligate multimers	Single-stranded right-handed beta-helix	Stabilizer of iron transporter sufD	UPF0051	{'CDJ72078': 1, 'CDJ72077': 2, 'CDJ72076': 1}	None	75	Growth	cytosol	3	0	1	3	0	1	3	0	1
CDJ72100	ydiE	63	7117.07	1.18e-20	9.77	42.86	[[0, 27]]	[[27, 63]]	1	1.3e-27	26-63	CON	beta meanders	Hemin uptake protein hemP	Hemin uptake protein hemP	hemP	{'CDJ72100': 2}	None	189	Growth	Unknown	1	0	1	1	0	1	1	0	1
CDJ72155	gdhA	447	48580.8	8.07e-20	5.98	2.01	[]	[[0, 447]]	2	2.90e-62;9.70e-84	48-200;202-446	CON;CON	a/b three-layered sandwiches;a/b three-layered sandwiches	Flavodoxin-like;Rossmann-like	Aminoacid dehydrogenase-like, N-terminal domain;NAD(P)-binding Rossmann-fold domains	ELFV_dehydrog_N;ELFV_dehydrog	{'CDJ72155': 6}	None	373	Growth	cytosol	20	1	1	20	1	1	19	1	1
CDJ72159	ydjA	183	20058.8	3.33e-20	6.31	0.55	[]	[[0, 183]]	1	2.8e-34	1-168	CON	a+b two layers	Alpha-beta plaits	FMN-dependent nitroreductase-like	Nitroreductase	{'CDJ72159': 2}	None	2089	Growth	cytosol	24	1	1	23	1	1	21	1	1
CDJ72181	yeaK	167	17850.4	2.96e-20	6.51	4.19	[]	[[0, 167]]	1	1.2e-37	14-163	CON	a+b complex topology	YbaK/ProRS associated domain	YbaK/ProRS associated domain	tRNA_edit	{'CDJ72181': 1}	None	747	Growth	cytosol	2	0	1	2	0	1	2	0	1
CDJ72199	fadD	561	62331.2	1.04e-19	6.22	2.67	[]	[[0, 561]]	4	3.70e-41;4.80e-42;7.50e-34;1.30e-33	24-151;205-370;380-452;455-551	CON;CON;CON;CON	a+b complex topology;a/b three-layered sandwiches;beta barrels;a+b two layers	CoA-dependent acyltransferases;Rossmann-like domain in Acetyl-CoA synthetase-like proteins;beta-barrel domain in acetyl-CoA synthetase-like proteins;Alpha-lytic protease prodomain-like	CoA-dependent acyltransferases;Rossmann-like domain in Acetyl-CoA synthetase-like proteins;beta-barrel domain in acetyl-CoA synthetase-like proteins;a+b domain in acetyl-CoA synthetase-like proteins	AMP-binding_1st;AMP-binding_2nd;AMP-binding_3rd;AMP-binding_C	{'CDJ72199': 2}	Mg2+	682	Growth	inner membrane;cytosol	2	1	1	2	1	1	2	1	1
CDJ72210	yoaE	518	56527.4	9.39e-20	4.88	2.9	[]	[[0, 518]]	2	3.00e-16;1.70e-19	301-419;435-508	CON;CON	a+b duplicates or obligate multimers;a+b complex topology	CBS-domain;FAD-binding domain-like	CBS-domain;CorC/HlyC domain-like	IMPDH_2nd_1;CorC_HlyC	{'CDJ72210': 1}	None	397	Growth	inner membrane	1	0	1	1	0	1	1	0	1
CDJ72359	amn	484	53994.2	8.97e-20	5.9	1.65	[]	[[0, 484]]	1	4.4e-21	264-434	CON	a/b three-layered sandwiches	Phosphorylase/hydrolase-like	Peptidyl-tRNA hydrolase-like	PNP_UDP_1	{'CDJ72359': 6}	None	521	Growth	cytosol	16	1	1	16	1	1	16	1	1
CDJ72371	flu	1039	106824	1.77e-19	5.78	15.78	[[0, 62], [730, 821], [929, 1039]]	[[62, 730], [821, 929]]	3	1.00e-58;1.20e-29;3.90e-19	70-324;485-703;766-1039	CON;CON;CON	beta duplicates or obligate multimers;beta duplicates or obligate multimers;beta barrels	Single-stranded right-handed beta-helix;Single-stranded right-handed beta-helix;Outer membrane meander beta-barrels	Pectin lyase-like;Pectin lyase-like;OMPA-like	AIDA;Pertactin;Autotransporter	{'CDJ72371': 1}	None	122	Growth	periplasmic space;extracellular space;outer membrane	1	0	1	1	0	1	1	0	1
CDJ72379	sbmC	157	18081.2	3e-20	4.61	2.55	[]	[[0, 157]]	1	7.3e-19	2-152	CON	a+b duplicates or obligate multimers	Probable bacterial effector-binding domain	Probable bacterial effector-binding domain	GyrI-like	{'CDJ72379': 1}	None	81	Growth	cytosol	1	1	1	1	1	1	1	1	1
CDJ72382	yeeD	75	8148.23	1.35e-20	4.16	1.33	[]	[[0, 75]]	1	1.2e-23	1974-04-01	CON	a+b two layers	IF3-like	SirA-like	TusA	{'CDJ72382': 1}	None	477	Growth	cytosol	1	1	1	1	1	1	1	1	1
CDJ72386	yeeZ	274	29679.6	4.93e-20	5.28	12.41	[[0, 33]]	[[33, 274]]	1	3.7e-27	7-266	CON	a/b three-layered sandwiches	Rossmann-like	NAD(P)-binding Rossmann-fold domains	GDP_Man_Dehyd_1	{'CDJ72386': 1}	None	904	Growth	cytosol	17	1	1	17	1	1	16	1	1
CDJ72392	hisC	356	39359.7	6.54e-20	5.01	0.84	[]	[[0, 356]]	2	4.00e-51;6.00e-30	49-258;265-353	CON;CON	a/b three-layered sandwiches;a+b two layers	PLP-dependent transferases;C-terminal domain in some PLP-dependent transferases	PLP-dependent transferases;C-terminal domain in some PLP-dependent transferases	Aminotran_1_2_N;Aminotran_1_2_C_12	{'CDJ72392': 2}	None	1377	Growth	cytosol	9	1	1	9	1	1	9	1	1
CDJ72395	hisA	245	26032.3	4.32e-20	4.94	0.41	[]	[[0, 245]]	1	6.9e-74	2-242	CON	a/b barrels	TIM beta/alpha-barrel	TIM barrels	His_biosynth	{'CDJ72395': 1}	None	872	Growth	cytosol	5	1	1	5	1	1	5	1	1
CDJ72406	glf	367	42965.3	7.13e-20	6.62	0.27	[]	[[0, 367]]	2	1.70e-18;1.40e-32	4-210;245-311	CON;CON	a/b three-layered sandwiches;a+b two layers	Rossmann-like;FAD-linked reductases, C-terminal domain-like	FAD/NAD(P)-binding domain;FAD-linked reductases-C	Amino_oxidase_1st;GLF	{'CDJ72406': 1}	FAD	3076	No Info Available	cytosol	46	1	1	45	1	1	40	1	1
CDJ72547	narP	215	23574.7	3.91e-20	4.82	1.86	[]	[[0, 215]]	2	3.30e-26;4.40e-25	8-122;154-210	CON;CON	a/b three-layered sandwiches;alpha arrays	Flavodoxin-like;HTH	CheY-like;tetra-helical, LuxR-like	Response_reg;GerE	{'CDJ72547': 1}	None	1731	Growth	cytosol	3	1	1	3	1	1	3	1	1
CDJ72590	yfaE	84	9292.68	1.54e-20	4.98	3.57	[]	[[0, 84]]	1	1.2e-13	17-83	CON	a+b two layers	beta-Grasp	Ubiquitin-like	Fer2	{'CDJ72590': 1}	None	814	Growth	cytosol	2	1	1	2	1	1	1	1	1
CDJ72641	nuoC	596	68235.3	1.13e-19	5.98	2.01	[]	[[0, 596]]	4	1.30e-50;2.20e-25;3.72e-35;1.60e-70	35-182;212-273;253-321,490-564;296-490	CON;CON;NC;IS	a+b two layers;a+b two layers;a+b two layers;alpha complex topology	Nqo5-like;FAD-linked reductases, C-terminal domain-like;FAD-linked reductases, C-terminal domain-like;alpha-helical domain in nickel-iron hydrogenase, large subunit	Nqo5-like;Ni-Fe binding domain in nickel-iron hydrogenase large subunit;Ni-Fe binding domain in nickel-iron hydrogenase large subunit;alpha-helical domain in nickel-iron hydrogenase, large subunit	Complex1_30kDa;NuoD;Complex1_49kDa_2nd;Complex1_49kDa_1st	{'CDJ72642': 1, 'CDJ72641': 1, 'CDJ72640': 1, 'CDJ72639': 1, 'CDJ72638': 1, 'CDJ72636': 1}	Mg2+;a [2Fe-2S] iron-sulfur cluster;a [4Fe-4S] iron-sulfur cluster;Ca2+;FMN	3010	Growth	cytosol;inner membrane	28	1	1	28	1	1	26	1	1
CDJ72642	nuoB	220	25055.6	4.16e-20	5.59	14.09	[[0, 14], [201, 220]]	[[14, 201]]	1	4.1e-35	50-182	CON	a/b three-layered sandwiches	Flavodoxin-like	CheY-like	Oxidored_q6	{'CDJ72642': 1, 'CDJ72641': 1, 'CDJ72640': 1, 'CDJ72639': 1, 'CDJ72638': 1, 'CDJ72636': 1}	Mg2+;a [2Fe-2S] iron-sulfur cluster;a [4Fe-4S] iron-sulfur cluster;Ca2+;FMN	4225	Growth	inner membrane	7	1	1	7	1	1	6	1	1
CDJ72664	hisJ	260	28483	4.73e-20	5.47	7.69	[[0, 20]]	[[20, 260]]	2	1.00e-32;1.20e-25	27-126;115-207	CON;CON	a/b three-layered sandwiches;a/b three-layered sandwiches	Periplasmic binding protein-like II;Periplasmic binding protein-like II	Periplasmic binding protein-like II;Periplasmic binding protein-like II	SBP_bac_3_1st;SBP_bac_3_2nd	{'CDJ72661': 2, 'CDJ72662': 1, 'CDJ72663': 1, 'CDJ72664': 1}	None	1763	Growth	periplasmic space	22	1	1	22	1	1	21	1	1
CDJ72671	accD	304	33321.6	5.53e-20	7.58	10.53	[[282, 304]]	[[0, 282]]	1	1.9e-100	55-274	CON	a/b three-layered sandwiches	ClpP/crotonase	ClpP/crotonase	Carboxyl_trans_N	{'CDJ70765': 2, 'CDJ72671': 2}	None	8774	No Growth	cytosol	22	1	1	21	1	1	21	1	1
CDJ72757	cysK	323	34489.2	5.73e-20	5.83	0.93	[]	[[0, 323]]	1	4.1e-99	9-311	CON	a/b three-layered sandwiches	Rossmann-like	Tryptophan synthase beta subunit-like PLP-dependent enzymes	PALP	{'CDJ73267': 6, 'CDJ72757': 2}	pyridoxal 5-phosphate	2486	Growth	cytosol	62	6	1	61	6	1	51	7	1
CDJ72759	ptsI	575	63561.1	1.06e-19	4.78	1.22	[]	[[0, 575]]	3	2.90e-36;1.00e-27;2.10e-104	36-143;148-231;256-540	CON;CON;CON	alpha arrays;a/b three-layered sandwiches;a/b barrels	Enzyme I of the PEP:sugar phosphotransferase system HPr-binding (sub)domain;The swivelling beta/beta/alpha domains;TIM beta/alpha-barrel	Enzyme I of the PEP:sugar phosphotransferase system HPr-binding (sub)domain;The swivelling beta/beta/alpha domain;TIM barrels	PEP-utilisers_N;PEP-utilizers;PEP-utilizers_C	{'CDJ72759': 2}	Mg2+	15068	Growth	cytosol	125	1	1	109	1	1	79	1	1
CDJ72808	tktB	667	73099.9	1.21e-19	5.81	0.6	[]	[[0, 667]]	3	2.80e-141;5.50e-48;2.50e-51	4-330;348-522;532-660	CON;CON;CON	a/b three-layered sandwiches;a/b three-layered sandwiches;a/b three-layered sandwiches	Thiamin diphosphate-binding fold (THDP-binding);Thiamin diphosphate-binding fold (THDP-binding);TK C-terminal domain-like	Thiamin diphosphate-binding fold (THDP-binding);Thiamin diphosphate-binding fold (THDP-binding);TK C-terminal domain-like	Transketolase_N;Transket_pyr;Transketolase_C_1	{'CDJ72808': 1}	None	64	Growth	cytosol	12	1	1	12	1	1	10	1	1
CDJ72844	purM	345	36853.6	6.12e-20	4.83	1.74	[]	[[0, 345]]	2	1.20e-36;4.70e-51	22-167;173-342	CON;CON	a+b three layers;a+b two layers	Bacillus chorismate mutase-like;Alpha-beta plaits	PurM N-terminal domain-like;PurM C-terminal domain-like	AIRS;AIRS_C	{'CDJ72844': 2}	K+;Mg2+	1596	Growth	cytosol	10	1	1	10	1	1	9	1	1
CDJ72847	ppx	513	58135.3	9.65e-20	6.65	3.7	[]	[[0, 513]]	3	2.70e-37;2.00e-44;1.30e-75	12-131;137-307;314-501	CON;CON;CON	mixed a+b and a/b;mixed a+b and a/b;alpha complex topology	Ribonuclease H-like;Ribonuclease H-like;PDEase-like	Ribonuclease H-like;Ribonuclease H-like;HD-domain/PDEase-like	Ppx-GppA_N;Ppx-GppA_C;PRK10854	{'CDJ72847': 2}	Mg2+	415	Growth	cytosol;inner membrane	14	1	1	14	1	1	13	1	1
CDJ72859	hisS	424	47028.9	7.81e-20	5.65	0.94	[]	[[0, 424]]	2	5.10e-102;3.90e-15	5-318;334-422	CON;CON	a+b three layers;a/b three-layered sandwiches	Class II aaRS and biotin synthetases;Anticodon-binding domain of Class II aaRS	Class II aaRS and biotin synthetases;Anticodon-binding domain of Class II aaRS	tRNA-synt_His;HGTP_anticodon	{'CDJ72859': 2}	Mg2+	3774	No Growth	cytosol	50	1	1	49	1	1	40	1	1
CDJ72861	yfgA	337	36191.2	6.01e-20	5.58	44.51	[[0, 13], [82, 108], [145, 250]]	[[13, 82], [108, 145], [250, 337]]	1	3.7e-14	14-86	CON	alpha arrays	HTH	tetra-helical, lambda repressor-like	HTH_25	{'CDJ72861': 1}	None	1309	Growth	inner membrane	7	1	1	7	1	1	7	1	1
CDJ72863	ndk	143	15463.3	2.57e-20	5.54	1.4	[]	[[0, 143]]	1	5.3e-59	3-139	CON	a+b two layers	Alpha-beta plaits	Nucleoside diphosphate kinases	NDK	{'CDJ72863': 4}	Mg2+	44876	Growth	cytosol	38	1	1	37	1	1	30	1	1
CDJ72876	iscR	162	17336.4	2.88e-20	6.82	19.14	[[134, 162]]	[[0, 134]]	1	4.3e-45	2-132	CON	alpha arrays	HTH	winged	Rrf2	{'CDJ72876': 1}	None	5551	Growth	cytosol	14	1	1	14	1	1	12	1	1
CDJ72918	rpoE	191	21695.5	3.6e-20	5.38	4.71	[]	[[0, 191]]	2	4.20e-29;9.00e-22	7-86;122-181	CON;CON	alpha complex topology;alpha arrays	Sigma2 domain-like;HTH	Sigma2 domain of RNA polymerase sigma factors;tri-helical	Sigma70_r2;Sigma70_r4_2	{'CDJ73579': 2, 'CDJ74224': 1, 'CDJ74223': 1, 'CDJ72918': 1}	None	532	No Growth	cytosol	2	1	1	2	1	1	2	1	1
CDJ72924	yfiD	127	14284	2.37e-20	5.09	1.57	[]	[[0, 127]]	1	2.4e-29	68-124	CON	a/b barrels	Ten stranded beta/alpha barrel	Ten stranded beta/alpha barrel	PFL-like	{'CDJ72924': 1}	None	7560	Growth	cytosol	40	1	1	38	1	1	28	1	1
CDJ72966	ftsN	319	35792.8	5.94e-20	10.17	57.99	[[0, 243]]	[[243, 319]]	1	9.1e-34	247-317	CON	a+b two layers	Alpha-beta plaits	Sporulation related repeat (SPOR)	SPOR	{'CDJ72966': 1}	None	871	No Growth	inner membrane	4	1	1	4	1	1	4	1	1
CDJ72968	hslU	443	49593.2	8.24e-20	5.24	5.64	[[140, 154]]	[[0, 140], [154, 443]]	2	1.20e-17;2.50e-20	15-77,209-210,243-326;335-426	NC;CON	a/b three-layered sandwiches;alpha arrays	P-loop domains-like;Histone-like	P-loop containing nucleoside triphosphate hydrolases;AAA+ ATPase lid domain	Sigma54_activat;ClpB_D2-small	{'CDJ72968': [6, 2], 'CDJ72967': [6, 2]}	None	9329	Growth	cytosol	69	1	1	69	1	1	53	1	1
CDJ72976	uspD	142	16292.9	2.71e-20	6.37	1.41	[]	[[0, 142]]	1	2.7e-17	3-119	CON	a/b three-layered sandwiches	HUP domain-like	HUP domains	Usp	{'CDJ72976': 1}	None	661	Growth	cytosol	4	1	1	3	1	1	3	1	1
CDJ73011	dtd	145	15949.9	2.65e-20	4.78	2.07	[]	[[0, 145]]	1	1.1e-60	1-144	CON	a/b three-layered sandwiches	DTD-like	DTD-like (Pfam 02580)	Tyr_Deacylase	{'CDJ73011': 2}	None	1311	Growth	cytosol	4	1	1	4	1	1	4	1	1
CDJ73033	engB	210	23560.6	3.91e-20	6.86	29.05	[[0, 56]]	[[56, 210]]	1	6.6e-33	28-194	CON	a/b three-layered sandwiches	P-loop domains-like	P-loop containing nucleoside triphosphate hydrolases	MnmE_helical_2nd	{'CDJ73033': 1}	None	3289	No Growth	cytosol	8	1	1	8	1	1	8	1	1
CDJ73038	rdoA	328	38119.8	6.33e-20	4.99	1.52	[]	[[0, 328]]	1	5.5e-50	36-289	CON	a+b complex topology	Protein kinase/SAICAR synthase/ATP-grasp	Protein kinase	Fructosamin_kin	{'CDJ73038': 1}	None	407	Growth	cytosol	4	1	1	4	1	1	4	1	1
CDJ73102	rho	419	47003.7	7.81e-20	6.75	1.19	[]	[[0, 419]]	3	2.80e-28;1.00e-40;1.10e-66	2-45;49-125;155-366	CON;CON;CON	alpha arrays;beta barrels;a/b three-layered sandwiches	LEM/SAP HeH motif-like;OB-fold;P-loop domains-like	LEM/SAP HeH motif;Nucleic acid-binding proteins;P-loop containing nucleoside triphosphate hydrolases	Rho_N;Rho_RNA_bind;ATP-synt_ab	{'CDJ73102': 6}	None	17921	No Growth	cytosol	58	3	1	52	3	1	49	3	1
CDJ73104	rhlB	421	47125.3	7.83e-20	7.29	7.84	[[393, 421]]	[[0, 393]]	2	6.30e-62;1.50e-11	10-220;253-350	CON;CON	a/b three-layered sandwiches;a/b three-layered sandwiches	P-loop domains-like;P-loop domains-like	P-loop containing nucleoside triphosphate hydrolases;P-loop containing nucleoside triphosphate hydrolases	DEAD;Helicase_C_1	{'CDJ72846': 2, 'CDJ71519': 4, 'CDJ73104': 2, 'CDJ73697': 3, 'CDJ74050': 2}	Mg2+	3459	Growth	cytosol	12	1	1	12	1	1	11	1	1
CDJ73141	atpG	287	31577.1	5.24e-20	8.84	1.74	[]	[[0, 287]]	1	3.3e-97	3-286	CON	a/b three-layered sandwiches	ATP synthase (F1-ATPase), gamma subunit	ATP synthase (F1-ATPase), gamma subunit	ATP-synt	{'CDJ73143': 1, 'CDJ73139': 1, 'CDJ73140': 3, 'CDJ73141': 1, 'CDJ73142': 3}	Mg2	9832	Growth	inner membrane	19	1	1	19	1	1	19	1	1
CDJ73172	rpmH	46	5380.33	8.93e-21	12	100	[[0, 46]]	[]	1	2.9e-28	1944-01-01	CON	extended segments	50S ribosomal protein L34	50S ribosomal protein L34	Ribosomal_L34	{'CDJ73575': 1, 'CDJ74220': 1, 'CDJ73557': 1, 'CDJ73554': 1, 'CDJ73555': 1, 'CDJ73566': 1, 'CDJ73569': 1, 'CDJ74221': 1, 'CDJ74434': 1, 'CDJ74219': 1, 'CDJ73633': 1, 'CDJ73564': 1, 'CDJ73573': 1, 'CDJ73561': 1, 'CDJ73580': 1, 'CDJ73570': 1, 'CDJ74199': 1, 'CDJ72111': 1, 'CDJ73677': 1, 'CDJ73559': 1, 'CDJ73556': 1, 'CDJ73565': 1, 'CDJ72542': 1, 'CDJ73678': 1, 'CDJ73237': 1, 'CDJ73562': 1, 'CDJ7357…	None	195605	No Growth	cytosol;ribosome	6	1	1	6	1	1	6	1	1
CDJ73186	yidR	404	44983.7	7.47e-20	5.82	0.99	[]	[[0, 404]]	1	1.48e-25	18-154,288-393	NC CP	beta duplicates or obligate multimers	beta-propeller-like	6-bladed	DPPIV_N	{'CDJ73186': 1}	None	221	Growth	Unknown	6	1	1	6	1	1	6	1	1
CDJ73268	yibK	157	17726	2.94e-20	6.2	0.64	[]	[[0, 157]]	1	2.9e-40	2-148	CON	a/b three-layered sandwiches	alpha/beta knot	alpha/beta knot	SpoU_methylase	{'CDJ73268': 2}	None	934	Growth	cytosol	7	1	1	7	1	1	7	1	1
CDJ73275	mtlD	382	41138.5	6.83e-20	5.36	0.79	[]	[[0, 382]]	2	1.05e-30;1.00e-44	2-87,94-203;207-381	NC;CON	a/b three-layered sandwiches;alpha arrays	Rossmann-like;6-phosphogluconate dehydrogenase C-terminal domain-like	NAD(P)-binding Rossmann-fold domains;6-phosphogluconate dehydrogenase C-terminal domain-like	Mannitol_dh;Mannitol_dh_C	{'CDJ73275': 1}	None	851	Growth	cytosol	31	2	1	31	2	1	30	2	1
CDJ73284	selA	463	50666.7	8.41e-20	6.05	0.86	[]	[[0, 463]]	2	1.20e-111;1.10e-17	103-338;362-455	CON;CON	a/b three-layered sandwiches;a+b two layers	PLP-dependent transferases;C-terminal domain in some PLP-dependent transferases	PLP-dependent transferases;C-terminal domain in some PLP-dependent transferases	SelA_N;SelA_C	{'CDJ73284': 10}	pyridoxal 5-phosphate	644	Growth	cytosol	10	1	1	10	1	1	10	1	1
CDJ73325	yiaD	219	22197	3.69e-20	9.81	49.31	[[0, 71], [184, 219]]	[[71, 184]]	1	3.6e-39	109-216	CON	a+b two layers	Pili subunits	Pili subunits	OmpA	{'CDJ73325': 1}	None	4423	No Growth	inner membrane;outer membrane	1	1	1	1	1	1	1	1	1
CDJ73332	dppA	535	60293	1e-19	6.21	4.86	[[0, 25]]	[[25, 535]]	3	3.60e-35;2.20e-38;2.10e-72	64-179;154-304;292-505	CON;CON;CON	a+b two layers;a/b three-layered sandwiches;a/b three-layered sandwiches	Alpha-beta plaits;Periplasmic binding protein-like II;Periplasmic binding protein-like II	Oligo-peptide binding protein (OPPA) insertion domain;Periplasmic binding protein-like II;Periplasmic binding protein-like II	SBP_bac_5_1st;SBP_bac_5_2nd;SBP_bac_5_3rd	{'CDJ73335': 1, 'CDJ73336': 1, 'CDJ73333': 1, 'CDJ73334': 1, 'CDJ73332': 1}	None	2460	Growth	inner membrane;periplasmic space	5	1	1	5	1	1	5	1	1
CDJ73339	bcsG	559	62031.2	1.03e-19	6.11	9.84	[[159, 201]]	[[0, 159], [201, 559]]	None	None	None	None	None	None	None	None	{'CDJ73339': 1}	None	290	Growth	inner membrane	1	1	1	1	1	1	1	1	1
CDJ73341	bcsE	523	59427.4	9.87e-20	6.14	7.65	[[485, 523]]	[[0, 485]]	None	None	None	None	None	None	None	None	{'CDJ73341': 1}	None	332	Growth	Unknown	2	1	1	2	1	1	2	1	1
CDJ73402	dcrB	185	19787.3	3.29e-20	5.08	22.7	[[0, 43]]	[[43, 185]]	1	7.8e-07	121-183	CON	alpha bundles	Four-helical up-and-down bundle	Oxygen-evolving enhancer protein 3	PsbQ_1	{'CDJ73402': 1}	None	5984	Growth	periplasmic space;membrane	1	1	1	1	1	1	1	1	1
CDJ73414	livJ	367	39075.9	6.49e-20	5.54	5.72	[[0, 19]]	[[19, 367]]	3	2.10e-42;2.30e-06;1.70e-09	25-189;162-241;203-344	CON;CON;CON	a/b three-layered sandwiches;a/b three-layered sandwiches;a/b three-layered sandwiches	Flavodoxin-like;Flavodoxin-like;Flavodoxin-like	Periplasmic binding protein-like I;Periplasmic binding protein-like I;Periplasmic binding protein-like I	Peripla_BP_5;ANF_receptor_2nd;Peripla_BP_5	{'CDJ73420': 1, 'CDJ73419': 1, 'CDJ73417': 1, 'CDJ73418': 1, 'CDJ73414': 1}	None	1694	Growth	periplasmic space	1	1	1	1	1	1	1	1	1
CDJ73416	livK	369	39378.2	6.54e-20	5.49	2.71	[]	[[0, 369]]	2	2.50e-42;2.90e-09	24-220;255-359	CON;CON	a/b three-layered sandwiches;a/b three-layered sandwiches	Flavodoxin-like;Flavodoxin-like	Periplasmic binding protein-like I;Periplasmic binding protein-like I	Peripla_BP_5;Peripla_BP_5	{'CDJ73416': 1, 'CDJ73418': 1, 'CDJ73417': 1, 'CDJ73419': 1, 'CDJ73420': 1}	None	845	Growth	periplasmic space	2	1	1	2	1	1	2	1	1
CDJ73460	gntY	191	20997.5	3.49e-20	4.52	0.52	[]	[[0, 191]]	2	2.30e-15;4.80e-23	1-97;109-183	CON;CON	beta complex topology;a+b two layers	HesB-like domain;Alpha-lytic protease prodomain-like	HesB-like domain;Fe-S cluster assembly (FSCA) domain-like	Fe-S_biosyn;NifU	{'CDJ73460': 2}	None	15911	Growth	cytosol	27	2	1	27	2	1	22	2	1
CDJ73507	nirD	108	12283.9	2.04e-20	5.07	1.85	[]	[[0, 108]]	2	6.20e-29;9.90e-25	3-49;45-89	CON;CON	beta sandwiches;few secondary structure elements	ISP domain;Trm112p-like	ISP domain;Trm112p-like	Rieske_2_N;Rieske_2_C	{'CDJ73507': 1, 'CDJ73508': 1}	a [FeS] iron-sulfur cluster;siroheme;FAD	No Info Available	Growth	cytosol	6	1	1	6	1	1	4	1	1
CDJ73513	pabA	187	20771.6	3.45e-20	6.11	0.54	[]	[[0, 187]]	1	1.4e-63	1-186	CON	a/b three-layered sandwiches	Flavodoxin-like	Class I glutamine amidotransferase-like	GATase	{'CDJ72206': 1, 'CDJ73513': 1}	Mg2+	380	Growth	cytosol	2	1	1	2	1	1	2	1	1
CDJ73521	yheS	637	71842.6	1.19e-19	5.5	5.81	[[524, 553]]	[[0, 524], [553, 637]]	2	3.40e-48;7.30e-44	2-229;313-508	CON;CON	a/b three-layered sandwiches;a/b three-layered sandwiches	P-loop domains-like;P-loop domains-like	P-loop containing nucleoside triphosphate hydrolases;P-loop containing nucleoside triphosphate hydrolases	ABC_tran;ABC_tran	{'CDJ73521': 1}	None	855	Growth	inner membrane;cytosol	18	2	1	18	2	1	18	2	1
CDJ73538	bfr	158	18494.8	3.07e-20	4.69	2.53	[]	[[0, 158]]	1	4e-36	5-147	CON	alpha bundles	Ferritin/Heme oxygenase/4-helical cytokines	Ferritin	Ferritin	{'CDJ73538': 24}	None	192	Growth	cytosol	9	1	1	9	1	1	9	1	1
CDJ73559	rplV	110	12226.1	2.03e-20	10.23	7.27	[]	[[0, 110]]	1	1.9e-48	1-109	CON	a+b two layers	Enolase-N/ribosomal protein	Ribosomal protein L22	Ribosomal_L22	{'CDJ73575': 1, 'CDJ74220': 1, 'CDJ73557': 1, 'CDJ73554': 1, 'CDJ73555': 1, 'CDJ73566': 1, 'CDJ73569': 1, 'CDJ74221': 1, 'CDJ74434': 1, 'CDJ74219': 1, 'CDJ73633': 1, 'CDJ73564': 1, 'CDJ73573': 1, 'CDJ73561': 1, 'CDJ73580': 1, 'CDJ73570': 1, 'CDJ74199': 1, 'CDJ72111': 1, 'CDJ73677': 1, 'CDJ73559': 1, 'CDJ73556': 1, 'CDJ73565': 1, 'CDJ72542': 1, 'CDJ73678': 1, 'CDJ73237': 1, 'CDJ73562': 1, 'CDJ7357…	None	133394	No Growth	ribosome;cytosol	35	1	1	34	1	1	24	1	1
CDJ73591	yrdD	180	19870.8	3.3e-20	8.57	6.67	[]	[[0, 180]]	4	1.10e-15;4.70e-15;2.30e-06;1.00e-08	12-47;63-94;88-110;102-140	CON;CON;CON;CON	few secondary structure elements;few secondary structure elements;few secondary structure elements;few secondary structure elements	Rubredoxin-like;Rubredoxin-like;Rubredoxin-like;Rubredoxin-like	Rubredoxin-related;Rubredoxin-related;Rubredoxin-related;Rubredoxin-related	zf-C4_Topoisom;zf-C4_Topoisom;TF_Zn_Ribbon;zf-C4_Topoisom	{'CDJ73591': 1}	None	No Info Available	No Info Available	Unknown	1	1	1	1	1	1	1	1	1
CDJ73636	sspB	165	18262.2	3.03e-20	4.38	42.42	[[101, 165]]	[[0, 101]]	1	1.2e-43	8-107	CON	beta barrels	SH3	Stringent starvation protein B, SspB	SspB	{'CDJ73636': 2}	None	2957	Growth	cytosol;ribosome	6	1	1	6	1	1	6	1	1
CDJ73638	nanR	263	29524	4.9e-20	6.01	11.41	[[0, 25]]	[[25, 263]]	2	2.10e-21;1.30e-25	29-100;126-251	CON;CON	alpha arrays;alpha bundles	HTH;Fatty acid responsive transcription factor FadR, C-terminal domain	winged;Fatty acid responsive transcription factor FadR, C-terminal domain	GntR;FCD	{'CDJ73638': 1}	None	498	Growth	cytosol	3	1	1	3	1	1	3	1	1
CDJ73641	nanE	229	24073.4	4e-20	4.89	0.87	[]	[[0, 229]]	1	3.5e-86	13-223	CON	a/b barrels	TIM beta/alpha-barrel	TIM barrels	NanE	{'CDJ73641': 1}	None	93	Growth	cytosol	10	1	1	10	1	1	10	1	1
CDJ73642	nanK	291	29643.5	4.92e-20	5.63	0.69	[]	[[0, 291]]	2	5.00e-28;1.70e-46	3-114;122-286	CON;CON	mixed a+b and a/b;mixed a+b and a/b	Ribonuclease H-like;Ribonuclease H-like	Ribonuclease H-like;Ribonuclease H-like	ROK_N;ROK_C	{'CDJ73642': 1}	None	43	Growth	cytosol	7	1	1	7	1	1	7	1	1
CDJ73665	kdsC	188	19996.9	3.32e-20	4.94	4.25	[]	[[0, 188]]	1	3.4e-20	26-159	CON	a/b three-layered sandwiches	HAD domain-like	HAD-like	Hydrolase_3_1	{'CDJ73665': 4}	Mg2+	997	Growth	cytosol	9	1	1	9	1	1	9	1	1
CDJ73685	hflB	644	70707.3	1.17e-19	5.91	11.34	[[0, 30], [595, 644]]	[[30, 595]]	4	7.50e-22;7.60e-17;3.10e-29;7.50e-73	29-96;150-314;322-393;400-594	CON;CON;CON;CON	a+b two layers;a/b three-layered sandwiches;alpha arrays;alpha arrays	TTHA1528-like;P-loop domains-like;Histone-like;FtsH protease domain-like	FtsH Periplasmic Domain;P-loop containing nucleoside triphosphate hydrolases;AAA+ ATPase lid domain;FtsH protease domain-like	hflB;Sigma54_activat;PRK03992;Peptidase_M41	{'CDJ74405': 6, 'CDJ74406': 6, 'CDJ73685': 6}	Zn2+	4550	No Growth	inner membrane	4	1	1	4	1	1	4	1	1
CDJ73691	yhbC	152	16821	2.79e-20	4.6	1.32	[]	[[0, 152]]	2	6.40e-27;3.20e-06	8-82;89-135	CON;CON	a+b two layers;beta barrels	Alpha-lytic protease prodomain-like;SH3	YhbC-like, N-terminal domain;SH3	DUF150;DUF150_C	{'CDJ73691': 1}	None	No Info Available	No Info Available	Unknown	7	0	0	7	0	0	7	1	1
CDJ73787	rpoD	613	70262.5	1.17e-19	4.69	11.91	[[168, 213], [503, 525]]	[[0, 168], [213, 503], [525, 613]]	4	1.70e-32;4.40e-124;2.20e-30;1.90e-35	6-55;116-172,211-441;450-504;537-612	CON;NC;CON;CON	alpha arrays;alpha complex topology;alpha arrays;alpha arrays	RNA polymerase sigma factor rpoD N-terminal domain;Sigma2 domain-like;HTH;HTH	RNA polymerase sigma factor rpoD N-terminal domain;Sigma2 domain of RNA polymerase sigma factors;tri-helical;tri-helical	Sigma70_r1_1;Sigma70_r2_2;Sigma70_r3;Sigma70_r4	{'CDJ73579': 2, 'CDJ74224': 1, 'CDJ74223': 1, 'CDJ73787': 1}	None	11809	No Growth	cytosol	38	1	1	37	1	1	35	1	1
CDJ73800	ygiF	433	48388.3	8.04e-20	5.73	0.23	[]	[[0, 433]]	3	3.10e-51;1.60e-46;6.60e-41	1-195;221-323;337-428	CON;CON;CON	a+b complex topology;alpha bundles;alpha bundles	mRNA triphosphatase CET1-related;Four-helical up-and-down bundle;Four-helical up-and-down bundle	mRNA triphosphatase CET1-related;CHAD domain;CHAD domain	CYTH;PPPi_1st;PPPi_2nd	{'CDJ73800': 1}	None	1003	Growth	cytosol	19	1	1	19	1	1	17	1	1
CDJ73844	exbB	244	26287.1	4.37e-20	7.89	11.47	[[92, 111]]	[[0, 92], [111, 244]]	1	2e-85	18-221	CON	alpha bundles	Bacterial hemolysins-like	Biopolymer transport protein ExbB	MotA_ExbB	{'CDJ71665': 1, 'CDJ73844': 1, 'CDJ73845': 1}	None	1995	Growth	inner membrane	1	0	1	1	0	1	1	0	1
CDJ73845	exbD	141	15526.8	2.58e-20	4.7	31.21	[[0, 60]]	[[60, 141]]	1	3.4e-36	63-134	CON	mixed a+b and a/b	Ribonuclease H-like	Periplasmic domain of ExbD/TolR	ExbD_3	{'CDJ71665': 1, 'CDJ73844': 1, 'CDJ73845': 1}	None	941	Growth	inner membrane	2	1	1	2	1	1	2	1	1
CDJ73905	speA	658	73897.6	1.23e-19	4.83	3.19	[[0, 22]]	[[22, 658]]	4	2.20e-58;6.50e-37;3.20e-25;3.90e-30	95-369;395-479;473-585;605-650	CON;CON;CON;CON	a/b barrels;alpha bundles;beta barrels;alpha bundles	TIM beta/alpha-barrel;Spectrin repeat-like;cradle loop barrel;Arginine decarboxylase C-terminal helical extension	TIM barrels;Helical bundle domain in arginine decarboxylase;Alanine racemase-C;Arginine decarboxylase C-terminal helical extension	Orn_DAP_Arg_deC_N;SpeA_1st;Orn_DAP_Arg_deC_C;SpeA_2nd	{'CDJ73905': 4}	pyridoxal 5-phosphate;Mg2+	9452	Growth	periplasmic space	64	1	1	60	1	1	55	1	1
CDJ73938	ygfF	247	25938.2	4.31e-20	5.65	1.22	[]	[[0, 247]]	1	9.2e-75	3-246	CON	a/b three-layered sandwiches	Rossmann-like	NAD(P)-binding Rossmann-fold domains	adh_short_C2	{'CDJ73938': 1}	None	28	Growth	cytosol	2	1	1	2	1	1	2	1	1
CDJ73940	yqfB	103	11905.3	1.98e-20	4.68	3.88	[]	[[0, 103]]	1	3e-18	3-102	CON	beta barrels	cradle loop barrel	PUA domain	ASCH	{'CDJ73940': 1}	None	2046	Growth	cytosol	17	1	1	15	1	1	14	1	1
CDJ73964	yqeB	541	57681.2	9.58e-20	6.33	1.11	[]	[[0, 541]]	3	7.40e-18;5.70e-43;7.10e-09	5-99;103-251;444-480	CON;CON;CON	a+b two layers;a/b three-layered sandwiches;a+b complex topology	N-terminal domain in xanthine dehydrogenase;Rossmann-like;alpha/beta-Hammerhead/Barrel-sandwich hybrid	N-terminal domain in xanthine dehydrogenase;NAD(P)-binding Rossmann-fold domains;Single hybrid motif	XdhC_CoxI;XdhC_C;Biotin_lipoyl_1	{'CDJ73964': 1}	None	7	Growth	cytosol	1	1	1	1	1	1	1	1	1
CDJ73995	tas	346	38499.1	6.39e-20	6.27	1.45	[]	[[0, 346]]	1	2.2e-81	1-341	CON	a/b barrels	TIM beta/alpha-barrel	TIM barrels	Aldo_ket_red	{'CDJ73995': 1}	None	882	Growth	cytosol	15	1	1	15	1	1	15	1	1
CDJ74009	ptrA	962	107707	1.79e-19	5.78	3.33	[[0, 25]]	[[25, 962]]	4	2.20e-48;4.50e-52;5.90e-90;2.00e-23	43-259;278-476;531-723;767-914	CON;CON;CON;CON	a+b two layers;a+b two layers;alpha complex topology;a+b two layers	LuxS, MPP, ThrRS/AlaRS common domain;LuxS, MPP, ThrRS/AlaRS common domain;PSPTO4464 C-terminal domain-like;LuxS, MPP, ThrRS/AlaRS common domain	LuxS/MPP-like metallohydrolase;LuxS/MPP-like metallohydrolase;PSPTO4464 C-terminal domain-like;LuxS/MPP-like metallohydrolase	Peptidase_M16;Peptidase_M16_M_N;Peptidase_M16_M_C;Peptidase_M16_C_2	{'CDJ74009': 1}	None	227	Growth	periplasmic space;cytosol	18	1	1	18	1	1	18	1	1
CDJ74030	sdaB	455	48752.4	8.1e-20	5.51	0.44	[]	[[0, 455]]	2	1.80e-55;4.20e-116	10-156;174-432	CON;CON	a+b two layers;alpha arrays	FwdE/GAPDH domain-like;alpha-helical domain in 2-methylcitrate dehydratase PrpD	Serine dehydratase beta chain-like;alpha-helical domain in 2-methylcitrate dehydratase PrpD	SDH_beta;SDH_alpha	{'CDJ74030': 1}	a [4Fe-4S] iron-sulfur cluster	8533	Growth	Unknown	25	2	1	23	2	1	20	2	1
CDJ74047	chpA	111	12097.9	2.01e-20	8.49	1.8	[]	[[0, 111]]	1	2.2e-32	6-110	CON	beta barrels	SH3	SH3	PemK_toxin	{'CDJ74047': [2, 2], 'CDJ74046': 2}	None	253	Growth	cytosol	1	0	1	1	0	1	1	0	1
CDJ74087	rpoS	330	37971.4	6.31e-20	4.89	20.61	[[0, 46], [239, 253]]	[[46, 239], [253, 330]]	3	1.60e-47;3.20e-21;5.90e-22	30-156;165-217;253-320	CON;CON;CON	alpha complex topology;alpha arrays;alpha arrays	Sigma2 domain-like;HTH;HTH	Sigma2 domain of RNA polymerase sigma factors;tri-helical;tri-helical	Sigma70_r2_2;Sigma70_r3;Sigma70_r4	{'CDJ73579': 2, 'CDJ74224': 1, 'CDJ74223': 1, 'CDJ74087': 1}	None	2254	Growth	cytosol	3	1	1	3	1	1	3	1	1
CDJ74144	proV	400	44162.3	7.33e-20	5.38	1.5	[]	[[0, 400]]	2	5.60e-76;2.70e-10	44-256;297-392	CON;CON	a/b three-layered sandwiches;a+b duplicates or obligate multimers	P-loop domains-like;CBS-domain	P-loop containing nucleoside triphosphate hydrolases;CBS-domain	ABC_tran;IMPDH_2nd_1	{'CDJ74144': 2, 'CDJ74143': 2, 'CDJ74142': 1}	None	83	Growth	inner membrane	9	1	1	8	1	1	8	1	1
CDJ74146	nrdE	714	80478.1	1.34e-19	6.09	0.98	[]	[[0, 714]]	2	6.30e-55;2.60e-143	42-169;175-695	CON;CON	alpha arrays;a/b barrels	Alpha helical domain of ribonucleotide reductases;Ten stranded beta/alpha barrel	Alpha helical domain of ribonucleotide reductases;Ten stranded beta/alpha barrel	RNR_N;Ribonuc_red_lgC	{'CDJ74146': 2, 'CDJ74145': 2}	None	62	Growth	cytosol	11	2	1	11	2	1	11	2	1
CDJ74177	rnlA	357	40060.7	6.65e-20	6.37	1.12	[]	[[0, 357]]	3	3.20e-55;7.70e-58;3.00e-56	6-92;95-182;205-356	CON;CON;CON	a+b two layers;a+b two layers;alpha bundles	TBP-like;TBP-like;Toxin RnlA C-terminal domain	Toxin RnlA N-terminal domains;Toxin RnlA N-terminal domains;Toxin RnlA C-terminal domain	RNLA_N_1;RnlA_toxin_N;RnlA_toxin_C	{'CDJ74176': 1, 'CDJ74177': 1}	None	565	Growth	cytosol	3	1	1	3	1	1	3	1	1
CDJ74205	tyrA	373	42042	6.98e-20	5.68	0.54	[]	[[0, 373]]	2	1.50e-18;8.00e-08	5-87;242-346	CON;CON	alpha bundles;alpha arrays	Chorismate mutase II;6-phosphogluconate dehydrogenase C-terminal domain-like	Chorismate mutase II;6-phosphogluconate dehydrogenase C-terminal domain-like	CM_2;PDH	{'CDJ74205': 2}	None	610	Growth	cytosol	5	1	1	5	1	1	5	1	1
CDJ74209	bamD	245	27829.1	4.62e-20	6.16	12.24	[[0, 28]]	[[28, 245]]	1	6.1e-10	35-122	CON	alpha superhelices	Repetitive alpha hairpins	ARM repeat	YfiO	{'CDJ74189': 1, 'CDJ72822': 1, 'CDJ74209': 1, 'CDJ70757': 1, 'CDJ72857': 1}	None	6620	No Growth	outer membrane	1	0	1	1	0	1	1	0	1
CDJ74210	rluD	326	37121.2	6.16e-20	6.31	1.53	[]	[[0, 326]]	2	1.40e-17;1.20e-71	18-68;89-307	CON;CON	a+b two layers;a+b two layers	beta-Grasp;Alpha-beta plaits	Alpha-L RNA-binding motif;Pseudouridine synthase	S4_1;PseudoU_synth_2	{'CDJ74210': 1}	None	2383	Growth	cytosol	9	1	1	9	1	1	9	1	1
CDJ74211	yfiH	243	26338.6	4.37e-20	6.22	13.17	[[0, 25]]	[[25, 243]]	1	3.1e-95	14-242	CON	a+b four layers	CNF1/YfiH-like putative cysteine hydrolases	CNF1/YfiH-like putative cysteine hydrolases	Cu-oxidase_4	{'CDJ74211': 1}	None	546	Growth	cytosol	9	1	1	9	1	1	9	1	1
CDJ74219	rplK	142	14875.2	2.47e-20	9.64	13.38	[]	[[0, 142]]	2	3.20e-36;5.80e-31	3-71;73-141	CON;CON	a+b two layers;alpha arrays	Ribosomal protein L11/L12e N-terminal domain-like;HTH	Ribosomal protein L11/L12e N-terminal domain;Ribosomal protein L11, C-terminal domain	Ribosomal_L11_N;Ribosomal_L11	{'CDJ73575': 1, 'CDJ74220': 1, 'CDJ73557': 1, 'CDJ73554': 1, 'CDJ73555': 1, 'CDJ73566': 1, 'CDJ73569': 1, 'CDJ74221': 1, 'CDJ74434': 1, 'CDJ74219': 1, 'CDJ73633': 1, 'CDJ73564': 1, 'CDJ73573': 1, 'CDJ73561': 1, 'CDJ73580': 1, 'CDJ73570': 1, 'CDJ74199': 1, 'CDJ72111': 1, 'CDJ73677': 1, 'CDJ73559': 1, 'CDJ73556': 1, 'CDJ73565': 1, 'CDJ72542': 1, 'CDJ73678': 1, 'CDJ73237': 1, 'CDJ73562': 1, 'CDJ7357…	None	153601	No Growth	ribosome;cytosol	24	1	1	23	1	1	18	1	1
CDJ74220	rplA	234	24729.3	4.11e-20	9.64	9.4	[[214, 234]]	[[0, 214]]	2	1.00e-38;1.20e-08	69-154;160-223	CON;CON	a/b three-layered sandwiches;a+b two layers	Flavodoxin-like;a+b domain in Ribosomal protein L1	Rossmann-like domain in Ribosomal protein L1;a+b domain in Ribosomal protein L1	Ribosomal_L1_1st;Ribosomal_L1_2nd_1	{'CDJ73575': 1, 'CDJ74220': 1, 'CDJ73557': 1, 'CDJ73554': 1, 'CDJ73555': 1, 'CDJ73566': 1, 'CDJ73569': 1, 'CDJ74221': 1, 'CDJ74434': 1, 'CDJ74219': 1, 'CDJ73633': 1, 'CDJ73564': 1, 'CDJ73573': 1, 'CDJ73561': 1, 'CDJ73580': 1, 'CDJ73570': 1, 'CDJ74199': 1, 'CDJ72111': 1, 'CDJ73677': 1, 'CDJ73559': 1, 'CDJ73556': 1, 'CDJ73565': 1, 'CDJ72542': 1, 'CDJ73678': 1, 'CDJ73237': 1, 'CDJ73562': 1, 'CDJ7357…	None	143769	Growth	cytosol;ribosome	54	1	1	51	1	1	40	1	1
CDJ74233	nudC	257	29688.6	4.93e-20	5.52	0.39	[]	[[0, 257]]	3	7.00e-42;1.60e-17;1.00e-21	9-85;104-124;131-234	CON;CON;CON	a+b two layers;few secondary structure elements;a+b two layers	beta-Grasp;Rubredoxin-like;beta-Grasp	Nudix;Rubredoxin-related;Nudix	nudC_1st;nudC_2nd;NUDIX_1	{'CDJ74233': 2}	Zn2+	593	Growth	cytosol	5	1	1	5	1	1	5	1	1
CDJ74246	metA	309	35726.8	5.93e-20	5.06	0.65	[]	[[0, 309]]	1	7.2e-112	34-294	CON	a/b three-layered sandwiches	Flavodoxin-like	Class I glutamine amidotransferase-like	HTS	{'CDJ74246': 2}	None	318	Growth	cytosol	1	0	1	1	0	1	1	0	1
CDJ74276	lexA	202	22357.5	3.71e-20	6.23	1.49	[]	[[0, 202]]	2	4.90e-31;6.50e-44	4-69;76-197	CON;CON	alpha arrays;beta barrels	HTH;SH3	winged;LexA/Signal peptidase	LexA_DNA_bind;Peptidase_S24	{'CDJ74276': 2}	None	2752	No Growth	cytosol	13	1	1	13	1	1	13	1	1
CDJ74289	aphA	237	26103.2	4.33e-20	6.84	12.66	[[0, 30]]	[[30, 237]]	1	3.3e-35	48-223	CON	a/b three-layered sandwiches	HAD domain-like	HAD-like	Acid_phosphat_B	{'CDJ74289': 4}	Mg2+	274	Growth	periplasmic space	22	1	1	20	1	1	19	1	1
CDJ74290	yjbQ	138	15655.6	2.6e-20	6.49	7.25	[]	[[0, 138]]	1	6.2e-44	3-133	CON	a+b two layers	YjbQ-like (Pfam 01894)	YjbQ-like (Pfam 01894)	UPF0047	{'CDJ74290': 1}	None	164	Growth	cytosol	1	0	1	1	0	1	1	0	1
CDJ74322	alsB	311	32909.5	5.46e-20	6.45	2.25	[]	[[0, 311]]	2	1.60e-18;1.30e-34	26-146;157-270	CON;CON	a/b three-layered sandwiches;a/b three-layered sandwiches	Flavodoxin-like;Flavodoxin-like	Periplasmic binding protein-like I;Periplasmic binding protein-like I	Peripla_BP_4_N;Peripla_BP_4_C	{'CDJ74321': 1, 'CDJ74320': 2, 'CDJ71329': 1}	None	81	Growth	periplasmic space	7	1	1	7	1	1	7	1	1
CDJ74367	yjdC	191	21930.8	3.64e-20	4.95	1.57	[]	[[0, 191]]	1	1.6e-10	1960-03-01	CON	alpha arrays	HTH	tri-helical	TetR_N	{'CDJ74367': 1}	None	457	Growth	cytosol	4	1	1	4	1	1	4	1	1
CDJ74387	frdB	244	27122.8	4.5e-20	6.07	1.23	[]	[[0, 244]]	3	1.80e-31;1.90e-06;1.50e-33	7-106;130-161;141-232	CON;CON;CON	a+b two layers;a+b two layers;alpha arrays	beta-Grasp;4Fe-4S ferredoxin;alpha-helical ferredoxin-like	Ubiquitin-like;4Fe-4S ferredoxin;alpha-helical ferredoxin	Fer2_3;Fer4_7_1;Fer4_8	{'CDJ74388': 1, 'CDJ74387': 1, 'CDJ74386': 1, 'CDJ74385': 1}	a [2Fe-2S] iron-sulfur cluster;a [3Fe-4S] iron-sulfur cluster;a [4Fe-4S] iron-sulfur cluster;FADInhibitors (Competitive)malonate;a 2-alkyl-dinitrophenol derivative;a ubiquinol analogue;pentachlorophenol	404	Growth	inner membrane;cytosol	4	1	1	4	1	1	4	1	1
CDJ74418	aidB	541	60589.2	1.01e-19	7.98	2.77	[]	[[0, 541]]	3	3.70e-48;7.00e-35;7.50e-41	24-167;179-277;287-441	CON;CON;CON	alpha arrays;beta complex topology;alpha bundles	Acyl-CoA dehydrogenase N-terminal domain-like;Acyl-CoA dehydrogenase middle domain-like;Bromodomain-like	Acyl-CoA dehydrogenase N-terminal domain-like;Acyl-CoA dehydrogenase middle domain-like;Acyl-CoA dehydrogenase C-terminal domain-like	PRK11561;Acyl-CoA_dh_M;Acyl-CoA_dh_1	{'CDJ74418': 4}	None	19	Growth	cytosol	4	1	1	4	1	1	4	1	1
CDJ74425	ulaB	101	10895.5	1.81e-20	6.25	1.98	[]	[[0, 101]]	1	8.6e-22	1983-04-01	CON	a/b three-layered sandwiches	Flavodoxin-like	Phosphotyrosine protein phosphatases I-like	PTS_IIB_1	{'CDJ74426': 1, 'CDJ74425': 1, 'CDJ74424': 2}	None	71	Growth	cytosol	1	1	1	1	1	1	1	1	1
CDJ74439	ytfE	220	24882.4	4.13e-20	5.23	7.27	[]	[[0, 220]]	2	3.00e-35;1.40e-56	4-59;77-217	CON;CON	alpha arrays;alpha bundles	SP0561-like;Four-helical up-and-down bundle	SP0561-like;Hemerythrin	ScdA_N;Hemerythrin	{'CDJ74439': 1}	None	70	Growth	cytosol	1	1	1	1	1	1	1	1	1
CDJ74444	cysQ	246	27175.5	4.51e-20	5.59	0.41	[]	[[0, 246]]	2	2.10e-42;6.40e-31	2-131;149-241	CON;CON	a+b two layers;a/b three-layered sandwiches	a+b domain in carbohydrate phosphatases;Rossmann-like domain in carbohydrate phosphatases	a+b domain in carbohydrate phosphatases;Rossmann-like domain in carbohydrate phosphatases	Inositol_P_N;Inositol_P_C	{'CDJ74444': 1}	Mg2+	902	Growth	inner membrane	11	1	1	11	1	1	11	1	1
CDJ74452	ytfP	113	12866.3	2.14e-20	6.39	3.54	[]	[[0, 113]]	1	1.1e-32	1-110	CON	a+b two layers	BtrG-like (Pfam 03674)	BtrG-like (Pfam 03674)	GGACT	{'CDJ74452': 1}	None	2214	Growth	cytosol	8	1	1	8	1	1	8	1	1
CDJ74477	yjgK	150	16865.2	2.8e-20	5.31	1.33	[]	[[0, 150]]	1	1.5e-44	1-146	CON	beta sandwiches	jelly-roll	Double-stranded beta-helix	DUF386	{'CDJ74477': 1}	None	1052	Growth	cytosol	5	1	1	4	1	1	4	1	1
CDJ74561	hsdM	529	59305.8	9.85e-20	5.06	14.56	[[398, 480]]	[[0, 398], [480, 529]]	2	3.20e-43;6.00e-80	4-144;146-470	CON;CON	alpha arrays;a/b three-layered sandwiches	N-terminal helical domain in restriction-modification system methylation subunit-like;Rossmann-like	N-terminal helical domain in restriction-modification system methylation subunit;S-adenosyl-L-methionine-dependent methyltransferases	HsdM_N_1;N6_Mtase	{'CDJ74561': 2, 'CDJ74562': 2, 'CDJ74560': 1}	None	2090	Growth	cytosol	45	1	1	45	1	1	44	1	1
CDJ74562	hsdR	1188	136100	2.26e-19	5.68	0.34	[]	[[0, 1188]]	4	1.90e-06;2.10e-10;7.50e-21;3.50e-31	139-266;266-353;463-597;734-873	CON;CON;CON;CON	extended segments;a/b three-layered sandwiches;a/b three-layered sandwiches;a/b three-layered sandwiches	Mitoribosomal protein mS26;Restriction endonuclease-like;P-loop domains-like;P-loop domains-like	Mitoribosomal protein mS26;Restriction endonuclease-like;P-loop containing nucleoside triphosphate hydrolases;P-loop containing nucleoside triphosphate hydrolases	MRP-S26;HSDR_N_2;DEAD_3;Helicase_C_1	{'CDJ74561': 2, 'CDJ74562': 2, 'CDJ74560': 1}	None	404	Growth	cytosol	39	2	1	39	2	1	39	2	1
CDJ74592	deoC	259	27733.5	4.61e-20	5.5	4.25	[]	[[0, 259]]	1	7.5e-78	10-242	CON	a/b barrels	TIM beta/alpha-barrel	TIM barrels	DeoC_1	{'CDJ74592': 1}	None	1596	Growth	cytosol	26	1	1	26	1	1	26	1	1
CDJ70590	thrA	820	89119.2	1.48e-19	5.47	0.37	[]	[[0, 820]]	5	7.40e-57;2.10e-23;2.20e-24;2.00e-36;6.60e-48	3-60,112-295;314-378;396-460;466-617;614-798	NC;CON;CON;CON;CON	a/b three-layered sandwiches;a+b two layers;a+b two layers;a/b three-layered sandwiches;a+b two layers	Carbamate kinase-like;Alpha-beta plaits;Alpha-beta plaits;Rossmann-like;FwdE/GAPDH domain-like	Carbamate kinase-like;ACT-like;ACT-like;NAD(P)-binding Rossmann-fold domains;Glyceraldehyde-3-phosphate dehydrogenase-like, C-terminal domain	AA_kinase;ACT_7_1;ACT_7_1;NAD_binding_3;Homoserine_dh	{'CDJ70590': 4}	None	3789	Growth	Unknown	33	0	0	33	0	0	32	0	0
CDJ70591	thrB	310	33623.3	5.58e-20	5.45	0.65	[]	[[0, 310]]	2	1.00e-33;6.90e-08	1-157;174-295	CON;CON	a+b two layers;a+b two layers	Ribosomal protein S5 domain 2-like;Alpha-beta plaits	Ribosomal protein S5 domain 2-like;GHMP Kinase, C-terminal domain	GHMP_kinases_N;GHMP_kinases_C	{'CDJ70591': 2}	K+;Mg2+	1981	Growth	cytosol	4	0	0	4	0	0	4	0	0
CDJ70592	thrC	428	47113.2	7.82e-20	5.24	0.7	[]	[[0, 428]]	1	2.5e-135	1-426	CON	a/b three-layered sandwiches	Rossmann-like	Tryptophan synthase beta subunit-like PLP-dependent enzymes	Thr_synth_N	{'CDJ70592': 1}	pyridoxal 5-phosphateInhibitors (Unknown Mechanism)4-phosphooxy-L-threonine	4879	Growth	cytosol	40	0	0	40	0	0	31	0	0
CDJ70594	yaaA	258	29585.5	4.91e-20	6.86	1.94	[]	[[0, 258]]	1	7.5e-106	1-232	CON	a/b three-layered sandwiches	UPF0246 protein YaaA	UPF0246 protein YaaA	H2O2_YaaD	{'CDJ70594': 1}	None	1335	Growth	cytosol	13	0	0	13	0	0	13	0	0
CDJ70596	talB	317	35218.8	5.85e-20	5.11	1.26	[]	[[0, 317]]	1	1.1e-113	12-313	CON	a/b barrels	TIM beta/alpha-barrel	TIM barrels	TAL_FSA	{'CDJ70596': 2}	None	19464	Growth	cytosol	105	1	0	95	1	0	75	1	0
CDJ70597	mogA	195	21222.1	3.52e-20	4.97	6.15	[]	[[0, 195]]	1	9.3e-37	5-147	CON	a/b three-layered sandwiches	Molybdenum cofactor biosynthesis proteins	Molybdenum cofactor biosynthesis proteins	MoCF_biosynth	{'CDJ70597': 3}	Mg2+	2026	Growth	cytosol	16	0	0	16	0	0	14	0	0
CDJ70602	dnaJ	376	41127.9	6.83e-20	7.98	15.96	[[70, 110], [349, 376]]	[[0, 70], [110, 349]]	4	4.80e-32;5.90e-26;1.10e-11;1.00e-28	3-70;142-206;209-251;256-344	CON;CON;CON;CON	alpha bundles;few secondary structure elements;beta sandwiches;beta sandwiches	Chaperone J-domain;DnaJ/Hsp40 cysteine-rich domain;HSP40/DnaJ peptide-binding domain;HSP40/DnaJ peptide-binding domain	Chaperone J-domain;DnaJ/Hsp40 cysteine-rich domain;HSP40/DnaJ peptide-binding domain;HSP40/DnaJ peptide-binding domain	DnaJ;DnaJ_CXXCXGXG;DnaJ_C_N;DnaJ_C_C	{'CDJ70602': 2}	None	5688	Growth	cytosol;membrane	9	0	0	9	0	0	9	0	0
CDJ70607	nhaR	301	34284	5.69e-20	5.64	1.66	[]	[[0, 301]]	1	6.1e-25	1984-07-01	CON	alpha arrays	HTH	winged	HTH_1	{'CDJ70607': 1}	None	141	Growth	cytosol	3	0	0	3	0	0	3	0	0
CDJ70610	rpsT	87	9684.28	1.61e-20	11.18	13.79	[]	[[0, 87]]	1	2e-32	1986-05-01	CON	alpha bundles	Spectrin repeat-like	Ribosomal protein S20	Ribosomal_S20p	{'CDJ73789': 1, 'CDJ71351': 1, 'CDJ70749': 1, 'CDJ73560': 1, 'CDJ73578': 1, 'CDJ73571': 1, 'CDJ74431': 1, 'CDJ73533': 1, 'CDJ73568': 1, 'CDJ73634': 1, 'CDJ73553': 1, 'CDJ73577': 1, 'CDJ73532': 1, 'CDJ73576': 1, 'CDJ73567': 1, 'CDJ73696': 1, 'CDJ74196': 1, 'CDJ73563': 1, 'CDJ74433': 1, 'CDJ73558': 1, 'CDJ70610': 1, 'CDJ71882': 1}	None	169651	Indeterminate	ribosome;cytosol	20	1	0	17	1	0	14	1	0
CDJ70612	ribF	313	34733.8	5.77e-20	9.34	0.96	[]	[[0, 313]]	2	2.20e-60;3.40e-42	15-186;190-307	CON;CON	a/b three-layered sandwiches;beta barrels	HUP domain-like;cradle loop barrel	HUP domains;Alanine racemase-C	FAD_syn;Flavokinase	{'CDJ70612': 1}	None	720	No Growth	cytosol	12	0	0	12	0	0	11	0	0
CDJ70613	ileS	938	104296	1.73e-19	5.66	1.39	[]	[[0, 938]]	6	5.20e-58;1.30e-47;4.30e-06;4.20e-46;6.40e-19;1.90e-11	49-180,421-476,526-633;226-350;472-519;652-822;807-882;898-925	NC;IS;IS;CON;CON;CON	alpha bundles;beta barrels;few secondary structure elements;alpha bundles;a+b three layers;few secondary structure elements	Anticodon-binding domain of a subclass of class I aminoacyl-tRNA synthetases;cradle loop barrel;Rubredoxin-like;Anticodon-binding domain of a subclass of class I aminoacyl-tRNA synthetases;A subdomain in the anticodon-binding domain of a subclass of class I aminoacyl-tRNA synthetases;Glucocorticoid receptor-like	Anticodon-binding domain of a subclass of class I aminoacyl-tRNA synthetases;acid protease;Rubredoxin-related;Anticodon-binding domain of a subclass of class I aminoacyl-tRNA synthetases;A subdomain in the anticodon-binding domain of a subclass of class I aminoacyl-tRNA synthetases;Zinc-binding subdomain in the anticodon-binding domain of a subclass of class I aminoacyl-tRNA synthetases	tRNA-synt_1g;tRNA-synt_1_2nd;ileS_1st_1;Anticodon_1;ileS_2nd;zf-FPG_IleRS_1	{'CDJ70613': 1}	None	No Info Available	No Info Available	cytosol	105	1	0	91	1	0	84	1	0
CDJ70615	fkpB	149	16080.8	2.67e-20	4.3	4.7	[]	[[0, 149]]	2	1.30e-19;8.60e-34	3-77,127-143;76-129	NC;IS	a+b two layers;a+b two layers	FKBP-like;FKBP-like	FKBP-like;Archaeal FKBP insertion domain	FKBP_C;PRK15095	{'CDJ70615': 1}	None	1155	Growth	cytosol	21	1	0	21	1	0	17	1	0
CDJ70616	ispH	316	34774.2	5.77e-20	5.2	0.63	[]	[[0, 316]]	3	4.10e-34;1.50e-41;1.30e-41	11-95;97-195;197-309	CON;CON;CON	a/b three-layered sandwiches;a/b three-layered sandwiches;a/b three-layered sandwiches	NadA-like/4-hydroxy-3-methylbut-2-enyl diphosphate reductase;NadA-like/4-hydroxy-3-methylbut-2-enyl diphosphate reductase;NadA-like/4-hydroxy-3-methylbut-2-enyl diphosphate reductase	NadA-like/4-hydroxy-3-methylbut-2-enyl diphosphate reductase;NadA-like/4-hydroxy-3-methylbut-2-enyl diphosphate reductase;NadA-like/4-hydroxy-3-methylbut-2-enyl diphosphate reductase	LYTB_1st;LYTB_2nd;LYTB_3rd	{'CDJ70616': 2}	FAD;Co2+	1585	No Growth	cytosol	26	0	0	26	0	0	22	0	0
CDJ70617	rihC	304	32560.4	5.41e-20	5.23	0.66	[]	[[0, 304]]	1	5.8e-101	4-300	CON	a/b three-layered sandwiches	Nucleoside hydrolase	Nucleoside hydrolase	IU_nuc_hydro	{'CDJ70617': 1}	None	612	Growth	cytosol	17	0	0	17	0	0	17	0	0
CDJ70618	dapB	273	28756.3	4.78e-20	5.45	7.69	[[42, 57]]	[[0, 42], [57, 273]]	2	1.14e-48;4.30e-38	6-144,219-270;130-237	NC;IS	a/b three-layered sandwiches;a+b two layers	Rossmann-like;FwdE/GAPDH domain-like	NAD(P)-binding Rossmann-fold domains;Glyceraldehyde-3-phosphate dehydrogenase-like, C-terminal domain	DapB_N;DapB_C	{'CDJ70618': 4}	None	2156	No Growth	cytosol	17	1	0	17	1	0	17	1	0
CDJ70619	carA	382	41430.5	6.88e-20	5.91	0.26	[]	[[0, 382]]	2	1.40e-61;1.40e-42	4-140;197-375	CON;CON	a/b three-layered sandwiches;a/b three-layered sandwiches	The swivelling beta/beta/alpha domains;Flavodoxin-like	The swivelling beta/beta/alpha domain;Class I glutamine amidotransferase-like	CPSase_sm_chain;GATase	{'CDJ70620': 2, 'CDJ70619': 2}	Mg2+	456	Growth	cytosol	11	0	0	11	0	0	10	0	0
CDJ70620	carB	1073	117840	1.96e-19	5.22	0.28	[]	[[0, 1073]]	6	2.10e-53;2.40e-25;3.90e-49;1.60e-59;2.70e-29;4.90e-19	8-128;128-313;433-553;560-674;674-874;944-1057	CON;CON;CON;CON;CON;CON	a/b three-layered sandwiches;a+b complex topology;alpha arrays;a/b three-layered sandwiches;a+b complex topology;a/b three-layered sandwiches	Rossmann-like;Protein kinase/SAICAR synthase/ATP-grasp;HTH;Rossmann-like;Protein kinase/SAICAR synthase/ATP-grasp;Methylglyoxal synthase-like	PreATP-grasp domain;ATP-grasp;winged;PreATP-grasp domain;ATP-grasp;Methylglyoxal synthase-like	carB;ATP-grasp;CPSase_L_D3;carB;ATP-grasp;MGS	{'CDJ70620': 2, 'CDJ70619': 2}	Mg2+	530	Growth	cytosol	33	0	0	31	0	0	30	0	0
CDJ70635	folA	159	17999.2	2.99e-20	4.84	1.26	[]	[[0, 159]]	1	1.3e-54	1-158	CON	a/b three-layered sandwiches	Dihydrofolate reductases	Dihydrofolate reductases	DHFR_1	{'CDJ70635': 1}	None	2515	No Growth	cytosol	9	0	0	9	0	0	8	0	0
CDJ70636	apaH	280	31296.3	5.2e-20	5.2	3.93	[]	[[0, 280]]	1	1.9e-43	1-168,205-262	NC	a+b four layers	Carbon-nitrogen hydrolase-like	Metallo-dependent phosphatases	Metallophos_2_1	{'CDJ70636': 1}	None	453	Growth	cytosol	4	0	0	4	0	0	4	0	0
CDJ70637	apaG	125	13866.6	2.3e-20	4.72	2.4	[]	[[0, 125]]	1	6.8e-47	6-121	CON	beta sandwiches	Immunoglobulin-like beta-sandwich	Immunoglobulin/Fibronectin type III/E set domains/PapD-like	DUF525	{'CDJ70637': 1}	None	113	Growth	periplasmic space	2	0	0	2	0	0	2	0	0
CDJ70638	ksgA	273	30419.8	5.05e-20	7.82	4.76	[]	[[0, 273]]	2	2.30e-61;1.90e-26	17-198;206-265	CON;CON	a/b three-layered sandwiches;alpha arrays	Rossmann-like;HhH/H2TH	S-adenosyl-L-methionine-dependent methyltransferases;H2TH	RrnaAD_N;RrnaAD_C	{'CDJ70638': 1}	Mg2+	3312	Growth	cytosol	7	0	0	7	0	0	7	0	0
CDJ70639	pdxA	329	35113.4	5.83e-20	5.87	0.61	[]	[[0, 329]]	1	7.8e-134	5-325	CON	a/b three-layered sandwiches	Isocitrate/Isopropylmalate dehydrogenase-like	Isocitrate/Isopropylmalate dehydrogenase-like	PdxA	{'CDJ70639': 2}	Zn2	275	Growth	cytosol	11	0	0	11	0	0	11	0	0
CDJ70640	surA	428	47283.2	7.85e-20	6.48	5.14	[]	[[0, 428]]	3	2.90e-10;1.10e-21;1.70e-31	28-144;173-270;283-380	CON;CON;CON	alpha arrays;a+b two layers;a+b two layers	Triger factor/SurA peptide-binding domain-like;FKBP-like;FKBP-like	Porin chaperone SurA, peptide-binding domain;FKBP-like;FKBP-like	SurA_N_3;Rotamase_3;Rotamase_3	{'CDJ70640': 1}	None	3872	Growth	periplasmic space	33	0	0	31	0	0	26	0	0
CDJ70641	imp	784	89670.1	1.49e-19	4.94	4.08	[[0, 27]]	[[27, 784]]	2	2.10e-21;1.00e-211	51-169;226-782	CON;CON	beta meanders;beta barrels	Periplasmic lipopolysaccharide transport protein LptA (YhbN);Outer membrane meander beta-barrels	Periplasmic lipopolysaccharide transport protein LptA (YhbN);LPS-assembly protein LptD	OstA;OstA_C	{'CDJ70641': 1, 'CDJ71100': 1}	None	2267	No Growth	outer membrane	1	0	0	1	0	0	1	0	0
CDJ70643	rluA	219	24860.4	4.13e-20	7.83	3.2	[]	[[0, 219]]	1	1.7e-63	19-217	CON	a+b two layers	Alpha-beta plaits	Pseudouridine synthase	PseudoU_synth_2	{'CDJ70643': 1}	None	585	Growth	cytosol	2	0	0	2	0	0	2	0	0
CDJ70644	hepA	968	109768	1.82e-19	5.04	0.72	[]	[[0, 968]]	5	3.70e-29;4.20e-33;1.20e-44;7.60e-21;9.20e-113	5-53;56-110;150-376;485-616;696-962	CON;CON;CON;CON;CON	beta barrels;beta barrels;a/b three-layered sandwiches;a/b three-layered sandwiches;a+b complex topology	SH3;SH3;P-loop domains-like;P-loop domains-like;RapA C-terminal domain	SH3;SH3;P-loop containing nucleoside triphosphate hydrolases;P-loop containing nucleoside triphosphate hydrolases;RapA C-terminal domain	PRK04914_1st;PRK04914_2nd;SNF2_N;Helicase_C;RapA_C	{'CDJ70644': 1}	None	5109	Growth	cytosol	80	1	0	78	1	0	70	1	0
CDJ70646	araA	500	56102.3	9.32e-20	5.95	0.2	[]	[[0, 500]]	3	2.00e-77;8.60e-22;3.80e-72	7-174;183-220,259-308;329-477	CON;NC;CON	a/b three-layered sandwiches;a/b three-layered sandwiches;beta barrels	Flavodoxin-like;Flavodoxin-like;cradle loop barrel	L-fucose isomerase, N-terminal and second domains;L-fucose isomerase, N-terminal and second domains;Alanine racemase-C	Arabinose_Isome;Arabinose_Isome;Arabinose_Iso_C	{'CDJ70646': 6}	Mn2+	19	No Info Available	cytosol	2	0	0	2	0	0	2	0	0
CDJ70652	tbpA	327	36163	6.01e-20	6.75	3.67	[]	[[0, 327]]	1	1.8e-50	23-325	CON	a/b three-layered sandwiches	Periplasmic binding protein-like II	Periplasmic binding protein-like II	SBP_bac_6	{'CDJ70650': 2, 'CDJ70651;CDJ71849': 2, 'CDJ70652': 1}	None	193	Growth	periplasmic space	8	0	0	8	0	0	8	0	0
CDJ70655	leuD	201	22487.2	3.73e-20	5.16	0.99	[]	[[0, 201]]	1	8.2e-55	4-177	CON	a/b three-layered sandwiches	The swivelling beta/beta/alpha domains	The swivelling beta/beta/alpha domain	Aconitase_C	{'CDJ70656': 1, 'CDJ70655': 1}	a [4Fe-4S] iron-sulfur cluster	1031	Growth	cytosol	2	0	0	2	0	0	2	0	0
CDJ70656	leuC	466	49881.3	8.28e-20	5.9	5.79	[[419, 466]]	[[0, 419]]	1	6.4e-157	4-464	CON	a/b three-layered sandwiches	Aconitase iron-sulfur domain	Aconitase iron-sulfur domain	Aconitase	{'CDJ70656': 1, 'CDJ70655': 1}	a [4Fe-4S] iron-sulfur cluster	780	Growth	cytosol	1	0	0	1	0	0	1	0	0
CDJ70657	leuB	363	39516.6	6.56e-20	5.14	2.48	[]	[[0, 363]]	1	6.6e-127	4-357	CON	a/b three-layered sandwiches	Isocitrate/Isopropylmalate dehydrogenase-like	Isocitrate/Isopropylmalate dehydrogenase-like	Iso_dh	{'CDJ70657': 2}	Mg2+;Mn2+	662	Growth	cytosol	4	0	0	4	0	0	4	0	0
CDJ70663	fruR	334	37998.9	6.31e-20	6.48	1.5	[]	[[0, 334]]	3	2.30e-21;5.40e-26;1.90e-18	2-55;63-170;166-291	CON;CON;CON	alpha arrays;a/b three-layered sandwiches;a/b three-layered sandwiches	HTH;Flavodoxin-like;Flavodoxin-like	tetra-helical, lambda repressor-like;Periplasmic binding protein-like I;Periplasmic binding protein-like I	LacI;Peripla_BP_1_1st_1;Peripla_BP_3	{'CDJ70663': 1}	None	987	Growth	cytosol	4	0	0	4	0	0	4	0	0
CDJ70664	mraZ	152	17359.8	2.88e-20	5.51	3.29	[]	[[0, 152]]	1	1.5e-39	5-125	CON	beta barrels	cradle loop barrel	AbrB	MraZ	{'CDJ70664': 1}	None	203	Growth	bacterial nucleoid;cytosol	1	0	0	1	0	0	1	0	0
CDJ70665	mraW	313	34877.4	5.79e-20	6.07	11.18	[[289, 313]]	[[0, 289]]	2	9.30e-47;9.50e-25	9-170;212-311	CON;CON	a/b three-layered sandwiches;a/b three-layered sandwiches	Rossmann-like;Rossmann-like	S-adenosyl-L-methionine-dependent methyltransferases;S-adenosyl-L-methionine-dependent methyltransferases	Methyltransf_5_1st;Methyltransf_5_1st	{'CDJ70665': 2}	None	976	Growth	cytosol	9	0	0	9	0	0	7	0	0
CDJ70668	murE	495	53343	8.86e-20	5.42	1.01	[]	[[0, 495]]	3	9.30e-22;1.40e-54;9.70e-46	18-103;105-333;341-472	CON;CON;CON	a/b three-layered sandwiches;a/b three-layered sandwiches;a/b three-layered sandwiches	MurF and HprK N-domain-like;P-loop domains-like;Flavodoxin-like	MurF and HprK N-domain-like;P-loop containing nucleoside triphosphate hydrolases;CheY-like	Mur_ligase_1;Mur_ligase_M;Mur_ligase_C	{'CDJ70668': 1}	None	1147	No Growth	cytosol	30	0	0	30	0	0	25	0	0
CDJ70669	murF	452	47446.6	7.88e-20	5.25	0.22	[]	[[0, 452]]	3	1.40e-32;7.20e-55;2.50e-18	5-96;101-310;313-447	CON;CON;CON	a/b three-layered sandwiches;a/b three-layered sandwiches;a/b three-layered sandwiches	MurF and HprK N-domain-like;P-loop domains-like;Flavodoxin-like	MurF and HprK N-domain-like;P-loop containing nucleoside triphosphate hydrolases;CheY-like	Mur_ligase_1;Mur_ligase_M;Mur_ligase_C	{'CDJ70669': 1}	None	911	No Growth	cytosol	17	1	0	17	1	0	15	1	0
CDJ70671	murD	438	46973.1	7.8e-20	5.15	1.6	[]	[[0, 438]]	3	1.40e-40;4.10e-44;5.90e-15	7-94;104-297;301-416	CON;CON;CON	a/b three-layered sandwiches;a/b three-layered sandwiches;a/b three-layered sandwiches	Rossmann-like;P-loop domains-like;Flavodoxin-like	MurCD/PglD N-terminal domain-like;P-loop containing nucleoside triphosphate hydrolases;CheY-like	NAD_binding_8_1;Mur_ligase_M;Mur_ligase_C	{'CDJ70671': 1}	K+;Mg2+	885	No Growth	cytosol	20	0	0	20	0	0	16	0	0
CDJ70674	murC	491	53625.3	8.9e-20	5.53	2.85	[]	[[0, 491]]	3	2.20e-35;5.80e-53;9.20e-26	20-106;121-321;339-475	CON;CON;CON	a/b three-layered sandwiches;a/b three-layered sandwiches;a/b three-layered sandwiches	Rossmann-like;P-loop domains-like;Flavodoxin-like	MurCD/PglD N-terminal domain-like;P-loop containing nucleoside triphosphate hydrolases;CheY-like	Mur_ligase;Mur_ligase_M;Mur_ligase_C	{'CDJ70674': 2}	Mn2+;Mg2	1242	No Growth	cytosol	20	0	0	20	0	0	19	0	0
CDJ70675	ddl	306	32839.3	5.45e-20	4.77	0.65	[]	[[0, 306]]	2	5.34e-30;2.30e-28	4-44,53-95;96-281	NC;CON	a/b three-layered sandwiches;a+b complex topology	Rossmann-like;Protein kinase/SAICAR synthase/ATP-grasp	PreATP-grasp domain;ATP-grasp	Dala_Dala_lig_N;ATP-grasp	{'CDJ70675': 2}	None	844	Growth	cytosol	20	0	0	20	0	0	16	0	0
CDJ70677	ftsA	420	45329.4	7.53e-20	5.84	0.95	[]	[[0, 420]]	2	1.30e-62;1.20e-56	10-186;202-383	CON;CON	mixed a+b and a/b;mixed a+b and a/b	Ribonuclease H-like;Ribonuclease H-like	Ribonuclease H-like;Ribonuclease H-like	SHS2_FTSA;FtsA	{'CDJ70677': 1}	None	984	No Growth	inner membrane;cytosol	7	0	0	7	0	0	6	0	0
CDJ70679	lpxC	305	33955.5	5.64e-20	5.54	1.64	[]	[[0, 305]]	1	1.7e-45	4-118	CON	a+b two layers	Ribosomal protein S5 domain 2-like	Ribosomal protein S5 domain 2-like	LpxC	{'CDJ70679': 1}	None	5806	No Growth	cytosol	6	0	0	6	0	0	6	0	0
CDJ70681	secA	901	102022	1.69e-19	5.43	8.1	[[0, 13], [569, 583], [859, 901]]	[[13, 569], [583, 859]]	5	2.30e-112;8.90e-47;5.40e-92;8.30e-76;1.10e-11	14-241;229-362;416-614;620-831;886-901	CON;CON;CON;CON;CON	a/b three-layered sandwiches;alpha arrays;a/b three-layered sandwiches;alpha complex topology;few secondary structure elements	P-loop domains-like;Pre-protein crosslinking domain of SecA;P-loop domains-like;Helical scaffold and wing domains of SecA;Sec-C motif	P-loop containing nucleoside triphosphate hydrolases;Pre-protein crosslinking domain of SecA;P-loop containing nucleoside triphosphate hydrolases;Helical scaffold and wing domains of SecA;Sec-C motif	SecA_DEAD;SecA_PP_bind;Helicase_C_10;SecA_SW;SEC-C	{'CDJ70681': 2}	None	3987	No Growth	cytosol;inner membrane	40	0	0	40	0	0	38	0	0
CDJ70682	mutT	129	14926.9	2.48e-20	5.01	1.55	[]	[[0, 129]]	1	4.1e-35	7-127	CON	a+b two layers	beta-Grasp	Nudix	NUDIX	{'CDJ70682': 1}	Mn2+;Mg2+	623	Growth	cytosol	1	0	0	1	0	0	1	0	0
CDJ70683	yacG	65	7306.1	1.21e-20	4.49	38.46	[[43, 65]]	[[0, 43]]	1	5.3e-27	1943-07-01	CON	few secondary structure elements	Glucocorticoid receptor-like	LIM domain-like	YacG	{'CDJ70683': 1}	None	3248	Growth	cytosol	5	0	0	5	0	0	5	0	0
CDJ70685	coaE	206	22621.4	3.76e-20	5.77	0.97	[]	[[0, 206]]	1	8.4e-72	3-193	CON	a/b three-layered sandwiches	P-loop domains-like	P-loop containing nucleoside triphosphate hydrolases	CoaE	{'CDJ70685': 1}	None	283	No Growth	cytosol	1	0	0	1	0	0	1	0	0
CDJ70686	guaC	347	37383.3	6.21e-20	6.1	0.58	[]	[[0, 347]]	1	6e-120	7-337	CON	a/b barrels	TIM beta/alpha-barrel	TIM barrels	IMPDH_1st	{'CDJ70686': 4}	None	2831	Growth	cytosol	23	0	0	21	0	0	20	0	0
CDJ70690	nadC	297	32761.7	5.44e-20	5.07	2.69	[]	[[0, 297]]	2	2.50e-34;1.20e-69	24-130;131-296	CON;CON	a+b complex topology;a/b barrels	alpha/beta-Hammerhead/Barrel-sandwich hybrid;TIM beta/alpha-barrel	Nicotinate/Quinolinate PRTase N-terminal domain-like;TIM barrels	QRPTase_N;QRPTase_C	{'CDJ70690': 2}	Mg2+	1072	Growth	cytosol	13	0	0	13	0	0	12	0	0
CDJ70691	ampD	183	20535.9	3.41e-20	5.26	1.09	[]	[[0, 183]]	1	5.9e-40	16-175	CON	a+b three layers	N-acetylmuramoyl-L-alanine amidase-like	N-acetylmuramoyl-L-alanine amidase-like	Amidase_2	{'CDJ70691': 1}	None	269	Growth	cytosol	6	0	0	6	0	0	6	0	0
CDJ70694	pdhR	254	29425.1	4.89e-20	6.04	3.15	[]	[[0, 254]]	2	1.60e-27;2.40e-31	10-78;98-234	CON;CON	alpha arrays;alpha bundles	HTH;Fatty acid responsive transcription factor FadR, C-terminal domain	winged;Fatty acid responsive transcription factor FadR, C-terminal domain	GntR;FCD	{'CDJ70694': 1}	None	2126	Growth	cytosol	5	0	0	5	0	0	5	0	0
CDJ70695	aceE	887	99667.3	1.66e-19	5.46	0.79	[]	[[0, 887]]	3	3.60e-88;9.40e-111;3.20e-37	78-294,362-456;493-694;703-854	NC;CON;CON	a/b three-layered sandwiches;a/b three-layered sandwiches;a/b three-layered sandwiches	Thiamin diphosphate-binding fold (THDP-binding);Thiamin diphosphate-binding fold (THDP-binding);TK C-terminal domain-like	Thiamin diphosphate-binding fold (THDP-binding);Thiamin diphosphate-binding fold (THDP-binding);TK C-terminal domain-like	Transketolase_N;aceE;Transketolase_C_1	{'CDJ70695': [2, 12], 'CDJ70696': 24, 'CDJ70697': [2, 6]}	thiamine diphosphate;FAD;Mg2+	66813	Growth	cytosol	201	2	0	183	2	0	134	2	0
CDJ70696	aceF	630	66095.3	1.1e-19	5.09	19.84	[[78, 115], [181, 217], [282, 322]]	[[0, 78], [115, 181], [217, 282], [322, 630]]	5	2.90e-20;4.10e-22;1.00e-20;2.90e-24;1.50e-79	5-74;110-178;209-279;327-367;402-629	CON;CON;CON;CON;CON	a+b complex topology;a+b complex topology;a+b complex topology;alpha arrays;a+b complex topology	alpha/beta-Hammerhead/Barrel-sandwich hybrid;alpha/beta-Hammerhead/Barrel-sandwich hybrid;alpha/beta-Hammerhead/Barrel-sandwich hybrid;Peripheral subunit-binding domain of 2-oxo acid dehydrogenase complex;CoA-dependent acyltransferases	Single hybrid motif;Single hybrid motif;Single hybrid motif;Peripheral subunit-binding domain of 2-oxo acid dehydrogenase complex;CoA-dependent acyltransferases	Biotin_lipoyl;Biotin_lipoyl;Biotin_lipoyl;E3_binding;2-oxoacid_dh	{'CDJ70695': [2, 12], 'CDJ70696': 24, 'CDJ70697': [2, 6]}	thiamine diphosphate;FAD;Mg2+	60155	Growth	cytosol	125	2	0	117	2	0	89	1	0
CDJ70697	lpd	474	50687.9	8.42e-20	5.79	2.11	[]	[[0, 474]]	3	2.10e-09;5.20e-36;2.00e-37	7-45;176-338;346-456	CON;CON;CON	a/b three-layered sandwiches;a/b three-layered sandwiches;a+b two layers	Rossmann-like;Rossmann-like;FAD-linked reductases, C-terminal domain-like	FAD/NAD(P)-binding domain;NAD(P)-binding Rossmann-fold domains;FAD/NAD-linked reduatases, dimerisation (C-terminal) domain	Amino_oxidase_1st;Pyr_redox_2;Pyr_redox_dim	{'CDJ71172': 12, 'CDJ71173': 24, 'CDJ70697': 2}	FAD	44872	Growth	inner membrane;cytosol	85	1	0	75	1	0	72	1	0
CDJ70699	acnB	865	93497	1.55e-19	5.24	0.23	[]	[[0, 865]]	3	5.20e-73;2.90e-100;3.90e-95	2-153;165-352;370-847	CON;CON;CON	alpha superhelices;a/b three-layered sandwiches;a/b three-layered sandwiches	Repetitive alpha hairpins;The swivelling beta/beta/alpha domains;Aconitase iron-sulfur domain	ARM repeat;The swivelling beta/beta/alpha domain;Aconitase iron-sulfur domain	Aconitase_B_N;Aconitase_2_N;Aconitase	{'CDJ70699': 2}	a [4Fe-4S] iron-sulfur cluster	7764	Growth	cytosol	156	1	1	145	1	1	120	0	0
CDJ70700	yacL	120	13941.4	2.32e-20	4.45	0.83	[]	[[0, 120]]	None	None	None	None	None	None	None	None	{'CDJ70700': 1}	None	1628	Growth	cytosol	4	0	0	4	0	0	4	0	0
CDJ70701	speD	264	30384.3	5.05e-20	5.19	1.14	[]	[[0, 264]]	1	9.83e-14	40-84,103-160	NC	a+b two layers	TBP-like	Bacterial S-adenosylmethionine decarboxylase	AdoMet_dc	{'CDJ70701': 1}	a pyruvoyl group;Mg2+	6346	Growth	cytosol	26	1	0	26	1	0	22	0	0
CDJ70702	speE	288	32321	5.37e-20	5.33	2.43	[]	[[0, 288]]	2	1.80e-22;1.10e-83	7-58;59-283	CON;CON	beta meanders;a/b three-layered sandwiches	Spermidine synthase tetramerisation domain;Rossmann-like	Spermidine synthase tetramerisation domain;S-adenosyl-L-methionine-dependent methyltransferases	Spermine_synt_N;Spermine_synth	{'CDJ70702': 2}	None	4911	Growth	cytosol	34	0	0	34	0	0	23	0	0
CDJ70703	yacC	115	12853.6	2.13e-20	5.29	15.65	[[0, 16]]	[[16, 115]]	1	4.4e-11	28-110	CON	alpha arrays	Bacterial chaperone lipoprotein (PulS_OutS)	Bacterial chaperone lipoprotein (PulS_OutS)	T2SS_PulS_OutS	{'CDJ70703': 1}	None	421	Growth	Unknown	3	0	0	3	0	0	3	0	0
CDJ70704	cueO	516	56555.6	9.39e-20	6.28	0.78	[]	[[0, 516]]	3	2.50e-36;1.10e-45;2.20e-38	34-166;178-321;339-359,404-516	CON;CON;NC	beta sandwiches;beta sandwiches;beta sandwiches	Cupredoxin-like;Cupredoxin-like;Cupredoxin-like	Cupredoxin-related;Cupredoxin-related;Cupredoxin-related	Cu-oxidase_3_1;Cu-oxidase;Cu-oxidase_2	{'CDJ70704': 1}	Cu2+	610	Growth	periplasmic space	5	0	0	5	0	0	5	0	0
CDJ70706	hpt	178	20115	3.34e-20	5.09	1.69	[]	[[0, 178]]	1	1.6e-38	7-170	CON	a/b three-layered sandwiches	PRTase-like	PRTase-like	Pribosyltran	{'CDJ70706': 4}	Mg2+	7860	Growth	cytosol	23	1	0	23	1	0	21	1	0
CDJ70707	can	220	25096.5	4.17e-20	6.16	1.82	[]	[[0, 220]]	1	2.1e-72	4-195	CON	a/b three-layered sandwiches	beta-carbonic anhydrase-like	beta-carbonic anhydrase	Pro_CA	{'CDJ70707': 4}	Zn2+	8138	No Growth	cytosol	19	0	0	16	0	0	16	0	0
CDJ70708	yadG	308	34646.7	5.75e-20	8.44	1.62	[]	[[0, 308]]	1	2.6e-65	5-226	CON	a/b three-layered sandwiches	P-loop domains-like	P-loop containing nucleoside triphosphate hydrolases	ABC_tran	{'CDJ70708': 1, 'CDJ70709': 1}	None	724	Growth	inner membrane	3	0	0	3	0	0	3	0	0
CDJ70712	panD	126	13833.6	2.3e-20	5.75	1.59	[]	[[0, 126]]	1	1.1e-51	1-115	CON	beta barrels	cradle loop barrel	double psi	Asp_decarbox	{'CDJ70712': 1}	None	15147	Growth	cytosol	9	0	0	9	0	0	8	0	0
CDJ70714	panC	283	31597.3	5.25e-20	5.92	0.71	[]	[[0, 283]]	2	2.60e-80;6.10e-32	1-180;182-280	CON;CON	a/b three-layered sandwiches;a+b duplicates or obligate multimers	HUP domain-like;Creatinase/aminopeptidase-like	HUP domains;Creatinase/aminopeptidase	Pantoate_ligase_N;Pantoate_ligase_C	{'CDJ70714': 2}	K+;Mg2	3635	Growth	cytosol	28	1	0	26	1	0	23	1	0
CDJ70715	panB	264	28237.1	4.69e-20	5.15	1.14	[]	[[0, 264]]	1	5.9e-110	5-263	CON	a/b barrels	TIM beta/alpha-barrel	TIM barrels	Pantoate_transf	{'CDJ70715': 10}	Mg2+	7878	Growth	cytosol	44	0	0	39	0	0	32	0	0
CDJ70724	pcnB	465	53870.3	8.95e-20	9.67	15.27	[[0, 26], [430, 465]]	[[26, 430]]	2	4.20e-51;8.20e-19	42-189;203-342	CON;CON	a+b three layers;alpha complex topology	Nucleotidyltransferase-like;PDEase-like	Nucleotidyltransferase;Poly A polymerase C-terminal region-like	PolyA_pol;PolyA_pol_RNAbd	{'CDJ70724': 1}	None	1518	Growth	inner membrane;cytosol	13	0	0	13	0	0	12	0	0
CDJ70725	yadB	298	33600.6	5.58e-20	6.42	5.71	[]	[[0, 298]]	1	1.1e-85	6-284	CON	alpha bundles	Zn-binding domain in glutaminyl-tRNA synthetase	Zn-binding domain in glutaminyl-tRNA synthetase	tRNA-synt_1c_1	{'CDJ70725': 1}	None	116	Growth	cytosol	5	0	0	5	0	0	5	0	0
CDJ70726	dksA	151	17527.6	2.91e-20	5.06	7.29	[]	[[0, 151]]	2	3.60e-39;4.40e-09	33-108;97-149	CON;CON	alpha bundles;few secondary structure elements	Long alpha-hairpin;Glucocorticoid receptor-like	DnaK suppressor protein DksA, alpha-hairpin domain;LIM domain-like	dksA;zf-dskA_traR	{'CDJ70726': 1}	None	21225	Growth	cytosol	33	0	0	30	0	0	20	0	0
CDJ70727	sfsA	234	26228.5	4.36e-20	6.53	1.71	[]	[[0, 234]]	2	3.20e-41;4.40e-66	6-79;84-232	CON;CON	beta barrels;a/b three-layered sandwiches	OB-fold;Restriction endonuclease-like	Nucleic acid-binding proteins;Restriction endonuclease-like	SfsA_N;SfsA_C	{'CDJ70727': 1}	None	349	Growth	cytosol	1	0	0	1	0	0	1	0	0
CDJ70729	hrpB	809	89146.7	1.48e-19	6.11	2.97	[[790, 809]]	[[0, 790]]	3	2.90e-49;3.40e-09;1.20e-09	3-179;261-330;350-414	CON;CON;CON	a/b three-layered sandwiches;a/b three-layered sandwiches;alpha arrays	P-loop domains-like;P-loop domains-like;HTH	P-loop containing nucleoside triphosphate hydrolases;P-loop containing nucleoside triphosphate hydrolases;winged	DEAD_3;Helicase_C_7;HA2_N	{'CDJ70729': 1}	None	134	Growth	Unknown	3	0	0	3	0	0	3	0	0
CDJ70732	fhuC	265	28886.1	4.8e-20	6.8	3.77	[]	[[0, 265]]	1	1e-65	14-238	CON	a/b three-layered sandwiches	P-loop domains-like	P-loop containing nucleoside triphosphate hydrolases	ABC_tran	{'CDJ70732': 2, 'CDJ70734': 1, 'CDJ70733': 1}	None	158	Growth	inner membrane	2	0	0	2	0	0	2	0	0
CDJ70733	fhuD	296	32998	5.48e-20	5.98	7.43	[[0, 24]]	[[24, 296]]	2	1.50e-12;2.10e-07	34-146;190-282	CON;CON	a/b three-layered sandwiches;a/b three-layered sandwiches	Flavodoxin-like;Flavodoxin-like	Chelatase-like;Chelatase-like	Peripla_BP_2_N;Peripla_BP_2_N	{'CDJ70732': 2, 'CDJ70734': 1, 'CDJ70733': 1}	None	101	Growth	periplasmic space	2	0	0	2	0	0	2	0	0
CDJ70735	hemL	426	45365.6	7.53e-20	4.73	1.17	[]	[[0, 426]]	2	1.80e-94;1.40e-40	27-315;320-424	CON;CON	a/b three-layered sandwiches;a+b two layers	PLP-dependent transferases;C-terminal domain in some PLP-dependent transferases	PLP-dependent transferases;C-terminal domain in some PLP-dependent transferases	Aminotran_3_N;PRK00062	{'CDJ70735': 2}	pyridoxal 5-phosphate	4631	No Growth	cytosol	34	3	0	34	3	0	32	3	0
CDJ70737	erpA	114	12100.4	2.01e-20	4.11	3.51	[]	[[0, 114]]	1	2.6e-38	9-103	CON	beta complex topology	HesB-like domain	HesB-like domain	Fe-S_biosyn	{'CDJ70737': 2}	None	17438	No Growth	cytosol	11	0	0	11	0	0	9	0	0
CDJ70740	mtn	232	24353.7	4.04e-20	5.09	0.43	[]	[[0, 232]]	1	4.8e-45	2-226	CON	a/b three-layered sandwiches	Phosphorylase/hydrolase-like	Peptidyl-tRNA hydrolase-like	PNP_UDP_1	{'CDJ70740': 2}	None	6313	Growth	cytosol	35	0	0	35	0	0	29	0	0
CDJ70746	dapD	274	29891.7	4.96e-20	5.56	0.36	[]	[[0, 274]]	2	2.30e-37;6.20e-32	2-84;102-260	CON;CON	alpha arrays;beta duplicates or obligate multimers	Tetrahydrodipicolinate-N-succinlytransferase, N-terminal 3-helical domain;Single-stranded left-handed beta-helix	Tetrahydrodipicolinate-N-succinlytransferase, N-terminal 3-helical domain;Trimeric LpxA-like enzymes	THDPS_N_2;Hexapep_2_1	{'CDJ70746': 2}	None	15404	No Growth	cytosol	42	0	0	42	0	0	41	0	0
CDJ70747	glnD	890	102389	1.7e-19	6.22	3.82	[[0, 24]]	[[24, 890]]	3	4.10e-06;9.20e-06;1.60e-07	86-128;470-579;817-862	CON;CON;CON	a+b three layers;alpha complex topology;a+b two layers	Nucleotidyltransferase-like;PDEase-like;Alpha-beta plaits	Nucleotidyltransferase;HD-domain/PDEase-like;ACT-like	NTP_transf_2;HD;ACT	{'CDJ70747': 1}	Mn2+;Mg2+	188	Growth	cytosol	4	0	0	4	0	0	4	0	0
CDJ70749	rpsB	241	26743.3	4.44e-20	6.61	6.22	[]	[[0, 241]]	1	1.7e-82	6-225	CON	a/b three-layered sandwiches	Flavodoxin-like	Ribosomal protein S2/SIS domain	Ribosomal_S2	{'CDJ73789': 1, 'CDJ71351': 1, 'CDJ70749': 1, 'CDJ73560': 1, 'CDJ73578': 1, 'CDJ73571': 1, 'CDJ74431': 1, 'CDJ73533': 1, 'CDJ73568': 1, 'CDJ73634': 1, 'CDJ73553': 1, 'CDJ73577': 1, 'CDJ73532': 1, 'CDJ73576': 1, 'CDJ73567': 1, 'CDJ73696': 1, 'CDJ74196': 1, 'CDJ73563': 1, 'CDJ74433': 1, 'CDJ73558': 1, 'CDJ70610': 1, 'CDJ71882': 1}	None	143643	No Growth	ribosome	90	0	0	81	0	0	67	0	0
CDJ70751	pyrH	241	25970	4.31e-20	6.85	2.08	[]	[[0, 241]]	1	4.6e-46	10-240	CON	a/b three-layered sandwiches	Carbamate kinase-like	Carbamate kinase-like	AA_kinase	{'CDJ70751': 6}	None	8703	No Growth	cytosol	27	0	0	25	0	0	25	0	0
CDJ70752	frr	185	20638.3	3.43e-20	6.44	10.27	[]	[[0, 185]]	1	2.4e-74	3-183	CON	a+b two layers	RRF/tRNA synthetase additional domain-like	Ribosome recycling factor, RRF	RRF	{'CDJ70752': 1}	None	23316	No Growth	cytosol	38	1	0	36	1	0	29	1	0
CDJ70753	dxr	398	43387.5	7.2e-20	5.67	1	[]	[[0, 398]]	3	4.90e-67;7.00e-57;4.70e-35	1-165;150-274;302-393	CON;CON;CON	a/b three-layered sandwiches;a+b two layers;alpha superhelices	Rossmann-like;FwdE/GAPDH domain-like;1-deoxy-D-xylulose-5-phosphate reductoisomerase-C	NAD(P)-binding Rossmann-fold domains;Glyceraldehyde-3-phosphate dehydrogenase-like, C-terminal domain;1-deoxy-D-xylulose-5-phosphate reductoisomerase-C	DXP_reductoisom;DXP_redisom_C;DXPR_C	{'CDJ70753': 2}	NADPH;Mn2+	773	No Growth	cytosol	8	0	0	8	0	0	8	0	0
CDJ70754	ispU	253	28443.8	4.72e-20	6.46	8.3	[]	[[0, 253]]	1	6.1e-94	19-240	CON	a/b three-layered sandwiches	Undecaprenyl diphosphate synthase	Undecaprenyl diphosphate synthase	Prenyltransf	{'CDJ70754': 2}	Mg2+	830	No Growth	cytosol	3	0	0	3	0	0	3	0	0
CDJ70757	bamA	810	90551.6	1.5e-19	4.93	1.98	[[0, 15]]	[[15, 810]]	6	5.90e-13;1.60e-27;7.50e-33;2.30e-27;2.80e-25;3.90e-122	24-91;92-172;176-263;266-346;347-421;427-807	CON;CON;CON;CON;CON;CON	a+b duplicates or obligate multimers;a+b duplicates or obligate multimers;a+b duplicates or obligate multimers;a+b duplicates or obligate multimers;a+b duplicates or obligate multimers;beta barrels	Polypeptide transport-associated (POTRA) domain;Polypeptide transport-associated (POTRA) domain;Polypeptide transport-associated (POTRA) domain;Polypeptide transport-associated (POTRA) domain;Polypeptide transport-associated (POTRA) domain;Outer membrane meander beta-barrels	Polypeptide transport-associated (POTRA) domain;Polypeptide transport-associated (POTRA) domain;Polypeptide transport-associated (POTRA) domain;Polypeptide transport-associated (POTRA) domain;Polypeptide transport-associated (POTRA) domain;Porin	POTRA_5;POTRA;POTRA_4;POTRA;POTRA_5;Bac_surface_Ag	{'CDJ74189': 1, 'CDJ72822': 1, 'CDJ74209': 1, 'CDJ70757': 1, 'CDJ72857': 1}	None	3904	No Growth	outer membrane	11	0	0	11	0	0	11	0	0
CDJ70758	skp	161	17688	2.94e-20	9.69	1.86	[]	[[0, 161]]	1	3.2e-12	54-159	CON	a+b duplicates or obligate multimers	OmpH-like	OmpH-like	OmpH	{'CDJ70758': 3}	None	20120	Growth	outer membrane;periplasmic space	21	0	0	20	0	0	16	1	0
CDJ70759	lpxD	341	36038.1	5.98e-20	6.07	1.17	[]	[[0, 341]]	3	6.80e-35;1.10e-20;7.90e-52	4-91;99-179;176-291	CON;CON;CON	a/b three-layered sandwiches;beta duplicates or obligate multimers;beta duplicates or obligate multimers	MurF and HprK N-domain-like;Single-stranded left-handed beta-helix;Single-stranded left-handed beta-helix	MurF and HprK N-domain-like;Trimeric LpxA-like enzymes;Trimeric LpxA-like enzymes	LpxD;Hexapep_2_1;Hexapep	{'CDJ70759': 3}	None	4225	No Growth	cytosol	14	0	0	12	0	0	11	0	0
CDJ70761	lpxA	262	28079.7	4.66e-20	6.63	0.76	[]	[[0, 262]]	2	1.20e-23;9.70e-24	6-103;109-195	CON;CON	beta duplicates or obligate multimers;beta duplicates or obligate multimers	Single-stranded left-handed beta-helix;Single-stranded left-handed beta-helix	Trimeric LpxA-like enzymes;Trimeric LpxA-like enzymes	Hexapep_2_1;Hexapep_2_1	{'CDJ70761': 3}	None	2545	No Growth	cytosol	13	0	0	13	0	0	12	0	0
CDJ70763	rnhB	198	21525.8	3.57e-20	7.14	0.51	[]	[[0, 198]]	1	3.6e-62	12-194	CON	mixed a+b and a/b	Ribonuclease H-like	Ribonuclease H-like	RNase_HII	{'CDJ70763': 1}	Mn2+	604	Growth	cytosol	1	0	0	1	0	0	1	0	0
CDJ70764	dnaE	1160	129903	2.16e-19	5.16	0.17	[]	[[0, 1160]]	6	1.00e-57;9.30e-118;2.00e-94;6.90e-70;4.80e-46;2.20e-40	6-207,238-267;291-558;561-777;780-962;965-1075;1080-1157	NC;CON;CON;CON;CON;CON	a/b barrels;a+b three layers;alpha arrays;alpha arrays;beta barrels;a+b two layers	TIM beta/alpha-barrel;Nucleotidyltransferase-like;DNA polymerase III finger domain;HhH/H2TH;OB-fold;DNA polymerase III C-terminal domain	TIM barrels;Nucleotidyltransferase;DNA polymerase III finger domain;SAM domain-like;Nucleic acid-binding proteins;DNA polymerase III C-terminal domain	PHP;DNA_pol3_alpha_N;DNA_pol3_alpha_C;HHH_6;tRNA_anti-codon_1;dnaE	{'CDJ70764': 1, 'CDJ70790': 1, 'CDJ72237': 1}	Mg2+	328	No Growth	cytosol	5	0	0	5	0	0	5	0	0
CDJ70765	accA	319	35241.1	5.85e-20	5.76	0.94	[]	[[0, 319]]	1	5.8e-145	8-307	CON	a/b three-layered sandwiches	ClpP/crotonase	ClpP/crotonase	ACCA	{'CDJ70765': 2, 'CDJ72671': 2}	None	10155	No Growth	cytosol	38	1	0	33	1	0	30	1	0
CDJ70767	yaeR	129	14736.5	2.45e-20	5.08	1.55	[]	[[0, 129]]	2	6.50e-09;2.90e-14	7-32;75-128	CON;CON	a+b two layers;a+b two layers	Glyoxalase/Bleomycin resistance protein/Dihydroxybiphenyl dioxygenase;Glyoxalase/Bleomycin resistance protein/Dihydroxybiphenyl dioxygenase	Glyoxalase/Bleomycin resistance protein/Dihydroxybiphenyl dioxygenase;Glyoxalase/Bleomycin resistance protein/Dihydroxybiphenyl dioxygenase	Glyoxalase_14;Glyoxalase_1	{'CDJ70767': 1}	None	330	Growth	cytosol	5	0	0	5	0	0	5	0	0
CDJ70768	tilS	432	48203.6	8e-20	6.53	0.93	[]	[[0, 432]]	3	1.90e-06;1.00e-30;2.60e-26	12-77;220-311;347-428	CON;CON;CON	a/b three-layered sandwiches;a+b two layers;beta complex topology	HUP domain-like;MesJ substrate recognition domain-like;PheT/TilS domain	HUP domains;MesJ substrate recognition domain-like;PheT/TilS domain	NAD_synthase;TilS;TilS_C	{'CDJ70768': 1}	None	No Info Available	No Info Available	Unknown	3	0	0	3	0	0	3	0	0
CDJ70769	rof	84	9479.54	1.57e-20	4.63	20.24	[]	[[0, 84]]	1	1.1e-46	1979-07-01	CON	beta barrels	SH3	RNase P subunit p29	ROF	{'CDJ70769': 1}	None	1158	Growth	cytosol	4	0	0	4	0	0	3	0	0
CDJ70770	yaeP	66	7214.15	1.2e-20	4.54	1.51	[]	[[0, 66]]	None	None	None	None	None	None	None	None	{'CDJ70770': 1}	None	828	Growth	cytosol	2	0	0	2	0	0	2	0	0
CDJ70775	proS	572	63691.8	1.06e-19	5.12	1.57	[]	[[0, 572]]	3	1.30e-86;2.00e-32;2.60e-29	22-217,406-461;251-387;471-569	NC;IS;CON	a+b three layers;a+b complex topology;a/b three-layered sandwiches	Class II aaRS and biotin synthetases;YbaK/ProRS associated domain;Anticodon-binding domain of Class II aaRS	Class II aaRS and biotin synthetases;YbaK/ProRS associated domain;Anticodon-binding domain of Class II aaRS	tRNA-synt_2b;tRNA_edit;HGTP_anticodon	{'CDJ70775': 2}	None	12156	No Growth	cytosol	90	2	0	83	2	0	66	2	0
CDJ70776	yaeB	235	26362	4.38e-20	7.86	1.28	[]	[[0, 235]]	2	2.20e-51;9.80e-29	8-149;161-224	CON;CON	beta barrels;a+b two layers	cradle loop barrel;RelE-like	Alanine racemase-C;YaeB-like	UPF0066;KOG2942_like	{'CDJ70776': 1}	None	430	Growth	cytosol	1	0	0	1	0	0	1	0	0
CDJ70780	metN	343	37787.9	6.27e-20	5.95	0.58	[]	[[0, 343]]	2	7.20e-79;1.30e-28	1-232;268-343	CON;CON	a/b three-layered sandwiches;a+b two layers	P-loop domains-like;Alpha-beta plaits	P-loop containing nucleoside triphosphate hydrolases;ACT-like	ABC_tran;NIL	{'CDJ70780': 2, 'CDJ70779': 2, 'CDJ70778': 1}	None	2315	Growth	cell wall;inner membrane	3	0	0	3	0	0	3	0	0
CDJ70781	gmhB	191	21294	3.54e-20	4.97	4.71	[]	[[0, 191]]	1	2.8e-53	7-159	CON	a/b three-layered sandwiches	HAD domain-like	HAD-like	PNK3P	{'CDJ70781': 1}	Mg2+	1350	Growth	cytosol	4	0	0	4	0	0	4	0	0
CDJ70782	dkgB	267	29436.4	4.89e-20	5.49	1.12	[]	[[0, 267]]	1	6.5e-88	2-256	CON	a/b barrels	TIM beta/alpha-barrel	TIM barrels	Aldo_ket_red	{'CDJ70782': 1}	None	607	Growth	cytosol	9	0	0	9	0	0	9	0	0
CDJ70783	yafC	304	33775.4	5.61e-20	6.93	3.62	[]	[[0, 304]]	2	4.50e-29;8.30e-58	6-83;93-291	CON;CON	alpha arrays;a/b three-layered sandwiches	HTH;Periplasmic binding protein-like II	winged;Periplasmic binding protein-like II	HTH_1;LysR_substrate	{'CDJ70783': 1}	None	316	Growth	cytosol	1	0	0	1	0	0	1	0	0
CDJ70787	gloB	251	28434	4.72e-20	5.43	1.59	[]	[[0, 251]]	1	1.6e-13	17-87	CON	a+b four layers	Metallo-hydrolase/oxidoreductase	Metallo-hydrolase/oxidoreductase	Lactamase_B_2	{'CDJ70787': 1}	Zn2+	390	Growth	cytosol	6	0	0	6	0	0	6	0	0
CDJ70789	rnhA	155	17596.8	2.92e-20	8.43	5.16	[]	[[0, 155]]	1	1.2e-63	5-143	CON	mixed a+b and a/b	Ribonuclease H-like	Ribonuclease H-like	RNase_H	{'CDJ70789': 1}	Mg2+;Mn2+	804	Growth	cytosol	4	0	0	4	0	0	4	0	0
CDJ70793	yafV	256	28924.5	4.8e-20	6.06	0.78	[]	[[0, 256]]	1	1.1e-55	4-250	CON	a+b four layers	Carbon-nitrogen hydrolase-like	Carbon-nitrogen hydrolase	CN_hydrolase	{'CDJ70793': 1}	None	113	Growth	cytosol	4	0	0	4	0	0	4	0	0
CDJ70796	gmhA	192	20814.5	3.46e-20	5.97	0.52	[]	[[0, 192]]	1	2.8e-29	6-164	CON	a/b three-layered sandwiches	Flavodoxin-like	Ribosomal protein S2/SIS domain	SIS	{'CDJ70796': 4}	None	4159	Growth	cytosol	29	1	0	25	1	0	22	1	0
CDJ70797	yafJ	255	28635.3	4.76e-20	8.14	0.78	[]	[[0, 255]]	1	5.3e-55	2-248	CON	a+b four layers	Ntn/PP2C	Class II glutamine amidotransferases	GATase_4	{'CDJ70797': 1}	None	341	Growth	cytosol	5	0	0	5	0	0	5	0	0
CDJ70807	pepD	485	52914.8	8.79e-20	5.2	1.03	[]	[[0, 485]]	3	1.42e-90;1.60e-24;8.70e-07	10-194,397-479;200-259,356-398;240-283	NC;IS NC;IS	a/b three-layered sandwiches;a+b two layers;a+b two layers	Phosphorylase/hydrolase-like;Alpha-beta plaits;Alpha-beta plaits	Zn-dependent exopeptidases;Bacterial exopeptidase dimerisation domain;Bacterial exopeptidase dimerisation domain	Peptidase_M20_1st;Peptidase_M20_2nd;M20_dimer_2	{'CDJ70807': 2}	None	7408	Growth	cytosol	52	0	0	48	0	0	41	0	0
CDJ70808	gpt	152	16970.4	2.82e-20	5.52	1.32	[]	[[0, 152]]	1	8.6e-19	4-118	CON	a/b three-layered sandwiches	PRTase-like	PRTase-like	Pribosyltran	{'CDJ70808': 4}	Mg2	16116	Growth	inner membrane;cytosol	18	0	0	16	0	0	15	0	0
CDJ70809	frsA	414	47008.2	7.81e-20	6.47	1.93	[]	[[0, 414]]	1	1.2e-23	170-302,341-411	NC	a/b three-layered sandwiches	alpha/beta-Hydrolases	alpha/beta-Hydrolases	Hydrolase_4	{'CDJ70809': 1}	None	791	Growth	cytosol	11	0	0	11	0	0	11	0	0
CDJ70810	crl	133	15654.8	2.6e-20	6.32	10.53	[]	[[0, 133]]	1	4e-59	8-131	CON	a+b two layers	TBP-like	Curlin genes transcriptional regulator	Crl	{'CDJ70810': 1}	None	8827	Growth	Unknown	18	0	0	18	0	0	16	0	0
CDJ70812	proB	367	39056.1	6.49e-20	6.07	1.09	[]	[[0, 367]]	2	7.00e-63;5.60e-22	6-256;276-348	CON;CON	a/b three-layered sandwiches;beta barrels	Carbamate kinase-like;cradle loop barrel	Carbamate kinase-like;PUA domain	AA_kinase;PUA	{'CDJ70812': 4}	Mg2+	2048	Growth	cytosol	20	0	0	20	0	0	20	0	0
CDJ70813	proA	417	44629.6	7.41e-20	5.42	0.48	[]	[[0, 417]]	2	8.40e-36;5.12e-28	6-212;223-281,305-409	CON;NC	a/b three-layered sandwiches;a/b three-layered sandwiches	ALDH-like;ALDH-like	ALDH-like;ALDH-like	Aldedh_1st_1;Aldedh_2nd	{'CDJ70813': 4}	None	2289	Growth	cytosol	35	0	0	35	0	0	32	0	0
CDJ70826	insH	338	39326.7	6.53e-20	9.58	32.25	[[0, 29], [155, 241]]	[[29, 155], [241, 338]]	None	None	None	None	None	None	None	None	{'CDJ70826': 1}	None	No Info Available	No Info Available	Unknown	1	0	0	1	0	0	1	0	0
CDJ70828	mhpF	316	33442.1	5.55e-20	5.33	0.95	[]	[[0, 316]]	2	1.40e-15;1.10e-69	5-139;131-284	CON;CON	a/b three-layered sandwiches;a+b two layers	Rossmann-like;FwdE/GAPDH domain-like	NAD(P)-binding Rossmann-fold domains;Glyceraldehyde-3-phosphate dehydrogenase-like, C-terminal domain	Semialdhyde_dh;AcetDehyd-dimer	{'CDJ70828': 1}	None	14	Growth	cytosol	3	0	0	3	0	0	3	0	0
CDJ70829	mhpE	337	36470	6.06e-20	5.67	0.89	[]	[[0, 337]]	2	1.30e-67;5.10e-29	4-272;288-335	CON;CON	a/b barrels;alpha arrays	TIM beta/alpha-barrel;RuvA-C	TIM barrels;post-HMGL domain-like	HMGL-like_1;DmpG_comm	{'CDJ70829': 1}	None	15	Growth	cytosol	1	0	0	1	0	0	1	0	0
CDJ70831	yaiL	179	19922.5	3.31e-20	7.83	10.62	[[155, 179]]	[[0, 155]]	None	None	None	None	None	None	None	None	{'CDJ70831': 1}	None	1059	Growth	cytosol	9	0	0	9	0	0	9	0	0
CDJ70832	frmB	277	31424.1	5.22e-20	5.81	0.36	[]	[[0, 277]]	1	5.5e-16	29-174,210-222	NC	a/b three-layered sandwiches	alpha/beta-Hydrolases	alpha/beta-Hydrolases	Hydrolase_4	{'CDJ70832': 1}	None	1299	Growth	cytosol	9	0	0	9	0	0	8	0	0
CDJ70833	frmA	369	39358.6	6.54e-20	5.85	1.35	[]	[[0, 369]]	2	7.00e-48;1.60e-37	4-169;161-332	CON;CON	beta barrels;a/b three-layered sandwiches	GroES-like;Rossmann-like	Alcohol dehydrogenase-like, N-terminal domain;NAD(P)-binding Rossmann-fold domains	ADH_N;ADH_zinc_N	{'CDJ70833': 2}	Zn2	4204	Growth	cytosol	21	1	0	20	1	0	20	1	0
CDJ70834	frmR	91	10317.6	1.71e-20	5.84	8.79	[]	[[0, 91]]	1	8e-28	1986-04-01	CON	alpha bundles	Copper-sensitive operon repressor (CsoR)	Copper-sensitive operon repressor (CsoR)	Trns_repr_metal	{'CDJ70834': 1}	None	1170	Growth	cytosol	5	0	0	5	0	0	5	0	0
CDJ70836	insC	121	13451.5	2.23e-20	9.52	14.05	[]	[[0, 121]]	1	9.9e-06	31-85	CON	alpha arrays	HTH	tri-helical	HTH_Tnp_1	{'CDJ70836': 2}	None	No Info Available	No Info Available	cytosol	1	0	0	1	0	0	1	0	0
CDJ70844	hemB	324	35624.4	5.92e-20	5.25	4.63	[[0, 15]]	[[15, 324]]	1	2.7e-137	5-319	CON	a/b barrels	TIM beta/alpha-barrel	TIM barrels	ALAD	{'CDJ70844': 8}	Zn2+	3626	No Growth	cytosol	31	1	0	31	1	0	23	1	0
CDJ70848	ampH	385	41848.6	6.95e-20	9.5	5.46	[[0, 21]]	[[21, 385]]	2	8.20e-41;5.30e-20	84-235;248-355	CON;CON	alpha complex topology;a+b three layers	alpha-helical domain in beta-lactamase/transpeptidase-like proteins;Profilin-like	alpha-helical domain in beta-lactamase/transpeptidase-like proteins;a+b domain in beta-lactamase/transpeptidase-like proteins	Beta-lactamase_1st;Beta-lactamase_2nd	{'CDJ70848': 1}	None	460	Growth	periplasmic space;inner membrane	3	0	0	3	0	0	3	0	0
CDJ70853	ddl	364	39315.3	6.53e-20	5.02	0.28	[]	[[0, 364]]	2	7.70e-41;1.00e-38	3-139;140-320	CON;CON	a/b three-layered sandwiches;a+b complex topology	Rossmann-like;Protein kinase/SAICAR synthase/ATP-grasp	PreATP-grasp domain;ATP-grasp	Dala_Dala_lig_N;ATP-grasp	{'CDJ70853': 1}	None	4072	Growth	cytosol	30	0	0	30	0	0	27	0	0
CDJ70854	iraP	86	9937.37	1.65e-20	4.82	2.33	[]	[[0, 86]]	1	7.1e-06	17-60	CON	a+b two layers	IF3-like	SepF C-terminal domain	SepF	{'CDJ70854': 1}	None	350	Growth	cytosol	2	0	0	2	0	0	2	0	0
CDJ70855	phoA	471	49438	8.21e-20	5.74	8.07	[[0, 38]]	[[38, 471]]	1	1.3e-115	97-470	CON	a/b three-layered sandwiches	Alkaline phosphatase-like	Alkaline phosphatase-like	Alk_phosphatase	{'CDJ70855': 2}	Mg2+;Zn2+	89	Growth	periplasmic space	1	0	0	1	0	0	1	0	0
CDJ70858	proC	269	28144.6	4.67e-20	5.64	1.86	[]	[[0, 269]]	2	6.30e-49;2.80e-43	4-157;162-266	CON;CON	a/b three-layered sandwiches;alpha arrays	Rossmann-like;6-phosphogluconate dehydrogenase C-terminal domain-like	NAD(P)-binding Rossmann-fold domains;6-phosphogluconate dehydrogenase C-terminal domain-like	F420_oxidored;P5CR_dimer	{'CDJ70858': 10}	None	1913	Growth	cytosol	14	0	0	12	0	0	12	0	0
CDJ70860	aroL	174	19150.6	3.18e-20	4.72	2.87	[]	[[0, 174]]	1	6.4e-47	5-167	CON	a/b three-layered sandwiches	P-loop domains-like	P-loop containing nucleoside triphosphate hydrolases	SKI	{'CDJ70860': 1}	Mg2+	386	Growth	cytosol	2	0	0	2	0	0	2	0	0
CDJ70862	aroM	225	24916.6	4.14e-20	4.8	1.78	[]	[[0, 225]]	1	4.9e-06	166-211	CON	a/b three-layered sandwiches	Flavodoxin-like	ATC-like	Asp_Glu_race_N	{'CDJ70862': 1}	None	306	Growth	cytosol	4	0	0	4	0	0	4	0	0
CDJ70864	rdgC	303	33993	5.64e-20	5.27	8.91	[[0, 52]]	[[52, 303]]	1	4.2e-135	2-301	CON	a+b two layers	Recombination-associated protein rdgC	Recombination-associated protein rdgC	RdgC	{'CDJ70864': 1}	None	No Info Available	No Info Available	Unknown	20	0	0	20	0	0	20	0	0
CDJ70865	mak	302	32499.4	5.4e-20	5.48	4.64	[]	[[0, 302]]	2	6.70e-29;4.00e-52	3-115;123-299	CON;CON	mixed a+b and a/b;mixed a+b and a/b	Ribonuclease H-like;Ribonuclease H-like	Ribonuclease H-like;Ribonuclease H-like	ROK_N;ROK_C	{'CDJ70865': 1}	Mg2+	458	Growth	cytosol	12	0	0	12	0	0	10	0	0
CDJ70867	sbcC	1048	118720	1.97e-19	5.47	4.77	[[502, 520]]	[[0, 502], [520, 1048]]	2	5.00e-55;1.20e-37	3-269;824-1026	CON;CON	alpha bundles;alpha bundles	Helical domain in structural maintenance of chromosomes protein 3;Helical domain in structural maintenance of chromosomes protein 3	Helical domain in structural maintenance of chromosomes protein 3;Helical domain in structural maintenance of chromosomes protein 3	SMC_N_1;SMC_N_1	{'CDJ70867': 1, 'CDJ70868': 2}	None	135	Growth	cytosol	1	0	0	1	0	0	1	0	0
CDJ70868	sbcD	400	44713	7.42e-20	5.53	1.75	[]	[[0, 400]]	2	3.10e-25;1.30e-34	1-232;277-340	CON;CON	a+b four layers;a+b four layers	Carbon-nitrogen hydrolase-like;Mre11 nuclease C-terminal domain	Metallo-dependent phosphatases;Mre11 nuclease C-terminal domain	Metallophos_2_1;SbcD_C	{'CDJ70867': 1, 'CDJ70868': 2}	None	245	Growth	cytosol	1	0	0	1	0	0	1	0	0
CDJ70869	phoB	229	26433.1	4.39e-20	5.46	0.87	[]	[[0, 229]]	2	2.80e-43;7.20e-38	4-121;131-226	CON;CON	a/b three-layered sandwiches;alpha arrays	Flavodoxin-like;HTH	CheY-like;winged	Response_reg;Trans_reg_C	{'CDJ70869': 1}	None	No Info Available	Growth	cytosol	1	0	0	1	0	0	1	0	0
CDJ70875	queA	356	39430.4	6.55e-20	5.09	0.56	[]	[[0, 356]]	2	7.20e-84;1.40e-13	27-72,177-343;64-122	NC;IS	a/b three-layered sandwiches;beta barrels	a/b domain in QueA-like proteins (Pfam 02547);cradle loop barrel	a/b domain in QueA-like proteins (Pfam 02547);barrel domain in QueA-like proteins	Queuosine_synth_2nd;Queuosine_synth_1st	{'CDJ70875': 1}	None	1361	Growth	cytosol	18	0	0	18	0	0	15	0	0
CDJ70876	tgt	375	42593.2	7.07e-20	5.97	5.33	[]	[[0, 375]]	1	1.2e-173	1-363	CON	a/b barrels	TIM beta/alpha-barrel	TIM barrels	TGT	{'CDJ70876': 3}	Zn2+	8185	Growth	cytosol	29	0	0	28	0	0	26	0	0
CDJ70877	yajC	110	11887	1.97e-20	9.57	16.36	[[0, 17]]	[[17, 110]]	2	3.10e-25;5.20e-08	21-52;54-86	CON;CON	extended segments;beta barrels	Preprotein translocase subunit YajC;cradle loop barrel	Preprotein translocase subunit YajC;FMN-binding split barrel	YajC;MreC	{'CDJ73169': 1, 'CDJ70877': 1, 'CDJ70879': 1, 'CDJ70878': 1}	None	26903	Growth	inner membrane	1	0	0	1	0	0	1	0	0
CDJ70880	yajD	115	13363.9	2.22e-20	6.14	1.74	[]	[[0, 115]]	1	9.1e-08	18-72	CON	few secondary structure elements	His-Me finger endonucleases	His-Me finger endonucleases	Endonuclease_7	{'CDJ70880': 1}	None	665	Growth	cytosol	3	0	0	3	0	0	3	0	0
CDJ70881	tsx	294	33588.6	5.58e-20	5.07	1.7	[]	[[0, 294]]	1	1.7e-117	38-291	CON	beta barrels	Outer membrane meander beta-barrels	Tsx-like channel	Channel_Tsx	{'CDJ70881': 1}	None	No Info Available	No Info Available	Unknown	1	0	0	1	0	0	1	0	0
CDJ70883	nrdR	149	17228.7	2.86e-20	7.66	5.37	[]	[[0, 149]]	None	None	None	None	None	None	None	None	{'CDJ70883': 1}	None	802	Growth	cytosol	4	0	0	4	0	0	4	0	0
CDJ70884	ribD	367	40337.9	6.7e-20	7.22	0.55	[]	[[0, 367]]	2	6.50e-30;2.00e-60	2-117;147-364	CON;CON	a+b three layers;a/b three-layered sandwiches	Cytidine deaminase-like;Dihydrofolate reductases	Cytidine deaminase-like;Dihydrofolate reductases	dCMP_cyt_deam_1;RibD_C	{'CDJ70884': 2}	None	617	No Growth	cytosol	12	0	0	12	0	0	12	0	0
CDJ70885	ribH	156	16156.3	2.68e-20	5.15	1.28	[]	[[0, 156]]	1	1.6e-61	12-151	CON	a/b three-layered sandwiches	Flavodoxin-like	Lumazine synthase	DMRL_synthase	{'CDJ70885': 60}	None	10923	No Growth	cytosol	45	1	0	42	1	0	32	1	0
CDJ70886	nusB	139	15688.9	2.61e-20	6.6	6.47	[]	[[0, 139]]	1	1e-47	5-131	CON	alpha complex topology	NusB-like	NusB-like	NusB	{'CDJ73553': 1, 'CDJ70886': 1}	None	6870	Indeterminate	cytosol	11	0	0	11	0	0	11	0	0
CDJ70887	thiL	325	35070.4	5.82e-20	4.48	0.61	[]	[[0, 325]]	2	1.10e-34;7.10e-32	8-139;146-305	CON;CON	a+b three layers;a+b two layers	Bacillus chorismate mutase-like;Alpha-beta plaits	PurM N-terminal domain-like;PurM C-terminal domain-like	AIRS;AIRS_C	{'CDJ70887': 1}	Mg2+	492	No Growth	cytosol	9	1	0	9	1	0	9	1	0
CDJ70889	yajO	324	36419.7	6.05e-20	5.19	1.85	[]	[[0, 324]]	1	4.5e-88	1-316	CON	a/b barrels	TIM beta/alpha-barrel	TIM barrels	Aldo_ket_red	{'CDJ70889': 1}	None	246	Growth	cytosol	4	0	0	4	0	0	4	0	0
CDJ70890	dxs	620	67616.2	1.12e-19	6.16	0.32	[]	[[0, 620]]	3	2.96e-40;1.30e-46;1.90e-32	30-194,242-297;321-480;492-619	NC;CON;CON	a/b three-layered sandwiches;a/b three-layered sandwiches;a/b three-layered sandwiches	Thiamin diphosphate-binding fold (THDP-binding);Thiamin diphosphate-binding fold (THDP-binding);TK C-terminal domain-like	Thiamin diphosphate-binding fold (THDP-binding);Thiamin diphosphate-binding fold (THDP-binding);TK C-terminal domain-like	Transketolase_N;Transket_pyr;Transketolase_C	{'CDJ70890': 2}	thiamine diphosphate	752	No Growth	cytosol	15	0	0	15	0	0	15	0	0
CDJ70891	ispA	299	32159.3	5.34e-20	5.27	0.33	[]	[[0, 299]]	1	9.4e-82	12-293	CON	alpha bundles	Terpenoid synthases	Terpenoid synthases	polyprenyl_synt	{'CDJ70891': 1}	Mg2+	950	No Growth	cytosol	13	0	0	13	0	0	9	0	0
CDJ70892	xseB	80	8951.82	1.49e-20	4.43	23.75	[]	[[0, 80]]	1	3.1e-27	1958-11-01	CON	alpha bundles	Spectrin repeat-like	XseB-like	Exonuc_VII_S	{'CDJ72854': 1, 'CDJ70892': 4}	None	1871	Growth	cytosol	5	0	0	5	0	0	4	0	0
CDJ70893	thiI	482	54972.4	9.13e-20	6.16	0.41	[]	[[0, 482]]	4	1.40e-11;2.50e-18;4.00e-12;1.30e-06	8-76;85-161;178-334;406-480	CON;CON;CON;CON	a+b two layers;a+b two layers;a/b three-layered sandwiches;a/b three-layered sandwiches	Alpha-beta plaits;THUMP domain-like;HUP domain-like;Flavodoxin-like	Ferredoxin-like domain in ThiI;THUMP domain-like;HUP domains;Rhodanese/Cell cycle control phosphatase	THUMP_ThiI;THUMP;NAD_synthase;Rhodanese	{'CDJ70893': 1}	None	3830	Growth	cytosol	30	0	0	29	0	0	23	0	0
CDJ70894	yajL	196	20776.8	3.45e-20	5.24	2.55	[]	[[0, 196]]	1	4.6e-45	5-173	CON	a/b three-layered sandwiches	Flavodoxin-like	Class I glutamine amidotransferase-like	DJ-1_PfpI	{'CDJ70894': 2}	None	1096	Growth	cytosol	11	0	0	11	0	0	11	0	0
CDJ70895	panE	303	33870.4	5.62e-20	5.62	3.3	[]	[[0, 303]]	2	1.20e-28;7.20e-42	1-146;168-289	CON;CON	a/b three-layered sandwiches;alpha arrays	Rossmann-like;6-phosphogluconate dehydrogenase C-terminal domain-like	NAD(P)-binding Rossmann-fold domains;6-phosphogluconate dehydrogenase C-terminal domain-like	ApbA;ApbA_C	{'CDJ70895': 1}	None	589	Growth	cytosol	4	0	0	4	0	0	4	0	0
CDJ70896	yajQ	163	18343.6	3.05e-20	5.96	1.84	[]	[[0, 163]]	2	7.10e-31;3.50e-28	10-74;102-148	CON;CON	a+b two layers;a+b two layers	Alpha-beta plaits;Alpha-beta plaits	YajQ-like;YajQ-like	DUF520_N;DUF520_C	{'CDJ70896': 1}	None	14080	Growth	cytosol	23	0	0	23	0	0	23	0	0
CDJ70902	cyoA	315	34910.9	5.8e-20	6.76	9.21	[[287, 315]]	[[0, 287]]	2	1.90e-39;3.60e-22	39-112;126-224	CON;CON	extended segments;beta sandwiches	Cytochrome c oxidase subunit II-like, transmembrane region;Cupredoxin-like	Cytochrome c oxidase subunit II-like, transmembrane region;Cupredoxin-related	COX2_TM_1;COX2	{'CDJ70899': 1, 'CDJ70902': 1, 'CDJ70901': 1, 'CDJ70900': 1}	heme b;heme o;Cu2+	15769	Growth	inner membrane	1	0	0	1	0	0	1	0	0
CDJ70904	yajG	192	20949.8	3.48e-20	8.69	13.54	[[0, 27]]	[[27, 192]]	None	None	None	None	None	None	None	None	{'CDJ70904': 1}	None	7238	Growth	inner membrane	2	0	0	2	0	0	2	0	0
CDJ70905	bolA	105	11993.5	1.99e-20	6.19	9.52	[]	[[0, 105]]	1	4.4e-32	1985-02-01	CON	a+b two layers	Alpha-lytic protease prodomain-like	BolA-like	BolA	{'CDJ70905': 1, 'CDJ72050': 1}	None	1945	Growth	cytosol	4	0	0	4	0	0	4	0	0
CDJ70908	clpX	424	46355.4	7.7e-20	5.24	4.25	[]	[[0, 424]]	3	1.10e-25;1.90e-16;1.40e-22	14-48;76-216;317-401	CON;CON;CON	few secondary structure elements;a/b three-layered sandwiches;alpha arrays	Rubredoxin-like;P-loop domains-like;Histone-like	Rubredoxin-related;P-loop containing nucleoside triphosphate hydrolases;AAA+ ATPase lid domain	zf-C4_ClpX;Sigma54_activat;ClpB_D2-small	{'CDJ70907': 14, 'CDJ71323': 6, 'CDJ70908': 6}	None	5857	Growth	cytosol	49	0	0	49	0	0	37	0	0
CDJ70909	lon	784	87437.1	1.45e-19	6.01	1.28	[]	[[0, 784]]	5	1.30e-68;7.00e-15;2.60e-35;2.20e-46;2.70e-34	11-203;333-489;493-584;590-694;699-772	CON;CON;CON;CON;CON	beta barrels;a/b three-layered sandwiches;alpha arrays;a+b two layers;a/b three-layered sandwiches	cradle loop barrel;P-loop domains-like;Histone-like;Ribosomal protein S5 domain 2-like;C-terminal subdomain in Lon-related proteases catalytic domains	PUA domain;P-loop containing nucleoside triphosphate hydrolases;AAA+ ATPase lid domain;Ribosomal protein S5 domain 2-like;C-terminal subdomain in Lon-related proteases catalytic domains	LON_substr_bdg;Sigma54_activat;Lon;Lon_C_N;Lon_C_C	{'CDJ70909': 6}	None	5477	Growth	cytosol	84	0	0	79	0	0	65	0	0
CDJ70910	hupB	90	9225.46	1.53e-20	9.69	3.33	[]	[[0, 90]]	1	1.2e-41	1990-01-01	CON	alpha arrays	HTH	IHF-like DNA-binding proteins	Bac_DNA_binding	{'CDJ74237': 1, 'CDJ70910': 1}	None	74002	Growth	cytosol	23	0	0	21	0	0	15	0	0
CDJ70914	queC	231	25513.9	4.24e-20	5.68	0.87	[]	[[0, 231]]	1	1e-14	1-176	CON	a/b three-layered sandwiches	HUP domain-like	HUP domains	NAD_synthase	{'CDJ70914': 1}	None	1975	Growth	Unknown	17	0	0	17	0	0	16	0	0
CDJ70922	tesB	286	31965.9	5.31e-20	6.17	6.64	[[115, 130]]	[[0, 115], [130, 286]]	2	1.20e-48;1.70e-63	4-112;117-283	CON;CON	a+b two layers;a+b two layers	Thioesterase/thiol ester dehydrase-isomerase-like;Thioesterase/thiol ester dehydrase-isomerase-like	Thioesterase/thiol ester dehydrase-isomerase;Thioesterase/thiol ester dehydrase-isomerase	4HBT_3_N;Acyl_CoA_thio	{'CDJ70922': 4}	None	850	Growth	cytosol	10	0	0	10	0	0	10	0	0
CDJ70928	maa	183	20095.8	3.34e-20	6.19	2.19	[]	[[0, 183]]	1	7.9e-39	61-182	CON	beta duplicates or obligate multimers	Single-stranded left-handed beta-helix	Trimeric LpxA-like enzymes	Hexapep_2_1	{'CDJ70928': 1, 'CDJ74132': 2}	None	No Info Available	No Info Available	Unknown	6	0	0	6	0	0	6	0	0
CDJ70929	hha	72	8677.96	1.44e-20	8.79	4.17	[]	[[0, 72]]	1	6.4e-36	1964-07-01	CON	alpha arrays	HHA-like	Hemolysin expression modulating protein HHA	HHA	{'CDJ70929': 1}	None	2927	Growth	cytosol	1	0	0	1	0	0	1	0	0
CDJ70932	acrA	397	42196.2	7.01e-20	7.69	15.11	[[0, 33], [371, 397]]	[[33, 371]]	5	1.20e-21;9.30e-31;3.50e-18;1.30e-45;3.50e-36	64-123;97-170;173-208;201-300;292-369	CON;CON;CON;CON;CON	a+b complex topology;alpha bundles;a+b complex topology;beta barrels;beta barrels	alpha/beta-Hammerhead/Barrel-sandwich hybrid;helical hairpin of HlyD-like secretion proteins;alpha/beta-Hammerhead/Barrel-sandwich hybrid;cradle loop barrel;cradle loop barrel	Single hybrid motif;helical hairpin of HlyD-like secretion proteins;Single hybrid motif;Alanine racemase-C;Alanine racemase-C	HlyD_1st;HlyD_2nd;HlyD_1st;HlyD_D23_C_1;PRK15030_2nd	{'CDJ73817': 3, 'CDJ72813': 3, 'CDJ70932': 6}	None	3861	Growth	inner membrane;periplasmic space	5	0	0	5	0	0	5	0	0
CDJ70938	apt	183	19858.6	3.3e-20	5.26	1.64	[]	[[0, 183]]	1	1.1e-30	28-159	CON	a/b three-layered sandwiches	PRTase-like	PRTase-like	Pribosyltran	{'CDJ70938': 2}	Mg2+	15434	Growth	cytosol	34	1	0	34	1	0	25	0	0
CDJ70939	dnaX	643	71136.9	1.18e-19	6.39	21.93	[[363, 498]]	[[0, 363], [498, 643]]	4	7.20e-24;7.70e-33;1.30e-47;1.70e-43	13-174;179-242;244-359;521-612	CON;CON;CON;CON	a/b three-layered sandwiches;alpha arrays;alpha arrays;a+b two layers	P-loop domains-like;Histone-like;DNA polymerase III clamp loader subunits, C-terminal domain;Alpha-lytic protease prodomain-like	P-loop containing nucleoside triphosphate hydrolases;AAA+ ATPase lid domain;DNA polymerase III clamp loader subunits, C-terminal domain;C-terminal domain of DNA Polymerase III subunit tau	Sigma54_activat;AAA_assoc_2_3;DNA_pol3_gamma3;DNA_pol3_tau_5	{'CDJ70939': 1}	None	327	No Growth	cytosol	10	0	0	10	0	0	10	0	0
CDJ70941	recR	201	21962.8	3.65e-20	5.13	1.99	[]	[[0, 201]]	2	2.60e-20;1.30e-43	7-50;82-189	CON;CON	alpha arrays;a/b three-layered sandwiches	HhH/H2TH;HAD domain-like	SAM domain-like;Toprim domain	HHH_10;Toprim_4	{'CDJ73175': 1, 'CDJ70941': 1, 'CDJ72910': 1}	None	1342	Growth	cytosol	4	0	0	4	0	0	4	0	0
CDJ70943	adk	214	23585.7	3.92e-20	5.55	8.88	[[142, 157]]	[[0, 142], [157, 214]]	2	8.90e-07;8.90e-24	7-58;122-156	CON;CON	a/b three-layered sandwiches;few secondary structure elements	P-loop domains-like;Rubredoxin-like	P-loop containing nucleoside triphosphate hydrolases;Rubredoxin-related	Cytidylate_kin_2;ADK_lid	{'CDJ70943': 1}	Mg2+	20646	No Growth	cytosol	62	0	0	51	0	0	40	0	0
CDJ70945	aes	319	36033.7	5.98e-20	4.95	1.57	[]	[[0, 319]]	1	3.4e-24	70-200,239-316	NC	a/b three-layered sandwiches	alpha/beta-Hydrolases	alpha/beta-Hydrolases	Hydrolase_4	{'CDJ70945': 2}	None	35	Growth	cytosol	1	0	0	1	0	0	1	0	0
CDJ70949	ushA	550	60823.2	1.01e-19	5.47	3.64	[[0, 18]]	[[18, 550]]	2	2.30e-38;3.90e-55	34-305;363-539	CON;CON	a+b four layers;a+b complex topology	Carbon-nitrogen hydrolase-like;5'-nucleotidase (syn. UDP-sugar hydrolase), C-terminal domain	Metallo-dependent phosphatases;5'-nucleotidase (syn. UDP-sugar hydrolase), C-terminal domain	Metallophos_2_1;5_nucleotid_C	{'CDJ70949': 1}	Zn2+	484	Growth	periplasmic space	24	0	0	24	0	0	23	0	0
CDJ70950	ybaK	159	17092.7	2.84e-20	9.02	1.89	[]	[[0, 159]]	1	2.2e-46	4-155	CON	a+b complex topology	YbaK/ProRS associated domain	YbaK/ProRS associated domain	tRNA_edit	{'CDJ70950': 1}	None	1532	Growth	cytosol	8	0	0	8	0	0	7	0	0
CDJ70952	ybaQ	113	13170.9	2.19e-20	5.72	10.62	[]	[[0, 113]]	1	4.9e-30	1984-07-01	CON	alpha arrays	HTH	tetra-helical, lambda repressor-like	HTH_3_3	{'CDJ70952': 1}	None	943	Growth	cytosol	1	0	0	1	0	0	1	0	0
CDJ70953	copA	834	87872.1	1.46e-19	5.37	11.63	[[0, 102]]	[[102, 834]]	6	8.20e-16;1.80e-21;1.22e-76;1.10e-26;7.10e-48;1.40e-33	3-65;103-162;197-329,385-505,736-824;326-419;518-532,648-764;531-647	CON;CON;NC CP;IS;IS NC;IS	a+b two layers;a+b two layers;alpha bundles;beta sandwiches;a/b three-layered sandwiches;a+b complex topology	Alpha-beta plaits;Alpha-beta plaits;Calcium ATPase transmembrane domain-related;jelly-roll;HAD domain-like;Metal cation-transporting ATPase, ATP-binding domain	HMA, heavy metal-associated domain;HMA, heavy metal-associated domain;Copper efflux ATPase transmembrane domain;Calcium ATPase, transduction domain A;HAD-like;Metal cation-transporting ATPase, ATP-binding domain	HMA;HMA;E1-E2_ATPase_C;E1-E2_ATPase_N;Hydrolase_3_1;P-type_ATPase_Cu-like	{'CDJ70953': 1}	None	117	Growth	Unknown	10	0	0	10	0	0	7	0	0
CDJ70961	ybbN	284	31790.7	5.28e-20	4.5	1.06	[]	[[0, 284]]	2	1.20e-26;7.70e-73	6-108;113-278	CON;CON	a+b three layers;alpha superhelices	Thioredoxin-like;Repetitive alpha hairpins	Thioredoxin-like;ARM repeat	Thioredoxin;TPR_20_1	{'CDJ70961': 1}	None	5221	Growth	cytosol	24	0	0	24	0	0	20	0	0
CDJ70963	tesA	208	23621.9	3.92e-20	6.91	4.81	[]	[[0, 208]]	1	1.1e-41	29-201	CON	a/b three-layered sandwiches	Flavodoxin-like	SGNH hydrolase	Lipase_GDSL_2	{'CDJ70963': 4}	None	400	Growth	periplasmic space	10	1	0	10	1	0	10	1	0
CDJ70964	ybbA	228	24532.7	4.07e-20	5.5	1.32	[]	[[0, 228]]	1	2.7e-65	7-227	CON	a/b three-layered sandwiches	P-loop domains-like	P-loop containing nucleoside triphosphate hydrolases	ABC_tran	{'CDJ70965': 1, 'CDJ70964': 1}	None	No Info Available	Growth	inner membrane	1	0	0	1	0	0	1	0	0
CDJ70968	ybbB	364	41110.3	6.83e-20	5.93	1.65	[]	[[0, 364]]	1	1.4e-11	15-127	CON	a/b three-layered sandwiches	Flavodoxin-like	Rhodanese/Cell cycle control phosphatase	Rhodanese	{'CDJ70968': 1}	None	266	Growth	cytosol	3	0	0	3	0	0	3	0	0
CDJ70971	allR	271	29269.3	4.86e-20	5.77	6.27	[[0, 17]]	[[17, 271]]	2	5.00e-16;3.00e-49	22-91;99-266	CON;CON	alpha arrays;a+b three layers	HTH;Profilin-like	winged;sensor domains	HTH_IclR;IclR	{'CDJ70971': 1}	None	1771	Growth	cytosol	5	0	0	5	0	0	5	0	0
CDJ70979	ylbA	261	28730.1	4.77e-20	4.93	0.77	[]	[[0, 261]]	2	2.60e-12;6.60e-12	29-123;176-238	CON;CON	beta sandwiches;beta sandwiches	jelly-roll;jelly-roll	Double-stranded beta-helix;Double-stranded beta-helix	Cupin_3;Cupin_2	{'CDJ70979': 1}	Mn2+	266	Growth	cytosol	6	0	0	6	0	0	6	0	0
CDJ70985	purK	355	39460.6	6.55e-20	5.6	0.56	[]	[[0, 355]]	3	5.10e-10;6.50e-65;3.10e-21	1-35;79-274;280-335	CON;CON;CON	a/b three-layered sandwiches;a+b complex topology;a+b complex topology	Rossmann-like;Protein kinase/SAICAR synthase/ATP-grasp;alpha/beta-Hammerhead/Barrel-sandwich hybrid	PreATP-grasp domain;ATP-grasp;CO dehydrogenase molybdoprotein N-domain-like	2-Hacid_dh_C_2;ATP-grasp;PRK06019_2	{'CDJ70985': 2}	None	655	Growth	cytosol	8	0	0	8	0	0	8	0	0
CDJ70986	purE	169	17780.1	2.95e-20	6.04	8.88	[]	[[0, 169]]	1	1.7e-73	9-162	CON	a/b three-layered sandwiches	Flavodoxin-like	N5-CAIR mutase (phosphoribosylaminoimidazole carboxylase, PurE)	AIRC	{'CDJ70986': 8}	None	1068	Growth	cytosol	8	0	0	8	0	0	8	0	0
CDJ70988	ppiB	164	18153.3	3.01e-20	5.51	14.63	[[141, 164]]	[[0, 141]]	1	2.6e-52	2-162	CON	beta barrels	Cyclophilin-like	Cyclophilin-like	Pro_isomerase	{'CDJ70988': 1}	None	25909	Growth	cytosol	29	0	0	20	0	0	17	0	0
CDJ70989	cysS	461	52201.5	8.67e-20	5.33	2.6	[]	[[0, 461]]	2	2.50e-27;2.50e-48	35-311;317-460	CON;CON	alpha bundles;alpha bundles	Anticodon-binding domain of a subclass of class I aminoacyl-tRNA synthetases;Anticodon-binding domain of a subclass of class I aminoacyl-tRNA synthetases	Anticodon-binding domain of a subclass of class I aminoacyl-tRNA synthetases;Anticodon-binding domain of a subclass of class I aminoacyl-tRNA synthetases	tRNA-synt_1g;DALR_2_1	{'CDJ70989': 1}	None	No Info Available	No Info Available	cytosol	37	0	0	37	0	0	31	0	0
CDJ70991	ybcJ	70	7389.45	1.23e-20	7.84	4.29	[]	[[0, 70]]	1	1.9e-36	1969-11-01	CON	a+b two layers	beta-Grasp	Alpha-L RNA-binding motif	S4_2	{'CDJ70991': 1}	None	3974	Growth	cytosol	11	0	0	11	0	0	11	0	0
CDJ70992	folD	288	31043.4	5.15e-20	5.74	1.74	[]	[[0, 288]]	2	3.70e-46;4.40e-69	3-122;123-279	CON;CON	a/b three-layered sandwiches;a/b three-layered sandwiches	Flavodoxin-like;Rossmann-like	Aminoacid dehydrogenase-like, N-terminal domain;NAD(P)-binding Rossmann-fold domains	THF_DHG_CYH;THF_DHG_CYH_C	{'CDJ70992': 2}	None	4317	No Growth	cytosol	26	0	0	26	0	0	22	0	0
CDJ71030	cusR	227	25394.2	4.22e-20	5.32	0.88	[]	[[0, 227]]	2	3.30e-35;7.60e-34	2-117;127-222	CON;CON	a/b three-layered sandwiches;alpha arrays	Flavodoxin-like;HTH	CheY-like;winged	Response_reg;Trans_reg_C	{'CDJ71030': 1}	None	176	Growth	cytosol	2	0	0	2	0	0	2	0	0
CDJ71037	nfsB	217	23904.9	3.97e-20	5.8	1.38	[]	[[0, 217]]	1	2.9e-37	1-93,132-210	NC	a+b two layers	Alpha-beta plaits	FMN-dependent nitroreductase-like	Nitroreductase	{'CDJ71037': 2}	FMN	6231	Growth	cytosol	36	0	0	35	0	0	28	0	0
CDJ71038	ybdF	122	14050.1	2.33e-20	8.71	9.02	[]	[[0, 122]]	1	5.6e-38	9-119	CON	a+b two layers	Type III secretory system chaperone-like	YjbR-like	YjbR	{'CDJ71038': 1}	None	163	Growth	cytosol	1	0	0	1	0	0	1	0	0
CDJ71058	ybdB	137	14970	2.49e-20	6.13	0.73	[]	[[0, 137]]	1	5.7e-35	15-131	CON	a+b two layers	Thioesterase/thiol ester dehydrase-isomerase-like	Thioesterase/thiol ester dehydrase-isomerase	4HBT	{'CDJ71058': 4}	None	No Info Available	Growth	cytosol	3	0	0	3	0	0	3	0	0
CDJ71067	ahpC	187	20761.2	3.45e-20	5.03	1.6	[]	[[0, 187]]	1	8e-59	4-174	CON	a+b three layers	Thioredoxin-like	Thioredoxin-like	AhpC-TSA_1	{'CDJ71067': 10, 'CDJ71068': 2}	FAD	92449	Growth	cytosol	78	0	0	75	0	0	61	1	0
CDJ71068	ahpF	521	56176.4	9.33e-20	5.47	0.58	[]	[[0, 521]]	3	1.30e-37;6.50e-08;3.30e-26	118-196;215-330;356-504	CON;CON;CON	a+b three layers;a/b three-layered sandwiches;a/b three-layered sandwiches	Thioredoxin-like;Rossmann-like;Rossmann-like	Thioredoxin-like;NAD(P)-binding Rossmann-fold domains;NAD(P)-binding Rossmann-fold domains	Thioredoxin_3;Pyr_redox_2;Pyr_redox_2	{'CDJ71067': 10, 'CDJ71068': 2}	FAD	5698	Growth	cytosol	66	2	0	60	2	0	52	2	0
CDJ71069	uspG	142	15935	2.65e-20	6.03	1.41	[]	[[0, 142]]	1	2.7e-30	1-142	CON	a/b three-layered sandwiches	HUP domain-like	HUP domains	Usp	{'CDJ71069': 2}	None	980	Growth	cytosol	5	0	0	5	0	0	5	0	0
CDJ71071	rnk	136	14926.9	2.48e-20	4.48	2.94	[]	[[0, 136]]	2	1.10e-12;1.30e-21	4-42;53-126	CON;CON	alpha bundles;a+b two layers	Long alpha-hairpin;FKBP-like	GreA transcript cleavage protein, N-terminal domain;FKBP-like	Rnk_N;GreA_GreB	{'CDJ71071': 1}	None	3754	Growth	cytosol	12	0	0	12	0	0	9	0	0
CDJ71072	rna	268	29617.3	4.92e-20	8.86	15.67	[[0, 63]]	[[63, 268]]	1	1.8e-34	34-260	CON	a+b two layers	Ribonuclease Rh-like	Ribonuclease Rh-like	Ribonuclease_T2	{'CDJ71072': 1}	None	1489	Growth	periplasmic space;cytosol	9	0	0	9	0	0	8	0	0
CDJ71087	lipA	321	36071.3	5.99e-20	8.08	1.25	[]	[[0, 321]]	1	1.6e-52	67-298	CON	a/b barrels	TIM beta/alpha-barrel	TIM barrels	Radical_SAM	{'CDJ71087': 2}	a [4Fe-4S] iron-sulfur cluster	11920	Growth	cytosol	28	1	0	28	1	0	25	1	0
CDJ71089	lipB	213	23882.3	3.97e-20	5.86	0.94	[]	[[0, 213]]	1	1.9e-45	19-203	CON	a+b three layers	Class II aaRS and biotin synthetases	Class II aaRS and biotin synthetases	BPL_LplA_LipB_1	{'CDJ71089': 1}	None	980	Growth	cytosol	9	0	0	9	0	0	9	0	0
CDJ71090	ybeD	87	9827.23	1.63e-20	5.5	14.94	[]	[[0, 87]]	1	1.8e-41	1987-12-01	CON	a+b two layers	Alpha-beta plaits	YbeD/HP0495-like	DUF493	{'CDJ71090': 1}	None	8919	Growth	cytosol	13	1	0	13	1	0	11	0	0
CDJ71091	dacA	403	44443.4	7.38e-20	8.31	6.7	[[0, 27]]	[[27, 403]]	3	2.10e-37;4.30e-42;2.60e-37	71-185;168-289;292-378	CON;CON;CON	alpha complex topology;a+b three layers;beta sandwiches	alpha-helical domain in beta-lactamase/transpeptidase-like proteins;Profilin-like;Penicillin-binding protein associated domain	alpha-helical domain in beta-lactamase/transpeptidase-like proteins;a+b domain in beta-lactamase/transpeptidase-like proteins;Penicillin-binding protein associated domain	Peptidase_S11_1st;Peptidase_S11_2nd;PBP5_C	{'CDJ71091': 2}	None	4143	Growth	periplasmic space;inner membrane	1	0	0	1	0	0	1	0	0
CDJ71095	ybeA	155	17340.9	2.88e-20	8.71	1.29	[]	[[0, 155]]	1	7.9e-52	1-152	CON	a/b three-layered sandwiches	alpha/beta knot	alpha/beta knot	SPOUT_MTase	{'CDJ71095': 2}	None	1099	No Info Available	cytosol	9	0	0	9	0	0	9	0	0
CDJ71096	ybeB	105	11582.1	1.92e-20	4.52	3.81	[]	[[0, 105]]	1	1.7e-40	4-105	CON	a+b three layers	Nucleotidyltransferase-like	Nucleotidyltransferase	RsfS	{'CDJ71096': 1}	None	4975	Growth	cytosol	3	0	0	3	0	0	3	0	0
CDJ71098	nadD	213	24527.6	4.07e-20	5.46	1.41	[]	[[0, 213]]	1	1.4e-48	6-134,173-213	NC	a/b three-layered sandwiches	HUP domain-like	HUP domains	CTP_transf_like	{'CDJ71098': 1}	Mg2+	318	No Growth	cytosol	2	0	0	2	0	0	2	0	0
CDJ71099	holA	343	38703.2	6.43e-20	6.51	0.29	[]	[[0, 343]]	3	1.20e-28;1.30e-37;7.20e-52	7-142;144-208;213-332	CON;CON;CON	a/b three-layered sandwiches;alpha arrays;alpha arrays	P-loop domains-like;Histone-like;DNA polymerase III clamp loader subunits, C-terminal domain	P-loop containing nucleoside triphosphate hydrolases;AAA+ ATPase lid domain;DNA polymerase III clamp loader subunits, C-terminal domain	DNA_pol3_delta_N;DNA_pol3_delta_C;DNA_pol3_delt_C	{'CDJ70939': 3, 'CDJ71534': 1, 'CDJ71099': 1}	None	140	No Growth	cytosol	1	0	0	1	0	0	1	0	0
CDJ71111	gltL	241	26660.8	4.43e-20	6.6	0.83	[]	[[0, 241]]	1	1.7e-76	1-227	CON	a/b three-layered sandwiches	P-loop domains-like	P-loop containing nucleoside triphosphate hydrolases	ABC_tran	None	None	29	Growth	inner membrane;cytosol	1	0	0	1	0	0	1	0	0
CDJ71114	gltI	302	33419.8	5.55e-20	8.61	9.27	[[0, 27]]	[[27, 302]]	2	1.30e-29;3.40e-17	40-132,233-271;137-228	NC;IS	a/b three-layered sandwiches;a/b three-layered sandwiches	Periplasmic binding protein-like II;Periplasmic binding protein-like II	Periplasmic binding protein-like II;Periplasmic binding protein-like II	SBP_bac_3_1st;SBP_bac_3_2nd	None	None	1254	Growth	periplasmic space	22	1	0	22	1	0	20	1	0
CDJ71117	ybeX	292	33298.1	5.53e-20	4.55	8.56	[[0, 15]]	[[15, 292]]	2	9.90e-29;9.00e-29	68-189;206-280	CON;CON	a+b duplicates or obligate multimers;a+b complex topology	CBS-domain;FAD-binding domain-like	CBS-domain;CorC/HlyC domain-like	IMPDH_2nd_1;CorC_HlyC	{'CDJ71117': 1}	None	1280	Growth	inner membrane;cytosol	15	0	0	15	0	0	15	0	0
CDJ71118	ybeY	155	17525.5	2.91e-20	4.26	1.29	[]	[[0, 155]]	1	1.6e-54	14-146	CON	mixed a+b and a/b	Zincin-like	Metalloproteases (zincins) catalytic domain	UPF0054	{'CDJ71118': 1}	None	1611	Growth	cytosol	8	0	0	8	0	0	8	0	0
CDJ71119	ybeZ	346	39038.2	6.48e-20	5.71	2.89	[]	[[0, 346]]	1	1.9e-78	124-300	CON	a/b three-layered sandwiches	P-loop domains-like	P-loop containing nucleoside triphosphate hydrolases	PhoH	{'CDJ71119': 1}	None	2115	Growth	cytosol	30	0	0	30	0	0	27	0	0
CDJ71120	miaB	474	53662.3	8.91e-20	5.2	5.27	[[454, 474]]	[[0, 454]]	2	2.50e-21;2.80e-56	5-114;145-367	CON;CON	a/b three-layered sandwiches;a/b barrels	Flavodoxin-like;TIM beta/alpha-barrel	CheY-like;TIM barrels	UPF0004;Radical_SAM	{'CDJ71120': 1}	None	No Info Available	No Info Available	Unknown	41	1	0	41	1	0	35	1	0
CDJ71121	ubiF	391	42953	7.13e-20	6.64	1.02	[]	[[0, 391]]	2	1.20e-36;6.00e-20	6-184,275-317;182-270	NC;IS	a/b barrels;a+b two layers	TIM beta/alpha-barrel;FAD-linked reductases, C-terminal domain-like	TIM barrels;FAD-linked reductases-C	FAD_binding_3_1st;PRK08013	{'CDJ73811': 1, 'CDJ73056': 1, 'CDJ73934': 1, 'CDJ73933': 1, 'CDJ72585': 1, 'CDJ71121': 1, 'CDJ73057': 1}	None	777	Growth	cytosol	4	0	0	4	0	0	4	0	0
CDJ71122	asnB	554	62658.3	1.04e-19	5.55	0.36	[]	[[0, 554]]	1	4e-115	211-499	CON	a/b three-layered sandwiches	HUP domain-like	HUP domains	Asn_synthase	{'CDJ71122': 2}	Mg2+	1811	Growth	cytosol	32	0	0	32	0	0	26	0	0
CDJ71123	nagD	250	27188.8	4.51e-20	5.07	0.4	[]	[[0, 250]]	1	5.42e-19	15-71,174-247	NC	a/b three-layered sandwiches	HAD domain-like	HAD-like	HAD_2	{'CDJ71123': 1}	None	2085	Growth	cytosol	14	0	0	14	0	0	13	0	0
CDJ71124	nagC	406	44540.7	7.4e-20	6.92	1.72	[]	[[0, 406]]	3	7.60e-15;1.70e-24;4.10e-48	22-68;87-207;213-390	CON;CON;CON	alpha arrays;mixed a+b and a/b;mixed a+b and a/b	HTH;Ribonuclease H-like;Ribonuclease H-like	winged;Ribonuclease H-like;Ribonuclease H-like	Fe_dep_repress;ROK_N;ROK_C	{'CDJ71124': 1}	None	505	Growth	cytosol	18	0	0	18	0	0	18	0	0
CDJ71125	nagA	382	40948.6	6.8e-20	5.65	0.26	[]	[[0, 382]]	2	6.74e-30;1.40e-45	1-54,341-378;54-350	NC;IS	beta sandwiches;a/b barrels	Composite domain of metallo-dependent hydrolases;TIM beta/alpha-barrel	Composite domain of metallo-dependent hydrolases;TIM barrels	nagA;Amidohydro_1_N	{'CDJ71125': 4}	Zn2+	487	Growth	cytosol	13	1	0	13	1	0	13	1	0
CDJ71126	nagB	266	29773.9	4.94e-20	6.41	1.13	[]	[[0, 266]]	1	3.4e-78	1-245	CON	a/b three-layered sandwiches	Rossmann-like	NagB/RpiA/CoA transferase-like	Glucosamine_iso	{'CDJ71126': 1}	None	84	Growth	cytosol	11	0	0	11	0	0	11	0	0
CDJ71127	nagE	648	68346.1	1.13e-19	5.78	7.56	[[367, 386], [468, 494]]	[[0, 367], [386, 468], [494, 648]]	3	1.03e-117;2.90e-25;9.30e-54	9-359;391-464;500-643	CON;CON;CON	alpha complex topology;a+b two layers;a+b complex topology	phosphorylation-coupled saccharide transporter ChbC;Glucose permease domain IIB-like;alpha/beta-Hammerhead/Barrel-sandwich hybrid	phosphorylation-coupled saccharide transporter ChbC;Glucose permease domain IIB;Duplicated hybrid motif	PTS_EIIC;PTS_EIIB;PTS_EIIA_1	{'CDJ71127': 2}	None	1222	Growth	inner membrane	3	0	0	3	0	0	3	0	0
CDJ71128	glnS	554	63477.1	1.05e-19	5.89	1.08	[]	[[0, 554]]	3	1.60e-153;3.50e-45;1.80e-38	15-338;346-456;451-548	CON;CON;CON	alpha bundles;beta barrels;beta barrels	Zn-binding domain in glutaminyl-tRNA synthetase;Ribosomal protein L25-like;Ribosomal protein L25-like	Zn-binding domain in glutaminyl-tRNA synthetase;Ribosomal protein L25-like;Ribosomal protein L25-like	tRNA-synt_1c;tRNA-synt_1c_C_N;tRNA-synt_1c_C_C	{'CDJ71128': 1}	None	No Info Available	No Info Available	cytosol	89	2	0	88	2	0	72	1	0
CDJ71131	fur	148	16794.7	2.79e-20	5.68	12.84	[]	[[0, 148]]	1	5.1e-50	6-134	CON	alpha arrays	HTH	winged	FUR	{'CDJ71131': 1}	None	6426	Growth	cytosol	21	1	1	21	1	1	16	0	0
CDJ71134	ybfE	97	11279.9	1.87e-20	10.09	29.9	[[0, 29]]	[[29, 97]]	None	None	None	None	None	None	None	None	{'CDJ71134': 1}	None	960	Growth	cytosol	1	0	0	1	0	0	1	0	0
CDJ71135	ybfF	254	28436.9	4.72e-20	5.86	5.91	[[0, 14]]	[[14, 254]]	1	1e-45	7-253	CON	a/b three-layered sandwiches	alpha/beta-Hydrolases	alpha/beta-Hydrolases	Hydrolase_4_1	{'CDJ71135': 1}	None	679	Growth	cytosol	13	0	0	13	0	0	13	0	0
CDJ71137	pgm	546	58360.2	9.69e-20	5.43	2.02	[]	[[0, 546]]	4	6.90e-40;2.20e-50;5.20e-34;2.00e-10	41-179;211-318;320-434;479-541	CON;CON;CON;CON	a/b three-layered sandwiches;a/b three-layered sandwiches;a/b three-layered sandwiches;a+b two layers	Phosphoglucomutase, first 3 domains;Phosphoglucomutase, first 3 domains;Phosphoglucomutase, first 3 domains;TBP-like	Phosphoglucomutase, first 3 domains;Phosphoglucomutase, first 3 domains;Phosphoglucomutase, first 3 domains;Phosphoglucomutase, C-terminal domain	PGM_PMM_I;PGM_PMM_II_1;PGM_PMM_III;PGM_PMM_IV	{'CDJ71137': 1}	Mg2+	3596	Growth	cytosol	59	1	0	58	1	0	46	0	0
CDJ71154	ybgA	169	20210.9	3.36e-20	9.55	1.77	[]	[[0, 169]]	None	None	None	None	None	None	None	None	{'CDJ71154': 1}	None	No Info Available	Growth	cytosol	1	0	0	1	0	0	1	0	0
CDJ71157	ybgI	247	26892.2	4.47e-20	5.07	0.81	[]	[[0, 247]]	1	6.2e-73	1-245	CON	a/b three-layered sandwiches	NIF3 (NGG1p interacting factor 3)-like	NIF3 (NGG1p interacting factor 3)-like	NIF3_1st	{'CDJ71157': 6}	None	1665	Growth	cytosol	11	0	0	11	0	0	11	0	0
CDJ71158	ybgJ	218	23946.3	3.98e-20	5.16	3.67	[]	[[0, 218]]	2	4.40e-22;2.90e-54	5-80;86-212	CON;CON	a+b two layers;beta barrels	Glucose permease domain IIB-like;Cyclophilin-like	PH0987 N-terminal domain-like;Cyclophilin-like	CT_C_D_N;CT_C_D_C	{'CDJ71159': 1, 'CDJ71158': 1, 'CDJ71160': 1}	None	269	Growth	cytosol	1	0	0	1	0	0	1	0	0
CDJ71159	ybgK	310	34386	5.71e-20	8.59	0.65	[]	[[0, 310]]	2	1.30e-64;1.30e-52	1-161;173-305	CON;CON	beta sandwiches;beta barrels	jelly-roll;Cyclophilin-like	Double-stranded beta-helix;Cyclophilin-like	CT_A_B_N;CT_A_B_C	{'CDJ71159': 1, 'CDJ71158': 1, 'CDJ71160': 1}	None	308	Growth	cytosol	5	0	0	5	0	0	5	0	0
CDJ71161	nei	263	29844.8	4.96e-20	7.77	1.52	[]	[[0, 263]]	3	2.00e-21;1.10e-20;9.20e-20	2-118;127-214;227-263	CON;CON;CON	beta barrels;alpha arrays;few secondary structure elements	MutM N-terminal domain-like;HhH/H2TH;Glucocorticoid receptor-like	N-terminal domain of MutM-like DNA repair proteins;H2TH;C-terminal, Zn-finger domain of MutM-like DNA repair proteins	Fapy_DNA_glyco;H2TH;zf-FPG_IleRS	{'CDJ71161': 1}	None	248	Growth	cytosol	3	0	0	3	0	0	3	0	0
CDJ71167	gltA	427	48014.5	7.97e-20	6.21	4.45	[]	[[0, 427]]	1	6.2e-147	44-421	CON	alpha complex topology	Citrate synthase-like	Citrate synthase	Citrate_synt	{'CDJ71167': 6}	None	2408	Growth	cytosol	59	0	0	58	0	0	49	0	0
CDJ71170	sdhA	588	64421.1	1.07e-19	5.85	8.5	[[531, 588]]	[[0, 531]]	3	1.20e-18;4.30e-39;5.90e-40	7-56,88-242,375-424;236-355;448-559	NC;IS;CON	a/b barrels;a+b complex topology;alpha bundles	TIM beta/alpha-barrel;Succinate dehydrogenase/fumarate reductase flavoprotein, catalytic domain;Spectrin repeat-like	TIM barrels;Succinate dehydrogenase/fumarate reductase flavoprotein, catalytic domain;Succinate dehydrogenase/fumarate reductase flavoprotein C-terminal domain	FAD_binding_3_1st;FAD_binding_2;Succ_DH_flav_C	{'CDJ71170': 1, 'CDJ71171': 1, 'CDJ71168': 1, 'CDJ71169': 1}	heme b;a [2Fe-2S] iron-sulfur cluster;a [3Fe-4S] iron-sulfur cluster;a [4Fe-4S] iron-sulfur cluster;FAD	3611	Growth	inner membrane	33	0	0	33	0	0	30	0	0
CDJ71171	sdhB	238	26769.6	4.45e-20	6.31	0.84	[]	[[0, 238]]	2	5.70e-40;1.10e-43	3-106;140-234	CON;CON	a+b two layers;alpha arrays	beta-Grasp;alpha-helical ferredoxin-like	Ubiquitin-like;alpha-helical ferredoxin	Fer2_3;Fer4_8	{'CDJ71170': 1, 'CDJ71171': 1, 'CDJ71168': 1, 'CDJ71169': 1}	heme b;a [2Fe-2S] iron-sulfur cluster;a [3Fe-4S] iron-sulfur cluster;a [4Fe-4S] iron-sulfur cluster;FAD	4850	Growth	inner membrane	11	0	0	11	0	0	11	0	0
CDJ71175	sucD	289	29777.1	4.94e-20	6.32	0.69	[]	[[0, 289]]	2	8.40e-57;9.50e-84	4-122;123-287	CON;CON	a/b three-layered sandwiches;a/b three-layered sandwiches	Rossmann-like;Flavodoxin-like	NAD(P)-binding Rossmann-fold domains;Succinyl-CoA synthetase domains	CoA_binding;Succ_CoA_lig	{'CDJ71175': 2, 'CDJ71174': 2}	Mg2	6091	Growth	cytosol	61	3	0	57	3	0	44	2	0
CDJ71179	cydA	522	58204.4	9.67e-20	6.35	4.21	[[502, 522]]	[[0, 502]]	3	1.30e-65;1.93e-66;2.10e-06	8-151;183-315,372-451;313-347	CON;NC;CON	alpha bundles;alpha bundles;extended segments	Transmembrane heme-binding four-helical bundle;Transmembrane heme-binding four-helical bundle;Moesin tail domain	Transmembrane di-heme cytochromes;Transmembrane di-heme cytochromes;Moesin tail domain	Cyt_bd_oxida_I_1st;Cyt_bd_oxida_I_2nd;ERM	{'CDJ71179': 1, 'CDJ71180': 1, 'CDJ71181': 1, 'CDJ72054': 1}	heme b;heme dActivators (Unknown Mechanism)a phospholipid	1969	No Growth	inner membrane	1	0	0	1	0	0	1	0	0
CDJ71183	ybgC	134	15561.8	2.58e-20	6.91	2.24	[]	[[0, 134]]	1	8.4e-40	6-132	CON	a+b two layers	Thioesterase/thiol ester dehydrase-isomerase-like	Thioesterase/thiol ester dehydrase-isomerase	4HBT_2	{'CDJ71183': 1}	None	790	Growth	cytosol;inner membrane	2	0	0	2	0	0	2	0	0
CDJ71188	pal	173	18824	3.13e-20	6.29	31.79	[[0, 56]]	[[56, 173]]	1	1.3e-33	69-172	CON	a+b two layers	Pili subunits	Pili subunits	OmpA	{'CDJ71188': 1, 'CDJ71186': 1, 'CDJ71187': 1, 'CDJ71185': 1, 'CDJ71184': 1}	None	64020	Growth	outer membrane	4	0	0	4	0	0	4	0	0
CDJ71189	ybgF	263	28231.1	4.69e-20	8.58	30.04	[[0, 38], [101, 142]]	[[38, 101], [142, 263]]	2	3.70e-06;8.60e-42	51-81;145-259	CON;CON	alpha bundles;alpha superhelices	Long alpha-hairpin;Repetitive alpha hairpins	HR1 repeat;ARM repeat	HR1;YfiO	{'CDJ71189': 1}	None	5262	Growth	periplasmic space	27	0	0	27	0	0	24	0	0
CDJ71194	aroG	350	38009.1	6.31e-20	6.14	1.43	[]	[[0, 350]]	1	1.1e-96	44-349	CON	a/b barrels	TIM beta/alpha-barrel	TIM barrels	DAHP_synth_1	{'CDJ71194': 4}	Fe2+	4959	Growth	cytosol	28	1	0	27	1	0	26	1	0
CDJ71195	gpmA	250	28556	4.74e-20	5.85	2	[]	[[0, 250]]	1	7.3e-62	5-221	CON	a/b three-layered sandwiches	Phosphoglycerate mutase-like	Phosphoglycerate mutase-like	His_Phos_1	{'CDJ71195': 2}	2;3-diphospho-D-glycerate	29287	Growth	cytosol	71	2	0	69	2	0	56	2	0
CDJ71196	galM	346	38190	6.34e-20	4.84	1.45	[]	[[0, 346]]	1	4.9e-95	16-343	CON	beta sandwiches	Glycosyl hydrolase domain-like	supersandwich	Aldose_epim	{'CDJ71196': 1}	None	1675	Growth	cytosol	44	0	0	42	0	0	38	0	0
CDJ71197	galK	382	41441.6	6.88e-20	5.28	2.88	[]	[[0, 382]]	2	1.60e-38;6.00e-48	22-182;205-379	CON;CON	a+b two layers;a+b two layers	Ribosomal protein S5 domain 2-like;Alpha-beta plaits	Ribosomal protein S5 domain 2-like;GHMP Kinase, C-terminal domain	GHMP_kinases_N;GHMP_kinases_C	{'CDJ71197': 1}	Mg2+	313	Growth	cytosol	41	0	0	39	0	0	32	0	0
CDJ71198	galT	348	39645.2	6.58e-20	6.01	5.17	[]	[[0, 348]]	2	2.20e-47;2.80e-76	66-174;181-343	CON;CON	a+b three layers;a+b three layers	HIT-like;HIT-like	HIT-related;HIT-related	GalP_UDP_transf;GalP_UDP_tr_C	{'CDJ71198': 2}	Fe2+;Zn2+	335	Growth	cytosol	27	0	0	27	0	0	24	0	0
CDJ71200	modF	490	54535.2	9.06e-20	5.43	4.69	[]	[[0, 490]]	2	4.40e-37;1.20e-40	10-225;264-468	CON;CON	a/b three-layered sandwiches;a/b three-layered sandwiches	P-loop domains-like;P-loop domains-like	P-loop containing nucleoside triphosphate hydrolases;P-loop containing nucleoside triphosphate hydrolases	ABC_tran;ABC_tran	{'CDJ71200': 1}	None	No Info Available	No Info Available	Unknown	7	0	0	7	0	0	7	0	0
CDJ71201	modE	262	28280.9	4.7e-20	5.22	0.76	[]	[[0, 262]]	3	2.70e-10;2.30e-23;1.20e-13	20-97;124-189;199-258	CON;CON;CON	alpha arrays;beta barrels;beta barrels	HTH;OB-fold;OB-fold	winged;MOP-like;MOP-like	HTH_1;TOBE;TOBE	{'CDJ71201': 1}	None	653	Growth	cytosol	11	0	0	11	0	0	11	0	0
CDJ71206	ybhA	272	30201	5.02e-20	5.51	0.73	[]	[[0, 272]]	1	1.1e-65	4-269	CON	a+b two layers	Cof C2 cap domain	Cof C2 cap domain	Hydrolase_3	{'CDJ71206': 1}	Mg2+	1680	Growth	cytosol	9	0	0	9	0	0	9	0	0
CDJ71207	pgl	331	36307.2	6.03e-20	5.06	0.6	[]	[[0, 331]]	1	1.4e-91	2-328	CON	beta duplicates or obligate multimers	beta-propeller-like	7-bladed	Lactonase	{'CDJ71207': 1}	None	2592	Growth	cytosol	32	0	0	32	0	0	29	0	0
CDJ71213	ybhB	158	17084.9	2.84e-20	5.27	1.9	[]	[[0, 158]]	1	3.5e-35	6-149	CON	beta sandwiches	Immunoglobulin-like beta-sandwich	PEBP-like	PBP	{'CDJ71213': 1}	None	672	Growth	cytosol	5	0	0	5	0	0	5	0	0
CDJ71220	uvrB	673	76225.1	1.27e-19	5.14	6.54	[[603, 627]]	[[0, 603], [627, 673]]	4	5.50e-147;2.00e-32;1.10e-24;3.20e-18	16-159,245-413;159-245;454-575;630-667	NC;IS;CON;CON	a/b three-layered sandwiches;beta meanders;a/b three-layered sandwiches;alpha bundles	P-loop domains-like;Colicin E3 ribonuclease domain-like;P-loop domains-like;Long alpha-hairpin	P-loop containing nucleoside triphosphate hydrolases;UvrB interaction domain;P-loop containing nucleoside triphosphate hydrolases;C-terminal UvrC-binding domain of UvrB	ResIII;UB2H_1;Helicase_C_8;UVR	{'CDJ71220': 1, 'CDJ72302': 1, 'CDJ74292': 1}	None	370	Growth	cytosol	5	1	0	5	1	0	4	0	0
CDJ71221	ybhK	302	32787.5	5.44e-20	6	2.98	[]	[[0, 302]]	1	1.4e-83	11-296	CON	a/b three-layered sandwiches	CofD-like	CofD-like	UPF0052	{'CDJ71221': 1}	None	166	Growth	cytosol	7	0	0	7	0	0	7	0	0
CDJ71222	moaA	329	37346	6.2e-20	8.15	4.86	[]	[[0, 329]]	1	2.9e-23	18-198	CON	a/b barrels	TIM beta/alpha-barrel	TIM barrels	Radical_SAM	{'CDJ71222': 1}	None	268	Growth	cytosol	1	0	0	1	0	0	1	0	0
CDJ71223	moaB	170	18664.9	3.1e-20	5.73	8.82	[]	[[0, 170]]	1	4.3e-35	12-156	CON	a/b three-layered sandwiches	Molybdenum cofactor biosynthesis proteins	Molybdenum cofactor biosynthesis proteins	MoCF_biosynth	{'CDJ71223': 6}	None	1348	Growth	cytosol	6	0	0	6	0	0	6	0	0
CDJ71224	moaC	161	17467.1	2.9e-20	6.59	10.56	[[148, 161]]	[[0, 148]]	1	6.3e-65	13-151	CON	a+b two layers	Alpha-beta plaits	Molybdenum cofactor biosynthesis protein C, MoaC	MoaC	{'CDJ71224': 6}	None	1266	Growth	cytosol	8	0	0	8	0	0	8	0	0
CDJ71225	moaD	81	8757.83	1.45e-20	4.38	6.17	[]	[[0, 81]]	1	4.5e-30	1981-01-01	CON	a+b two layers	beta-Grasp	Ubiquitin-like	ThiS	{'CDJ71225': 2, 'CDJ71226': 2}	None	1029	Growth	cytosol	3	0	0	3	0	0	3	0	0
CDJ71226	moaE	150	16980.8	2.82e-20	5.26	2.67	[]	[[0, 150]]	1	1.3e-48	5-129	CON	a+b complex topology	alpha/beta-Hammerhead/Barrel-sandwich hybrid	Molybdopterin synthase subunit MoaE	MoaE	{'CDJ71225': 2, 'CDJ71226': 2}	None	897	Growth	cytosol	7	0	0	7	0	0	6	0	0
CDJ71241	ybiB	320	35048.2	5.82e-20	6.38	0.31	[]	[[0, 320]]	2	1.50e-18;4.10e-43	1-72;82-319	CON;CON	alpha arrays;a/b three-layered sandwiches	Nucleoside phosphorylase/phosphoribosyltransferase-N;Nucleoside phosphorylase/phosphoribosyltransferase catalytic domain	Nucleoside phosphorylase/phosphoribosyltransferase-N;Nucleoside phosphorylase/phosphoribosyltransferase catalytic domain	Glycos_trans_3N;Glycos_transf_3	{'CDJ71241': 2}	None	817	Growth	cytosol	18	0	0	18	0	0	16	0	0
CDJ71245	ybiX	225	25528.5	4.24e-20	5.96	4	[]	[[0, 225]]	2	1.10e-30;2.40e-18	3-177;184-224	CON;CON	beta sandwiches;alpha bundles	jelly-roll;YqgQ-like	Double-stranded beta-helix;YqgQ-like	2OG-FeII_Oxy_3;PiuC	{'CDJ71245': 1}	None	No Info Available	Growth	cytosol	3	0	0	3	0	0	3	0	0
CDJ71248	rlmF	308	34225.5	5.68e-20	9.3	13.31	[[0, 14], [188, 213]]	[[14, 188], [213, 308]]	1	8.5e-63	69-190,224-289	NC	a/b three-layered sandwiches	Rossmann-like	S-adenosyl-L-methionine-dependent methyltransferases	Methyltransf_10	{'CDJ71248': 1}	None	928	Growth	cytosol	3	0	0	3	0	0	3	0	0
CDJ71250	glnQ	240	26730.7	4.44e-20	6.08	0.83	[]	[[0, 240]]	1	2.9e-80	1-227	CON	a/b three-layered sandwiches	P-loop domains-like	P-loop containing nucleoside triphosphate hydrolases	ABC_tran	{'CDJ71250': 1}	None	No Info Available	Growth	inner membrane;cytosol	2	0	0	2	0	0	2	0	0
CDJ71252	glnH	248	27189.8	4.52e-20	8.44	4.03	[]	[[0, 248]]	2	7.80e-36;3.00e-26	26-125;114-202	CON;CON	a/b three-layered sandwiches;a/b three-layered sandwiches	Periplasmic binding protein-like II;Periplasmic binding protein-like II	Periplasmic binding protein-like II;Periplasmic binding protein-like II	SBP_bac_3_1st;SBP_bac_3_2nd	None	None	627	Growth	periplasmic space;membrane	31	0	0	30	0	0	28	0	0
CDJ71253	dps	167	18695.1	3.1e-20	5.72	4.79	[]	[[0, 167]]	1	1.4e-41	26-166	CON	alpha bundles	Ferritin/Heme oxygenase/4-helical cytokines	Ferritin	Ferritin_1	{'CDJ71253': 12}	None	2131	Growth	bacterial nucleoid;cytosol	27	0	0	27	0	0	26	0	0
CDJ71255	ompX	171	18602.4	3.09e-20	6.56	15.21	[[0, 27]]	[[27, 171]]	1	1.5e-40	27-160	CON	beta barrels	Outer membrane meander beta-barrels	OMPA-like	Ail_Lom	{'CDJ71255': 1}	None	No Info Available	No Info Available	Unknown	7	0	0	7	0	0	7	0	0
CDJ71258	mntR	155	17640	2.93e-20	6.32	7.1	[]	[[0, 155]]	2	2.90e-21;2.30e-16	38-94;95-149	CON;CON	alpha arrays;alpha duplicates or obligate multimers	HTH;Iron-dependent repressor protein, dimerization domain	winged;Iron-dependent repressor protein, dimerization domain	Fe_dep_repress;Fe_dep_repr_C	{'CDJ71258': 1}	None	637	Growth	cytosol	2	0	0	2	0	0	2	0	0
CDJ71260	ybiS	306	33324.9	5.53e-20	5.99	7.84	[[0, 24]]	[[24, 306]]	3	2.90e-14;6.80e-30;3.10e-34	33-90;99-233;237-304	CON;CON;CON	alpha arrays;beta complex topology;a+b two layers	HTH;L,D-transpeptidase catalytic domain-like;L,D-transpeptidase C-terminal domain	LysM domain;L,D-transpeptidase catalytic domain-like;L,D-transpeptidase C-terminal domain	LysM_1;YkuD;PRK10190	{'CDJ71260': 1}	None	4910	Growth	periplasmic space	24	0	0	24	0	0	20	0	0
CDJ71261	ybiT	530	59857.3	9.94e-20	4.99	0.94	[]	[[0, 530]]	2	1.30e-46;8.00e-47	5-244;320-526	CON;CON	a/b three-layered sandwiches;a/b three-layered sandwiches	P-loop domains-like;P-loop domains-like	P-loop containing nucleoside triphosphate hydrolases;P-loop containing nucleoside triphosphate hydrolases	ABC_tran;ABC_tran	{'CDJ71261': 1}	None	3239	Growth	inner membrane	30	0	0	30	0	0	27	0	0
CDJ71266	fsaA	220	22996.6	3.82e-20	5.9	0.46	[]	[[0, 220]]	1	1.5e-50	1-211	CON	a/b barrels	TIM beta/alpha-barrel	TIM barrels	TAL_FSA	{'CDJ71266': 10}	None	103	Growth	cytosol	2	0	0	2	0	0	2	0	0
CDJ71267	moeB	249	26718.6	4.44e-20	4.91	0.8	[]	[[0, 249]]	1	4.3e-71	11-238	CON	a/b three-layered sandwiches	Rossmann-like	Activating enzymes of the ubiquitin-like proteins	ThiF_1	{'CDJ71267': 2}	None	325	Growth	cytosol	4	0	0	4	0	0	4	0	0
CDJ71268	moeA	411	44066.8	7.32e-20	5.03	0.24	[]	[[0, 411]]	4	1.01e-31;2.80e-36;9.40e-41;6.50e-32	7-56,124-177;53-138;179-319;330-404	NC;IS;CON;CON	a+b two layers;a+b complex topology;a/b three-layered sandwiches;beta barrels	MoeA-I/Ornithine decarboxylase-C/Reverse ferredoxin-like domain in RNA-polymerase;MoeA domain II;Molybdenum cofactor biosynthesis proteins;beta-clip	MoeA-I/Ornithine decarboxylase-C/Reverse ferredoxin-like domain in RNA-polymerase;MoeA domain II;Molybdenum cofactor biosynthesis proteins;MoeA C-terminal domain-like	MoeA_N_N;MoeA_N_C;MoCF_biosynth;MoeA_C	{'CDJ71268': 2}	None	1323	Growth	cytosol	28	0	0	28	0	0	27	0	0
CDJ71269	iaaA	321	33393.6	5.55e-20	4.83	2.18	[]	[[0, 321]]	1	6.6e-110	4-305	CON	a+b four layers	Ntn/PP2C	(Glycosyl)asparaginase	Asparaginase_2	{'CDJ71269': 1}	None	74	Growth	cytosol;periplasmic space	2	0	0	2	0	0	2	0	0
CDJ71271	gsiB	512	56469.5	9.38e-20	8.22	5.08	[[0, 25]]	[[25, 512]]	3	1.10e-32;3.30e-34;3.40e-65	61-160;134-280;269-481	CON;CON;CON	a+b two layers;a/b three-layered sandwiches;a/b three-layered sandwiches	Alpha-beta plaits;Periplasmic binding protein-like II;Periplasmic binding protein-like II	Oligo-peptide binding protein (OPPA) insertion domain;Periplasmic binding protein-like II;Periplasmic binding protein-like II	SBP_bac_5_1st;SBP_bac_5_2nd;SBP_bac_5_3rd	{'CDJ71270': 1, 'CDJ71271': 1, 'CDJ71273': 1, 'CDJ71272': 1}	None	71	Growth	inner membrane;periplasmic space	7	0	0	7	0	0	7	0	0
CDJ71276	rimO	441	49581.2	8.23e-20	5.3	1.59	[]	[[0, 441]]	2	8.40e-32;7.40e-47	10-113;137-366	CON;CON	a/b three-layered sandwiches;a/b barrels	Flavodoxin-like;TIM beta/alpha-barrel	CheY-like;TIM barrels	UPF0004;Radical_SAM	{'CDJ71276': 1}	a [4Fe-4S] iron-sulfur cluster	4329	Growth	cytosol	24	0	0	23	0	0	23	0	0
CDJ71279	yliJ	208	23712.9	3.94e-20	5.05	1.44	[]	[[0, 208]]	2	4.90e-25;6.50e-26	1-80;88-203	CON;CON	a+b three layers;alpha superhelices	Thioredoxin-like;Repetitive alpha hairpins	Thioredoxin-like;Glutathione S-transferase (GST)-C	GST_N;GST_C_3	{'CDJ71279': 1}	None	1359	Growth	cytosol	10	0	0	10	0	0	10	0	0
CDJ71285	ybjI	271	30195.8	5.01e-20	4.84	0.74	[]	[[0, 271]]	1	7.9e-63	3-263	CON	a+b two layers	Cof C2 cap domain	Cof C2 cap domain	Hydrolase_3	{'CDJ71285': 1}	Mg2	291	Growth	cytosol	9	0	0	9	0	0	9	0	0
CDJ71290	grxA	85	9684.74	1.61e-20	4.81	3.53	[]	[[0, 85]]	1	1.6e-19	1981-02-01	CON	a+b three layers	Thioredoxin-like	Thioredoxin-like	Glutaredoxin	{'CDJ71290': 1}	None	1247	Growth	cytosol	8	0	0	8	0	0	8	0	0
CDJ71292	nfsA	240	26800.4	4.45e-20	6.44	1.25	[]	[[0, 240]]	1	7.3e-38	5-177	CON	a+b two layers	Alpha-beta plaits	FMN-dependent nitroreductase-like	Nitroreductase	{'CDJ71292': 2}	FMN	1916	Growth	cytosol	27	0	0	27	0	0	25	0	0
CDJ71295	potF	370	40839.2	6.78e-20	5.84	2.43	[]	[[0, 370]]	2	3.20e-33;5.20e-38	30-137,277-369;137-274	NC;IS	a/b three-layered sandwiches;a/b three-layered sandwiches	Periplasmic binding protein-like II;Periplasmic binding protein-like II	Periplasmic binding protein-like II;Periplasmic binding protein-like II	SBP_bac_1_N_1;SBP_bac_6_1	{'CDJ71296': 2, 'CDJ71297': 1, 'CDJ71298': 1, 'CDJ71295': 1}	None	257	Growth	periplasmic space	1	0	0	1	0	0	1	0	0
CDJ71300	rumB	375	41955.3	6.97e-20	6.66	0.53	[]	[[0, 375]]	1	1.4e-11	223-300	CON	a/b three-layered sandwiches	Rossmann-like	S-adenosyl-L-methionine-dependent methyltransferases	Methyltransf_11_4	{'CDJ71300': 1}	None	259	Growth	cytosol	2	0	0	2	0	0	2	0	0
CDJ71301	artJ	243	26829.2	4.46e-20	6.83	7.82	[[0, 18]]	[[18, 243]]	2	1.60e-35;9.50e-29	22-117;109-193	CON;CON	a/b three-layered sandwiches;a/b three-layered sandwiches	Periplasmic binding protein-like II;Periplasmic binding protein-like II	Periplasmic binding protein-like II;Periplasmic binding protein-like II	SBP_bac_3_1st;SBP_bac_3_2nd	{'CDJ71301': 1, 'CDJ71303': 1, 'CDJ71302': 1, 'CDJ71305': 2}	None	544	Growth	periplasmic space;membrane	9	0	0	9	0	0	9	0	0
CDJ71304	artI	243	26929.2	4.47e-20	5.79	7.82	[[0, 18]]	[[18, 243]]	3	1.50e-32;2.00e-27;2.60e-16	22-115;111-195;147-242	CON;CON;CON	a/b three-layered sandwiches;a/b three-layered sandwiches;a/b three-layered sandwiches	Periplasmic binding protein-like II;Periplasmic binding protein-like II;Periplasmic binding protein-like II	Periplasmic binding protein-like II;Periplasmic binding protein-like II;Periplasmic binding protein-like II	SBP_bac_3_1st;SBP_bac_3_2nd;SBP_bac_3_1st	{'CDJ71304': 1, 'CDJ71302': 1, 'CDJ71303': 1, 'CDJ71305': 2}	None	3323	Growth	periplasmic space;membrane	33	0	0	33	0	0	30	0	0
CDJ71311	ltaE	333	36494.3	6.06e-20	5.81	3.6	[]	[[0, 333]]	2	2.70e-30;1.50e-16	9-242;248-325	CON;CON	a/b three-layered sandwiches;a+b two layers	PLP-dependent transferases;C-terminal domain in some PLP-dependent transferases	PLP-dependent transferases;C-terminal domain in some PLP-dependent transferases	Aminotran_5_N;Beta_elim_lyase_1	{'CDJ71311': 4}	pyridoxal 5-phosphateKinetic Parameters Substrate Km (ŒºM) Citations 4-hydroxy-L-threonine 27.0	684	Growth	cytosol	13	0	0	13	0	0	13	0	0
CDJ71312	poxB	572	62010.7	1.03e-19	5.86	0.35	[]	[[0, 572]]	3	2.20e-46;1.10e-36;3.80e-55	4-170;186-331;356-529	CON;CON;CON	a/b three-layered sandwiches;a/b three-layered sandwiches;a/b three-layered sandwiches	Thiamin diphosphate-binding fold (THDP-binding);Rossmann-like;Thiamin diphosphate-binding fold (THDP-binding)	Thiamin diphosphate-binding fold (THDP-binding);DHS-like NAD/FAD-binding domain;Thiamin diphosphate-binding fold (THDP-binding)	TPP_enzyme_N;TPP_enzyme_M;TPP_enzyme_C	{'CDJ71312': 4}	FAD;thiamine diphosphate;Mg2+	40	Growth	inner membrane;cytosol	9	0	0	9	0	0	9	0	0
CDJ71321	cspD	74	7968.88	1.32e-20	5.81	4.05	[]	[[0, 74]]	1	2.6e-33	1964-01-01	CON	beta barrels	OB-fold	Nucleic acid-binding proteins	CSD	{'CDJ71321': 2}	None	743	Growth	cytosol	4	0	0	4	0	0	4	0	0
CDJ71322	clpS	106	12178.9	2.02e-20	4.94	4.72	[]	[[0, 106]]	1	1.1e-42	26-105	CON	a+b two layers	ClpS-like	ClpS-related	ClpS	{'CDJ71322': 1}	None	514	Growth	cytosol	3	0	0	3	0	0	3	0	0
CDJ71323	clpA	758	84205.9	1.4e-19	5.91	6.33	[[139, 169]]	[[0, 139], [169, 758]]	5	5.50e-32;1.80e-33;5.10e-37;2.90e-21;2.10e-27	3-140;185-346;348-479;460-611;653-739	CON;CON;CON;CON;CON	alpha arrays;a/b three-layered sandwiches;alpha arrays;a/b three-layered sandwiches;alpha arrays	Histone-like;P-loop domains-like;Histone-like;P-loop domains-like;Histone-like	double Clp-N;P-loop containing nucleoside triphosphate hydrolases;AAA+ ATPase lid domain;P-loop containing nucleoside triphosphate hydrolases;AAA+ ATPase lid domain	Clp_N;Sigma54_activat;chaperone_ClpB;Sigma54_activat;ClpB_D2-small	{'CDJ70907': 14, 'CDJ71323': 6, 'CDJ70908': 6}	None	989	Growth	cytosol	19	0	0	19	0	0	19	0	0
CDJ71328	trxB	321	34622.6	5.75e-20	5.3	1.56	[]	[[0, 321]]	2	3.90e-11;3.40e-32	8-118;146-302	CON;CON	a/b three-layered sandwiches;a/b three-layered sandwiches	Rossmann-like;Rossmann-like	NAD(P)-binding Rossmann-fold domains;NAD(P)-binding Rossmann-fold domains	Pyr_redox_2;Pyr_redox_2	{'CDJ71328': 2}	FAD	8599	Growth	cytosol	48	0	0	44	0	0	39	0	0
CDJ71332	rarA	447	49625.5	8.24e-20	6	2.01	[]	[[0, 447]]	3	4.20e-21;1.30e-36;1.20e-69	24-157;165-241;253-434	CON;CON;CON	a/b three-layered sandwiches;alpha arrays;alpha arrays	P-loop domains-like;Histone-like;DNA polymerase III clamp loader subunits, C-terminal domain	P-loop containing nucleoside triphosphate hydrolases;AAA+ ATPase lid domain;DNA polymerase III clamp loader subunits, C-terminal domain	Sigma54_activat;AAA_assoc_2;MgsA_C	{'CDJ71332': 1}	None	309	Growth	cytosol	5	0	0	5	0	0	5	0	0
CDJ71333	serS	430	48413.5	8.04e-20	5.34	9.3	[[50, 65], [106, 121]]	[[0, 50], [65, 106], [121, 430]]	2	1.30e-31;3.30e-75	1-112;138-408	CON;CON	alpha bundles;a+b three layers	Long alpha-hairpin;Class II aaRS and biotin synthetases	tRNA-binding arm;Class II aaRS and biotin synthetases	Seryl_tRNA_N;tRNA-synt_2b	{'CDJ71333': 2}	Mg2+	11805	No Growth	cytosol	90	1	0	81	1	0	64	1	0
CDJ71337	ycaC	208	23100	3.84e-20	5.2	0.96	[]	[[0, 208]]	1	9.2e-27	12-165	CON	a/b three-layered sandwiches	Isochorismatase-like hydrolases	Isochorismatase-like hydrolases	Isochorismatase	{'CDJ71337': 8}	None	No Info Available	Growth	cytosol	11	0	0	11	0	0	8	0	0
CDJ71341	ycaK	196	23035.9	3.83e-20	5.19	1.53	[]	[[0, 196]]	1	3.3e-18	6-190	CON	a/b three-layered sandwiches	Flavodoxin-like	Flavoproteins	FMN_red	{'CDJ71341': 1}	None	154	Growth	cytosol	1	0	0	1	0	0	1	0	0
CDJ71342	pflA	246	28204	4.68e-20	6	1.22	[]	[[0, 246]]	1	5.6e-42	17-241	CON	a/b barrels	TIM beta/alpha-barrel	TIM barrels	Radical_SAM	{'CDJ71342': 1}	a [4Fe-4S] iron-sulfur cluster	2129	Growth	cytosol	11	0	0	10	0	0	10	0	0
CDJ71345	ycaO	586	65650.8	1.09e-19	4.38	0.34	[]	[[0, 586]]	3	8.50e-26;2.80e-25;1.80e-71	2-105;186-320;409-572	CON;CON;CON	a+b two layers;a+b two layers;alpha superhelices	dsRBD-like;dsRBD-like;Repetitive alpha hairpins	Heterocyclase TruD C-terminal domain;Heterocyclase TruD C-terminal domain;Ribosomal protein S12 methylthiotransferase accessory factor YcaO C-terminal domain	YcaO_2nd;YcaO_2nd;TIGR03549	{'CDJ71345': 1}	None	4641	Growth	cytosol	43	1	0	43	1	0	36	1	0
CDJ71348	aroA	427	46095.3	7.65e-20	5.37	0.7	[]	[[0, 427]]	2	1.40e-53;1.90e-61	21-218;236-423	CON;CON	a+b two layers;a+b two layers	IF3-like;IF3-like	EPT/RTPC-like;EPT/RTPC-like	EPSP_synthase_N_1;EPSP_synthase_C	{'CDJ71348': 1}	None	1248	Growth	cytosol	19	0	0	19	0	0	19	0	0
CDJ71350	cmk	227	24746	4.11e-20	5.56	1.32	[]	[[0, 227]]	1	1.4e-88	6-221	CON	a/b three-layered sandwiches	P-loop domains-like	P-loop containing nucleoside triphosphate hydrolases	Cytidylate_kin_1	{'CDJ71350': 1}	Mg2	1997	Growth	cytosol	22	1	0	20	1	0	19	1	0
CDJ71351	rpsA	557	61157.3	1.02e-19	4.89	1.08	[]	[[0, 557]]	6	1.30e-09;4.70e-12;7.00e-29;9.00e-29;1.80e-24;2.60e-23	20-86;103-171;190-260;276-348;361-435;448-520	CON;CON;CON;CON;CON;CON	beta barrels;beta barrels;beta barrels;beta barrels;beta barrels;beta barrels	OB-fold;OB-fold;OB-fold;OB-fold;OB-fold;OB-fold	Nucleic acid-binding proteins;Nucleic acid-binding proteins;Nucleic acid-binding proteins;Nucleic acid-binding proteins;Nucleic acid-binding proteins;Nucleic acid-binding proteins	S1_1;S1_1;S1;S1_1;S1_1;S1_1	{'CDJ73789': 1, 'CDJ71351': 1, 'CDJ70749': 1, 'CDJ73560': 1, 'CDJ73578': 1, 'CDJ73571': 1, 'CDJ74431': 1, 'CDJ73533': 1, 'CDJ73568': 1, 'CDJ73634': 1, 'CDJ73553': 1, 'CDJ73577': 1, 'CDJ73532': 1, 'CDJ73576': 1, 'CDJ73567': 1, 'CDJ73696': 1, 'CDJ74196': 1, 'CDJ73563': 1, 'CDJ74433': 1, 'CDJ73558': 1, 'CDJ70610': 1, 'CDJ71882': 1}	None	126181	No Growth	ribosome;cytosol	184	3	0	168	3	0	121	1	0
CDJ71352	ihfB	94	10651	1.77e-20	9.34	12.77	[]	[[0, 94]]	1	5.1e-37	1989-01-01	CON	alpha arrays	HTH	IHF-like DNA-binding proteins	Bac_DNA_binding	{'CDJ72107': 1, 'CDJ71352': 1}	None	15238	Growth	cytosol	8	0	0	8	0	0	8	0	0
CDJ71357	ycaR	60	6854.9	1.14e-20	4.91	11.67	[]	[[0, 60]]	None	None	None	None	None	None	None	None	{'CDJ71357': 1}	None	6875	Growth	cytosol	9	0	0	9	0	0	9	0	0
CDJ71358	kdsB	248	27614.1	4.59e-20	5.15	2.02	[]	[[0, 248]]	1	1.6e-103	3-245	CON	a/b three-layered sandwiches	Nucleotide-diphospho-sugar transferases	Nucleotide-diphospho-sugar transferases	CTP_transf_3	{'CDJ71358': 1}	Mg2+	3374	No Growth	cytosol	22	0	0	21	0	0	21	0	0
CDJ71361	smtA	261	29813.9	4.95e-20	7.72	4.98	[]	[[0, 261]]	1	2.2e-41	17-207	CON	a/b three-layered sandwiches	Rossmann-like	S-adenosyl-L-methionine-dependent methyltransferases	Methyltransf_11_1	{'CDJ71361': 1}	None	323	Growth	cytosol	2	0	0	2	0	0	2	0	0
CDJ71362	mukF	440	50578.3	8.4e-20	4.75	0.91	[]	[[0, 440]]	3	2.00e-57;7.40e-88;6.50e-44	9-117;120-295;357-439	CON;CON;CON	alpha arrays;alpha bundles;alpha arrays	HTH;STAT-like;HTH	winged;MukF C-terminal domain-like;winged	KicB;MukF_M;MukF_C	{'CDJ71363': 4, 'CDJ71362': 2}	None	633	No Growth	cytosol;bacterial nucleoid	23	0	0	23	0	0	23	0	0
CDJ71363	mukE	225	25984.1	4.31e-20	4.97	20.44	[[183, 225]]	[[0, 183]]	2	9.50e-45;2.30e-68	1-69;79-199	CON;CON	a+b two layers;alpha arrays	Chromosome partition protein mukE N-terminal domain;HTH	Chromosome partition protein mukE N-terminal domain;winged	MukE_N;MukE_C	{'CDJ71363': 4, 'CDJ71362': 2}	None	995	No Growth	cytosol;bacterial nucleoid	15	0	0	15	0	0	13	0	0
CDJ71364	mukB	1486	170228	2.83e-19	5.24	2.83	[[1470, 1486]]	[[0, 1470]]	3	1.80e-136;2.30e-76;9.00e-83	7-344;651-795;1210-1384	CON;CON;CON	a/b three-layered sandwiches;a+b duplicates or obligate multimers;a/b three-layered sandwiches	P-loop domains-like;Smc hinge domain;P-loop domains-like	P-loop containing nucleoside triphosphate hydrolases;Smc hinge domain;P-loop containing nucleoside triphosphate hydrolases	MukB;MukB_hinge;MukB	{'CDJ71364': 2, 'CDJ71363': 4, 'CDJ71362': 2}	None	1215	No Growth	cytosol;bacterial nucleoid	62	1	0	62	1	0	60	1	0
CDJ71367	ycbL	215	23783.8	3.95e-20	4.95	1.4	[]	[[0, 215]]	1	1.2e-14	13-153	CON	a+b four layers	Metallo-hydrolase/oxidoreductase	Metallo-hydrolase/oxidoreductase	Lactamase_B_2	{'CDJ71367': 1}	Zn2+	1759	Growth	cytosol	11	0	0	11	0	0	11	0	0
CDJ71368	aspC	396	43572.8	7.24e-20	5.54	0.76	[]	[[0, 396]]	2	4.70e-43;2.40e-38	18-299;307-395	CON;CON	a/b three-layered sandwiches;a+b two layers	PLP-dependent transferases;C-terminal domain in some PLP-dependent transferases	PLP-dependent transferases;C-terminal domain in some PLP-dependent transferases	Aminotran_1_2_N;Aminotran_1_2_C_5	{'CDJ71368': 2}	pyridoxal 5-phosphate	4498	Growth	cytosol	63	0	0	60	0	0	52	0	0
CDJ71370	asnC	466	52569.8	8.73e-20	5.17	1.72	[]	[[0, 466]]	2	3.50e-12;4.30e-93	16-99;125-460	CON;CON	beta barrels;a+b three layers	OB-fold;Class II aaRS and biotin synthetases	Nucleic acid-binding proteins;Class II aaRS and biotin synthetases	tRNA_anti-codon;tRNA-synt_2	{'CDJ71370': 2}	None	17436	No Growth	cytosol	86	2	0	80	2	0	72	1	0
CDJ71371	pncB	400	45896.7	7.62e-20	6.21	1.5	[]	[[0, 400]]	2	7.80e-39;2.80e-87	12-135;149-392	CON;CON	a+b complex topology;a/b barrels	alpha/beta-Hammerhead/Barrel-sandwich hybrid;TIM beta/alpha-barrel	Nicotinate/Quinolinate PRTase N-terminal domain-like;TIM barrels	NAPRTase_A;NAPRTase	{'CDJ71371': 1}	None	2424	Growth	cytosol	21	0	0	20	0	0	19	0	0
CDJ71388	rlmL	702	78853.2	1.31e-19	8.96	0.57	[]	[[0, 702]]	4	1.00e-13;1.50e-06;5.30e-71;4.40e-13	4-58;71-153;172-377;533-657	CON;CON;CON;CON	a+b two layers;a+b two layers;a/b three-layered sandwiches;a/b three-layered sandwiches	Alpha-beta plaits;THUMP domain-like;Rossmann-like;Rossmann-like	Ferredoxin-like domain in ThiI;THUMP domain-like;S-adenosyl-L-methionine-dependent methyltransferases;S-adenosyl-L-methionine-dependent methyltransferases	RlmL_1st;RlmL_2nd;UPF0020;Methyltransf_11_4	{'CDJ71388': 1}	None	1759	Growth	cytosol	28	0	0	28	0	0	28	0	0
CDJ71389	uup	635	72066	1.2e-19	5.36	1.1	[]	[[0, 635]]	2	2.30e-50;6.60e-49	4-244;321-514	CON;CON	a/b three-layered sandwiches;a/b three-layered sandwiches	P-loop domains-like;P-loop domains-like	P-loop containing nucleoside triphosphate hydrolases;P-loop containing nucleoside triphosphate hydrolases	ABC_tran;ABC_tran	{'CDJ71389': 1}	None	1482	Growth	inner membrane;cytosol	20	0	0	20	0	0	20	0	0
CDJ71396	ycbG	150	17693.2	2.94e-20	9.52	1.33	[]	[[0, 150]]	3	7.20e-44;9.00e-06;5.20e-35	3-81;57-127;97-146	CON;CON;CON	alpha arrays;alpha bundles;alpha arrays	Macrodomain Ter protein MatP;Spectrin repeat-like;HTH	Macrodomain Ter protein MatP;E3 ubiquitin-protein ligase SHPRH second helical domain;Ribbon-helix-helix	MatP;KOG0298_like;MatP_C	{'CDJ71396': 2}	None	601	Growth	cytosol	2	0	0	2	0	0	2	0	0
CDJ71397	ompA	346	37200.3	6.18e-20	5.99	2.6	[]	[[0, 346]]	2	2.30e-79;6.10e-37	27-196;215-334	CON;CON	beta barrels;a+b two layers	Outer membrane meander beta-barrels;Pili subunits	OMPA-like;Pili subunits	OmpA_membrane;OmpA	{'CDJ71397': 1}	None	207618	Growth	periplasmic space;outer membrane	57	0	0	55	0	0	52	0	0
CDJ71402	helD	684	77975.2	1.29e-19	8.38	0.44	[]	[[0, 684]]	2	1.91e-45;8.40e-22	206-273,313-491;545-675	NC;CON	a/b three-layered sandwiches;alpha complex topology	P-loop domains-like;PSPTO4464 C-terminal domain-like	P-loop containing nucleoside triphosphate hydrolases;PSPTO4464 C-terminal domain-like	UvrD-helicase;UvrD_C	{'CDJ71402': 1}	None	251	Growth	cytosol	1	0	0	1	0	0	1	0	0
CDJ71403	mgsA	152	16918.4	2.81e-20	6.12	3.29	[]	[[0, 152]]	1	8.4e-45	12-148	CON	a/b three-layered sandwiches	Methylglyoxal synthase-like	Methylglyoxal synthase-like	MGS	{'CDJ71332': 6}	None	3468	Growth	cytosol	13	0	0	13	0	0	11	0	0
CDJ71405	yccU	137	14701	2.44e-20	6.72	2.92	[]	[[0, 137]]	1	5.7e-44	9-129	CON	a/b three-layered sandwiches	Rossmann-like	NAD(P)-binding Rossmann-fold domains	CoA_binding_2	{'CDJ71405': 1}	None	1919	Growth	cytosol	9	0	0	8	0	0	8	0	0
CDJ71406	hspQ	105	11779.1	1.96e-20	4.53	18.09	[]	[[0, 105]]	1	4.8e-44	1992-07-01	CON	beta barrels	SH3	SH3	YccV-like	{'CDJ71406': 2}	None	830	Growth	cytosol	1	0	0	1	0	0	1	0	0
CDJ71407	yccW	396	44356.4	7.37e-20	7.6	0.76	[]	[[0, 396]]	3	2.60e-11;1.20e-11;2.30e-12	4-67;215-299;243-355	CON;CON;CON	beta barrels;a/b three-layered sandwiches;a/b three-layered sandwiches	cradle loop barrel;Rossmann-like;Rossmann-like	PUA domain;S-adenosyl-L-methionine-dependent methyltransferases;S-adenosyl-L-methionine-dependent methyltransferases	PUA_1;Methyltransf_11_1;Spermine_synth	{'CDJ71407': 2}	None	3062	Growth	cytosol	14	0	0	14	0	0	14	0	0
CDJ71408	yccX	92	10299.6	1.71e-20	8.66	7.61	[]	[[0, 92]]	1	3.7e-35	1991-05-01	CON	a+b two layers	Alpha-beta plaits	Acylphosphatase-like	Acylphosphatase	{'CDJ71408': 1}	None	No Info Available	No Info Available	Unknown	2	0	0	2	0	0	2	0	0
CDJ71409	yccK	109	12410.2	2.06e-20	6.6	2.75	[]	[[0, 109]]	1	1.7e-42	4-105	CON	alpha arrays	HTH	tri-helical	DsrC	{'CDJ71409': 1}	None	1378	Growth	cytosol	1	0	0	1	0	0	1	0	0
CDJ71412	hyaB	597	66252.6	1.1e-19	5.61	0.67	[]	[[0, 597]]	4	1.15e-37;1.12e-44;2.50e-124;7.40e-24	16-60,509-582;55-114,484-540;98-336,406-484;341-405	NC;IS NC;IS NC;IS	a+b two layers;a+b two layers;alpha complex topology;beta meanders	FAD-linked reductases, C-terminal domain-like;FAD-linked reductases, C-terminal domain-like;alpha-helical domain in nickel-iron hydrogenase, large subunit;all-beta domain in nickel-iron hydrogenase large subunit	Ni-Fe binding domain in nickel-iron hydrogenase large subunit;Ni-Fe binding domain in nickel-iron hydrogenase large subunit;alpha-helical domain in nickel-iron hydrogenase, large subunit;all-beta domain in nickel-iron hydrogenase large subunit	NiFeSe_Hases_3rd;NiFeSe_Hases_3rd_1;NiFeSe_Hases_1st;NiFeSe_Hases_2nd	{'CDJ71411': 2, 'CDJ71412': 2, 'CDJ71413': 1}	heme b;a [4Fe-3S] iron-sulfur cluster;a [3Fe-4S] iron-sulfur cluster;a nickel-iron-sulfur cluster;a [4Fe-4S] iron-sulfur cluster	No Info Available	Growth	periplasmic space;inner membrane	1	0	0	1	0	0	1	0	0
CDJ71420	appA	432	47056.3	7.81e-20	6.26	5.56	[[0, 24]]	[[24, 432]]	1	1.9e-63	28-200,231-425	NC	a/b three-layered sandwiches	Phosphoglycerate mutase-like	Phosphoglycerate mutase-like	His_Phos_2	{'CDJ71420': 2}	None	16	Growth	periplasmic space	2	0	0	2	0	0	2	0	0
CDJ71431	cspG	70	7780.63	1.29e-20	5.64	12.86	[]	[[0, 70]]	1	4e-35	1968-05-01	CON	beta barrels	OB-fold	Nucleic acid-binding proteins	CSD	{'CDJ71431': 1}	None	162	Growth	cytosol	7	1	0	7	1	0	5	0	0
CDJ71444	agp	413	45682.4	7.59e-20	5.48	3.15	[]	[[0, 413]]	1	5.5e-59	28-412	CON	a/b three-layered sandwiches	Phosphoglycerate mutase-like	Phosphoglycerate mutase-like	His_Phos_2	{'CDJ71444': 2}	None	86	Growth	periplasmic space	23	0	0	23	0	0	22	0	0
CDJ71445	yccJ	75	8524.39	1.42e-20	4.7	13.33	[]	[[0, 75]]	None	None	None	None	None	None	None	None	{'CDJ71445': 1}	None	168	Growth	cytosol	3	0	0	3	0	0	3	0	0
CDJ71446	wrbA	198	20845.3	3.46e-20	5.59	3.03	[]	[[0, 198]]	1	9.6e-49	3-194	CON	a/b three-layered sandwiches	Flavodoxin-like	Flavoproteins	FMN_red	{'CDJ71446': 4}	FMN	286	Growth	cytosol	22	0	0	22	0	0	20	0	0
CDJ71455	rutR	212	23687.3	3.93e-20	8.92	7.55	[[0, 16]]	[[16, 212]]	2	1.90e-21;5.30e-52	19-76;89-209	CON;CON	alpha arrays;alpha bundles	HTH;Tetracyclin repressor-like, C-terminal domain	tri-helical;Tetracyclin repressor-like, C-terminal domain	TetR_N;TetR_C_3	{'CDJ71455': 1}	None	No Info Available	No Info Available	Unknown	1	0	0	1	0	0	1	0	0
CDJ71456	putA	1320	143813	2.39e-19	5.69	3.48	[[50, 75]]	[[0, 50], [75, 1320]]	6	6.90e-25;1.80e-29;4.00e-46;2.70e-102;8.60e-65;2.60e-50	11-43;89-134;146-259;262-590;654-877;886-1110	CON;CON;CON;CON;CON;CON	alpha arrays;extended segments;extended segments;a/b barrels;a/b three-layered sandwiches;a/b three-layered sandwiches	HTH;N-terminal domain of bifunctional PutA protein;N-terminal domain of bifunctional PutA protein;TIM beta/alpha-barrel;ALDH-like;ALDH-like	Ribbon-helix-helix;N-terminal domain of bifunctional PutA protein;N-terminal domain of bifunctional PutA protein;TIM barrels;ALDH-like;ALDH-like	putA_1st;putA_2nd;Pro_dh-DNA_bdg;Pro_dh;Aldedh_1st_1;Aldedh_2nd	{'CDJ71456': 2}	FAD	222	Growth	inner membrane;cytosol	100	0	0	99	0	0	90	0	0
CDJ71459	efeB	423	46753.6	7.76e-20	6.43	15.6	[[0, 57], [296, 310]]	[[57, 296], [310, 423]]	2	2.10e-45;3.80e-62	58-213;226-421	CON;CON	a+b two layers;a+b two layers	Alpha-beta plaits;Alpha-beta plaits	Dimeric alpha+beta barrel;Dimeric alpha+beta barrel	Dyp_perox_N_1;Dyp_perox_C	{'CDJ71459': 2}	None	135	Growth	periplasmic space;cytosol	3	0	0	3	0	0	3	0	0
CDJ71469	ghrA	312	35343	5.87e-20	6.32	0.32	[]	[[0, 312]]	2	8.00e-28;9.40e-51	3-114;98-277	CON;CON	a/b three-layered sandwiches;a/b three-layered sandwiches	Rossmann-like;Rossmann-like	Formate/glycerate dehydrogenase catalytic domain-like;NAD(P)-binding Rossmann-fold domains	2-Hacid_dh_16;2-Hacid_dh_C	{'CDJ71469': 1}	None	561	Growth	inner membrane;cytosol	7	0	0	7	0	0	7	0	0
CDJ71470	ycdX	245	26890.2	4.47e-20	5.53	0.82	[]	[[0, 245]]	1	8e-30	4-221	CON	a/b barrels	TIM beta/alpha-barrel	TIM barrels	PHP	{'CDJ71470': 3}	None	922	Growth	cytosol	7	0	0	7	0	0	7	0	0
CDJ71471	ycdY	184	20724.1	3.44e-20	4.21	3.26	[]	[[0, 184]]	1	1.4e-39	4-180	CON	alpha bundles	TorD-like (Pfam 06192)	TorD-like (Pfam 06192)	Nitrate_red_del	{'CDJ71471': 1}	None	2564	Growth	cytosol	11	0	0	11	0	0	11	0	0
CDJ71481	ymdB	177	18880.2	3.14e-20	5.44	1.13	[]	[[0, 177]]	1	6.2e-71	4-172	CON	a/b three-layered sandwiches	Macro domain-like	Macro domain-like	Macro	{'CDJ71481': 2}	None	141	Growth	cytosol	3	0	0	3	0	0	3	0	0
CDJ71484	mdoG	511	57911.8	9.62e-20	6.7	4.89	[[0, 23]]	[[23, 511]]	2	5.20e-173;2.40e-53	23-395;399-508	CON;CON	beta sandwiches;beta sandwiches	Glycosyl hydrolase domain-like;Immunoglobulin-like beta-sandwich	supersandwich;Immunoglobulin/Fibronectin type III/E set domains/PapD-like	MdoG_N;MdoG_C	{'CDJ71484': 1}	None	4229	Growth	periplasmic space	32	0	0	32	0	0	30	0	0
CDJ71487	msyB	124	14259	2.37e-20	4.05	56.45	[[54, 124]]	[[0, 54]]	None	None	None	None	None	None	None	None	{'CDJ71487': 1}	None	402	Growth	cytosol	3	0	0	3	0	0	3	0	0
CDJ71490	yceA	350	39780.9	6.61e-20	6.03	11.43	[[312, 350]]	[[0, 312]]	2	1.40e-14;4.30e-25	26-114;136-235	CON;CON	a+b two layers;a/b three-layered sandwiches	Alpha-beta plaits;Flavodoxin-like	Acylphosphatase-like;Rhodanese/Cell cycle control phosphatase	PRK05320;Rhodanese	{'CDJ71490': 1}	None	3422	Growth	cytosol	15	1	0	15	1	0	14	1	0
CDJ71491	yceI	191	20912.2	3.47e-20	5.57	5.24	[]	[[0, 191]]	1	1e-60	24-188	CON	beta barrels	Lipocalins/Streptavidin	Hypothetical protein TT1927B	YceI	{'CDJ71491': 1}	None	587	Growth	periplasmic space	8	0	0	8	0	0	8	0	0
CDJ71494	solA	372	40901.5	6.79e-20	5.14	0.27	[]	[[0, 372]]	3	7.00e-26;7.50e-35;6.00e-18	6-230,327-357;213-313;305-359	NC;IS;IS	a/b three-layered sandwiches;a+b two layers;a+b two layers	Rossmann-like;FAD-linked reductases, C-terminal domain-like;FAD-linked reductases, C-terminal domain-like	FAD/NAD(P)-binding domain;FAD-linked reductases-C;FAD-linked reductases-C	DAO_1st;solA;DAO_3rd	{'CDJ71494': 1}	FAD	1014	Growth	cytosol	23	1	0	23	1	0	22	1	0
CDJ71496	dinI	81	8948.86	1.49e-20	4.74	2.47	[]	[[0, 81]]	1	3.6e-42	1973-01-01	CON	a+b two layers	Tautomerase/MIF-like	DNA damage-inducible protein DinI	DinI	{'CDJ71496': 1}	None	2164	Growth	cytosol	2	0	0	2	0	0	2	0	0
CDJ71497	pyrC	348	38826.9	6.45e-20	5.77	1.44	[]	[[0, 348]]	1	3e-25	15-306	CON	a/b barrels	TIM beta/alpha-barrel	TIM barrels	Amidohydro_1_N	{'CDJ71497': 2}	Zn2+	4309	Growth	cytosol	23	0	0	21	0	0	21	0	0
CDJ71499	grxB	215	24349.9	4.04e-20	7.72	0.47	[]	[[0, 215]]	2	1.60e-07;1.30e-53	1-71;84-208	CON;CON	a+b three layers;alpha superhelices	Thioredoxin-like;Repetitive alpha hairpins	Thioredoxin-like;Glutathione S-transferase (GST)-C	GST_N;Glutaredoxin2_C	{'CDJ71499': 1}	None	936	Growth	cytosol	19	1	0	19	1	0	19	1	0
CDJ71502	yceH	215	24177.1	4.01e-20	5.02	7.91	[[168, 182]]	[[0, 168], [182, 215]]	2	9.90e-39;4.60e-39	5-84;99-172	CON;CON	alpha arrays;alpha arrays	HTH;HTH	winged;winged	DUF480_N;DUF480_C	{'CDJ71502': 1}	None	813	Growth	cytosol	14	0	0	14	0	0	14	0	0
CDJ71503	yceM	307	33681.1	5.59e-20	6.83	0.98	[]	[[0, 307]]	2	1.80e-10;2.00e-57	63-125;127-250	CON;CON	a/b three-layered sandwiches;a+b two layers	Rossmann-like;FwdE/GAPDH domain-like	NAD(P)-binding Rossmann-fold domains;Glyceraldehyde-3-phosphate dehydrogenase-like, C-terminal domain	GFO_IDH_MocA;MviM_like	{'CDJ71503': 1}	None	154	Growth	cytosol	2	0	0	2	0	0	2	0	0
CDJ71522	yceF	194	21690.5	3.6e-20	5.89	9.79	[]	[[0, 194]]	1	8.6e-65	3-186	CON	a/b three-layered sandwiches	ITPase-like	ITPase-like	Maf	{'CDJ71522': 1}	None	720	Growth	cytosol	11	0	0	11	0	0	10	0	0
CDJ71523	yceD	173	19314.7	3.21e-20	4.45	8.09	[]	[[0, 173]]	None	None	None	None	None	None	None	None	{'CDJ71523': 1}	None	5980	Growth	cytosol	12	0	0	12	0	0	11	0	0
CDJ71524	rpmF	57	6446.31	1.07e-20	11.03	68.42	[[0, 57]]	[]	1	2.8e-23	1955-02-01	CON	few secondary structure elements	Rubredoxin-like	Rubredoxin-related	Ribosomal_L32p	{'CDJ73575': 1, 'CDJ74220': 1, 'CDJ73557': 1, 'CDJ73554': 1, 'CDJ73555': 1, 'CDJ73566': 1, 'CDJ73569': 1, 'CDJ74221': 1, 'CDJ74434': 1, 'CDJ74219': 1, 'CDJ73633': 1, 'CDJ73564': 1, 'CDJ73573': 1, 'CDJ73561': 1, 'CDJ73580': 1, 'CDJ73570': 1, 'CDJ74199': 1, 'CDJ72111': 1, 'CDJ73677': 1, 'CDJ73559': 1, 'CDJ73556': 1, 'CDJ73565': 1, 'CDJ72542': 1, 'CDJ73678': 1, 'CDJ73237': 1, 'CDJ73562': 1, 'CDJ7357…	None	196317	Growth	cytosol;ribosome	3	0	0	3	0	0	3	0	0
CDJ71526	fabH	317	33514.7	5.57e-20	5.08	0.63	[]	[[0, 317]]	2	6.90e-72;4.90e-52	3-171;176-316	CON;CON	a/b three-layered sandwiches;a/b three-layered sandwiches	Thiolase-like;Thiolase-like	Thiolase-like;Thiolase-like	ACP_syn_III;ACP_syn_III_C	{'CDJ71526': 2}	None	7355	Growth	cytosol	34	0	0	33	0	0	30	0	0
CDJ71527	fabD	309	32416.8	5.38e-20	4.95	0.65	[]	[[0, 309]]	2	3.40e-43;2.80e-23	5-169;185-294	CON;CON	a/b three-layered sandwiches;a/b three-layered sandwiches	Flavodoxin-like;Flavodoxin-like	FabD/lysophospholipase-like;FabD/lysophospholipase-like	Acyl_transf_1_1st;Acyl_transf_1_1st	{'CDJ71527': 1}	None	14340	No Growth	cytosol	47	0	0	45	0	0	33	0	0
CDJ71528	fabG	244	25560	4.24e-20	6.76	0.82	[]	[[0, 244]]	1	1.4e-86	3-241	CON	a/b three-layered sandwiches	Rossmann-like	NAD(P)-binding Rossmann-fold domains	adh_short_C2_1	{'CDJ71528': 4}	None	21408	No Growth	cytosol	40	0	0	37	0	0	35	0	0
CDJ71529	acpP	78	8639.42	1.43e-20	4.05	16.67	[]	[[0, 78]]	1	2.8e-35	1975-01-01	CON	alpha bundles	ACP-like	Acyl-carrier protein (ACP)	PP-binding	{'CDJ71529': 1}	None	357865	No Growth	cytosol	31	0	0	30	0	0	20	1	0
CDJ71530	fabF	413	43045.3	7.15e-20	5.71	0.97	[]	[[0, 413]]	2	4.30e-84;3.60e-79	4-252;220-411	CON;CON	a/b three-layered sandwiches;a/b three-layered sandwiches	Thiolase-like;Thiolase-like	Thiolase-like;Thiolase-like	ketoacyl-synt;Ketoacyl-synt_C_1	{'CDJ71530': 2}	None	15814	Growth	cytosol	73	0	0	62	0	0	53	0	0
CDJ71531	pabC	269	29714.8	4.93e-20	6.08	2.6	[]	[[0, 269]]	2	9.60e-14;2.20e-35	10-97;118-254	CON;CON	a+b two layers;a+b two layers	a+b domain in D-aminoacid aminotransferase-like PLP-dependent enzymes;barrel domain in D-aminoacid aminotransferase-like PLP-dependent enzymes	a+b domain in D-aminoacid aminotransferase-like PLP-dependent enzymes;barrel domain in D-aminoacid aminotransferase-like PLP-dependent enzymes	Aminotran_4_N;Aminotran_4_C	{'CDJ71531': 2}	pyridoxal 5-phosphate	82	Growth	cytosol	2	0	0	2	0	0	2	0	0
CDJ71533	tmk	213	23782.8	3.95e-20	5.33	0.94	[]	[[0, 213]]	1	5.2e-67	2-208	CON	a/b three-layered sandwiches	P-loop domains-like	P-loop containing nucleoside triphosphate hydrolases	Thymidylate_kin	{'CDJ71533': 2}	Mg2+	940	No Growth	cytosol	13	0	0	13	0	0	13	0	0
CDJ71534	holB	334	36936.1	6.13e-20	6.56	0.6	[]	[[0, 334]]	3	9.30e-17;6.30e-30;6.00e-45	50-71;167-206;209-319	CON;CON;CON	a/b three-layered sandwiches;alpha arrays;alpha arrays	P-loop domains-like;Histone-like;DNA polymerase III clamp loader subunits, C-terminal domain	P-loop containing nucleoside triphosphate hydrolases;AAA+ ATPase lid domain;DNA polymerase III clamp loader subunits, C-terminal domain	PRK07993_1st;PRK07993_2nd;DNApol3-delta_C	{'CDJ70939': 3, 'CDJ71534': 1, 'CDJ71099': 1}	None	218	No Growth	cytosol	1	0	0	1	0	0	1	0	0
CDJ71535	ycfH	265	29808.4	4.95e-20	5.19	0.76	[]	[[0, 265]]	1	9.4e-16	4-256	CON	a/b barrels	TIM beta/alpha-barrel	TIM barrels	Amidohydro_2	{'CDJ71535': 1}	None	1428	Growth	cytosol	14	0	0	14	0	0	14	0	0
CDJ71536	ptsG	477	50675.9	8.42e-20	8.76	4.4	[[384, 400]]	[[0, 384], [400, 477]]	2	8.50e-122;1.20e-30	11-376;400-473	CON;CON	alpha complex topology;a+b two layers	phosphorylation-coupled saccharide transporter ChbC;Glucose permease domain IIB-like	phosphorylation-coupled saccharide transporter ChbC;Glucose permease domain IIB	PTS_EIIC;PTS_EIIB	{'CDJ71536': 1, 'CDJ71989': 1}	None	15389	Growth	cytosol;inner membrane	2	0	0	2	0	0	2	0	0
CDJ71538	hinT	119	13241.1	2.2e-20	5.73	1.68	[]	[[0, 119]]	1	2.1e-31	3-106	CON	a+b three layers	HIT-like	HIT-related	HIT	{'CDJ71538': 2}	None	3872	Growth	cytosol	16	0	0	16	0	0	12	0	0
CDJ71542	nagZ	341	37594.3	6.24e-20	5.86	4.4	[]	[[0, 341]]	1	4.9e-73	7-319	CON	a/b barrels	TIM beta/alpha-barrel	TIM barrels	Glyco_hydro_3	{'CDJ71542': 1}	None	873	Growth	cytosol	15	1	0	15	1	0	13	1	0
CDJ71543	ycfP	180	21225.9	3.52e-20	6.13	0.56	[]	[[0, 180]]	1	2e-20	2-176	CON	a/b three-layered sandwiches	alpha/beta-Hydrolases	alpha/beta-Hydrolases	UPF0227	{'CDJ71543': 1}	None	1741	Growth	cytosol	11	0	0	11	0	0	11	0	0
CDJ71549	mfd	1148	129981	2.16e-19	5.79	0.17	[]	[[0, 1148]]	7	2.50e-62;1.50e-30;2.60e-37;7.50e-28;1.50e-40;2.00e-10;3.00e-50	14-128,213-341;129-214;372-450;473-535;598-776;798-908;1002-1145	NC;IS;CON;CON;CON;CON;CON	a/b three-layered sandwiches;beta meanders;a/b three-layered sandwiches;beta barrels;a/b three-layered sandwiches;a/b three-layered sandwiches;a+b two layers	P-loop domains-like;Colicin E3 ribonuclease domain-like;P-loop domains-like;SH3;P-loop domains-like;P-loop domains-like;TRCF domain	P-loop containing nucleoside triphosphate hydrolases;UvrB interaction domain;P-loop containing nucleoside triphosphate hydrolases;SH3;P-loop containing nucleoside triphosphate hydrolases;P-loop containing nucleoside triphosphate hydrolases;TRCF domain	ResIII;UB2H_1;PRK10689;CarD_CdnL_TRCF;DEAD;Helicase_C_6;TRCF	{'CDJ71549': 1}	None	588	Growth	cytosol	32	0	0	32	0	0	32	0	0
CDJ71552	lolD	233	25438	4.22e-20	7.85	0.86	[]	[[0, 233]]	1	3.8e-68	6-226	CON	a/b three-layered sandwiches	P-loop domains-like	P-loop containing nucleoside triphosphate hydrolases	ABC_tran	{'CDJ71553': 1, 'CDJ71552': 2, 'CDJ71551': 1}	None	817	No Growth	inner membrane	3	0	0	3	0	0	3	0	0
CDJ71554	nagK	303	33042.3	5.49e-20	5.26	2.64	[]	[[0, 303]]	2	3.10e-31;7.50e-52	2-115;125-300	CON;CON	mixed a+b and a/b;mixed a+b and a/b	Ribonuclease H-like;Ribonuclease H-like	Ribonuclease H-like;Ribonuclease H-like	ROK_N;ROK_C	{'CDJ71554': 1}	None	177	Growth	cytosol	7	0	0	7	0	0	7	0	0
CDJ71555	cobB	279	31463.7	5.22e-20	7.79	5.38	[[0, 15]]	[[15, 279]]	2	5.50e-60;4.80e-27	40-151,174-267;150-186	NC;CON	a/b three-layered sandwiches;few secondary structure elements	Rossmann-like;Rubredoxin-like	DHS-like NAD/FAD-binding domain;Rubredoxin-related	SIR2_1st;PTZ00408	None	None	None	None	None	9	0	0	9	0	0	9	0	0
CDJ71558	potD	348	38866.6	6.45e-20	5.24	2.59	[]	[[0, 348]]	1	1.5e-44	42-299	CON	a/b three-layered sandwiches	Periplasmic binding protein-like II	Periplasmic binding protein-like II	SBP_bac_6	{'CDJ71561': 2, 'CDJ71560': 1, 'CDJ71559': 1, 'CDJ71558': 1}	None	9151	Growth	periplasmic space	29	0	0	29	0	0	28	0	0
CDJ71561	potA	378	43027.7	7.15e-20	5.19	3.44	[[0, 13]]	[[13, 378]]	2	5.10e-76;5.00e-11	19-239;232-297	CON;CON	a/b three-layered sandwiches;beta barrels	P-loop domains-like;OB-fold	P-loop containing nucleoside triphosphate hydrolases;MOP-like	ABC_tran;PRK11000	{'CDJ71561': 2, 'CDJ71560': 1, 'CDJ71559': 1, 'CDJ71558': 1}	None	3596	Growth	inner membrane	4	0	0	4	0	0	4	0	0
CDJ71562	pepT	408	44922.9	7.46e-20	5.36	0.24	[]	[[0, 408]]	2	5.80e-19;1.00e-09	2-222;211-312	CON;CON	a/b three-layered sandwiches;a+b two layers	Phosphorylase/hydrolase-like;Alpha-beta plaits	Zn-dependent exopeptidases;Bacterial exopeptidase dimerisation domain	Peptidase_M20_1st;Peptidase_M20_2nd	{'CDJ71562': 2}	None	244	Growth	cytosol	8	0	0	8	0	0	8	0	0
CDJ71563	ycfD	373	42578.4	7.07e-20	4.69	0.27	[]	[[0, 373]]	2	2.00e-81;1.60e-36	8-271;289-372	CON;CON	beta sandwiches;alpha arrays	jelly-roll;HTH	Double-stranded beta-helix;winged	Cupin_4;RoxA	{'CDJ71563': 2}	Fe2+	1969	Growth	cytosol	8	0	0	8	0	0	8	0	0
CDJ71565	phoP	223	25534.9	4.24e-20	5.1	2.24	[]	[[0, 223]]	3	1.60e-34;1.00e-05;3.80e-27	2-116;97-162;127-221	CON;CON;CON	a/b three-layered sandwiches;a+b two layers;alpha arrays	Flavodoxin-like;TBP-like;HTH	CheY-like;Sporulation inhibitor of replication protein SirA;winged	Response_reg;SirA;Trans_reg_C	{'CDJ71565': 1}	None	1508	Growth	cytosol	16	0	0	16	0	0	12	0	0
CDJ71566	purB	456	51542.2	8.56e-20	5.68	1.53	[]	[[0, 456]]	3	2.40e-48;2.20e-61;1.30e-39	4-121;122-344;370-452	CON;CON;CON	alpha arrays;alpha arrays;alpha arrays	L-aspartase N-terminal domain-like;L-aspartase middle domain-like;L-aspartase C-terminal domain-like	L-aspartase N-terminal domain-like;L-aspartase middle domain-like;L-aspartase C-terminal domain-like	Lyase_1_N_1;Lyase_1_C;ASL_C	{'CDJ71566': 4}	None	7380	No Growth	cytosol	53	0	0	53	0	0	52	0	0
CDJ71569	nudJ	153	17432.7	2.89e-20	5.04	1.31	[]	[[0, 153]]	1	7.1e-24	6-115	CON	a+b two layers	beta-Grasp	Nudix	NUDIX_1	{'CDJ71569': 1}	Mg2+	380	Growth	cytosol	3	0	0	3	0	0	3	0	0
CDJ71570	rluE	217	24880	4.13e-20	10.03	16.59	[[0, 36]]	[[36, 217]]	1	7.2e-28	40-192	CON	a+b two layers	Alpha-beta plaits	Pseudouridine synthase	PseudoU_synth_2	{'CDJ71570': 1}	None	364	Growth	cytosol	1	0	0	1	0	0	1	0	0
CDJ71571	icd	416	45784.2	7.6e-20	5.16	0.96	[]	[[0, 416]]	1	2.3e-130	27-416	CON	a/b three-layered sandwiches	Isocitrate/Isopropylmalate dehydrogenase-like	Isocitrate/Isopropylmalate dehydrogenase-like	Iso_dh	{'CDJ71571': 2}	Mn2	29482	Growth	cytosol	116	1	0	107	0	0	89	0	0
CDJ71574	ycgE	243	28264.2	4.69e-20	7.9	0.82	[]	[[0, 243]]	1	1.1e-25	1988-04-01	CON	alpha arrays	HTH	Putative DNA-binding domain	MerR_1	{'CDJ71574': 1}	None	198	Growth	cytosol	1	0	0	1	0	0	1	0	0
CDJ71582	ymgD	109	11851.7	1.97e-20	5.38	9.17	[]	[[0, 109]]	1	7.5e-50	30-107	CON	alpha superhelices	Bifunctional inhibitor/lipid-transfer protein/seed storage 2S albumin-like	Protein HNS-dependent expression A HdeA	YmgD	{'CDJ71582': 1}	None	934	Growth	periplasmic space	3	0	0	3	0	0	3	0	0
CDJ71586	minE	88	10234.8	1.7e-20	5.15	2.27	[]	[[0, 88]]	1	1.4e-34	14-82	CON	a+b duplicates or obligate multimers	MinE-like	Cell division protein MinE topological specificity domain	MinE	{'CDJ71586': 1}	None	3597	No Growth	inner membrane;cytosol	11	0	0	11	0	0	11	0	0
CDJ71587	minD	270	29613.7	4.92e-20	5.25	4.44	[[0, 16]]	[[16, 270]]	1	9.2e-50	3-247	CON	a/b three-layered sandwiches	P-loop domains-like	P-loop containing nucleoside triphosphate hydrolases	AAA_31	{'CDJ71587': 2, 'CDJ71588': 2}	None	5358	No Growth	inner membrane;cytosol	16	1	0	16	1	0	16	1	0
CDJ71588	minC	231	24775.2	4.11e-20	6.38	14.29	[[99, 127]]	[[0, 99], [127, 231]]	2	4.20e-36;1.40e-28	5-84;126-230	CON;CON	a/b three-layered sandwiches;beta duplicates or obligate multimers	Cell-division inhibitor MinC, N-terminal domain;Single-stranded right-handed beta-helix	Cell-division inhibitor MinC, N-terminal domain;Cell-division inhibitor MinC-C	MinC_N;MinC_C	{'CDJ71587': 2, 'CDJ71588': 2}	None	857	Growth	cytosol	12	0	0	12	0	0	12	0	0
CDJ71589	ycgJ	122	13414.3	2.23e-20	5.44	25.41	[[0, 31]]	[[31, 122]]	None	None	None	None	None	None	None	None	{'CDJ71589': 1}	None	461	Growth	Unknown	4	0	0	4	0	0	4	0	0
CDJ71591	ycgL	108	12414.4	2.06e-20	9.16	12.96	[]	[[0, 108]]	1	2.6e-39	13-85	CON	a+b two layers	YcgL/NE1680-like	YcgL/NE1680-like	YcgL	{'CDJ71591': 1}	None	2328	Growth	Unknown	11	0	0	11	0	0	11	0	0
CDJ71592	ycgM	219	23710.8	3.94e-20	5.88	2.28	[]	[[0, 219]]	1	4.9e-72	17-214	CON	beta sandwiches	Immunoglobulin-like beta-sandwich	FAH	FAA_hydrolase	{'CDJ71592': 1}	None	304	Growth	cytosol	4	0	0	4	0	0	4	0	0
CDJ71593	ycgN	153	17910.2	2.97e-20	4.9	3.92	[]	[[0, 153]]	None	None	None	None	None	None	None	None	{'CDJ71593': 1}	None	714	Growth	cytosol	2	0	0	2	0	0	2	0	0
CDJ71599	fadR	239	26968.3	4.48e-20	6.51	0.84	[]	[[0, 239]]	2	5.40e-18;3.20e-64	14-76;80-230	CON;CON	alpha arrays;alpha bundles	HTH;Fatty acid responsive transcription factor FadR, C-terminal domain	winged;Fatty acid responsive transcription factor FadR, C-terminal domain	GntR;FadR_C	{'CDJ71599': 1}	None	1840	Growth	cytosol	5	0	0	5	0	0	5	0	0
CDJ71601	dadA	432	47606.8	7.91e-20	6.17	3.24	[]	[[0, 432]]	1	2.9e-24	2-50,126-127,181-257,303-303	NC	a/b barrels	TIM beta/alpha-barrel	TIM barrels	FAD_binding_3_1st	{'CDJ71601': 2}	FADKinetic Parameters Substrate Km (ŒºM) Citations D-alanine 30000.0	1586	Growth	cytosol;inner membrane	6	0	0	6	0	0	6	0	0
CDJ71602	dadX	356	38844.2	6.45e-20	6.56	0.84	[]	[[0, 356]]	2	3.50e-48;9.50e-48	10-219;232-355	CON;CON	a/b barrels;beta barrels	TIM beta/alpha-barrel;cradle loop barrel	TIM barrels;Alanine racemase-C	Ala_racemase_N;Ala_racemase_C	{'CDJ71602': 2}	pyridoxal 5-phosphateInhibitors (Competitive)D-cycloserine;L-cycloserine	744	Growth	cytosol	22	0	0	22	0	0	22	0	0
CDJ71604	ldcA	304	33567.1	5.57e-20	6.1	1.32	[]	[[0, 304]]	2	1.30e-42;3.30e-41	5-149;158-290	CON;CON	a/b three-layered sandwiches;a/b three-layered sandwiches	Flavodoxin-like;The swivelling beta/beta/alpha domains	Class I glutamine amidotransferase-like;The swivelling beta/beta/alpha domain	Peptidase_S66_N;Peptidase_S66_C	{'CDJ71604': 1}	None	380	Growth	cytosol	8	0	0	8	0	0	8	0	0
CDJ71609	treA	565	63636	1.06e-19	5.6	11.33	[[0, 35], [537, 565]]	[[35, 537]]	1	1.3e-217	39-544	CON	alpha superhelices	Repetitive alpha hairpins	alpha/alpha toroid	Trehalase	{'CDJ71609': 1}	None	24	Growth	periplasmic space	4	0	0	4	0	0	4	0	0
CDJ71610	dhaM	473	51579.2	8.57e-20	4.61	1.69	[]	[[0, 473]]	4	4.00e-23;3.70e-21;6.60e-28;3.30e-14	1-129;161-237;279-385;383-466	CON;CON;CON;CON	a/b three-layered sandwiches;a+b two layers;alpha arrays;a/b three-layered sandwiches	EDD domain;HPr-like;Enzyme I of the PEP:sugar phosphotransferase system HPr-binding (sub)domain;The swivelling beta/beta/alpha domains	EDD domain;HPr-like;Enzyme I of the PEP:sugar phosphotransferase system HPr-binding (sub)domain;The swivelling beta/beta/alpha domain	EIIA-man;PTS-HPr;PEP-utilisers_N;PEP-utilizers	{'CDJ71612': 2, 'CDJ71611': 2, 'CDJ71610': 2}	None	415	Growth	cytosol;membrane	24	0	0	24	0	0	24	0	0
CDJ71611	dhaL	210	22631.5	3.76e-20	5.31	20.95	[[160, 210]]	[[0, 160]]	1	8.2e-68	5-205	CON	alpha bundles	Citrobacter dihydroxyacetone kinase extra ATP-binding domain	Citrobacter dihydroxyacetone kinase extra ATP-binding domain	Dak2	{'CDJ71612': 2, 'CDJ71611': 2, 'CDJ71610': 2}	None	285	Growth	cytosol	11	0	0	11	0	0	11	0	0
CDJ71612	dhaK	356	38214.8	6.35e-20	4.82	0.56	[]	[[0, 356]]	2	1.20e-67;1.80e-53	11-181;186-354	CON;CON	a/b three-layered sandwiches;a+b three layers	EDD domain;Bacillus chorismate mutase-like	EDD domain;DAK1/DegV C-terminal domain	Dak1_N;Dak1_C	{'CDJ71612': 2, 'CDJ71611': 2, 'CDJ71610': 2}	None	165	Growth	cytosol	27	1	0	27	1	0	20	1	0
CDJ71615	ychF	363	39666.9	6.59e-20	4.87	0.55	[]	[[0, 363]]	2	4.20e-26;3.40e-42	4-161,219-247;279-362	NC;CON	a/b three-layered sandwiches;a+b two layers	P-loop domains-like;beta-Grasp	P-loop containing nucleoside triphosphate hydrolases;Ubiquitin-like	MnmE_helical_2nd;YchF-GTPase_C	{'CDJ71615': 2}	None	11634	Growth	cytosol	43	0	0	42	0	0	37	0	0
CDJ71616	pth	194	21082	3.5e-20	9.04	1.03	[]	[[0, 194]]	1	2.9e-68	3-189	CON	a/b three-layered sandwiches	Phosphorylase/hydrolase-like	Peptidyl-tRNA hydrolase-like	Pept_tRNA_hydro	{'CDJ71616': 1}	Mg2+	1966	No Growth	cytosol	9	0	0	9	0	0	9	0	0
CDJ71619	prs	315	34217.9	5.68e-20	5.23	0.95	[]	[[0, 315]]	2	3.10e-70;1.60e-61	4-156;163-310	CON;CON	a/b three-layered sandwiches;a/b three-layered sandwiches	PRTase-like;PRTase-like	PRTase-like;PRTase-like	Pribosyltran_N;Pribosyl_synth	{'CDJ71619': 6}	None	19750	No Growth	cytosol	36	1	1	33	1	1	26	0	0
CDJ71620	ipk	283	30925	5.14e-20	5.13	3.89	[]	[[0, 283]]	1	2.6e-36	5-162	CON	a+b two layers	Ribosomal protein S5 domain 2-like	Ribosomal protein S5 domain 2-like	GHMP_kinases_N	{'CDJ71620': 2}	Mg2+	513	No Growth	cytosol	6	0	0	6	0	0	6	0	0
CDJ71623	prfA	360	40516.8	6.73e-20	5.15	10	[[293, 313]]	[[0, 293], [313, 360]]	4	5.10e-37;6.60e-47;4.60e-37;3.80e-27	7-101;107-208;216-288;305-349	CON;CON;CON;CON	alpha bundles;a+b two layers;a+b two layers;a+b two layers	Release factor (Pfam 00472) N-terminal alpha helical domain;Alpha-beta plaits;dsRBD-like;dsRBD-like	Release factor (Pfam 00472) N-terminal alpha helical domain;Ferredoxin-like domain in release factor;Peptidyl-tRNA hydrolase domain-like;Peptidyl-tRNA hydrolase domain-like	PCRF_N;PCRF_C;RF-1_N;RF-1_C	{'CDJ71623': 1}	None	1059	No Growth	cytosol	9	0	0	9	0	0	8	0	0
CDJ71626	ychA	269	30841	5.12e-20	4.46	1.49	[]	[[0, 269]]	1	1.3e-06	188-251	CON	alpha superhelices	Repetitive alpha hairpins	Ankyrin repeat	TPR_11_6	{'CDJ71626': 1}	None	361	Growth	cytosol	1	0	0	1	0	0	1	0	0
CDJ71627	kdsA	284	30832.3	5.12e-20	6.32	1.06	[]	[[0, 284]]	1	6e-80	6-274	CON	a/b barrels	TIM beta/alpha-barrel	TIM barrels	DAHP_synth_1	{'CDJ71627': 4}	None	6456	No Growth	cytosol	45	1	0	39	0	0	33	0	0
CDJ71634	ychN	117	12692.6	2.11e-20	5.02	1.71	[]	[[0, 117]]	1	1e-36	3-117	CON	a/b three-layered sandwiches	YchN-like	YchN-like	DrsE	{'CDJ71634': 1}	None	2551	Growth	cytosol	11	0	0	11	0	0	11	0	0
CDJ71636	narL	216	23926.5	3.97e-20	5.73	2.31	[]	[[0, 216]]	2	6.20e-29;1.30e-27	8-124;154-214	CON;CON	a/b three-layered sandwiches;alpha arrays	Flavodoxin-like;HTH	CheY-like;tetra-helical, LuxR-like	Response_reg;GerE	{'CDJ71636': 1}	None	No Info Available	No Info Available	Unknown	7	0	0	7	0	0	7	0	0
CDJ71641	narJ	236	26448.5	4.39e-20	4.76	3.39	[]	[[0, 236]]	1	1.3e-11	7-148	CON	alpha bundles	TorD-like (Pfam 06192)	TorD-like (Pfam 06192)	Nitrate_red_del	{'CDJ71641': 1}	None	No Info Available	Growth	cytosol	3	0	0	3	0	0	3	0	0
CDJ71645	purU	280	31934.3	5.3e-20	6.5	1.43	[]	[[0, 280]]	2	2.00e-17;1.70e-54	8-66;86-270	CON;CON	a+b two layers;a/b three-layered sandwiches	Alpha-beta plaits;Formyltransferase	ACT-like;Formyltransferase	ACT_6;Formyl_trans_N	{'CDJ71645': 6}	None	5277	Growth	cytosol	20	0	0	18	0	0	18	0	0
CDJ71649	galU	302	32941.9	5.47e-20	5.11	2.32	[]	[[0, 302]]	1	2.3e-60	10-276	CON	a/b three-layered sandwiches	Nucleotide-diphospho-sugar transferases	Nucleotide-diphospho-sugar transferases	NTP_transferase	{'CDJ71649': 4}	Mg2+	10550	Growth	cytosol	35	1	0	28	1	0	25	1	0
CDJ71650	hns	137	15539.5	2.58e-20	5.44	21.9	[[84, 137]]	[[0, 84]]	2	2.80e-37;8.10e-27	3-71;92-136	CON;CON	alpha duplicates or obligate multimers;few secondary structure elements	H-NS histone-like proteins, N-terminal domain;H-NS histone-like proteins, C-terminal domain	H-NS histone-like proteins, N-terminal domain;H-NS histone-like proteins, C-terminal domain	PRK10947;Histone_HNS	{'CDJ71650': 1}	None	86090	Growth	bacterial nucleoid;cytosol	38	0	0	34	0	0	29	0	0
CDJ71651	tdk	205	23456.3	3.9e-20	5.98	3.9	[]	[[0, 205]]	2	6.60e-34;7.50e-12	4-139;146-187	CON;CON	a/b three-layered sandwiches;few secondary structure elements	P-loop domains-like;Glucocorticoid receptor-like	P-loop containing nucleoside triphosphate hydrolases;LIM domain-like	TK_N;TK_C	{'CDJ71651': 1}	Mg2+	1249	Growth	cytosol	14	0	0	14	0	0	14	0	0
CDJ71654	oppA	543	60947.2	1.01e-19	6.05	5.53	[[0, 29]]	[[29, 543]]	3	1.10e-37;6.50e-31;1.30e-57	72-186;171-305;298-510	CON;CON;CON	a+b two layers;a/b three-layered sandwiches;a/b three-layered sandwiches	Alpha-beta plaits;Periplasmic binding protein-like II;Periplasmic binding protein-like II	Oligo-peptide binding protein (OPPA) insertion domain;Periplasmic binding protein-like II;Periplasmic binding protein-like II	SBP_bac_5_1st;SBP_bac_5_2nd;SBP_bac_5_3rd	None	None	21419	Growth	inner membrane;periplasmic space	103	2	0	99	2	0	78	1	0
CDJ71660	yciU	109	12686.9	2.11e-20	4.05	6.42	[]	[[0, 109]]	1	3e-47	11-108	CON	a+b two layers	Cystatin-like	Putative dsDNA mimic	DUF440	{'CDJ71660': 1}	None	104	Growth	cytosol	2	0	0	2	0	0	2	0	0
CDJ71674	trpB	397	42982.5	7.14e-20	5.71	0.76	[]	[[0, 397]]	1	1.6e-72	54-386	CON	a/b three-layered sandwiches	Rossmann-like	Tryptophan synthase beta subunit-like PLP-dependent enzymes	PALP	{'CDJ71673': 2, 'CDJ71674': 2}	pyridoxal 5-phosphate	550	Growth	cytosol	10	0	0	10	0	0	9	0	0
CDJ71680	yciO	206	23211.5	3.85e-20	5.97	0.97	[]	[[0, 206]]	1	1.3e-65	6-201	CON	a+b complex topology	YrdC/RibB	YrdC/RibB	Sua5_yciO_yrdC	{'CDJ71680': 1}	None	1415	Growth	cytosol	12	0	0	12	0	0	12	0	0
CDJ71682	rluB	291	32711	5.43e-20	10.03	9.28	[[271, 291]]	[[0, 271]]	2	5.90e-13;9.90e-25	3-55;69-207	CON;CON	a+b two layers;a+b two layers	beta-Grasp;Alpha-beta plaits	Alpha-L RNA-binding motif;Pseudouridine synthase	S4_1;PseudoU_synth_2	{'CDJ71682': 1}	None	6949	Growth	cytosol	17	0	0	17	0	0	17	0	0
CDJ71683	btuR	196	21998.6	3.65e-20	6.08	2.55	[]	[[0, 196]]	1	5.2e-63	29-178	CON	a/b three-layered sandwiches	P-loop domains-like	P-loop containing nucleoside triphosphate hydrolases	CobA_CobO_BtuR	{'CDJ71683': 1}	None	257	Growth	cytosol	1	0	0	1	0	0	1	0	0
CDJ71684	yciK	252	27932.6	4.64e-20	7.67	7.14	[[237, 252]]	[[0, 237]]	1	8.4e-62	10-245	CON	a/b three-layered sandwiches	Rossmann-like	NAD(P)-binding Rossmann-fold domains	adh_short_C2	{'CDJ71684': 1}	None	479	Growth	cytosol	5	1	0	5	1	0	5	1	0
CDJ71686	yciN	83	9385.52	1.56e-20	5.47	7.23	[]	[[0, 83]]	None	None	None	None	None	None	None	None	{'CDJ71686': 1}	None	5534	Growth	cytosol	13	0	0	13	0	0	9	0	0
CDJ71687	topA	865	97348.6	1.62e-19	8.68	8.79	[[0, 65]]	[[65, 865]]	9	3.10e-49;1.11e-66;8.30e-56;1.90e-26;5.70e-22;3.00e-32;8.60e-19;1.30e-33;4.70e-31	3-154;165-223,459-580;282-402;378-471;592-636;651-696;709-743;753-803;811-858	CON;NC;IS;IS;CON;CON;CON;CON;CON	a/b three-layered sandwiches;alpha arrays;alpha arrays;beta barrels;few secondary structure elements;few secondary structure elements;few secondary structure elements;few secondary structure elements;few secondary structure elements	HAD domain-like;HTH;HTH;LigT-like;Rubredoxin-like;Rubredoxin-like;Rubredoxin-like;Rubredoxin-like;Rubredoxin-like	Toprim domain;winged;winged;Prokaryotic type I DNA topoisomerase beta-barrel domain;Rubredoxin-related;Rubredoxin-related;Rubredoxin-related;Rubredoxin-related;Rubredoxin-related	Toprim;Topoisom_bac_3rd;Topoisom_bac_1st;Topoisom_bac_2nd;zf-C4_Topoisom;YrdD;zf-C4_Topoisom;Topo_Zn_Ribbon_1;Topo_Zn_Ribbon	{'CDJ71687': 1}	None	2792	No Growth	cytosol	64	0	0	63	0	0	57	0	0
CDJ71688	cysB	324	36150	6e-20	6.87	0.62	[]	[[0, 324]]	3	1.30e-22;5.30e-06;2.00e-38	1-81;85-164;168-295	CON;CON;CON	alpha arrays;a/b three-layered sandwiches;a/b three-layered sandwiches	HTH;Periplasmic binding protein-like II;Periplasmic binding protein-like II	winged;Periplasmic binding protein-like II;Periplasmic binding protein-like II	HTH_1;LysR_substrate_1;LysR_substrate_1	{'CDJ71688': 1}	None	1291	Growth	cytosol	5	0	0	5	0	0	5	0	0
CDJ71691	acnA	891	97646	1.62e-19	5.59	1.35	[]	[[0, 891]]	2	3.10e-201;1.40e-51	36-614;658-884	CON;CON	a/b three-layered sandwiches;a/b three-layered sandwiches	Aconitase iron-sulfur domain;The swivelling beta/beta/alpha domains	Aconitase iron-sulfur domain;The swivelling beta/beta/alpha domain	Aconitase;Aconitase_C	{'CDJ71691': 2}	a [4Fe-4S] iron-sulfur cluster	238	Growth	cytosol	22	0	0	22	0	0	22	0	0
CDJ71692	ribA	196	21835.7	3.63e-20	5.6	1.02	[]	[[0, 196]]	1	7.8e-78	3-172	CON	a/b three-layered sandwiches	RibA-like	RibA-like	GTP_cyclohydro2	{'CDJ71692': 2}	Zn2+;Mg2+	2328	No Growth	cytosol	12	0	0	12	0	0	12	0	0
CDJ71696	pyrF	245	26350	4.38e-20	5.81	7.35	[]	[[0, 245]]	1	8.5e-65	14-239	CON	a/b barrels	TIM beta/alpha-barrel	TIM barrels	OMPdecase	{'CDJ71696': 2}	None	3128	Growth	cytosol	26	0	0	26	0	0	19	0	0
CDJ71697	yciH	108	11396.1	1.89e-20	9.38	26.85	[[0, 27]]	[[27, 108]]	1	1.6e-21	30-106	CON	a+b two layers	Glucose permease domain IIB-like	eIF1-like	SUI1	{'CDJ71697': 1}	None	1768	Growth	cytosol	1	0	0	1	0	0	1	0	0
CDJ71700	yciZ	57	6441.28	1.07e-20	4.53	17.54	[]	[[0, 57]]	None	None	None	None	None	None	None	None	{'CDJ71700': 1}	None	198	No Info Available	Unknown	2	0	0	2	0	0	2	0	0
CDJ71702	rnb	644	72489.9	1.2e-19	5.4	0.93	[]	[[0, 644]]	3	2.60e-39;2.00e-43;9.00e-106	19-81;83-167;185-556	CON;CON;CON	beta barrels;beta barrels;beta barrels	OB-fold;OB-fold;OB-fold	Nucleic acid-binding proteins;Nucleic acid-binding proteins;RNB domain-like	OB_RNB;PRK05054;RNB	{'CDJ71702': 1}	Mg2+	4732	Growth	cytosol	53	1	0	53	1	0	44	1	0
CDJ71704	fabI	262	27863.6	4.63e-20	5.58	1.91	[]	[[0, 262]]	1	3.2e-42	4-251	CON	a/b three-layered sandwiches	Rossmann-like	NAD(P)-binding Rossmann-fold domains	adh_short_C2_1	{'CDJ71704': 4}	None	41315	No Growth	cytosol	51	0	0	45	0	0	37	0	0
CDJ71710	sapA	547	61564.1	1.02e-19	6.85	4.75	[[0, 23]]	[[23, 547]]	3	1.10e-27;3.20e-30;1.50e-57	69-184;159-310;297-508	CON;CON;CON	a+b two layers;a/b three-layered sandwiches;a/b three-layered sandwiches	Alpha-beta plaits;Periplasmic binding protein-like II;Periplasmic binding protein-like II	Oligo-peptide binding protein (OPPA) insertion domain;Periplasmic binding protein-like II;Periplasmic binding protein-like II	SBP_bac_5_1st;SBP_bac_5_2nd;SBP_bac_5_3rd	{'CDJ71710': 1}	None	363	Growth	inner membrane;periplasmic space	5	0	0	5	0	0	5	0	0
CDJ71720	pspA	222	25492.7	4.23e-20	5.39	2.7	[]	[[0, 222]]	1	1.2e-51	4-139	CON	alpha bundles	Charged multivesicular body protein 3 (CHMP3)-related	Charged multivesicular body protein 3 (CHMP3)-related	PspA_IM30	{'CDJ71720': 1}	None	1652	Growth	inner membrane;cytosol	9	0	0	9	0	0	8	0	0
CDJ71724	pspE	104	11475.2	1.91e-20	7.86	6.73	[]	[[0, 104]]	1	1.7e-19	24-92	CON	a/b three-layered sandwiches	Flavodoxin-like	Rhodanese/Cell cycle control phosphatase	Rhodanese	{'CDJ71724': 1}	None	1557	Growth	periplasmic space	11	0	0	11	0	0	8	0	0
CDJ71736	ycjX	465	52608.8	8.74e-20	8.25	0.43	[]	[[0, 465]]	1	3.3e-06	21-41	CON	a/b three-layered sandwiches	P-loop domains-like	P-loop containing nucleoside triphosphate hydrolases	CE15	{'CDJ71736': 1}	None	No Info Available	Growth	cytosol	1	0	0	1	0	0	1	0	0
CDJ71738	tyrR	513	57655.5	9.57e-20	5.54	1.56	[]	[[0, 513]]	5	4.30e-14;4.80e-07;2.70e-28;4.80e-22;8.20e-30	1-70;83-173;214-345;368-440;461-505	CON;CON;CON;CON;CON	a+b two layers;a+b three layers;a/b three-layered sandwiches;alpha arrays;alpha arrays	Alpha-beta plaits;Profilin-like;P-loop domains-like;Histone-like;HTH	ACT-like;sensor domains;P-loop containing nucleoside triphosphate hydrolases;AAA+ ATPase lid domain;tri-helical	ACT;PAS;Sigma54_activat;AtoC;HTH_TypR	{'CDJ71738': 1}	None	No Info Available	No Info Available	cytosol	16	0	0	16	0	0	16	0	0
CDJ71739	tpx	168	17835.1	2.96e-20	4.75	7.14	[[0, 15]]	[[15, 168]]	1	1.3e-35	20-166	CON	a+b three layers	Thioredoxin-like	Thioredoxin-like	AhpC-TSA_3	{'CDJ71739': 2}	None	47473	Growth	periplasmic space;cytosol	62	1	0	62	1	0	41	1	0
CDJ71741	mpaA	262	28820.5	4.79e-20	5.59	2.29	[]	[[0, 262]]	1	2.4e-18	56-177	CON	a/b three-layered sandwiches	Phosphorylase/hydrolase-like	Zn-dependent exopeptidases	Peptidase_M14	{'CDJ71741': 2}	None	109	Growth	cytosol	3	0	0	3	0	0	3	0	0
CDJ71744	mppA	537	59899.4	9.95e-20	8.44	4.28	[[0, 23]]	[[23, 537]]	3	1.10e-34;1.30e-28;2.30e-62	68-182;162-304;292-504	CON;CON;CON	a+b two layers;a/b three-layered sandwiches;a/b three-layered sandwiches	Alpha-beta plaits;Periplasmic binding protein-like II;Periplasmic binding protein-like II	Oligo-peptide binding protein (OPPA) insertion domain;Periplasmic binding protein-like II;Periplasmic binding protein-like II	SBP_bac_5_1st;SBP_bac_5_2nd;SBP_bac_5_3rd	None	None	461	Growth	inner membrane;periplasmic space	25	0	0	25	0	0	25	0	0
CDJ71749	fnr	250	27966.9	4.64e-20	8.25	0.8	[]	[[0, 250]]	2	1.20e-23;4.90e-28	34-157;166-243	CON;CON	beta sandwiches;alpha arrays	jelly-roll;HTH	Double-stranded beta-helix;winged	cNMP_binding;HTH_Crp_2	{'CDJ71749': 2}	None	6551	Growth	cytosol	4	0	0	4	0	0	4	0	0
CDJ71750	ogt	171	19178.9	3.18e-20	8.48	0.58	[]	[[0, 171]]	1	4.9e-37	89-167	CON	alpha arrays	HTH	Methylated DNA-protein cysteine methyltransferase-C	DNA_binding_1	{'CDJ71750': 1}	None	No Info Available	No Info Available	Unknown	1	0	0	1	0	0	1	0	0
CDJ71758	dbpA	457	49187.2	8.17e-20	7.61	1.09	[]	[[0, 457]]	3	1.00e-63;2.00e-14;6.70e-17	10-205;217-336;385-454	CON;CON;CON	a/b three-layered sandwiches;a/b three-layered sandwiches;a+b two layers	P-loop domains-like;P-loop domains-like;Alpha-beta plaits	P-loop containing nucleoside triphosphate hydrolases;P-loop containing nucleoside triphosphate hydrolases;RNA-binding domain, RBD	DEAD;Helicase_C;DbpA	{'CDJ71758': 1}	None	258	Growth	cytosol	1	0	0	1	0	0	1	0	0
CDJ71759	ttcA	311	35560.5	5.91e-20	5.95	2.89	[]	[[0, 311]]	1	2.1e-10	41-200	CON	a/b three-layered sandwiches	HUP domain-like	HUP domains	tRNA_Me_trans_1st	{'CDJ71759': 2}	None	4772	Growth	cytosol	19	0	0	19	0	0	16	0	0
CDJ71785	uspF	144	16016.3	2.66e-20	5.6	2.78	[]	[[0, 144]]	1	1.7e-33	1-144	CON	a/b three-layered sandwiches	HUP domain-like	HUP domains	Usp	{'CDJ71785': 1}	None	189	Growth	Unknown	7	0	0	7	0	0	6	0	0
CDJ71787	ydbK	1174	128823	2.14e-19	5.52	2.38	[[617, 630]]	[[0, 617], [630, 1174]]	5	5.20e-62;1.40e-11;2.00e-25;1.80e-17;5.10e-28	2-239;260-348;420-614;673-773;819-891,954-1072	CON;CON;CON;CON;NC	a/b three-layered sandwiches;a/b three-layered sandwiches;a/b three-layered sandwiches;alpha arrays;a/b three-layered sandwiches	Thiamin diphosphate-binding fold (THDP-binding);TK C-terminal domain-like;P-loop domains-like;alpha-helical ferredoxin-like;Thiamin diphosphate-binding fold (THDP-binding)	Thiamin diphosphate-binding fold (THDP-binding);TK C-terminal domain-like;Pyruvate-ferredoxin oxidoreductase, PFOR, domain III;alpha-helical ferredoxin;Thiamin diphosphate-binding fold (THDP-binding)	POR_N;Transketolase_C;POR;Fer4_21_1;TPP_enzyme_C	{'CDJ71787': 1}	thiamine diphosphate	924	Growth	Unknown	28	0	0	28	0	0	28	0	0
CDJ71790	ldhA	329	36534.4	6.07e-20	5.29	3.04	[]	[[0, 329]]	2	8.30e-29;8.80e-60	1-119;103-297	CON;CON	a/b three-layered sandwiches;a/b three-layered sandwiches	Rossmann-like;Rossmann-like	Formate/glycerate dehydrogenase catalytic domain-like;NAD(P)-binding Rossmann-fold domains	2-Hacid_dh;2-Hacid_dh_C	{'CDJ71790': 4}	None	2583	Growth	cytosol	27	0	0	26	0	0	25	0	0
CDJ71810	paaY	196	21324.3	3.54e-20	6.16	2.04	[]	[[0, 196]]	1	5.7e-33	18-148	CON	beta duplicates or obligate multimers	Single-stranded left-handed beta-helix	Trimeric LpxA-like enzymes	Hexapep_2_1	{'CDJ71810': 3}	None	222	Growth	cytosol	2	0	0	2	0	0	2	0	0
CDJ71814	ydbC	286	30705.6	5.1e-20	5.32	2.1	[]	[[0, 286]]	1	7.2e-63	12-285	CON	a/b barrels	TIM beta/alpha-barrel	TIM barrels	Aldo_ket_red	{'CDJ71814': 1}	None	60	Growth	cytosol	6	0	0	6	0	0	6	0	0
CDJ71820	azoR	201	21657.4	3.6e-20	5.06	1.99	[]	[[0, 201]]	1	1e-22	16-191	CON	a/b three-layered sandwiches	Flavodoxin-like	Flavoproteins	FMN_red	{'CDJ71820': 2}	FMN	1521	Growth	cytosol	10	1	0	10	1	0	10	1	0
CDJ71821	hrpA	1300	149026	2.47e-19	7.89	2.15	[[530, 547]]	[[0, 530], [547, 1300]]	5	6.10e-69;4.80e-12;5.20e-19;1.30e-29;1.10e-13	76-252;267-404;426-496;499-613;620-700	CON;CON;CON;CON;CON	a/b three-layered sandwiches;a/b three-layered sandwiches;alpha arrays;alpha arrays;beta barrels	P-loop domains-like;P-loop domains-like;HTH;Sec63 N-terminal subdomain-like;OB-fold	P-loop containing nucleoside triphosphate hydrolases;P-loop containing nucleoside triphosphate hydrolases;winged;Sec63 N-terminal subdomain-like;Nucleic acid-binding proteins	DEAD_3;Helicase_C_7;HA2_N;HA2_C;OB_NTP_bind	{'CDJ71821': 1}	None	602	Growth	Unknown	6	0	0	6	0	0	6	0	0
CDJ71822	ydcF	266	29705.3	4.93e-20	5.5	1.5	[]	[[0, 266]]	1	4.4e-72	17-180	CON	a/b three-layered sandwiches	HUP domain-like	YdcF	DUF218	{'CDJ71822': 1}	None	485	Growth	inner membrane;cytosol	3	0	0	3	0	0	3	0	0
CDJ71823	aldA	479	52272.2	8.68e-20	5.07	0.42	[]	[[0, 479]]	2	3.80e-83;7.30e-80	8-253;254-477	CON;CON	a/b three-layered sandwiches;a/b three-layered sandwiches	ALDH-like;ALDH-like	ALDH-like;ALDH-like	Aldedh_1st_1;Aldedh_2nd	{'CDJ71823': 4}	None	555	Growth	cytosol	51	0	0	44	0	0	42	0	0
CDJ71825	ydcA	57	5859.82	9.73e-21	9.51	87.72	[[0, 57]]	[]	None	None	None	None	None	None	None	None	{'CDJ71825': 1}	None	83	Growth	Unknown	1	0	0	1	0	0	1	0	0
CDJ71829	ydcI	307	33401.1	5.55e-20	7.82	2.93	[]	[[0, 307]]	2	2.20e-26;1.80e-12	12-88;103-162	CON;CON	alpha arrays;a/b three-layered sandwiches	HTH;Periplasmic binding protein-like II	winged;Periplasmic binding protein-like II	HTH_1;LysR_substrate_2	{'CDJ71829': 1}	None	458	Growth	cytosol	2	0	0	2	0	0	2	0	0
CDJ71831	mdoD	551	62757.2	1.04e-19	5.89	2.72	[[0, 15]]	[[15, 551]]	2	1.10e-149;5.60e-12	45-417;452-533	CON;CON	beta sandwiches;beta sandwiches	Glycosyl hydrolase domain-like;Immunoglobulin-like beta-sandwich	supersandwich;Immunoglobulin/Fibronectin type III/E set domains/PapD-like	MdoG_N;MdoG_C	{'CDJ71831': 1}	None	596	Growth	periplasmic space	20	1	0	20	1	0	20	1	0
CDJ71833	rimL	179	20680.3	3.43e-20	5.86	1.68	[]	[[0, 179]]	1	1.5e-38	9-175	CON	a+b three layers	Nat/Ivy	Acyl-CoA N-acyltransferases (Nat)	Acetyltransf_3_1	{'CDJ71833': 1}	None	174	Growth	cytosol	2	0	0	2	0	0	2	0	0
CDJ71836	tehB	197	22530.5	3.74e-20	6.84	1.01	[]	[[0, 197]]	1	2.8e-23	14-139	CON	a/b three-layered sandwiches	Rossmann-like	S-adenosyl-L-methionine-dependent methyltransferases	Methyltransf_11_3	{'CDJ71836': 2}	None	1103	Growth	cytosol	10	0	0	10	0	0	8	0	0
CDJ71841	ydcP	653	72700.9	1.21e-19	6.69	1.53	[]	[[0, 653]]	1	1.8e-09	47-182	CON	a/b barrels	TIM beta/alpha-barrel	TIM barrels	Peptidase_U32	{'CDJ71841': 1}	None	810	Growth	cytosol	9	0	0	9	0	0	8	0	0
CDJ71853	ydcY	77	8799.78	1.46e-20	5.59	6.49	[]	[[0, 77]]	1	8.8e-07	23-72	CON	extended segments	Mitochondrial 54S ribosomal protein L25	Mitochondrial 54S ribosomal protein L25	MRPL25	{'CDJ71853': 1}	None	5960	Growth	cytosol	7	0	0	7	0	0	4	0	0
CDJ71855	yncA	172	19247.5	3.2e-20	5.86	3.49	[]	[[0, 172]]	1	1.8e-35	2-146	CON	a+b three layers	Nat/Ivy	Acyl-CoA N-acyltransferases (Nat)	Acetyltransf_10_4	{'CDJ71855': 2}	None	272	Growth	cytosol	1	0	0	1	0	0	1	0	0
CDJ71856	yncB	353	38494.3	6.39e-20	5.53	5.67	[[0, 21]]	[[21, 353]]	2	2.49e-58;4.40e-37	16-126,304-349;137-313	NC;IS	beta barrels;a/b three-layered sandwiches	GroES-like;Rossmann-like	Alcohol dehydrogenase-like, N-terminal domain;NAD(P)-binding Rossmann-fold domains	ADH_N_2_1;ADH_zinc_N	{'CDJ71856': 2}	None	77	Growth	cytosol	5	0	0	5	0	0	5	0	0
CDJ71859	yncE	353	38612.5	6.41e-20	9.22	11.05	[[0, 28]]	[[28, 353]]	2	5.60e-13;1.20e-33	24-127;142-335	CON;CON	beta duplicates or obligate multimers;beta duplicates or obligate multimers	beta-propeller-like;beta-propeller-like	7-bladed;7-bladed	Lactonase_1;Lactonase_1	{'CDJ71859': 1}	None	2047	Growth	periplasmic space	49	0	0	49	0	0	41	0	0
CDJ71865	pptA	77	8672.86	1.44e-20	4.88	10.39	[]	[[0, 77]]	1	1.1e-06	1953-04-01	CON	a+b two layers	Tautomerase/MIF-like	Tautomerase/MIF	Tautomerase_2	{'CDJ71865': 2}	None	323	Growth	cytosol	1	0	0	1	0	0	1	0	0
CDJ71868	yddE	297	32318.4	5.37e-20	5.84	0.67	[]	[[0, 297]]	2	1.80e-28;4.40e-33	5-121;153-290	CON;CON	a+b complex topology;a+b complex topology	Diaminopimelate epimerase-like;Diaminopimelate epimerase-like	Diaminopimelate epimerase-like;Diaminopimelate epimerase-like	PhzC-PhzF;PhzC-PhzF	{'CDJ71868': 1}	None	234	Growth	cytosol	2	0	0	2	0	0	2	0	0
CDJ71882	rpsV	45	5095.76	8.46e-21	11.04	100	[[0, 45]]	[]	None	None	None	None	None	None	None	None	{'CDJ73789': 1, 'CDJ71351': 1, 'CDJ70749': 1, 'CDJ73560': 1, 'CDJ73578': 1, 'CDJ73571': 1, 'CDJ74431': 1, 'CDJ73533': 1, 'CDJ73568': 1, 'CDJ73634': 1, 'CDJ73553': 1, 'CDJ73577': 1, 'CDJ73532': 1, 'CDJ73576': 1, 'CDJ73567': 1, 'CDJ73696': 1, 'CDJ74196': 1, 'CDJ73563': 1, 'CDJ74433': 1, 'CDJ73558': 1, 'CDJ70610': 1, 'CDJ71882': 1}	None	396	Growth	cytosol;ribosome	2	0	0	2	0	0	2	0	0
CDJ71884	osmC	143	15088	2.51e-20	5.57	30.77	[[0, 44]]	[[44, 143]]	1	3.5e-35	6-138	CON	a+b two layers	OsmC-like	OsmC-like	OsmC	{'CDJ71884': 2}	None	431	Growth	cytosol	10	0	0	10	0	0	10	0	0
CDJ71895	gadB	466	52667.5	8.75e-20	5.29	2.36	[]	[[0, 466]]	2	3.30e-26;1.00e-25	55-305;338-455	CON;CON	a/b three-layered sandwiches;a+b two layers	PLP-dependent transferases;C-terminal domain in some PLP-dependent transferases	PLP-dependent transferases;C-terminal domain in some PLP-dependent transferases	Aminotran_5_N;KOG1383	{'CDJ71895': 6}	pyridoxal 5-phosphate	No Info Available	No Info Available	cytosol;membrane	78	0	0	70	0	0	61	0	0
CDJ71921	uxaB	483	54807.6	9.1e-20	4.99	1.03	[]	[[0, 483]]	2	2.70e-59;9.60e-69	17-257;275-479	CON;CON	a/b three-layered sandwiches;alpha arrays	Rossmann-like;6-phosphogluconate dehydrogenase C-terminal domain-like	NAD(P)-binding Rossmann-fold domains;6-phosphogluconate dehydrogenase C-terminal domain-like	Mannitol_dh;Mannitol_dh_C	{'CDJ71921': 1}	None	20	Growth	cytosol	2	0	0	2	0	0	2	0	0
CDJ71924	yneH	308	33515.2	5.57e-20	5.98	0.65	[]	[[0, 308]]	2	8.84e-67;1.00e-48	8-80,176-308;64-197	NC;IS	a+b three layers;alpha complex topology	Profilin-like;alpha-helical domain in beta-lactamase/transpeptidase-like proteins	a+b domain in beta-lactamase/transpeptidase-like proteins;alpha-helical domain in beta-lactamase/transpeptidase-like proteins	Glutaminase_1st;Glutaminase_2nd	{'CDJ71924': 2}	None	442	Growth	Unknown	1	0	0	1	0	0	1	0	0
CDJ71925	sad	462	49717.3	8.26e-20	5.44	2.17	[]	[[0, 462]]	2	2.30e-63;4.80e-78	11-236;237-458	CON;CON	a/b three-layered sandwiches;a/b three-layered sandwiches	ALDH-like;ALDH-like	ALDH-like;ALDH-like	Aldedh_1st_1;Aldedh_2nd	{'CDJ71925': 2}	None	202	Growth	cytosol	4	0	0	4	0	0	4	0	0
CDJ71930	marR	144	16064.8	2.67e-20	8.55	4.17	[]	[[0, 144]]	1	5.1e-33	14-142	CON	alpha arrays	HTH	winged	MarR	{'CDJ71930': 1}	None	88	Growth	cytosol	1	0	0	1	0	0	1	0	0
CDJ71939	dcp	681	77514.8	1.29e-19	5.49	1.32	[]	[[0, 681]]	1	8.2e-208	18-679	CON	mixed a+b and a/b	Zincin-like	Metalloproteases (zincins) catalytic domain	Peptidase_M3	{'CDJ71939': 1}	Zn2+	1114	Growth	cytosol;periplasmic space	26	1	0	25	1	0	24	1	0
CDJ71940	ydfG	248	27248.6	4.52e-20	5.65	0.81	[]	[[0, 248]]	1	2.7e-59	2-223	CON	a/b three-layered sandwiches	Rossmann-like	NAD(P)-binding Rossmann-fold domains	adh_short_C2_1	{'CDJ71940': 4}	None	3930	Growth	cytosol	22	0	0	20	0	0	16	0	0
CDJ71941	ydfH	228	26564.8	4.41e-20	5.91	4.83	[]	[[0, 228]]	2	1.90e-21;5.60e-28	10-84;89-214	CON;CON	alpha arrays;alpha bundles	HTH;Fatty acid responsive transcription factor FadR, C-terminal domain	winged;Fatty acid responsive transcription factor FadR, C-terminal domain	GntR;FCD	{'CDJ71941': 1}	None	519	Growth	cytosol	2	0	0	2	0	0	2	0	0
CDJ71942	ydfZ	67	7276.27	1.21e-20	7.94	26.87	[[0, 20]]	[[20, 67]]	None	None	None	None	None	None	None	None	{'CDJ71942': 1}	None	265	Growth	cytosol	6	0	0	6	0	0	6	0	0
CDJ71950	gnsB	57	6547.59	1.09e-20	8.96	3.51	[]	[[0, 57]]	1	1.2e-37	1956-02-01	CON	a+b duplicates or obligate multimers	GnsA	GnsA	GnsAB_toxin	{'CDJ71950': 1}	None	4708	Growth	cytosol	8	0	0	7	0	0	7	0	0
CDJ71952	cspI	70	7683.64	1.28e-20	6.03	5.71	[]	[[0, 70]]	1	6.9e-34	1968-05-01	CON	beta barrels	OB-fold	Nucleic acid-binding proteins	CSD	{'CDJ71952': 1}	None	No Info Available	Growth	cytosol	4	0	0	4	0	0	4	0	0
CDJ71959	quuQ	250	27926	4.64e-20	9.16	10.4	[[0, 25]]	[[25, 250]]	3	3.92e-18;2.20e-09;8.60e-08	64-120,183-238;109-154;159-197	NC;IS;CON	alpha arrays;few secondary structure elements;few secondary structure elements	Antitermination protein Q helical domain;DnaJ/Hsp40 cysteine-rich domain;DnaJ/Hsp40 cysteine-rich domain	Antitermination protein Q helical domain;DnaJ/Hsp40 cysteine-rich domain;DnaJ/Hsp40 cysteine-rich domain	Antiterm;UvrA;UvrA	{'CDJ71959': 1}	None	19	Growth	cytosol	1	0	0	1	0	0	1	0	0
CDJ71963	relE	95	11225.1	1.86e-20	9.67	2.1	[]	[[0, 95]]	1	1e-24	1983-03-01	CON	a+b two layers	RelE-like	RelE-like	ParE_toxin_1	{'CDJ71964': 4, 'CDJ71963': 4}	None	377	Growth	cytosol	1	0	0	1	0	0	1	0	0
CDJ71981	ynfD	101	10476.6	1.74e-20	4.73	59.41	[[0, 27], [78, 101]]	[[27, 78]]	None	None	None	None	None	None	None	None	{'CDJ71981': 1}	None	699	Growth	Unknown	3	0	0	3	0	0	1	0	0
CDJ71986	dmsD	204	23344.3	3.88e-20	4.91	3.43	[]	[[0, 204]]	1	1.5e-64	10-195	CON	alpha bundles	TorD-like (Pfam 06192)	TorD-like (Pfam 06192)	Nitrate_red_del	{'CDJ71986': 1}	None	663	Growth	cytosol;inner membrane	1	0	0	1	0	0	1	0	0
CDJ71988	ynfK	231	24980.7	4.15e-20	6.11	5.2	[]	[[0, 231]]	1	3.5e-51	3-208	CON	a/b three-layered sandwiches	P-loop domains-like	P-loop containing nucleoside triphosphate hydrolases	AAA_26	{'CDJ71988': 1}	None	42	Growth	cytosol	2	0	0	2	0	0	2	0	0
CDJ71992	asr	102	10591.1	1.76e-20	10.57	100	[[0, 102]]	[]	None	None	None	None	None	None	None	None	{'CDJ71992': 1}	None	62	Growth	periplasmic space	1	0	0	1	0	0	1	0	0
CDJ71994	ydgD	273	29276.7	4.86e-20	5.78	7.69	[[0, 20]]	[[20, 273]]	1	1.5e-13	51-94,215-244	NC	beta barrels	cradle loop barrel	FMN-binding split barrel 2	Trypsin	{'CDJ71994': 1}	None	103	Growth	Unknown	1	0	0	1	0	0	1	0	0
CDJ72000	ydgH	314	33902.9	5.63e-20	9.27	7.33	[[0, 23]]	[[23, 314]]	3	9.20e-26;3.90e-24;7.80e-28	22-90;109-175;248-314	CON;CON;CON	a+b two layers;a+b two layers;a+b two layers	Dodecin subunit-like;Dodecin subunit-like;Dodecin subunit-like	YdgH-like;YdgH-like;YdgH-like	DUF1471;DUF1471;DUF1471	{'CDJ72000': 1}	None	4472	Growth	Unknown	16	0	0	16	0	0	16	0	0
CDJ72002	folM	240	26348	4.38e-20	7.82	2.08	[]	[[0, 240]]	1	9.3e-36	9-237	CON	a/b three-layered sandwiches	Rossmann-like	NAD(P)-binding Rossmann-fold domains	adh_short_C2_1	{'CDJ72002': 1}	None	210	Growth	cytosol	1	0	0	1	0	0	1	0	0
CDJ72007	fumC	467	50488.3	8.38e-20	6.12	19.06	[[0, 22], [88, 142]]	[[22, 88], [142, 467]]	3	1.40e-50;2.80e-96;7.70e-37	26-138;139-392;394-461	CON;CON;CON	alpha arrays;alpha arrays;alpha arrays	L-aspartase N-terminal domain-like;L-aspartase middle domain-like;L-aspartase C-terminal domain-like	L-aspartase N-terminal domain-like;L-aspartase middle domain-like;L-aspartase C-terminal domain-like	Lyase_1_N;Lyase_1_C;FumaraseC_C	{'CDJ72007': 4}	None	498	Growth	cytosol	15	1	1	15	1	1	13	0	0
CDJ72008	fumA	548	60297.9	1e-19	6.11	0.91	[]	[[0, 548]]	3	3.90e-83;1.20e-28;2.90e-66	21-186;208-330;362-535	CON;CON;CON	a+b three layers;a+b three layers;a/b three-layered sandwiches	Thioredoxin-like;Thioredoxin-like;The swivelling beta/beta/alpha domains	Fumarate hydratase N-terminal domain;Fumarate hydratase N-terminal domain;FumA C-terminal domain-like	Fumerase;Fumerase;Fumerase_C	{'CDJ72008': 2}	a [4Fe-4S] iron-sulfur cluster	2461	Growth	Unknown	55	0	0	52	0	0	42	0	0
CDJ72009	manA	391	42849.4	7.12e-20	5.29	0.77	[]	[[0, 391]]	3	2.50e-18;3.10e-21;1.90e-32	8-104;151-235;307-390	CON;CON;CON	beta sandwiches;alpha arrays;beta sandwiches	jelly-roll;Phosphomannose isomerase helical insertion domain;jelly-roll	Double-stranded beta-helix;Phosphomannose isomerase helical insertion domain;Double-stranded beta-helix	PMI_typeI_N;PMI_typeI_N_1;Cupin_2_2	{'CDJ72009': 1}	Zn2+	1879	Growth	cytosol	47	2	0	45	2	0	40	1	0
CDJ72010	ydgA	502	54688.3	9.08e-20	5.07	4.78	[[0, 20]]	[[20, 502]]	None	None	None	None	None	None	None	None	{'CDJ72010': 2}	None	1875	Growth	inner membrane	2	0	0	2	0	0	2	0	0
CDJ72012	uidA	603	68446.2	1.14e-19	5.24	2.49	[]	[[0, 603]]	3	2.40e-17;8.00e-14;3.30e-61	63-177;184-272;274-589	CON;CON;CON	beta sandwiches;beta sandwiches;a/b barrels	jelly-roll;Immunoglobulin-like beta-sandwich;TIM beta/alpha-barrel	Galactose-binding domain-like;Immunoglobulin/Fibronectin type III/E set domains/PapD-like;TIM barrels	Glyco_hydro_2_N;Glyco_hydro_2;Glyco_hydro_2_C	{'CDJ72012': 4}	None	9	Growth	cytosol	3	0	0	3	0	0	3	0	0
CDJ72013	uidR	196	21798.9	3.62e-20	5.69	5.61	[]	[[0, 196]]	2	1.40e-24;3.90e-08	12-75;99-166	CON;CON	alpha arrays;alpha bundles	HTH;Tetracyclin repressor-like, C-terminal domain	tri-helical;Tetracyclin repressor-like, C-terminal domain	TetR_N;TetR_C_6	{'CDJ72013': 1}	None	302	Growth	cytosol	2	0	0	2	0	0	2	0	0
CDJ72014	hdhA	255	26755.3	4.44e-20	5.09	1.57	[]	[[0, 255]]	1	9.3e-86	8-249	CON	a/b three-layered sandwiches	Rossmann-like	NAD(P)-binding Rossmann-fold domains	adh_short_C2	{'CDJ72014': 4}	None	864	Growth	cytosol	7	0	0	7	0	0	7	0	0
CDJ72021	cnu	71	8416.47	1.4e-20	6.25	2.82	[]	[[0, 71]]	1	3e-31	1958-02-01	CON	alpha arrays	HHA-like	Hemolysin expression modulating protein HHA	HHA	{'CDJ72021': 1}	None	1001	Growth	cytosol	3	0	0	3	0	0	3	0	0
CDJ72029	nth	211	23562.1	3.91e-20	8.44	1.42	[]	[[0, 211]]	1	6.2e-44	28-183	CON	alpha arrays	HhH/H2TH	DNA-glycosylase	HhH-GPD	{'CDJ72029': 1}	None	542	Growth	cytosol	7	0	0	7	0	0	7	0	0
CDJ72031	gst	201	22868.1	3.8e-20	5.85	1.49	[]	[[0, 201]]	2	2.20e-18;1.50e-25	1-77;89-196	CON;CON	a+b three layers;alpha superhelices	Thioredoxin-like;Repetitive alpha hairpins	Thioredoxin-like;Glutathione S-transferase (GST)-C	GST_N;GST_C_3	{'CDJ72031': 2}	None	706	Growth	cytosol	12	0	0	12	0	0	11	0	0
CDJ72032	pdxY	287	31321.8	5.2e-20	6.04	1.39	[]	[[0, 287]]	1	1.5e-27	71-255	CON	a/b three-layered sandwiches	Rossmann-like	Ribokinase-like	PfkB	{'CDJ72032': 2}	None	853	Growth	cytosol	10	0	0	9	0	0	9	0	0
CDJ72033	tyrS	424	47526.4	7.89e-20	5.59	0.94	[]	[[0, 424]]	2	5.40e-77;1.90e-32	9-317;334-423	CON;CON	a/b three-layered sandwiches;a+b two layers	HUP domain-like;beta-Grasp	HUP domains;Alpha-L RNA-binding motif	tRNA-synt_1b_1;S4_3	{'CDJ72033': 2}	None	7986	No Growth	cytosol	66	3	0	66	3	0	54	3	0
CDJ72034	pdxH	218	25544.8	4.24e-20	9.18	1.83	[]	[[0, 218]]	1	6.4e-32	42-139,172-192	NC	beta barrels	cradle loop barrel	FMN-binding split barrel	Putative_PNPOx	{'CDJ72034': 2}	FMN	1180	Growth	cytosol	8	0	0	8	0	0	8	0	0
CDJ72037	slyB	155	15601.5	2.59e-20	9.36	27.1	[[0, 23], [77, 95]]	[[23, 77], [95, 155]]	None	None	None	None	None	None	None	None	{'CDJ72037': 1}	None	18522	Growth	outer membrane	1	0	0	1	0	0	1	0	0
CDJ72038	slyA	144	16352.8	2.72e-20	6.6	2.78	[]	[[0, 144]]	1	4.4e-37	5-136	CON	alpha arrays	HTH	winged	MarR	{'CDJ72038': 1}	None	1287	Growth	cytosol	10	0	0	10	0	0	10	0	0
CDJ72042	sodC	173	17680.8	2.94e-20	5.95	89.02	[[0, 173]]	[]	1	3.2e-39	32-173	CON	beta sandwiches	Immunoglobulin-like beta-sandwich	Cu,Zn superoxide dismutase-like	Sod_Cu	{'CDJ72042': 1}	Cu2+	28	Growth	periplasmic space	1	0	0	1	0	0	1	0	0
CDJ72043	ydhF	298	33675.2	5.59e-20	5.77	0.67	[]	[[0, 298]]	1	1e-60	5-292	CON	a/b barrels	TIM beta/alpha-barrel	TIM barrels	Aldo_ket_red	{'CDJ72043': 1}	None	897	Growth	cytosol	14	0	0	14	0	0	13	0	0
CDJ72046	nemA	365	39515.9	6.56e-20	5.8	9.31	[[115, 135]]	[[0, 115], [135, 365]]	1	6.6e-132	5-364	CON	a/b barrels	TIM beta/alpha-barrel	TIM barrels	Oxidored_FMN	{'CDJ72046': 1}	FMN	514	Growth	cytosol	27	0	0	27	0	0	22	0	0
CDJ72047	gloA	135	14919.7	2.48e-20	4.95	6.67	[]	[[0, 135]]	2	8.70e-26;3.40e-29	2-61;71-128	CON;CON	a+b two layers;a+b two layers	Glyoxalase/Bleomycin resistance protein/Dihydroxybiphenyl dioxygenase;Glyoxalase/Bleomycin resistance protein/Dihydroxybiphenyl dioxygenase	Glyoxalase/Bleomycin resistance protein/Dihydroxybiphenyl dioxygenase;Glyoxalase/Bleomycin resistance protein/Dihydroxybiphenyl dioxygenase	Glyoxalase_6;Glyoxalase_1	{'CDJ72047': 2}	Ni2+	5210	Growth	cytosol	7	0	0	7	0	0	6	0	0
CDJ72048	rnt	215	23522.4	3.91e-20	5.19	3.72	[]	[[0, 215]]	1	3.1e-39	18-204	CON	mixed a+b and a/b	Ribonuclease H-like	Ribonuclease H-like	RNase_T	{'CDJ72048': 2}	Co2+;Mn2+;Mg2+	1089	Growth	cytosol	5	1	0	5	1	0	5	1	0
CDJ72050	grxD	115	12878.6	2.14e-20	4.75	7.83	[]	[[0, 115]]	1	8.4e-29	12-101	CON	a+b three layers	Thioredoxin-like	Thioredoxin-like	Glutaredoxin	{'CDJ73673': 1, 'CDJ72050': 1}	None	20731	Growth	cytosol	26	1	0	26	1	0	24	1	0
CDJ72052	sodB	193	21265.5	3.53e-20	5.58	1.04	[]	[[0, 193]]	2	2.80e-35;1.80e-45	3-83;86-192	CON;CON	alpha bundles;a+b three layers	Long alpha-hairpin;Fe,Mn superoxide dismutase (SOD)-C	Fe,Mn superoxide dismutase (SOD), N-terminal domain;Fe,Mn superoxide dismutase (SOD)-C	Sod_Fe_N;Sod_Fe_C	{'CDJ72052': 2}	Fe3+	33494	Growth	cytosol	38	1	0	38	1	0	26	1	0
CDJ72055	purR	341	38174.4	6.34e-20	6.28	2.93	[]	[[0, 341]]	3	4.30e-25;8.80e-32;1.20e-48	2-53;60-177;163-292	CON;CON;CON	alpha arrays;a/b three-layered sandwiches;a/b three-layered sandwiches	HTH;Flavodoxin-like;Flavodoxin-like	tetra-helical, lambda repressor-like;Periplasmic binding protein-like I;Periplasmic binding protein-like I	LacI;Peripla_BP_1_1st_1;Peripla_BP_3	{'CDJ72055': 1}	None	4198	Growth	cytosol	10	0	0	10	0	0	10	0	0
CDJ72061	ydhQ	418	42875.5	7.12e-20	4.42	2.39	[]	[[0, 418]]	2	1.60e-15;4.00e-19	2-100;124-346	CON;CON	beta duplicates or obligate multimers;beta duplicates or obligate multimers	Single-stranded right-handed beta-helix;Single-stranded right-handed beta-helix	Pectin lyase-like;Pectin lyase-like	AIDA;AIDA	{'CDJ72061': 1}	None	1192	Growth	Unknown	7	0	0	7	0	0	7	0	0
CDJ72062	ydhR	101	11287.7	1.87e-20	5.09	1.98	[]	[[0, 101]]	1	3.4e-47	1996-03-01	CON	a+b two layers	Alpha-beta plaits	Dimeric alpha+beta barrel	ydhR	{'CDJ72062': 2}	None	2211	Growth	cytosol	12	0	0	12	0	0	11	0	0
CDJ72071	pykF	470	50728.9	8.42e-20	5.77	0.64	[]	[[0, 470]]	3	6.80e-38;9.50e-84;2.80e-35	1-130;166-342;349-469	CON;CON;CON	a/b barrels;a/b barrels;a/b three-layered sandwiches	TIM beta/alpha-barrel;TIM beta/alpha-barrel;PK C-terminal domain-like	TIM barrels;TIM barrels;PK C-terminal domain-like	PK_1st;PK_1st;PK_C	{'CDJ72071': 4}	K+;Mg2+	12968	Growth	cytosol	106	2	0	99	2	0	85	2	0
CDJ72072	lpp	78	8323.39	1.38e-20	9.3	10.26	[]	[[0, 78]]	1	4.7e-08	1974-09-01	CON	alpha bundles	Bacterial hemolysins-like	Bacterial hemolysins	HlyE	{'CDJ72072': 3}	None	1191641	Growth	outer membrane;cell wall;extracellular space;periplasmic space	3	0	0	1	0	0	1	0	0
CDJ72073	ynhG	334	36081.9	5.99e-20	9.42	16.17	[[0, 16], [297, 334]]	[[16, 297]]	3	2.70e-15;2.80e-30;1.10e-22	33-87;94-233;236-301	CON;CON;CON	alpha arrays;beta complex topology;a+b two layers	HTH;L,D-transpeptidase catalytic domain-like;L,D-transpeptidase C-terminal domain	LysM domain;L,D-transpeptidase catalytic domain-like;L,D-transpeptidase C-terminal domain	LysM_1;YkuD;PRK10190	{'CDJ72073': 1}	None	101	Growth	periplasmic space	3	0	0	3	0	0	3	0	0
CDJ72076	sufD	423	46822.2	7.78e-20	6.36	3.31	[]	[[0, 423]]	1	1.5e-119	25-419	CON	beta duplicates or obligate multimers	Single-stranded right-handed beta-helix	Stabilizer of iron transporter sufD	UPF0051	{'CDJ72076': 1}	None	No Info Available	No Info Available	cytosol	4	0	0	4	0	0	4	0	0
CDJ72079	sufA	122	13300	2.21e-20	4.85	13.12	[]	[[0, 122]]	1	4.7e-29	18-111	CON	beta complex topology	HesB-like domain	HesB-like domain	Fe-S_biosyn	{'CDJ72079': 2}	None	146	Growth	cytosol	5	0	0	5	0	0	5	0	0
CDJ72080	ydiH	89	10453.8	1.74e-20	6.4	4.49	[]	[[0, 89]]	None	None	None	None	None	None	None	None	{'CDJ72080': 1}	None	609	Growth	Unknown	1	0	0	1	0	0	1	0	0
CDJ72081	ydiI	136	14945.1	2.48e-20	6.96	0.73	[]	[[0, 136]]	1	3e-36	17-135	CON	a+b two layers	Thioesterase/thiol ester dehydrase-isomerase-like	Thioesterase/thiol ester dehydrase-isomerase	4HBT	{'CDJ72081': 4}	None	646	Growth	cytosol	1	0	0	1	0	0	1	0	0
CDJ72088	aroD	252	27466.3	4.56e-20	5.19	1.19	[]	[[0, 252]]	1	2.4e-82	14-249	CON	a/b barrels	TIM beta/alpha-barrel	TIM barrels	DHquinase_I	{'CDJ72088': 2}	None	572	No Info Available	cytosol	4	0	0	4	0	0	4	0	0
CDJ72097	pps	792	87434.1	1.45e-19	4.93	0.88	[]	[[0, 792]]	3	1.63e-85;1.20e-39;5.10e-106	9-63,96-339;360-458;477-790	NC;CON;CON	a+b complex topology;a/b three-layered sandwiches;a/b barrels	Protein kinase/SAICAR synthase/ATP-grasp;The swivelling beta/beta/alpha domains;TIM beta/alpha-barrel	ATP-grasp;The swivelling beta/beta/alpha domain;TIM barrels	PPDK_N;PEP-utilizers;PEP-utilizers_C	{'CDJ72097': 2}	Mg2+	2730	Growth	cytosol	8	0	0	8	0	0	8	0	0
CDJ72098	ydiA	277	31210.5	5.18e-20	5.99	1.44	[]	[[0, 277]]	2	9.90e-06;4.20e-56	8-41;125-270	CON;CON	a/b three-layered sandwiches;a/b three-layered sandwiches	P-loop domains-like;P-loop domains-like	P-loop containing nucleoside triphosphate hydrolases;P-loop containing nucleoside triphosphate hydrolases	Kinase-PPPase_N;Kinase-PPPase_C	{'CDJ72098': 4}	None	453	Growth	cytosol	5	0	0	5	0	0	5	0	0
CDJ72099	aroH	348	38734.6	6.43e-20	6.42	1.72	[]	[[0, 348]]	1	8.1e-89	42-346	CON	a/b barrels	TIM beta/alpha-barrel	TIM barrels	DAHP_synth_1	{'CDJ72099': 2}	None	1341	Growth	cytosol	11	0	0	11	0	0	8	0	0
CDJ72101	ydiU	478	54381.4	9.03e-20	5.53	5.86	[[453, 478]]	[[0, 453]]	None	None	None	None	None	None	None	None	{'CDJ72101': 1}	None	205	Growth	cytosol	1	0	0	1	0	0	1	0	0
CDJ72105	btuE	183	20469.3	3.4e-20	4.81	1.09	[]	[[0, 183]]	1	1.2e-60	5-170	CON	a+b three layers	Thioredoxin-like	Thioredoxin-like	GSHPx	{'CDJ72105': 1}	None	383	Growth	periplasmic space	10	0	0	10	0	0	10	0	0
CDJ72107	ihfA	99	11353.8	1.89e-20	9.34	49.49	[[49, 99]]	[[0, 49]]	1	4.1e-34	1991-04-01	CON	alpha arrays	HTH	IHF-like DNA-binding proteins	Bac_DNA_binding	{'CDJ72107': 1, 'CDJ71352': 1}	None	11148	Growth	bacterial nucleoid;cytosol	15	0	0	15	1	0	13	1	0
CDJ72108	pheT	795	87377.1	1.45e-19	5.17	0.13	[]	[[0, 795]]	6	1.29e-34;8.50e-43;1.60e-82;1.70e-27;1.20e-67;5.90e-28	1-64,146-182;43-142;198-388;404-472;497-687;698-794	NC;IS;CON;CON;CON;CON	alpha arrays;beta barrels;beta complex topology;alpha arrays;a+b three layers;a+b two layers	HTH;OB-fold;PheT/TilS domain;HTH;Class II aaRS and biotin synthetases;Alpha-beta plaits	Putative DNA-binding domain;Nucleic acid-binding proteins;PheT/TilS domain;Putative DNA-binding domain;Class II aaRS and biotin synthetases;Anticodon-binding domain of PheRS	pheT;tRNA_bind_1;B3_4;B5;tRNA-synt_2d_1;FDX-ACB	{'CDJ72109': 2, 'CDJ72108': 2}	Mg2+	8573	No Growth	cytosol	122	1	0	118	1	0	108	1	0
CDJ72109	pheS	327	36831.4	6.12e-20	5.79	0.92	[]	[[0, 327]]	2	1.30e-38;4.90e-105	14-88;88-326	CON;CON	alpha bundles;a+b three layers	Long alpha-hairpin;Class II aaRS and biotin synthetases	tRNA-binding arm;Class II aaRS and biotin synthetases	Phe_tRNA-synt_N;tRNA-synt_2d	{'CDJ72109': 2, 'CDJ72108': 2}	Mg2+	8935	No Growth	cytosol	53	0	0	51	0	0	38	0	0
CDJ72111	rplT	118	13496.8	2.24e-20	11.47	3.39	[]	[[0, 118]]	1	3e-50	13-116	CON	alpha arrays	PABP domain-like	Ribosomal protein L20	Ribosomal_L20	{'CDJ73575': 1, 'CDJ74220': 1, 'CDJ73557': 1, 'CDJ73554': 1, 'CDJ73555': 1, 'CDJ73566': 1, 'CDJ73569': 1, 'CDJ74221': 1, 'CDJ74434': 1, 'CDJ74219': 1, 'CDJ73633': 1, 'CDJ73564': 1, 'CDJ73573': 1, 'CDJ73561': 1, 'CDJ73580': 1, 'CDJ73570': 1, 'CDJ74199': 1, 'CDJ72111': 1, 'CDJ73677': 1, 'CDJ73559': 1, 'CDJ73556': 1, 'CDJ73565': 1, 'CDJ72542': 1, 'CDJ73678': 1, 'CDJ73237': 1, 'CDJ73562': 1, 'CDJ7357…	None	114460	No Growth	cytosol;ribosome	14	0	0	14	0	0	13	0	0
CDJ72112	rpmI	65	7288.85	1.21e-20	11.78	100	[[0, 65]]	[]	1	1.7e-29	1963-06-01	CON	a+b two layers	Ribosomal protein L35p	Ribosomal protein L35p	Ribosomal_L35p	{'CDJ73575': 1, 'CDJ74220': 1, 'CDJ73557': 1, 'CDJ73554': 1, 'CDJ73555': 1, 'CDJ73566': 1, 'CDJ73569': 1, 'CDJ74221': 1, 'CDJ74434': 1, 'CDJ74219': 1, 'CDJ73633': 1, 'CDJ73564': 1, 'CDJ73573': 1, 'CDJ73561': 1, 'CDJ73580': 1, 'CDJ73570': 1, 'CDJ74199': 1, 'CDJ72111': 1, 'CDJ73677': 1, 'CDJ73559': 1, 'CDJ73556': 1, 'CDJ73565': 1, 'CDJ72542': 1, 'CDJ73678': 1, 'CDJ73237': 1, 'CDJ73562': 1, 'CDJ7357…	None	161842	Growth	ribosome;cytosol	3	0	0	3	0	0	1	0	0
CDJ72113	infC	180	20563.7	3.41e-20	9.54	7.78	[]	[[0, 180]]	2	6.10e-33;3.10e-39	20-76;91-178	CON;CON	a+b two layers;a+b two layers	beta-Grasp;IF3-like	IF3-N;Translation initiation factor IF3, C-terminal domain	IF3_N;IF3_C	{'CDJ72113': 1}	None	22624	No Growth	cytosol	27	2	0	26	2	0	22	2	0
CDJ72114	thrS	642	74013.5	1.23e-19	5.8	1.25	[]	[[0, 642]]	4	3.90e-11;4.10e-26;3.50e-77;2.30e-32	4-61;71-202;243-422,457-529;536-631	CON;CON;NC;CON	a+b two layers;a+b two layers;a+b three layers;a/b three-layered sandwiches	beta-Grasp;LuxS, MPP, ThrRS/AlaRS common domain;Class II aaRS and biotin synthetases;Anticodon-binding domain of Class II aaRS	Ubiquitin-like;ThrRS/AlaRS editing domain;Class II aaRS and biotin synthetases;Anticodon-binding domain of Class II aaRS	TGS;tRNA_SAD;tRNA-synt_2b;HGTP_anticodon	{'CDJ72114': 2}	Zn2+	12096	No Growth	cytosol	78	0	0	70	0	0	60	0	0
CDJ72117	pfkB	309	32455.6	5.39e-20	5.25	6.15	[]	[[0, 309]]	1	3.4e-56	7-294	CON	a/b three-layered sandwiches	Rossmann-like	Ribokinase-like	PfkB	{'CDJ72117': 2}	Mg2+	807	Growth	cytosol	17	0	0	17	0	0	17	0	0
CDJ72119	yniA	286	32458.2	5.39e-20	4.98	0.7	[]	[[0, 286]]	1	9.2e-32	4-262	CON	a+b complex topology	Protein kinase/SAICAR synthase/ATP-grasp	Protein kinase	Fructosamin_kin	{'CDJ72119': 1}	None	No Info Available	Growth	cytosol	4	0	0	4	0	0	4	0	0
CDJ72121	yniC	222	24330	4.04e-20	4.8	1.8	[]	[[0, 222]]	1	1e-45	9-216	CON	a/b three-layered sandwiches	HAD domain-like	HAD-like	HAD_2	{'CDJ72121': 1}	Mn2+	1568	Growth	cytosol	14	1	0	14	1	0	14	1	0
CDJ72125	cedA	80	9376.7	1.56e-20	9.69	21.25	[]	[[0, 80]]	1	3.6e-40	20-73	CON	a+b two layers	DNA-binding domain	GCC-box binding domain-like	CedA	{'CDJ72125': 1}	None	663	Growth	cytosol	2	0	0	2	0	0	2	0	0
CDJ72126	katE	753	84161.5	1.4e-19	5.54	16.07	[[0, 77], [453, 497]]	[[77, 453], [497, 753]]	4	3.70e-157;8.80e-28;2.70e-24;9.20e-08	80-203,264-496;204-262;504-565;603-697	NC;IS;CON;CON	beta barrels;alpha bundles;alpha bundles;a/b three-layered sandwiches	Barrel domain in heme-dependent catalases;First alpha-helical domain in heme-dependent catalases;Second alpha-helical domain in heme-dependent catalases;Flavodoxin-like	Barrel domain in heme-dependent catalases;First alpha-helical domain in heme-dependent catalases;Second alpha-helical domain in heme-dependent catalases;Class I glutamine amidotransferase-like	Catalase;Catalase_1;Catalase-rel;DJ-1_PfpI	{'CDJ72126': 4}	heme d	26	Growth	cytosol	12	0	0	12	0	0	12	0	0
CDJ72128	chbF	450	50511.9	8.39e-20	5.94	0.67	[]	[[0, 450]]	2	5.90e-64;3.20e-63	5-170;174-439	CON;CON	a/b three-layered sandwiches;a+b complex topology	Rossmann-like;LDH C-terminal domain-like	NAD(P)-binding Rossmann-fold domains;LDH C-terminal domain-like	Glyco_hydro_4;Glyco_hydro_4C	{'CDJ72128': 4}	Mn2+;NAD+	20	Growth	cytosol	1	0	0	1	0	0	1	0	0
CDJ72132	chbB	106	11426.4	1.9e-20	7.81	3.77	[]	[[0, 106]]	1	9.1e-29	3-101	CON	a/b three-layered sandwiches	Flavodoxin-like	Phosphotyrosine protein phosphatases I-like	PTS_IIB	{'CDJ72130': 1, 'CDJ72131': 1, 'CDJ72132': 1}	None	264	Growth	cytosol	4	0	0	4	0	0	4	0	0
CDJ72134	nadE	275	30636.5	5.09e-20	5.41	0.73	[]	[[0, 275]]	1	1.4e-35	20-212	CON	a/b three-layered sandwiches	HUP domain-like	HUP domains	NAD_synthase	{'CDJ72134': 2}	Mg2+	3352	No Growth	cytosol	30	0	0	28	0	0	24	0	0
CDJ72137	spy	161	18198.9	3.02e-20	9.66	36.65	[[0, 44], [147, 161]]	[[44, 147]]	1	1.8e-37	49-146	CON	alpha bundles	LTXXQ motif family protein	LTXXQ motif family protein	LTXXQ	{'CDJ72137': 2}	None	309	Growth	periplasmic space	2	0	0	2	0	0	2	0	0
CDJ72143	xthA	268	30968.8	5.14e-20	5.8	1.12	[]	[[0, 268]]	1	1.1e-47	1-267	CON	a+b four layers	Carbon-nitrogen hydrolase-like	DNase I-like	Exo_endo_phos	{'CDJ72143': 1}	None	3914	Growth	cytosol	43	1	0	43	1	0	31	1	0
CDJ72151	ynjE	435	48228	8.01e-20	6.19	8.51	[[0, 24], [422, 435]]	[[24, 422]]	3	1.50e-41;2.90e-29;8.30e-23	38-130;145-270;294-427	CON;CON;CON	a/b three-layered sandwiches;a/b three-layered sandwiches;a/b three-layered sandwiches	Flavodoxin-like;Flavodoxin-like;Flavodoxin-like	Rhodanese/Cell cycle control phosphatase;Rhodanese/Cell cycle control phosphatase;Rhodanese/Cell cycle control phosphatase	Rhodanese_1;Rhodanese;Rhodanese	{'CDJ72151': 1}	None	215	Growth	periplasmic space	1	0	0	1	0	0	1	0	0
CDJ72153	nudG	135	15045.9	2.5e-20	5.18	0.74	[]	[[0, 135]]	1	1.3e-39	4-126	CON	a+b two layers	beta-Grasp	Nudix	NUDIX	{'CDJ72153': 1}	Mg2+	381	Growth	cytosol	2	0	0	2	0	0	2	0	0
CDJ72157	topB	653	73215.9	1.22e-19	8.45	9.8	[[451, 464], [612, 653]]	[[0, 451], [464, 612]]	5	3.10e-25;4.77e-32;5.50e-18;1.20e-34;6.40e-19	2-150;164-223,480-607;217-310;291-413;386-485	CON;NC;IS;IS;IS	a/b three-layered sandwiches;alpha arrays;beta barrels;alpha arrays;beta barrels	HAD domain-like;HTH;LigT-like;HTH;LigT-like	Toprim domain;winged;Prokaryotic type I DNA topoisomerase beta-barrel domain;winged;Prokaryotic type I DNA topoisomerase beta-barrel domain	Toprim;Topoisom_bac_3rd;Topoisom_bac_2nd;Topoisom_bac_1st_1;Topoisom_bac_2nd	{'CDJ72157': 1}	Mg2+;K+	419	Growth	cytosol	6	0	0	6	0	0	6	0	0
CDJ72158	selD	347	36686.9	6.09e-20	5.3	1.44	[]	[[0, 347]]	2	1.60e-28;6.50e-37	41-161;165-340	CON;CON	a+b three layers;a+b two layers	Bacillus chorismate mutase-like;Alpha-beta plaits	PurM N-terminal domain-like;PurM C-terminal domain-like	AIRS;AIRS_C	{'CDJ72158': 2}	K+;Mg2+	2740	Growth	cytosol	31	0	0	29	0	0	25	0	0
CDJ72161	ansA	338	37126.8	6.17e-20	5.52	2.37	[]	[[0, 338]]	2	5.80e-80;6.90e-50	4-189;212-335	CON;CON	a/b three-layered sandwiches;a/b three-layered sandwiches	Glutaminase/Asparaginase N-terminal domain;Glutaminase/Asparaginase C-terminal domain	Glutaminase/Asparaginase N-terminal domain;Glutaminase/Asparaginase C-terminal domain	Asparaginase;PRK04183	{'CDJ72161': 4}	None	1699	Growth	cytosol	13	0	0	13	0	0	11	0	0
CDJ72162	pncA	213	23361.8	3.88e-20	4.6	1.41	[]	[[0, 213]]	1	4.2e-59	4-208	CON	a/b three-layered sandwiches	Isochorismatase-like hydrolases	Isochorismatase-like hydrolases	Isochorismatase	{'CDJ72162': 1}	Zn2+	1341	Growth	cytosol	5	0	0	5	0	0	5	0	0
CDJ72164	ydjF	252	28261.1	4.69e-20	6.54	1.19	[]	[[0, 252]]	1	7.7e-07	14-57	CON	alpha arrays	HTH	winged	TrmB	{'CDJ72164': 1}	None	304	Growth	cytosol	2	0	0	2	0	0	2	0	0
CDJ72172	msrB	137	15451	2.57e-20	5.58	13.14	[]	[[0, 137]]	1	5.4e-63	6-131	CON	beta complex topology	ETN0001 domain-like	Mss4-like	SelR	{'CDJ72172': 1}	None	3069	Growth	cytosol	14	0	0	14	0	0	11	0	0
CDJ72173	gapA	331	35532.1	5.9e-20	6.61	9.06	[[182, 208]]	[[0, 182], [208, 331]]	2	4.20e-77;1.10e-89	3-165;150-312	CON;CON	a/b three-layered sandwiches;a+b two layers	Rossmann-like;FwdE/GAPDH domain-like	NAD(P)-binding Rossmann-fold domains;Glyceraldehyde-3-phosphate dehydrogenase-like, C-terminal domain	Gp_dh_N_2;Gp_dh_C	{'CDJ72173': 4}	None	105852	No Growth	cytosol	195	1	0	166	0	0	109	0	0
CDJ72174	yeaD	294	32665.7	5.42e-20	5.89	0.68	[]	[[0, 294]]	1	2.6e-50	21-275	CON	beta sandwiches	Glycosyl hydrolase domain-like	supersandwich	Aldose_epim	{'CDJ72174': 1}	None	1320	Growth	cytosol	46	1	0	46	1	0	39	0	0
CDJ72175	yeaE	284	30986.3	5.15e-20	5.71	1.41	[]	[[0, 284]]	1	8.4e-81	7-272	CON	a/b barrels	TIM beta/alpha-barrel	TIM barrels	Aldo_ket_red	{'CDJ72175': 1}	None	117	Growth	cytosol	2	0	0	2	0	0	2	0	0
CDJ72177	yeaG	644	74479.4	1.24e-19	5.63	1.55	[]	[[0, 644]]	1	3e-07	76-123	CON	a/b three-layered sandwiches	P-loop domains-like	P-loop containing nucleoside triphosphate hydrolases	AAA	{'CDJ72177': 1}	Mn2+	9	Growth	cytosol	3	0	0	3	0	0	3	0	0
CDJ72186	yeaO	115	13386	2.22e-20	6.29	2.61	[]	[[0, 115]]	1	2.8e-07	47-114	CON	a/b three-layered sandwiches	Periplasmic binding protein-like II	Periplasmic binding protein-like II	NMT1_2_1st_1	{'CDJ72186': 1}	None	270	Growth	Unknown	3	0	0	3	0	0	3	0	0
CDJ72198	rnd	375	42733.8	7.1e-20	5.18	0.53	[]	[[0, 375]]	3	2.40e-55;1.40e-17;3.00e-37	2-189;207-283;301-370	CON;CON;CON	mixed a+b and a/b;alpha arrays;alpha arrays	Ribonuclease H-like;HhH/H2TH;HhH/H2TH	Ribonuclease H-like;SAM domain-like;SAM domain-like	DNA_pol_A_exo1;HRDC;PRK10829	{'CDJ72198': 1}	Mn2+;Co2+;Mg2+	785	Growth	cytosol	8	0	0	8	0	0	8	0	0
CDJ72201	yeaZ	231	25180.5	4.18e-20	5.02	0.87	[]	[[0, 231]]	2	1.80e-43;1.30e-43	1-103;108-218	CON;CON	mixed a+b and a/b;mixed a+b and a/b	Ribonuclease H-like;Ribonuclease H-like	Ribonuclease H-like;Ribonuclease H-like	Peptidase_M22_N_1;TsaB	{'CDJ72201': 1, 'CDJ73790': 1}	Zn2+	1862	No Growth	cytosol	8	0	0	8	0	0	8	0	0
CDJ72203	yoaB	114	12493.1	2.07e-20	4.96	0.88	[]	[[0, 114]]	1	3e-26	10-113	CON	a+b three layers	Bacillus chorismate mutase-like	YjgF-like	Ribonuc_L-PSP	{'CDJ72203': 1}	None	6542	Growth	cytosol	7	0	0	7	0	0	7	0	0
CDJ72204	yoaC	119	13231.1	2.2e-20	5.16	0.84	[]	[[0, 119]]	1	8.8e-57	24-119	CON	alpha arrays	YoaC-like	YoaC-like	DUF1889	{'CDJ72204': 1}	None	425	Growth	Unknown	1	0	0	1	0	0	1	0	0
CDJ72205	yoaH	59	6554.23	1.09e-20	4.7	15.25	[]	[[0, 59]]	1	9.5e-06	2025-12-31	CON	alpha arrays	HTH	winged	DDRGK	{'CDJ72205': 1}	None	1416	Growth	cytosol	1	0	0	1	0	0	1	0	0
CDJ72206	pabB	453	50952.9	8.46e-20	5.08	0.66	[]	[[0, 453]]	1	4.9e-161	12-451	CON	a+b duplicates or obligate multimers	ADC synthase	ADC synthase	Chorismate_bind	{'CDJ72206': 1, 'CDJ73513': 1}	Mg2+	363	Growth	cytosol	5	0	0	5	0	0	5	0	0
CDJ72208	sdaA	454	48906.1	8.12e-20	5.18	1.1	[]	[[0, 454]]	2	1.40e-56;2.90e-117	10-156;174-432	CON;CON	a+b two layers;alpha arrays	FwdE/GAPDH domain-like;alpha-helical domain in 2-methylcitrate dehydratase PrpD	Serine dehydratase beta chain-like;alpha-helical domain in 2-methylcitrate dehydratase PrpD	SDH_beta;SDH_alpha	{'CDJ72208': 1}	a [4Fe-4S] iron-sulfur cluster	2133	Growth	cytosol	25	0	0	25	0	0	17	0	0
CDJ72211	manX	323	35047.1	5.82e-20	5.74	8.36	[[129, 157]]	[[0, 129], [157, 323]]	2	4.80e-41;8.50e-61	1-127;162-317	CON;CON	a/b three-layered sandwiches;a/b three-layered sandwiches	EDD domain;PTS IIb component	EDD domain;PTS IIb component	EIIA-man;PTSIIB_sorb	{'CDJ72213': 2, 'CDJ72212': 1, 'CDJ72211': 2}	None	2425	Growth	inner membrane;cytosol	21	0	0	20	0	0	20	0	0
CDJ72216	rrmA	269	30418.6	5.05e-20	6.82	6.32	[[0, 17]]	[[17, 269]]	2	5.70e-30;4.10e-27	2-47;69-206	CON;CON	few secondary structure elements;a/b three-layered sandwiches	Trm112p-like;Rossmann-like	Trm112p-like;S-adenosyl-L-methionine-dependent methyltransferases	rrmA;Methyltransf_11_1	{'CDJ72216': 1}	Zn2+	1014	Growth	cytosol	4	0	0	4	0	0	4	0	0
CDJ72217	cspC	69	7402.27	1.23e-20	6.54	2.9	[]	[[0, 69]]	1	1e-36	1967-05-01	CON	beta barrels	OB-fold	Nucleic acid-binding proteins	CSD	{'CDJ72217': 1}	None	106172	Growth	cytosol	23	0	0	23	0	0	17	0	0
CDJ72222	kdgR	263	30029	4.99e-20	5.43	8.74	[]	[[0, 263]]	2	2.30e-22;1.60e-57	13-82;90-258	CON;CON	alpha arrays;a+b three layers	HTH;Profilin-like	winged;sensor domains	HTH_IclR;IclR	{'CDJ72222': 1}	None	2240	Growth	cytosol	19	0	0	19	0	0	17	0	0
CDJ72225	prc	682	76662.1	1.27e-19	6.19	5.87	[[0, 20]]	[[20, 682]]	2	3.70e-09;2.70e-64	256-320;344-541	CON;CON	beta barrels;a/b three-layered sandwiches	PDZ domain;ClpP/crotonase	PDZ domain;ClpP/crotonase	PDZ;Peptidase_S41	{'CDJ72225': 1}	None	1482	No Info Available	periplasmic space;inner membrane	38	1	0	38	1	0	37	1	0
CDJ72226	proQ	232	25892.2	4.3e-20	9.66	34.91	[[117, 184]]	[[0, 117], [184, 232]]	2	1.80e-44;4.90e-32	6-113;186-230	CON;CON	alpha arrays;beta barrels	Repressor of bacterial conjugation FinO;SH3	Repressor of bacterial conjugation FinO;SH3	ProQ;ProQ_C	{'CDJ72226': 1}	None	13828	Growth	cytosol	22	1	0	21	1	0	17	1	0
CDJ72227	yebR	165	18121.4	3.01e-20	4.66	1.82	[]	[[0, 165]]	1	7.6e-27	29-151	CON	a+b three layers	Profilin-like	sensor domains	GAF	{'CDJ72227': 2}	None	2144	Growth	cytosol	22	0	0	20	0	0	17	0	0
CDJ72230	yebU	479	53226.9	8.84e-20	5.44	0.63	[]	[[0, 479]]	3	8.70e-86;7.70e-40;6.30e-34	40-310;329-406;412-465	CON;CON;CON	a/b three-layered sandwiches;a+b two layers;beta barrels	Rossmann-like;Cystatin-like;cradle loop barrel	S-adenosyl-L-methionine-dependent methyltransferases;Pre-PUA domain;PUA domain	Methyltr_RsmB-F_1;yebU;Methyltranf_PUA_1	{'CDJ72230': 1}	None	447	Growth	cytosol	4	0	0	4	0	0	4	0	0
CDJ72231	yebV	78	8752.71	1.45e-20	4.47	33.33	[[0, 26]]	[[26, 78]]	None	None	None	None	None	None	None	None	{'CDJ72231': 1}	None	No Info Available	Growth	Unknown	1	0	0	1	0	0	1	0	0
CDJ72234	yebY	113	12378.3	2.06e-20	7.74	15.93	[[0, 19]]	[[19, 113]]	None	None	None	None	None	None	None	None	{'CDJ72234': 1}	None	2349	Growth	cytosol	5	0	0	4	0	0	4	0	0
CDJ72236	yobA	124	13410	2.23e-20	9.48	36.29	[[0, 45]]	[[45, 124]]	1	7.7e-36	29-124	CON	beta sandwiches	Immunoglobulin-like beta-sandwich	Immunoglobulin/Fibronectin type III/E set domains/PapD-like	CopC	{'CDJ72236': 1}	None	3045	Growth	periplasmic space	8	0	0	8	0	0	6	0	0
CDJ72239	exoX	220	25132.8	4.17e-20	7.09	0.46	[]	[[0, 220]]	1	1.6e-23	4-152	CON	mixed a+b and a/b	Ribonuclease H-like	Ribonuclease H-like	RNase_T	{'CDJ72239': 1}	None	377	Growth	cytosol	2	0	0	2	0	0	2	0	0
CDJ72240	ptrB	686	79489.6	1.32e-19	5.67	1.17	[]	[[0, 686]]	2	1.30e-109;1.90e-17	3-406;434-642	CON;CON	beta duplicates or obligate multimers;a/b three-layered sandwiches	beta-propeller-like;alpha/beta-Hydrolases	7-bladed;alpha/beta-Hydrolases	Peptidase_S9_N;Hydrolase_4	{'CDJ72240': 1}	None	86	Growth	cytosol	1	0	0	1	0	0	1	0	0
CDJ72242	yebF	118	12961.6	2.15e-20	8.82	23.73	[[0, 27]]	[[27, 118]]	1	4e-40	37-116	CON	a+b two layers	Cystatin-like	Cystatin/monellin	YebF	{'CDJ72242': 1}	None	196	Growth	periplasmic space;extracellular space	4	0	0	4	0	0	4	0	0
CDJ72243	yebG	96	10716.9	1.78e-20	4.35	22.92	[[76, 96]]	[[0, 76]]	1	2e-13	22-68	CON	alpha bundles	uncharacterized conserved protein	uncharacterized conserved protein	YebG	{'CDJ72243': 1}	None	2308	Growth	cytosol	6	0	0	6	0	0	6	0	0
CDJ72244	purT	392	42433.2	7.05e-20	5.48	1.79	[]	[[0, 392]]	3	7.80e-29;6.10e-70;2.80e-34	14-111;113-314;319-390	CON;CON;CON	a/b three-layered sandwiches;a+b complex topology;a+b complex topology	Rossmann-like;Protein kinase/SAICAR synthase/ATP-grasp;alpha/beta-Hammerhead/Barrel-sandwich hybrid	PreATP-grasp domain;ATP-grasp;CO dehydrogenase molybdoprotein N-domain-like	2-Hacid_dh_C_2;ATP-grasp;PurT	{'CDJ72244': 1}	Co2+;Mn2+;Mg2+	671	Growth	cytosol	4	0	0	4	0	0	4	0	0
CDJ72245	eda	213	22283.8	3.7e-20	5.57	3.29	[]	[[0, 213]]	1	1e-75	12-209	CON	a/b barrels	TIM beta/alpha-barrel	TIM barrels	Aldolase	{'CDJ72245': 3}	None	11006	Growth	cytosol	29	0	0	27	0	0	22	0	0
CDJ72246	edd	603	64638.3	1.07e-19	5.93	0.66	[]	[[0, 603]]	2	4.90e-95;1.40e-68	91-381;419-591	CON;CON	alpha arrays;a/b three-layered sandwiches	lvD/EDD N-terminal domain-like;Flavodoxin-like	lvD/EDD N-terminal domain-like;Dehydratase-like	ILVD_EDD_1st;ILVD_EDD_2nd	{'CDJ72246': 1}	None	148	Growth	cytosol	4	0	0	4	0	0	4	0	0
CDJ72247	zwf	491	55703.8	9.25e-20	5.56	2.24	[]	[[0, 491]]	2	3.70e-58;1.70e-118	12-184;181-479	CON;CON	a/b three-layered sandwiches;a+b two layers	Rossmann-like;FwdE/GAPDH domain-like	NAD(P)-binding Rossmann-fold domains;Glyceraldehyde-3-phosphate dehydrogenase-like, C-terminal domain	G6PD_N;G6PD_C	{'CDJ72247': 1}	None	No Info Available	No Info Available	Unknown	53	1	0	52	1	0	46	1	0
CDJ72248	yebK	289	31975.2	5.31e-20	6.18	1.04	[]	[[0, 289]]	2	3.80e-30;1.20e-38	2-74;96-260	CON;CON	alpha arrays;a/b three-layered sandwiches	HTH;Flavodoxin-like	tri-helical;Ribosomal protein S2/SIS domain	HTH_6;SIS	{'CDJ72248': 1}	None	338	Growth	cytosol	1	0	0	1	0	0	1	0	0
CDJ72249	pykA	480	51356.6	8.53e-20	6.24	2.08	[[0, 13]]	[[13, 480]]	3	3.80e-95;1.00e-25;3.90e-36	3-89,171-343;74-164;359-479	NC;IS;CON	a/b barrels;beta barrels;a/b three-layered sandwiches	TIM beta/alpha-barrel;cradle loop barrel;PK C-terminal domain-like	TIM barrels;PK beta-barrel domain-like;PK C-terminal domain-like	PK_1st;PK_2nd;PK_C	{'CDJ72249': 4}	K+;Mg2+	2749	Growth	cytosol	42	0	0	41	0	0	38	0	0
CDJ72252	znuA	310	33777	5.61e-20	5.61	14.19	[[0, 24], [117, 138]]	[[24, 117], [138, 310]]	1	1.1e-32	28-163	CON	a/b three-layered sandwiches	Flavodoxin-like	Chelatase-like	ZnuA	{'CDJ72253': 2, 'CDJ72254': 2, 'CDJ72252': 1}	None	3453	Growth	periplasmic space	15	0	0	14	0	0	10	0	0
CDJ72255	ruvB	336	37173.3	6.17e-20	5.02	1.79	[]	[[0, 336]]	3	2.60e-23;1.10e-33;3.40e-35	27-178;184-256;260-327	CON;CON;CON	a/b three-layered sandwiches;alpha arrays;alpha arrays	P-loop domains-like;Histone-like;HTH	P-loop containing nucleoside triphosphate hydrolases;AAA+ ATPase lid domain;winged	Sigma54_activat;RuvB_N;RuvB_C	{'CDJ72258': 2, 'CDJ72255': 12, 'CDJ72256': 4}	None	452	Growth	cytosol	3	0	0	3	0	0	3	0	0
CDJ72256	ruvA	203	22085.4	3.67e-20	5.72	1.97	[]	[[0, 203]]	3	2.20e-30;2.40e-19;1.40e-22	2-63;71-133;158-202	CON;CON;CON	beta barrels;alpha arrays;alpha arrays	OB-fold;HhH/H2TH;RuvA-C	Nucleic acid-binding proteins;SAM domain-like;RuvA-C, UBA, CRAL/TRIO-N, HBS1	RuvA_N;HHH_5;RuvA_C	{'CDJ72258': 2, 'CDJ72255': 12, 'CDJ72256': 4}	None	657	Growth	cytosol	4	1	1	4	1	1	2	0	0
CDJ72259	yebC	246	26422.3	4.39e-20	4.71	7.72	[[0, 15]]	[[15, 246]]	4	5.20e-28;4.50e-33;9.20e-31;8.40e-10	21-76;81-163;134-202;180-235	CON;CON;CON;CON	alpha arrays;a+b two layers;a+b two layers;a+b two layers	Helical bundle domain in YebC-like proteins;a+b domain in YebC-like proteins;Alpha-beta plaits;a+b domain in YebC-like proteins	Helical bundle domain in YebC-like proteins;a+b domain in YebC-like proteins;Ferredoxin-like domain in YebC;a+b domain in YebC-like proteins	Transcrip_reg_1st;Transcrip_reg_2nd;Transcrip_reg_3rd;Transcrip_reg_2nd	{'CDJ72259': 1}	None	13702	Growth	cytosol	14	0	0	12	0	0	11	0	0
CDJ72260	ntpA	150	17305.5	2.87e-20	5.81	9.33	[]	[[0, 150]]	1	1.3e-24	12-145	CON	a+b two layers	beta-Grasp	Nudix	NUDIX_1	{'CDJ72260': 1}	Mg2+	288	Growth	cytosol	2	0	0	2	0	0	2	0	0
CDJ72261	aspS	590	65912.7	1.09e-19	5.47	0.85	[]	[[0, 590]]	3	1.70e-33;2.50e-111;6.10e-48	2-105;118-286,407-557;289-419	CON;NC;IS	beta barrels;a+b three layers;a+b two layers	OB-fold;Class II aaRS and biotin synthetases;Prokaryotic AspRS, insert domain	Nucleic acid-binding proteins;Class II aaRS and biotin synthetases;Prokaryotic AspRS, insert domain	tRNA_anti-codon;tRNA-synt_2;GAD	{'CDJ72261': 2}	None	8307	No Growth	cytosol	89	1	0	82	1	0	76	1	0
CDJ72262	yecD	188	20452	3.4e-20	5.37	1.06	[]	[[0, 188]]	1	3.5e-44	7-185	CON	a/b three-layered sandwiches	Isochorismatase-like hydrolases	Isochorismatase-like hydrolases	Isochorismatase	{'CDJ72262': 1}	None	463	Growth	cytosol	11	0	0	11	0	0	11	0	0
CDJ72265	cmoA	247	27776.3	4.61e-20	5.36	2.43	[]	[[0, 247]]	1	2.5e-36	24-170,203-235	NC	a/b three-layered sandwiches	Rossmann-like	S-adenosyl-L-methionine-dependent methyltransferases	Methyltransf_11_2	{'CDJ72265': 2}	None	1571	Growth	cytosol	12	1	0	12	1	0	10	1	0
CDJ72266	cmoB	323	37006.1	6.15e-20	6.13	0.62	[]	[[0, 323]]	1	3.9e-21	119-278	CON	a/b three-layered sandwiches	Rossmann-like	S-adenosyl-L-methionine-dependent methyltransferases	Methyltransf_11_1	{'CDJ72266': 4}	None	1115	Growth	cytosol	6	0	0	6	0	0	6	0	0
CDJ72269	cutC	248	26761.5	4.44e-20	5.61	1.61	[]	[[0, 248]]	1	6.3e-76	3-199	CON	a/b barrels	TIM beta/alpha-barrel	TIM barrels	CutC	{'CDJ72269': 1}	None	470	Growth	cytosol	4	0	0	4	0	0	4	0	0
CDJ72270	yecM	188	21204.8	3.52e-20	5.33	10.11	[[144, 188]]	[[0, 144]]	2	1.90e-44;1.10e-37	9-103;111-184	CON;CON	a+b two layers;a+b two layers	Glyoxalase/Bleomycin resistance protein/Dihydroxybiphenyl dioxygenase;Glyoxalase/Bleomycin resistance protein/Dihydroxybiphenyl dioxygenase	Glyoxalase/Bleomycin resistance protein/Dihydroxybiphenyl dioxygenase;Glyoxalase/Bleomycin resistance protein/Dihydroxybiphenyl dioxygenase	YecM_N;YecM_C	{'CDJ72270': 1}	None	438	Growth	cytosol	7	0	0	7	0	0	7	0	0
CDJ72271	argS	577	64682.2	1.07e-19	5.32	0.35	[]	[[0, 577]]	3	2.10e-29;2.40e-113;8.10e-46	1-92;111-442;442-577	CON;CON;CON	a+b two layers;a/b three-layered sandwiches;N/A	RRF/tRNA synthetase additional domain-like;HUP domain-like;N/A	Arginyl-tRNA synthetase (ArgRS), N-terminal 'additional' domain;HUP domains;N/A	Arg_tRNA_synt_N;tRNA-synt_1d;DALR_1	{'CDJ72271': 1}	None	No Info Available	No Info Available	cytosol	56	1	0	52	1	0	45	1	0
CDJ72294	ftnB	167	18894.3	3.14e-20	5.17	2.99	[]	[[0, 167]]	1	1.4e-25	9-159	CON	alpha bundles	Ferritin/Heme oxygenase/4-helical cytokines	Ferritin	Ferritin	{'CDJ72294': 1}	None	333	Growth	cytosol	1	0	0	1	0	0	1	0	0
CDJ72295	yecJ	83	9122.48	1.51e-20	4.88	14.46	[]	[[0, 83]]	None	None	None	None	None	None	None	None	{'CDJ72295': 1}	None	3696	Growth	cytosol	5	0	0	5	0	0	5	0	0
CDJ72297	ftnA	165	19423.6	3.23e-20	4.77	3.03	[]	[[0, 165]]	1	5.6e-47	4-159	CON	alpha bundles	Ferritin/Heme oxygenase/4-helical cytokines	Ferritin	Ferritin	{'CDJ72297': 24}	None	6077	Growth	cytosol	9	0	0	9	0	0	8	0	0
CDJ72300	yecA	221	25039	4.16e-20	4.52	10.86	[[190, 221]]	[[0, 190]]	2	5.80e-10;8.00e-09	22-179;208-219	CON;CON	alpha arrays;few secondary structure elements	YgfB-like;Sec-C motif	YgfB-like;Sec-C motif	UPF0149;SEC-C	{'CDJ72300': 1}	None	566	Growth	Unknown	10	0	0	9	0	0	7	0	0
CDJ72302	uvrC	610	68187.2	1.13e-19	9.11	5.08	[[537, 562]]	[[0, 537], [562, 610]]	4	4.20e-32;3.40e-10;4.40e-46;9.40e-25	11-94;205-236;380-542;555-606	CON;CON;CON;CON	a+b three layers;alpha bundles;mixed a+b and a/b;alpha arrays	GIY-YIG endonuclease;Long alpha-hairpin;Ribonuclease H-like;HhH/H2TH	GIY-YIG endonuclease;C-terminal UvrC-binding domain of UvrB;Ribonuclease H-like;SAM domain-like	GIY-YIG_1;UVR;UvrC_HhH_N;HHH_2_1	{'CDJ71220': 1, 'CDJ72302': 1, 'CDJ74292': 1}	None	269	Growth	cytosol	2	0	0	2	0	0	2	0	0
CDJ72303	uvrY	218	23892.4	3.97e-20	6.53	1.83	[]	[[0, 218]]	2	3.30e-27;2.20e-20	3-118;149-209	CON;CON	a/b three-layered sandwiches;alpha arrays	Flavodoxin-like;HTH	CheY-like;tetra-helical, LuxR-like	Response_reg;GerE	{'CDJ72303': 1}	None	880	Growth	cytosol	3	0	0	3	0	0	3	0	0
CDJ72304	yecF	74	8238.47	1.37e-20	5.25	13.51	[]	[[0, 74]]	None	None	None	None	None	None	None	None	{'CDJ72304': 1}	None	6793	Growth	Unknown	4	0	0	4	0	0	4	0	0
CDJ72305	sdiA	240	28117.1	4.67e-20	6.54	2.08	[]	[[0, 240]]	2	2.20e-44;1.90e-22	9-168;180-239	CON;CON	a+b three layers;alpha arrays	Profilin-like;HTH	sensor domains;tetra-helical, LuxR-like	Autoind_bind;GerE	{'CDJ72305': 1}	None	No Info Available	No Info Available	Unknown	2	0	0	2	0	0	2	0	0
CDJ72308	dcyD	328	35152.9	5.84e-20	4.94	1.22	[]	[[0, 328]]	1	4.1e-59	12-320	CON	a/b three-layered sandwiches	Rossmann-like	Tryptophan synthase beta subunit-like PLP-dependent enzymes	PALP	{'CDJ72308': 2}	pyridoxal 5-phosphate	618	Growth	cytosol	9	0	0	9	0	0	9	0	0
CDJ72319	yedF	77	8638.9	1.43e-20	4.83	3.9	[]	[[0, 77]]	1	4.6e-26	1977-06-01	CON	a+b two layers	IF3-like	SirA-like	TusA	{'CDJ72319': 1}	None	2982	Growth	cytosol	4	0	0	4	0	0	4	0	0
CDJ72337	dsrB	62	6945.75	1.15e-20	4.65	22.58	[]	[[0, 62]]	None	None	None	None	None	None	None	None	{'CDJ72337': 1}	None	2003	Growth	cytosol	2	0	0	2	0	0	2	0	0
CDJ72345	dcm	472	53464.2	8.88e-20	8.71	3.39	[]	[[0, 472]]	2	8.20e-36;4.20e-85	16-74;87-452	CON;CON	alpha arrays;a/b three-layered sandwiches	HTH;Rossmann-like	tetra-helical, lambda repressor-like;S-adenosyl-L-methionine-dependent methyltransferases	PRK10458;DNA_methylase	{'CDJ72345': 1}	None	298	Growth	cytosol	5	0	0	5	0	0	5	0	0
CDJ72348	hchA	283	31190.1	5.18e-20	5.63	6.01	[[0, 16]]	[[16, 283]]	1	7.2e-34	50-273	CON	a/b three-layered sandwiches	Flavodoxin-like	Class I glutamine amidotransferase-like	DJ-1_PfpI	{'CDJ72348': 2}	None	335	Growth	cytosol	16	1	0	16	1	0	14	1	0
CDJ72354	yodA	216	24761.6	4.11e-20	5.91	15.28	[[0, 34]]	[[34, 216]]	1	1.6e-80	53-214	CON	beta barrels	Lipocalins/Streptavidin	Lipocalins	ZinT	{'CDJ72354': 1}	None	360	Growth	periplasmic space;cytosol	1	0	0	1	0	0	1	0	0
CDJ72356	mtfA	265	30278.8	5.03e-20	4.61	6.79	[[250, 265]]	[[0, 250]]	1	1.9e-79	29-245	CON	mixed a+b and a/b	Zincin-like	Metalloproteases (zincins) catalytic domain	Peptidase_M90	{'CDJ72356': 1}	None	151	Growth	cytosol	5	0	0	5	0	0	5	0	0
CDJ72360	yeeN	238	25866.8	4.3e-20	4.71	1.26	[]	[[0, 238]]	4	6.40e-22;1.00e-25;8.00e-15;6.10e-08	20-74;83-163;131-201;199-235	CON;CON;CON;CON	alpha arrays;a+b two layers;a+b two layers;a+b two layers	Helical bundle domain in YebC-like proteins;a+b domain in YebC-like proteins;Alpha-beta plaits;a+b domain in YebC-like proteins	Helical bundle domain in YebC-like proteins;a+b domain in YebC-like proteins;Ferredoxin-like domain in YebC;a+b domain in YebC-like proteins	Transcrip_reg_1st;Transcrip_reg_2nd;Transcrip_reg_3rd;Transcrip_reg_2nd	{'CDJ72360': 1}	None	3544	Growth	cytosol	20	0	0	20	0	0	17	0	0
CDJ72377	yeeX	109	12777.6	2.12e-20	9.3	9.17	[]	[[0, 109]]	1	4.9e-06	33-104	CON	a+b complex topology	helical domain in yeast RNA-polymerases	third helical domain in yeast RNA-polymerase I RPA190 subunit	KOG0262_1st	{'CDJ72377': 1}	None	13270	Growth	cytosol	16	0	0	13	0	0	9	0	0
CDJ72381	sbcB	475	54500.2	9.05e-20	5.45	1.47	[]	[[0, 475]]	1	1.3e-14	9-199	CON	mixed a+b and a/b	Ribonuclease H-like	Ribonuclease H-like	RNase_T	{'CDJ72381': 1}	None	401	Growth	cytosol	11	0	0	11	0	0	11	0	0
CDJ72388	yefM	83	9307.49	1.55e-20	5.13	18.07	[]	[[0, 83]]	1	4.4e-37	1969-01-01	CON	a+b duplicates or obligate multimers	YefM-like	YefM-like	PhdYeFM_antitox	{'CDJ72387': 1, 'CDJ72388': 2}	None	990	No Growth	Unknown	1	0	0	1	0	0	1	0	0
CDJ72390	hisG	299	33366.4	5.54e-20	5.47	1.67	[]	[[0, 299]]	3	3.50e-30;4.00e-33;3.30e-30	7-110;104-190;226-294	CON;CON;CON	a/b three-layered sandwiches;a/b three-layered sandwiches;a+b two layers	Periplasmic binding protein-like II;Periplasmic binding protein-like II;Alpha-beta plaits	Periplasmic binding protein-like II;Periplasmic binding protein-like II;GlnB-like	HisG_N1;HisG_N2;HisG_C	{'CDJ72390': 2}	None	2848	Growth	cytosol	12	0	0	12	0	0	12	0	0
CDJ72391	hisD	434	46109.8	7.66e-20	5.06	0.92	[]	[[0, 434]]	2	1.00e-81;5.20e-80	35-224;236-426	CON;CON	a/b three-layered sandwiches;a/b three-layered sandwiches	ALDH-like;ALDH-like	ALDH-like;ALDH-like	Histidinol_dh_N;Histidinol_dh_C	{'CDJ72391': 2}	Mn2+	1430	Growth	cytosol	3	0	0	3	0	0	3	0	0
CDJ72393	hisB	355	40277.5	6.69e-20	5.76	2.82	[]	[[0, 355]]	3	1.30e-46;4.10e-38;3.50e-39	4-152;168-251;252-342	CON;CON;CON	a/b three-layered sandwiches;a+b two layers;a+b two layers	HAD domain-like;Ribosomal protein S5 domain 2-like;Ribosomal protein S5 domain 2-like	HAD-like;Ribosomal protein S5 domain 2-like;Ribosomal protein S5 domain 2-like	PNK3P;IGPD_N;IGPD_C	{'CDJ72393': 2}	Mg2	1672	Growth	cytosol	12	0	0	12	0	0	12	0	0
CDJ72394	hisH	196	21652.6	3.6e-20	5.33	0.51	[]	[[0, 196]]	1	4.6e-40	2-195	CON	a/b three-layered sandwiches	Flavodoxin-like	Class I glutamine amidotransferase-like	GATase	{'CDJ72394': 1, 'CDJ72396': 1}	None	1131	Growth	cytosol	6	0	0	6	0	0	6	0	0
CDJ72396	hisF	258	28454.1	4.73e-20	5.03	0.78	[]	[[0, 258]]	1	8.1e-85	5-248	CON	a/b barrels	TIM beta/alpha-barrel	TIM barrels	His_biosynth	{'CDJ72394': 1, 'CDJ72396': 1}	None	1002	Growth	cytosol	10	0	0	10	0	0	10	0	0
CDJ72397	hisI	203	22755.5	3.78e-20	5.24	2.96	[]	[[0, 203]]	2	9.20e-40;8.80e-33	18-105;115-202	CON;CON	beta barrels;alpha bundles	Ribosomal protein L25-like;all-alpha NTP pyrophosphatases	HisI-like;MazG-related	PRA-CH;PRA-PH_1	{'CDJ72397': 1}	None	2356	Growth	cytosol	5	0	0	5	0	0	5	0	0
CDJ72400	gnd	468	51480.7	8.55e-20	5.05	0.85	[]	[[0, 468]]	2	1.80e-41;8.90e-132	4-174;177-466	CON;CON	a/b three-layered sandwiches;alpha arrays	Rossmann-like;6-phosphogluconate dehydrogenase C-terminal domain-like	NAD(P)-binding Rossmann-fold domains;6-phosphogluconate dehydrogenase C-terminal domain-like	NAD_binding_2;6PGD	{'CDJ72400': 2}	None	27814	Growth	cytosol	153	1	0	145	1	0	110	1	0
CDJ72404	wbbI	330	37756.8	6.27e-20	5.85	0.91	[]	[[0, 330]]	None	None	None	None	None	None	None	None	{'CDJ72404': 1}	None	2792	Growth	cytosol	1	0	0	1	0	0	1	0	0
CDJ72408	rfbC	185	21269.8	3.53e-20	5.48	1.08	[]	[[0, 185]]	1	1.7e-78	1-177	CON	beta sandwiches	jelly-roll	Double-stranded beta-helix	dTDP_sugar_isom	{'CDJ72408': 1}	None	1965	Growth	cytosol	20	0	0	20	0	0	20	0	0
CDJ72409	rfbA	293	32693.2	5.43e-20	5.39	3.07	[]	[[0, 293]]	1	3.8e-62	5-241	CON	a/b three-layered sandwiches	Nucleotide-diphospho-sugar transferases	Nucleotide-diphospho-sugar transferases	NTP_transferase	{'CDJ72409': 4}	Mg2+	3760	Growth	cytosol	30	0	0	30	0	0	27	0	0
CDJ72410	rfbD	299	32693.7	5.43e-20	5.54	1.67	[]	[[0, 299]]	1	1.4e-93	1-292	CON	a/b three-layered sandwiches	Rossmann-like	NAD(P)-binding Rossmann-fold domains	RmlD_sub_bind	{'CDJ72410': 1}	None	2876	Growth	cytosol	41	0	0	41	0	0	35	0	0
CDJ72411	rfbB	361	40557.8	6.73e-20	5.47	1.66	[]	[[0, 361]]	1	2e-103	1-338	CON	a/b three-layered sandwiches	Rossmann-like	NAD(P)-binding Rossmann-fold domains	GDP_Man_Dehyd	{'CDJ72411': 2}	NAD+	5290	Growth	cytosol	69	1	0	69	1	0	59	1	0
CDJ72412	galF	297	32828.9	5.45e-20	5.73	1.68	[]	[[0, 297]]	1	2.6e-57	5-274	CON	a/b three-layered sandwiches	Nucleotide-diphospho-sugar transferases	Nucleotide-diphospho-sugar transferases	NTP_transferase	{'CDJ72412': 1}	None	5078	Growth	cytosol	29	0	0	29	0	0	21	0	0
CDJ72435	dcd	193	21249	3.53e-20	5.61	10.36	[[175, 193]]	[[0, 175]]	1	1.8e-19	5-162	CON	beta barrels	beta-clip	dUTPase-like	DCD	{'CDJ72435': 3}	None	1102	Growth	cytosol	6	0	0	6	0	0	6	0	0
CDJ72436	udk	213	24352.8	4.04e-20	6.39	2.82	[]	[[0, 213]]	1	6.5e-70	9-210	CON	a/b three-layered sandwiches	P-loop domains-like	P-loop containing nucleoside triphosphate hydrolases	PRK	{'CDJ72436': 1}	None	3151	Growth	cytosol	10	1	0	10	1	0	10	1	0
CDJ72439	yegD	450	49370.8	8.2e-20	5.11	0.44	[]	[[0, 450]]	2	5.50e-15;4.40e-06	3-202;387-435	CON;CON	mixed a+b and a/b;mixed a+b and a/b	Ribonuclease H-like;Ribonuclease H-like	Ribonuclease H-like;Ribonuclease H-like	HSP70_1st;AnmK	{'CDJ72439': 1}	None	321	Growth	cytosol	5	0	0	5	0	0	5	0	0
CDJ72449	baeR	240	27655.6	4.59e-20	5.52	2.08	[]	[[0, 240]]	2	1.90e-35;1.30e-31	12-126;142-233	CON;CON	a/b three-layered sandwiches;alpha arrays	Flavodoxin-like;HTH	CheY-like;winged	Response_reg;Trans_reg_C	{'CDJ72449': 1}	None	555	Growth	cytosol	4	0	0	4	0	0	4	0	0
CDJ72450	yegP	110	12024.1	2e-20	9.43	80	[[0, 110]]	[]	2	2.50e-27;8.70e-26	3-47;56-98	CON;CON	mixed a+b and a/b;mixed a+b and a/b	YegP-like;YegP-like	YegP-like;YegP-like	DUF1508;DUF1508	{'CDJ72450': 1}	None	No Info Available	Growth	Unknown	2	0	0	2	0	0	2	0	0
CDJ72451	yegQ	453	51192.6	8.5e-20	5.8	2.21	[]	[[0, 453]]	1	1.1e-10	371-435	CON	beta barrels	cradle loop barrel	Alanine racemase-C	Peptidase_U32_C	{'CDJ72451': 1}	None	3663	Growth	cytosol	20	1	0	20	1	0	18	0	0
CDJ72457	gatD	346	37389.7	6.21e-20	5.94	2.02	[]	[[0, 346]]	2	2.60e-41;4.60e-30	1-163;137-308	CON;CON	beta barrels;a/b three-layered sandwiches	GroES-like;Rossmann-like	Alcohol dehydrogenase-like, N-terminal domain;NAD(P)-binding Rossmann-fold domains	ADH_N;ADH_zinc_N	{'CDJ72457': 2}	Zn2+	643	Growth	cytosol	22	0	0	22	0	0	20	0	0
CDJ72459	gatB	94	10221.9	1.7e-20	5.84	3.19	[]	[[0, 94]]	1	1e-32	1993-04-01	CON	a/b three-layered sandwiches	Flavodoxin-like	Phosphotyrosine protein phosphatases I-like	PTS_IIB_1	{'CDJ72458': 2, 'CDJ72459': 1, 'CDJ72460': 1}	None	868	Growth	cytosol	16	0	0	13	0	0	11	0	0
CDJ72460	gatA	150	16907.2	2.81e-20	5.15	4	[]	[[0, 150]]	1	4.3e-28	6-133	CON	a+b three layers	Phoshotransferase/anion transport protein	Phoshotransferase/anion transport protein	PTS_EIIA_2	{'CDJ72458': 2, 'CDJ72459': 1, 'CDJ72460': 1}	None	1261	Growth	cytosol	8	0	0	8	0	0	8	0	0
CDJ72462	gatY	284	30811.6	5.12e-20	5.87	0.7	[]	[[0, 284]]	1	4.4e-110	3-284	CON	a/b barrels	TIM beta/alpha-barrel	TIM barrels	F_bP_aldolase	None	None	5521	Growth	cytosol	41	0	0	40	0	0	38	0	0
CDJ72463	fbaB	350	38108.8	6.33e-20	6.25	0.29	[]	[[0, 350]]	1	3.4e-79	61-344	CON	a/b barrels	TIM beta/alpha-barrel	TIM barrels	DeoC	{'CDJ72463': 10}	None	95	Growth	cytosol	15	0	0	15	0	0	15	0	0
CDJ72465	yegU	334	35620.2	5.92e-20	5.14	0.9	[]	[[0, 334]]	1	6.9e-74	4-316	CON	alpha bundles	ADP-ribosylglycohydrolase	ADP-ribosylglycohydrolase	ADP_ribosyl_GH	{'CDJ72465': 1}	None	146	Growth	cytosol	2	0	0	2	0	0	2	0	0
CDJ72467	yegW	248	28276.9	4.7e-20	6.19	0.81	[]	[[0, 248]]	2	1.50e-22;1.60e-36	20-92;119-245	CON;CON	alpha arrays;a+b two layers	HTH;Chorismate lyase	winged;Chorismate lyase	GntR;UTRA	{'CDJ72467': 1}	None	188	Growth	cytosol	2	0	0	2	0	0	2	0	0
CDJ72471	rcnR	90	10133.8	1.68e-20	8.79	4.44	[]	[[0, 90]]	1	1.6e-24	1985-04-01	CON	alpha bundles	Copper-sensitive operon repressor (CsoR)	Copper-sensitive operon repressor (CsoR)	Trns_repr_metal	{'CDJ72471': 1}	None	287	Growth	cytosol	1	0	0	1	0	0	1	0	0
CDJ72473	yohN	112	12466	2.07e-20	6.82	28.57	[[0, 32]]	[[32, 112]]	1	3e-39	48-107	CON	a+b two layers	Uncharacterized protein yohN	Uncharacterized protein yohN	RcnB	{'CDJ72473': 1}	None	1270	Growth	cytosol;periplasmic space	5	0	0	5	0	0	5	0	0
CDJ72479	mrp	369	39937.6	6.63e-20	5.85	2.44	[]	[[0, 369]]	1	2.5e-65	109-352	CON	a/b three-layered sandwiches	P-loop domains-like	P-loop containing nucleoside triphosphate hydrolases	AAA_31	{'CDJ72479': 1}	None	5277	Growth	cytosol	13	1	0	13	1	0	12	1	0
CDJ72480	metG	677	76253.8	1.27e-19	5.56	1.33	[]	[[0, 677]]	3	5.00e-106;6.10e-24;1.20e-34	6-122,191-385;141-171;571-676	NC;CON;CON	alpha bundles;few secondary structure elements;beta barrels	Anticodon-binding domain of a subclass of class I aminoacyl-tRNA synthetases;Rubredoxin-like;OB-fold	Anticodon-binding domain of a subclass of class I aminoacyl-tRNA synthetases;Rubredoxin-related;Nucleic acid-binding proteins	tRNA-synt_1g;tRNA-synt_1g_1;tRNA_bind	{'CDJ72480': 2}	Mg2+;Zn2+	6555	No Growth	cytosol	65	2	1	60	2	0	55	2	0
CDJ72487	yehS	156	17972.6	2.98e-20	9.2	6.41	[]	[[0, 156]]	None	None	None	None	None	None	None	None	{'CDJ72487': 1}	None	946	Growth	cytosol	9	0	0	9	0	0	9	0	0
CDJ72488	yehT	239	27399.4	4.55e-20	5.85	0.42	[]	[[0, 239]]	2	3.00e-22;5.00e-13	3-115;189-234	CON;CON	a/b three-layered sandwiches;beta barrels	Flavodoxin-like;SH3	CheY-like;Chromo domain-like	Response_reg;LytTR_C	{'CDJ72488': 1}	None	152	Growth	cytosol	2	0	0	2	0	0	2	0	0
CDJ72495	osmF	305	32608.9	5.41e-20	5.82	7.87	[[0, 24]]	[[24, 305]]	2	1.00e-36;8.20e-27	27-164;128-243	CON;CON	a/b three-layered sandwiches;a/b three-layered sandwiches	Periplasmic binding protein-like II;Periplasmic binding protein-like II	Periplasmic binding protein-like II;Periplasmic binding protein-like II	OpuAC_1;OpuAC_2	{'CDJ72495': 1, 'CDJ72494': 1, 'CDJ72493': 1, 'CDJ72492': 1}	None	19	Growth	inner membrane;periplasmic space	5	0	0	5	0	0	5	0	0
CDJ72496	bglX	765	83459.1	1.39e-19	5.85	0.65	[]	[[0, 765]]	3	8.10e-99;4.50e-72;2.40e-35	38-392;395-648;653-762	CON;CON;CON	a/b barrels;a/b three-layered sandwiches;beta sandwiches	TIM beta/alpha-barrel;Flavodoxin-like;Immunoglobulin-like beta-sandwich	TIM barrels;Beta-D-glucan exohydrolase, C-terminal domain;Immunoglobulin/Fibronectin type III/E set domains/PapD-like	Glyco_hydro_3;Glyco_hydro_3_C;Fn3-like	{'CDJ72496': 1}	None	769	Growth	periplasmic space	32	0	0	32	0	0	32	0	0
CDJ72498	pbpG	310	33887	5.63e-20	9.94	16.45	[[0, 37], [296, 310]]	[[37, 296]]	2	6.20e-30;1.10e-18	65-168;170-276	CON;CON	alpha complex topology;a+b three layers	alpha-helical domain in beta-lactamase/transpeptidase-like proteins;Profilin-like	alpha-helical domain in beta-lactamase/transpeptidase-like proteins;a+b domain in beta-lactamase/transpeptidase-like proteins	Peptidase_S11_1st;Peptidase_S11_2nd	{'CDJ72498': 1}	None	1005	Growth	periplasmic space	2	0	0	2	0	0	2	0	0
CDJ72502	dusC	315	35199.1	5.85e-20	6.12	0.32	[]	[[0, 315]]	1	4.5e-12	48-224	CON	a/b barrels	TIM beta/alpha-barrel	TIM barrels	DHO_dh	{'CDJ72502': 1}	None	196	Growth	cytosol	2	0	0	2	0	0	2	0	0
CDJ72505	cdd	294	31539.5	5.24e-20	5.42	1.02	[]	[[0, 294]]	2	1.90e-16;4.80e-43	60-140;189-289	CON;CON	a+b three layers;a+b three layers	Cytidine deaminase-like;Cytidine deaminase-like	Cytidine deaminase-like;Cytidine deaminase-like	dCMP_cyt_deam_1;dCMP_cyt_deam_2	{'CDJ72505': 2}	Zn2+	313	Growth	cytosol	38	1	0	38	1	0	33	1	0
CDJ72509	yeiA	411	45068.4	7.48e-20	5.33	2.68	[]	[[0, 411]]	2	6.90e-81;2.10e-35	6-319;301-399	CON;CON	a/b barrels;a+b two layers	TIM beta/alpha-barrel;4Fe-4S ferredoxin	TIM barrels;4Fe-4S ferredoxin	DHO_dh;Fer4_21	{'CDJ72508': 2, 'CDJ72509': 2}	None	23	Growth	cytosol	2	0	0	2	0	0	2	0	0
CDJ72511	mglA	506	56414.6	9.37e-20	7.21	1.98	[]	[[0, 506]]	2	1.70e-59;3.00e-42	14-236;275-488	CON;CON	a/b three-layered sandwiches;a/b three-layered sandwiches	P-loop domains-like;P-loop domains-like	P-loop containing nucleoside triphosphate hydrolases;P-loop containing nucleoside triphosphate hydrolases	ABC_tran;ABC_tran	{'CDJ72511': 1, 'CDJ72510': 2, 'CDJ72512': 1}	None	52	Growth	inner membrane	5	0	0	5	0	0	5	0	0
CDJ72512	mglB	332	35712.1	5.93e-20	5.68	3.61	[[0, 13]]	[[13, 332]]	2	2.10e-12;3.80e-32	27-153;163-278	CON;CON	a/b barrels;a/b three-layered sandwiches	TIM beta/alpha-barrel;Flavodoxin-like	TIM barrels;Periplasmic binding protein-like I	Peripla_BP_1_1st;Peripla_BP_4_C	{'CDJ72511': 1, 'CDJ72510': 2, 'CDJ72512': 1}	None	289	Growth	periplasmic space	64	2	0	60	2	0	47	2	0
CDJ72513	galS	346	37356.4	6.2e-20	6.2	6.94	[[325, 346]]	[[0, 325]]	3	5.10e-26;2.60e-21;1.30e-40	2-53;61-177;159-289	CON;CON;CON	alpha arrays;a/b three-layered sandwiches;a/b three-layered sandwiches	HTH;Flavodoxin-like;Flavodoxin-like	tetra-helical, lambda repressor-like;Periplasmic binding protein-like I;Periplasmic binding protein-like I	LacI;Peripla_BP_1_1st_1;Peripla_BP_3	{'CDJ72513': 1}	None	No Info Available	Growth	Unknown	1	0	0	1	0	0	1	0	0
CDJ72515	folE	222	24830.3	4.12e-20	6.8	12.16	[[190, 222]]	[[0, 190]]	1	8.7e-65	42-219	CON	a+b two layers	T-fold	Tetrahydrobiopterin biosynthesis enzymes-like	GTP_cyclohydroI	{'CDJ72515': 10}	Zn2+	4658	No Growth	cytosol	17	0	0	16	0	0	14	0	0
CDJ72516	yeiG	278	31258.9	5.19e-20	5.18	0.36	[]	[[0, 278]]	1	1.4e-23	29-268	CON	a/b three-layered sandwiches	alpha/beta-Hydrolases	alpha/beta-Hydrolases	Hydrolase_4	{'CDJ72516': 4}	None	489	Growth	cytosol	2	0	0	2	0	0	2	0	0
CDJ72519	yeiE	293	32723.3	5.43e-20	6.07	0.34	[]	[[0, 293]]	2	6.30e-24;1.30e-28	4-82;89-285	CON;CON	alpha arrays;a/b three-layered sandwiches	HTH;Periplasmic binding protein-like II	winged;Periplasmic binding protein-like II	HTH_1;LysR_substrate	{'CDJ72519': 1}	None	237	Growth	cytosol	8	0	0	8	0	0	7	0	0
CDJ72521	nfo	285	31479.2	5.23e-20	5.43	1.05	[]	[[0, 285]]	1	1.6e-60	4-277	CON	a/b barrels	TIM beta/alpha-barrel	TIM barrels	AP_endonuc_2	{'CDJ72521': 1}	None	1041	Growth	cytosol	5	0	0	5	0	0	5	0	0
CDJ72534	yejA	604	69668.2	1.16e-19	8.68	3.31	[[0, 17]]	[[17, 604]]	3	1.10e-16;8.30e-25;1.10e-47	93-177;160-290;307-558	CON;CON;CON	a+b two layers;a/b three-layered sandwiches;a/b three-layered sandwiches	Alpha-beta plaits;Periplasmic binding protein-like II;Periplasmic binding protein-like II	Oligo-peptide binding protein (OPPA) insertion domain;Periplasmic binding protein-like II;Periplasmic binding protein-like II	SBP_bac_5_1st;SBP_bac_5_2nd;SBP_bac_5_3rd	{'CDJ72537;CDJ74331': 1, 'CDJ72535': 1, 'CDJ72536': 1, 'CDJ72534': 1}	None	51	Growth	inner membrane;periplasmic space	2	0	0	2	0	0	2	0	0
CDJ72540	rsuA	231	25865	4.3e-20	5.75	0.87	[]	[[0, 231]]	2	9.70e-16;3.80e-26	1-55;62-198	CON;CON	a+b two layers;a+b two layers	beta-Grasp;Alpha-beta plaits	Alpha-L RNA-binding motif;Pseudouridine synthase	S4_1;PseudoU_synth_2	{'CDJ72540': 1}	None	2485	Growth	cytosol	13	0	0	13	0	0	13	0	0
CDJ72541	yejH	586	66412.3	1.1e-19	7.64	0.51	[]	[[0, 586]]	2	3.60e-21;2.90e-28	2-153;234-360	CON;CON	a/b three-layered sandwiches;a/b three-layered sandwiches	P-loop domains-like;P-loop domains-like	P-loop containing nucleoside triphosphate hydrolases;P-loop containing nucleoside triphosphate hydrolases	DEAD_1;Helicase_C_1	{'CDJ72541': 1}	None	113	Growth	cytosol	1	0	0	1	0	0	1	0	0
CDJ72542	rplY	94	10693.3	1.78e-20	9.6	18.09	[[0, 17]]	[[17, 94]]	1	1.9e-31	1993-03-01	CON	beta barrels	Ribosomal protein L25-like	Ribosomal protein L25-like	Ribosomal_L25p	{'CDJ73575': 1, 'CDJ74220': 1, 'CDJ73557': 1, 'CDJ73554': 1, 'CDJ73555': 1, 'CDJ73566': 1, 'CDJ73569': 1, 'CDJ74221': 1, 'CDJ74434': 1, 'CDJ74219': 1, 'CDJ73633': 1, 'CDJ73564': 1, 'CDJ73573': 1, 'CDJ73561': 1, 'CDJ73580': 1, 'CDJ73570': 1, 'CDJ74199': 1, 'CDJ72111': 1, 'CDJ73677': 1, 'CDJ73559': 1, 'CDJ73556': 1, 'CDJ73565': 1, 'CDJ72542': 1, 'CDJ73678': 1, 'CDJ73237': 1, 'CDJ73562': 1, 'CDJ7357…	None	137338	Growth	cytosol;ribosome	23	0	0	21	0	0	19	0	0
CDJ72543	yejK	335	37822	6.28e-20	4.88	2.69	[]	[[0, 335]]	None	None	None	None	None	None	None	None	{'CDJ72543': 1}	None	2214	Growth	cytosol;bacterial nucleoid	21	0	0	20	0	0	18	0	0
CDJ72544	yejL	75	8288.36	1.38e-20	5.5	9.33	[]	[[0, 75]]	1	5.8e-36	1966-08-01	CON	alpha duplicates or obligate multimers	YejL-like	YejL-like	DUF1414	{'CDJ72544': 1}	None	7207	Growth	cytosol	8	0	0	8	0	0	8	0	0
CDJ72560	napA	828	93040.9	1.55e-19	8.23	3.26	[[0, 23]]	[[23, 828]]	4	9.30e-22;3.80e-55;3.10e-46;4.40e-36	40-92;188-409;372-582,620-698;708-827	CON;CON;NC;CON	a+b two layers;a/b three-layered sandwiches;a/b three-layered sandwiches;beta barrels	Formate dehydrogenase/DMSO reductase, domain 1;Rossmann-like;Rossmann-like;cradle loop barrel	Formate dehydrogenase/DMSO reductase, domain 1;Formate dehydrogenase/DMSO reductase, domains 2 and 3;Formate dehydrogenase/DMSO reductase, domains 2 and 3;double psi	Molybdop_Fe4S4;Molybdopterin_1st_1;Molybdopterin_2nd;Molydop_binding	{'CDJ72557': 1, 'CDJ72560': 1}	heme c;a [4Fe-4S] iron-sulfur cluster;bis(guanylyl molybdopterin) cofactor	165	Growth	periplasmic space	6	0	0	6	0	0	6	0	0
CDJ72564	eco	162	18191.8	3.02e-20	6.6	13.58	[[0, 22]]	[[22, 162]]	1	5e-55	39-151	CON	beta sandwiches	Ecotin, trypsin inhibitor	Ecotin, trypsin inhibitor	Ecotin	{'CDJ72564': 2}	None	2128	Growth	periplasmic space	12	0	0	12	0	0	11	0	0
CDJ72565	mqo	548	60228.9	1e-19	6.5	10.04	[[0, 28], [520, 548]]	[[28, 520]]	1	2.7e-14	31-121,194-286	NC	a/b barrels	TIM beta/alpha-barrel	TIM barrels	FAD_binding_3_1st	{'CDJ72565': 1}	FAD	1554	No Info Available	cytosol;inner membrane	19	0	0	19	0	0	19	0	0
CDJ72570	ompC	367	40367.6	6.7e-20	4.58	1.36	[]	[[0, 367]]	1	1.1e-101	22-367	CON	beta barrels	Outer membrane meander beta-barrels	Porin	Porin_1	{'CDJ72570': 3}	None	163538	Growth	outer membrane	19	0	0	19	0	0	19	0	0
CDJ72572	rcsB	216	23670.3	3.93e-20	6.85	3.7	[]	[[0, 216]]	2	6.40e-12;3.20e-17	5-112;150-205	CON;CON	a/b three-layered sandwiches;alpha arrays	Flavodoxin-like;HTH	CheY-like;tetra-helical, LuxR-like	Response_reg;GerE	{'CDJ74578': 1, 'CDJ72572': 1}	None	5968	Growth	cytosol	14	0	0	14	0	0	12	0	0
CDJ72575	atoC	461	52175.8	8.66e-20	6.01	2.17	[]	[[0, 461]]	4	9.40e-43;3.20e-32;3.20e-30;1.30e-19	6-121;157-293;314-390;407-456	CON;CON;CON;CON	a/b three-layered sandwiches;a/b three-layered sandwiches;alpha arrays;alpha arrays	Flavodoxin-like;P-loop domains-like;Histone-like;HTH	CheY-like;P-loop containing nucleoside triphosphate hydrolases;AAA+ ATPase lid domain;tri-helical	Response_reg;Sigma54_activat;AtoC;HTH_8	{'CDJ72575': 1}	None	42	Growth	cytosol	2	0	0	2	0	0	2	0	0
CDJ72584	gyrA	875	96962.4	1.61e-19	5.09	4.91	[[838, 875]]	[[0, 838]]	4	2.70e-64;2.10e-80;7.50e-51;1.50e-122	31-159;164-343;345-415,450-520;537-839	CON;CON;NC;CON	alpha arrays;a+b two layers;alpha bundles;beta duplicates or obligate multimers	HTH;a+b domain in type II DNA topoisomerase;alpha-helical domain in type II DNA topoisomerase;beta-propeller-like	winged;a+b domain in type II DNA topoisomerase;alpha-helical domain in type II DNA topoisomerase;beta-pinwheel	DNA_topoisoIV_1st;DNA_topoisoIV_2nd_1;DNA_topoisoIV_3rd;DNA_gyraseA_C	{'CDJ72584': 2, 'CDJ73176': 2}	Mg2+	5219	No Growth	cytosol	80	2	0	75	2	0	68	1	0
CDJ72585	ubiG	240	26555.2	4.41e-20	6.12	4.58	[]	[[0, 240]]	1	3.1e-57	37-236	CON	a/b three-layered sandwiches	Rossmann-like	S-adenosyl-L-methionine-dependent methyltransferases	Methyltransf_11_6	{'CDJ73811': 1, 'CDJ73056': 1, 'CDJ73934': 1, 'CDJ73933': 1, 'CDJ72585': 1, 'CDJ71121': 1, 'CDJ73057': 1}	Zn2+	2047	Growth	cytosol;inner membrane	15	0	0	15	0	0	12	0	0
CDJ72588	nrdA	761	85774.3	1.42e-19	5.79	6.57	[[618, 637], [734, 761]]	[[0, 618], [637, 734]]	3	4.20e-32;8.40e-58;1.70e-132	6-98;102-217;222-735	CON;CON;CON	alpha arrays;alpha arrays;a/b barrels	RuvA-C;Alpha helical domain of ribonucleotide reductases;Ten stranded beta/alpha barrel	ATP cone;Alpha helical domain of ribonucleotide reductases;Ten stranded beta/alpha barrel	ATP-cone_1;Ribonuc_red_lgN;Ribonuc_red_lgC	{'CDJ72588': 2, 'CDJ72589': 2}	Fe2+;Mg2+	6667	No Growth	cytosol	81	1	0	79	1	0	73	0	0
CDJ72589	nrdB	376	43516.8	7.23e-20	4.69	6.38	[[363, 376]]	[[0, 363]]	1	3.5e-106	6-340	CON	alpha bundles	Ferritin/Heme oxygenase/4-helical cytokines	Heme oxygenase/Ribonucleotide reductase	Ribonuc_red_sm	{'CDJ72588': 2, 'CDJ72589': 2}	Fe2+;Mg2+	4414	No Growth	cytosol	28	1	0	27	1	0	27	1	0
CDJ72592	glpQ	358	40842.9	6.78e-20	5.38	6.98	[[0, 25]]	[[25, 358]]	1	5.8e-64	32-355	CON	a/b barrels	TIM beta/alpha-barrel	TIM barrels	GDPD	{'CDJ72592': 2}	Ca2+	56	Growth	periplasmic space	49	1	1	46	0	0	38	0	0
CDJ72594	glpA	542	58957.6	9.79e-20	6.2	2.03	[[0, 13]]	[[13, 542]]	3	5.40e-33;6.40e-11;6.60e-10	9-83,135-213,260-260;228-318;433-484	NC;CON;CON	a/b barrels;a+b two layers;alpha arrays	TIM beta/alpha-barrel;FAD-linked reductases, C-terminal domain-like;HTH	TIM barrels;FAD-linked reductases-C;bacterioferritin-associated ferredoxin	FAD_binding_3_1st;DAO_2nd_2;Fer2_BFD	{'CDJ72594': 1, 'CDJ72595': 1, 'CDJ72596': 1}	a [FeS] iron-sulfur cluster;FAD;FMN	No Info Available	Growth	cytosol;inner membrane	37	0	0	37	0	0	35	0	0
CDJ72595	glpB	419	45356.7	7.53e-20	5.75	1.91	[]	[[0, 419]]	1	1.5e-16	3-48,117-118,237-315,352-418	NC	a/b barrels	TIM beta/alpha-barrel	TIM barrels	FAD_binding_3_1st	{'CDJ72594': 1, 'CDJ72595': 1, 'CDJ72596': 1}	a [FeS] iron-sulfur cluster;FAD;FMN	No Info Available	Growth	cytosol;inner membrane	28	0	0	27	0	0	26	0	0
CDJ72596	glpC	396	44107.6	7.32e-20	8.78	1.26	[]	[[0, 396]]	1	6e-09	1982-05-01	CON	alpha arrays	alpha-helical ferredoxin-like	alpha-helical ferredoxin	Fer4_8	{'CDJ72594': 1, 'CDJ72595': 1, 'CDJ72596': 1}	a [FeS] iron-sulfur cluster;FAD;FMN	No Info Available	Growth	cytosol;inner membrane	11	0	0	11	0	0	11	0	0
CDJ72603	yfaY	400	44225.1	7.34e-20	5.46	0.25	[]	[[0, 400]]	1	5.1e-33	3-171	CON	a/b three-layered sandwiches	Molybdenum cofactor biosynthesis proteins	Molybdenum cofactor biosynthesis proteins	MoCF_biosynth	{'CDJ72603': 1}	None	653	Growth	cytosol	13	0	0	13	0	0	12	0	0
CDJ72605	nudI	141	16370.5	2.72e-20	4.91	2.13	[]	[[0, 141]]	1	1.2e-25	10-136	CON	a+b two layers	beta-Grasp	Nudix	NUDIX	{'CDJ72605': 1}	None	196	Growth	cytosol	2	0	0	2	0	0	2	0	0
CDJ72614	pmrD	88	9870.42	1.64e-20	8.64	5.68	[]	[[0, 88]]	1	5.1e-46	1982-01-01	CON	beta barrels	Polymyxin B resistance protein	Polymyxin B resistance protein	PmrD	{'CDJ72614': 1}	None	258	Growth	cytosol	1	0	0	1	0	0	1	0	0
CDJ72615	menE	451	50184.1	8.33e-20	5.98	0.44	[]	[[0, 451]]	4	7.60e-20;1.00e-33;1.30e-09;1.20e-17	9-109;132-280;289-349;352-446	CON;CON;CON;CON	a+b complex topology;a/b three-layered sandwiches;beta barrels;a+b two layers	CoA-dependent acyltransferases;Rossmann-like domain in Acetyl-CoA synthetase-like proteins;beta-barrel domain in acetyl-CoA synthetase-like proteins;Alpha-lytic protease prodomain-like	CoA-dependent acyltransferases;Rossmann-like domain in Acetyl-CoA synthetase-like proteins;beta-barrel domain in acetyl-CoA synthetase-like proteins;a+b domain in acetyl-CoA synthetase-like proteins	AMP-binding_1st;AMP-binding_2nd;AMP-binding_3rd;AMP-binding_C	{'CDJ72615': 4}	Mg2+	192	Growth	cytosol	2	0	0	2	0	0	2	0	0
CDJ72616	menC	320	35476.2	5.89e-20	4.84	0.94	[]	[[0, 320]]	2	6.50e-44;4.60e-34	1-94;116-294	CON;CON	a+b two layers;a/b barrels	Enolase-N/ribosomal protein;TIM beta/alpha-barrel	Enolase N-terminal domain-like;TIM barrels	MenC;MR_MLE_C_1	{'CDJ72616': 1}	Mg2+	593	Growth	cytosol	5	0	0	5	0	0	5	0	0
CDJ72617	menB	285	31632.8	5.25e-20	5.99	7.37	[[266, 285]]	[[0, 266]]	1	4.7e-62	24-242	CON	a/b three-layered sandwiches	ClpP/crotonase	ClpP/crotonase	ECH_1	{'CDJ72617': 6}	hydrogencarbonate	3887	Growth	cytosol	23	1	0	21	1	0	19	1	0
CDJ72619	menD	556	61366.3	1.02e-19	6.1	0.9	[]	[[0, 556]]	2	1.20e-48;3.50e-77	10-176;219-411	CON;CON	a/b three-layered sandwiches;a/b three-layered sandwiches	Thiamin diphosphate-binding fold (THDP-binding);Rossmann-like	Thiamin diphosphate-binding fold (THDP-binding);DHS-like NAD/FAD-binding domain	TPP_enzyme_N;TPP_enzyme_M_2_1	{'CDJ72619': 2}	thiamine diphosphate;Mg2+;Mn2+	166	Growth	Unknown	9	0	0	9	0	0	9	0	0
CDJ72620	menF	431	48764	8.1e-20	6.61	0.46	[]	[[0, 431]]	1	2.7e-68	161-426	CON	a+b duplicates or obligate multimers	ADC synthase	ADC synthase	Chorismate_bind	{'CDJ72620': 2}	Mg2+	165	Growth	cytosol	6	0	0	6	0	0	6	0	0
CDJ72622	elaA	153	17419.5	2.89e-20	4.72	1.31	[]	[[0, 153]]	1	5.9e-49	3-148	CON	a+b three layers	Nat/Ivy	Acyl-CoA N-acyltransferases (Nat)	Acetyltransf_10_7	{'CDJ72622': 1}	None	462	Growth	cytosol	4	0	0	4	0	0	4	0	0
CDJ72623	rbn	305	32929.2	5.47e-20	5.72	0.66	[]	[[0, 305]]	1	2.2e-78	1-154,205-304	NC	a+b four layers	Metallo-hydrolase/oxidoreductase	Metallo-hydrolase/oxidoreductase	Lactamase_B_2	{'CDJ72623': 2}	Mg2+;Co2+	468	Growth	cytosol	7	0	0	7	0	0	7	0	0
CDJ72636	nuoI	180	20537.5	3.41e-20	5.4	15	[[155, 180]]	[[0, 155]]	1	4.3e-20	57-120	CON	alpha arrays	alpha-helical ferredoxin-like	alpha-helical ferredoxin	Fer4_21_1	{'CDJ72642': 1, 'CDJ72641': 1, 'CDJ72640': 1, 'CDJ72639': 1, 'CDJ72638': 1, 'CDJ72636': 1}	Mg2+;a [2Fe-2S] iron-sulfur cluster;a [4Fe-4S] iron-sulfur cluster;Ca2+;FMN	2352	No Info Available	inner membrane	1	0	0	1	0	0	1	0	0
CDJ72638	nuoG	908	100298	1.67e-19	5.85	0.33	[]	[[0, 908]]	6	1.80e-20;1.90e-23;1.00e-26;1.50e-09;2.70e-21;1.40e-11	1-77;82-122;140-209;225-274;278-356,538-638;824-888	CON;CON;CON;CON;NC;CON	a+b two layers;extended segments;a+b two layers;a+b two layers;a/b three-layered sandwiches;beta barrels	beta-Grasp;iron-sulfur center-binding helical hairpin;4Fe-4S ferredoxin;Formate dehydrogenase/DMSO reductase, domain 1;Rossmann-like;cradle loop barrel	Ubiquitin-like;iron-sulfur center-binding helical hairpin;4Fe-4S ferredoxin;Formate dehydrogenase/DMSO reductase, domain 1;Formate dehydrogenase/DMSO reductase, domains 2 and 3;double psi	Fer2_4;NADH-G_4Fe-4S_3;PRK09129;Molybdop_Fe4S4;Molybdopterin_2nd;Molydop_binding	{'CDJ72642': 1, 'CDJ72641': 1, 'CDJ72640': 1, 'CDJ72639': 1, 'CDJ72638': 1, 'CDJ72636': 1}	Mg2+;a [2Fe-2S] iron-sulfur cluster;a [4Fe-4S] iron-sulfur cluster;Ca2+;FMN	2657	Growth	cytosol;inner membrane	45	0	0	43	0	0	39	0	0
CDJ72639	nuoF	445	49291.9	8.19e-20	6.44	3.6	[]	[[0, 445]]	2	4.60e-96;5.80e-34	28-235;334-425	CON;CON	a/b three-layered sandwiches;alpha bundles	Nqo1 FMN-binding domain-like;Bromodomain-like	Nqo1 FMN-binding domain-like;Nqo1C-terminal domain-like	Complex1_51K;NADH_4Fe-4S	{'CDJ72642': 1, 'CDJ72641': 1, 'CDJ72640': 1, 'CDJ72639': 1, 'CDJ72638': 1, 'CDJ72636': 1}	Mg2+;a [2Fe-2S] iron-sulfur cluster;a [4Fe-4S] iron-sulfur cluster;Ca2+;FMN	2470	Growth	inner membrane	17	0	0	17	0	0	17	0	0
CDJ72640	nuoE	166	18589.8	3.09e-20	5.4	6.02	[]	[[0, 166]]	2	1.60e-19;1.80e-28	19-83;84-166	CON;CON	alpha bundles;a+b three layers	NQO2 helical bundle domain;Thioredoxin-like	NQO2 helical bundle domain;Thioredoxin-like	2Fe-2S_thioredx_N;2Fe-2S_thioredx_C	{'CDJ72642': 1, 'CDJ72641': 1, 'CDJ72640': 1, 'CDJ72639': 1, 'CDJ72638': 1, 'CDJ72636': 1}	Mg2+;a [2Fe-2S] iron-sulfur cluster;a [4Fe-4S] iron-sulfur cluster;Ca2+;FMN	3963	Growth	inner membrane	14	0	0	14	0	0	13	0	0
CDJ72644	lrhA	312	34593.4	5.74e-20	5.24	7.37	[[294, 312]]	[[0, 294]]	2	5.80e-25;2.80e-11	12-88;98-271	CON;CON	alpha arrays;a/b three-layered sandwiches	HTH;Periplasmic binding protein-like II	winged;Periplasmic binding protein-like II	HTH_1;LysR_substrate	{'CDJ72644': 1}	None	962	Growth	cytosol	4	0	0	4	0	0	4	0	0
CDJ72645	yfbQ	405	45516.8	7.56e-20	5.85	1.98	[]	[[0, 405]]	2	4.00e-69;3.00e-36	22-290;304-404	CON;CON	a/b three-layered sandwiches;a+b two layers	PLP-dependent transferases;C-terminal domain in some PLP-dependent transferases	PLP-dependent transferases;C-terminal domain in some PLP-dependent transferases	Aminotran_1_2_N;Aminotran_1_2_C_11	{'CDJ72645': 2}	None	2267	Growth	cytosol	9	0	0	9	0	0	9	0	0
CDJ72646	yfbR	199	22707.8	3.77e-20	5.52	6.03	[]	[[0, 199]]	1	2.3e-48	3-184	CON	alpha complex topology	PDEase-like	HD-domain/PDEase-like	HD_3	{'CDJ72646': 2}	Co2+	616	Growth	cytosol	3	0	0	3	0	0	3	0	0
CDJ72648	yfbT	216	23007.2	3.82e-20	5.74	0.93	[]	[[0, 216]]	1	2.2e-50	4-203	CON	a/b three-layered sandwiches	HAD domain-like	HAD-like	HAD_2	{'CDJ72648': 1}	Mg2+	488	Growth	cytosol	16	0	0	16	0	0	15	0	0
CDJ72649	yfbU	164	19536	3.24e-20	6.07	2.44	[]	[[0, 164]]	2	1.50e-33;2.40e-57	2-49;56-163	CON;CON	alpha duplicates or obligate multimers;alpha arrays	YfbU-like, N-terminal subdomain;YfbU-like, C-terminal subdomain	YfbU-like, N-terminal subdomain;YfbU-like, C-terminal subdomain	YfbU_N;YfbU_C	{'CDJ72649': 1}	None	2882	Growth	cytosol	14	0	0	12	0	0	12	0	0
CDJ72651	ackA	400	43289.9	7.19e-20	5.85	0.75	[]	[[0, 400]]	2	3.20e-70;2.40e-77	5-199;202-398	CON;CON	mixed a+b and a/b;mixed a+b and a/b	Ribonuclease H-like;Ribonuclease H-like	Ribonuclease H-like;Ribonuclease H-like	Acetate_kinase_N;Acetate_kinase_C	{'CDJ72651': 1}	None	No Info Available	No Info Available	Unknown	119	4	1	110	4	1	74	2	0
CDJ72652	pta	714	77171.2	1.28e-19	5.28	9.8	[[0, 67]]	[[67, 714]]	3	1.50e-08;4.90e-14;2.40e-137	8-141;234-343;395-710	CON;CON;CON	a/b three-layered sandwiches;a/b three-layered sandwiches;a/b three-layered sandwiches	P-loop domains-like;MurF and HprK N-domain-like;Isocitrate/Isopropylmalate dehydrogenase-like	P-loop containing nucleoside triphosphate hydrolases;MurF and HprK N-domain-like;Isocitrate/Isopropylmalate dehydrogenase-like	AAA_26;DRTGG;PTA_PTB	{'CDJ72652': 6}	None	13861	Growth	cytosol	116	1	0	111	1	0	89	1	0
CDJ72654	yfcD	180	20375.6	3.38e-20	4.7	7.22	[]	[[0, 180]]	1	1.9e-19	38-154	CON	a+b two layers	beta-Grasp	Nudix	NUDIX_1	{'CDJ72654': 1}	None	3558	Growth	cytosol	9	0	0	9	0	0	5	0	0
CDJ72655	yfcE	184	20121.8	3.34e-20	5.63	1.09	[]	[[0, 184]]	1	1.1e-41	2-167	CON	a+b four layers	Carbon-nitrogen hydrolase-like	Metallo-dependent phosphatases	Metallophos_2	{'CDJ72655': 4}	None	1823	Growth	cytosol	8	0	0	8	0	0	8	0	0
CDJ72658	folX	120	14081.9	2.34e-20	6.51	3.33	[]	[[0, 120]]	1	8.2e-32	7-118	CON	a+b two layers	T-fold	Tetrahydrobiopterin biosynthesis enzymes-like	FolB	{'CDJ72658': 8}	Mg2+	4838	Growth	cytosol	9	0	0	9	0	0	9	0	0
CDJ72665	argT	260	27991.3	4.65e-20	5.62	7.69	[[0, 20]]	[[20, 260]]	2	1.90e-42;1.30e-24	27-111,216-253;115-207	NC;IS	a/b three-layered sandwiches;a/b three-layered sandwiches	Periplasmic binding protein-like II;Periplasmic binding protein-like II	Periplasmic binding protein-like II;Periplasmic binding protein-like II	SBP_bac_3_1st;SBP_bac_3_2nd	{'CDJ72663': 1, 'CDJ72661': 2, 'CDJ72662': 1, 'CDJ72665': 1}	None	427	Growth	periplasmic space	8	0	0	8	0	0	8	0	0
CDJ72666	ubiX	189	20694.8	3.44e-20	6.28	1.06	[]	[[0, 189]]	1	1.5e-42	2-174	CON	a/b three-layered sandwiches	Homo-oligomeric flavin-containing Cys decarboxylases, HFCD	Homo-oligomeric flavin-containing Cys decarboxylases, HFCD	Flavoprotein	{'CDJ72666': 1}	None	268	Growth	cytosol	0	0	0	0	0	0	0	0	0
CDJ72667	purF	505	56487.4	9.38e-20	5.32	1.98	[]	[[0, 505]]	2	3.00e-64;8.50e-27	2-242;271-425	CON;CON	a+b four layers;a/b three-layered sandwiches	Ntn/PP2C;PRTase-like	Class II glutamine amidotransferases;PRTase-like	GATase_2_1st;Pribosyltran	{'CDJ72667': 4}	Mg2+	1339	Growth	cytosol	12	0	0	12	0	0	11	0	0
CDJ72669	dedD	220	22938.2	3.81e-20	7.8	46.82	[[40, 137]]	[[0, 40], [137, 220]]	1	5.6e-09	144-206	CON	a+b two layers	Alpha-beta plaits	Sporulation related repeat (SPOR)	SPOR	{'CDJ72669': 1}	None	937	Growth	inner membrane	3	0	0	3	0	0	3	0	0
CDJ72670	folC	422	45405.1	7.54e-20	5.5	2.84	[]	[[0, 422]]	2	1.00e-55;4.30e-27	50-283;287-412	CON;CON	a/b three-layered sandwiches;a/b three-layered sandwiches	P-loop domains-like;Flavodoxin-like	P-loop containing nucleoside triphosphate hydrolases;CheY-like	Mur_ligase_M;Mur_ligase_C	{'CDJ72670': 1}	Mg2+;K+	1458	No Growth	cytosol	12	0	0	12	0	0	12	0	0
CDJ72673	truA	270	30399.2	5.05e-20	8.68	2.22	[]	[[0, 270]]	1	3.1e-95	11-255	CON	a+b two layers	Alpha-beta plaits	Pseudouridine synthase	PseudoU_synth_1	{'CDJ72673': 2}	None	895	Growth	cytosol	5	0	0	5	0	0	5	0	0
CDJ72674	usg	337	36363.7	6.04e-20	4.38	2.67	[]	[[0, 337]]	2	1.30e-32;9.40e-44	6-133;134-315	CON;CON	a/b three-layered sandwiches;a+b two layers	Rossmann-like;FwdE/GAPDH domain-like	NAD(P)-binding Rossmann-fold domains;Glyceraldehyde-3-phosphate dehydrogenase-like, C-terminal domain	Semialdhyde_dh;Semialdhyde_dhC	{'CDJ72674': 1}	None	2191	No Info Available	cytosol	17	0	0	17	0	0	15	0	0
CDJ72675	pdxB	378	41367.1	6.87e-20	6.23	0.53	[]	[[0, 378]]	3	1.60e-17;1.10e-38;8.20e-42	1-105;109-256;251-372	CON;CON;CON	a/b three-layered sandwiches;a/b three-layered sandwiches;a+b two layers	Rossmann-like;Rossmann-like;Dimerization domain of erythronate-4-phosphate dehydrogenase PdxB	Formate/glycerate dehydrogenase catalytic domain-like;NAD(P)-binding Rossmann-fold domains;Dimerization domain of erythronate-4-phosphate dehydrogenase PdxB	2-Hacid_dh;2-Hacid_dh_C;DUF3410	{'CDJ72675': 2}	NAD+	1893	Growth	cytosol	33	0	0	31	0	0	31	0	0
CDJ72678	fabB	406	42612.9	7.08e-20	5.35	0.74	[]	[[0, 406]]	2	1.10e-60;4.40e-61	3-251;219-402	CON;CON	a/b three-layered sandwiches;a/b three-layered sandwiches	Thiolase-like;Thiolase-like	Thiolase-like;Thiolase-like	ketoacyl-synt;Ketoacyl-synt_C_1	{'CDJ72678': 2}	None	18626	No Growth	cytosol	109	2	0	91	2	0	77	1	0
CDJ72679	mnmC	668	74433.3	1.24e-19	5.43	4.49	[[0, 16]]	[[16, 668]]	2	9.60e-103;1.50e-12	18-244;267-344,392-474	CON;NC	a/b three-layered sandwiches;a/b barrels	Rossmann-like;TIM beta/alpha-barrel	S-adenosyl-L-methionine-dependent methyltransferases;TIM barrels	Methyltransf_30;FAD_binding_3_1st	{'CDJ72679': 1}	None	227	Growth	cytosol	6	0	0	6	0	0	6	0	0
CDJ72680	yfcL	92	9999.93	1.66e-20	4.26	1.09	[]	[[0, 92]]	None	None	None	None	None	None	None	None	{'CDJ72680': 1}	None	2775	Growth	cytosol	5	0	0	4	0	0	4	0	0
CDJ72681	yfcM	182	21145.3	3.51e-20	4.72	2.2	[]	[[0, 182]]	1	9.46e-63	6-73,91-164	NC	mixed a+b and a/b	Zincin-like	Uncharacterized protein YfcM	EpmC	{'CDJ72681': 1}	None	238	Growth	cytosol	2	0	0	2	0	0	2	0	0
CDJ72683	mepA	274	30136.3	5e-20	8.54	29.56	[[0, 34], [222, 274]]	[[34, 222]]	1	4.2e-78	34-217	CON	a+b two layers	Hedgehog/DD-peptidase	Hedgehog/DD-peptidase	Peptidase_M74	{'CDJ72683': 2}	None	625	Growth	periplasmic space	1	0	0	1	0	0	1	0	0
CDJ72684	aroC	361	39137	6.5e-20	5.81	1.11	[]	[[0, 361]]	1	1.1e-139	9-352	CON	a+b two layers	Chorismate synthase, AroC	Chorismate synthase, AroC	Chorismate_synt	{'CDJ72684': 4}	FMNH2	1258	Growth	cytosol	13	0	0	13	0	0	11	0	0
CDJ72685	prmB	310	35001.3	5.81e-20	4.62	0.32	[]	[[0, 310]]	1	6.1e-26	125-265	CON	a/b three-layered sandwiches	Rossmann-like	S-adenosyl-L-methionine-dependent methyltransferases	Methyltransf_11_2	{'CDJ72685': 1}	None	1886	Growth	cytosol	18	0	0	14	0	0	13	0	0
CDJ72693	sixA	161	17207.6	2.86e-20	4.45	9.94	[[0, 22]]	[[22, 161]]	1	7.4e-16	1968-01-01	CON	a/b three-layered sandwiches	Phosphoglycerate mutase-like	Phosphoglycerate mutase-like	His_Phos_1	{'CDJ72693': 1}	None	1246	Growth	cytosol	2	0	0	2	0	0	2	0	0
CDJ72696	yfcZ	94	10317.6	1.71e-20	4.25	36.17	[[0, 17], [55, 94]]	[[17, 55]]	1	9.3e-33	19-94	CON	a+b two layers	Uncharacterized protein VC_A0919	Uncharacterized protein VC_A0919	DUF406	{'CDJ72696': 1}	None	8490	Growth	cytosol	11	0	0	11	0	0	10	0	0
CDJ72699	vacJ	251	28041.3	4.66e-20	4.89	16.73	[[0, 27], [233, 251]]	[[27, 233]]	None	None	None	None	None	None	None	None	{'CDJ72699': 1}	None	3213	Growth	outer membrane	1	0	0	1	0	0	1	0	0
CDJ72715	dsdA	442	47900	7.95e-20	5.58	1.36	[]	[[0, 442]]	1	1.6e-61	73-427	CON	a/b three-layered sandwiches	Rossmann-like	Tryptophan synthase beta subunit-like PLP-dependent enzymes	PALP	{'CDJ72715': 1}	pyridoxal 5-phosphate	474	Growth	cytosol	15	0	0	15	0	0	15	0	0
CDJ72718	evgA	204	22689.9	3.77e-20	6.83	0.98	[]	[[0, 204]]	2	3.00e-20;1.60e-21	4-116;142-203	CON;CON	a/b three-layered sandwiches;alpha arrays	Flavodoxin-like;HTH	CheY-like;tetra-helical, LuxR-like	Response_reg;GerE	{'CDJ72718': 1}	None	478	Growth	cytosol	11	0	0	11	0	0	11	0	0
CDJ72728	yfdZ	412	46215.7	7.67e-20	7.71	4.61	[]	[[0, 412]]	2	2.00e-75;2.90e-33	28-290;295-394	CON;CON	a/b three-layered sandwiches;a+b two layers	PLP-dependent transferases;C-terminal domain in some PLP-dependent transferases	PLP-dependent transferases;C-terminal domain in some PLP-dependent transferases	Aminotran_1_2_N;Aminotran_1_2_C_1	{'CDJ72728': 2}	None	1203	Growth	cytosol	14	0	0	14	0	0	14	0	0
CDJ72732	fryA	831	92128.9	1.53e-19	5.18	0.36	[]	[[0, 831]]	5	1.80e-14;2.00e-17;1.10e-12;4.80e-91;1.00e-34	11-84;157-247;261-340;371-649;686-826	CON;CON;CON;CON;CON	a+b two layers;alpha arrays;a/b three-layered sandwiches;a/b barrels;a+b three layers	HPr-like;Enzyme I of the PEP:sugar phosphotransferase system HPr-binding (sub)domain;The swivelling beta/beta/alpha domains;TIM beta/alpha-barrel;Phoshotransferase/anion transport protein	HPr-like;Enzyme I of the PEP:sugar phosphotransferase system HPr-binding (sub)domain;The swivelling beta/beta/alpha domain;TIM barrels;Phoshotransferase/anion transport protein	PTS-HPr;PEP-utilisers_N;PEP-utilizers;PEP-utilizers_C;PTS_EIIA_2	{'CDJ72735': 1, 'CDJ72736': 1, 'CDJ72732': 1}	None	6	Growth	cytosol;membrane	1	0	0	1	0	0	1	0	0
CDJ72737	glk	321	34722.7	5.77e-20	6.06	0.62	[]	[[0, 321]]	2	1.20e-38;9.70e-71	4-112;120-299	CON;CON	mixed a+b and a/b;mixed a+b and a/b	Ribonuclease H-like;Ribonuclease H-like	Ribonuclease H-like;Ribonuclease H-like	Glucokinase_N;Glucokinase_C	{'CDJ72737': 1}	None	979	Growth	cytosol	40	1	0	39	1	0	32	0	0
CDJ72746	gltX	471	53815.1	8.94e-20	5.59	3.82	[]	[[0, 471]]	2	1.50e-126;9.60e-53	3-297;300-461	CON;CON	alpha bundles;alpha arrays	Zn-binding domain in glutaminyl-tRNA synthetase;HTH	Zn-binding domain in glutaminyl-tRNA synthetase;An anticodon-binding domain of class I aminoacyl-tRNA synthetases	tRNA-synt_1c_1;gltX	{'CDJ72746': 1}	Mg2+;Zn2+	13429	No Growth	cytosol	71	0	0	68	0	0	53	0	0
CDJ72753	ypeB	72	8414.94	1.4e-20	8.01	2.78	[]	[[0, 72]]	None	None	None	None	None	None	None	None	{'CDJ72753': 1}	None	349	Growth	cytosol	1	0	0	1	0	0	1	0	0
CDJ72754	ligA	671	73605.2	1.22e-19	5.39	0.3	[]	[[0, 671]]	4	7.10e-135;4.60e-40;1.20e-64;9.20e-09	4-316;317-398;420-581;597-661	CON;CON;CON;CON	a+b complex topology;beta barrels;alpha arrays;a/b three-layered sandwiches	Protein kinase/SAICAR synthase/ATP-grasp;OB-fold;HhH/H2TH;BRCT domain	ATP-grasp;Nucleic acid-binding proteins;SAM domain-like;BRCT domain	DNA_ligase_aden;DNA_ligase_OB;HHH_2;PTCB-BRCT	{'CDJ72754': 1}	Mg2+	2004	No Growth	cytosol	34	0	0	34	0	0	29	0	0
CDJ72755	zipA	328	36474.9	6.06e-20	5.6	48.78	[[28, 187]]	[[0, 28], [187, 328]]	1	2.2e-60	191-322	CON	a+b two layers	TBP-like	Cell-division protein ZipA, C-terminal domain	ZipA_C	{'CDJ72755': 1}	None	2128	No Growth	inner membrane	4	0	0	4	0	0	3	0	0
CDJ72758	ptsH	85	9119.26	1.51e-20	5.65	5.88	[]	[[0, 85]]	1	4.9e-35	1982-03-01	CON	a+b two layers	HPr-like	HPr-like	PTS-HPr	{'CDJ73274': 2, 'CDJ72758': 2}	None	54232	Growth	cytosol	34	0	0	30	0	0	24	0	0
CDJ72760	crr	169	18250.8	3.03e-20	4.73	1.18	[]	[[0, 169]]	1	2.5e-57	21-167	CON	a+b complex topology	alpha/beta-Hammerhead/Barrel-sandwich hybrid	Duplicated hybrid motif	PTS_EIIA_1	{'CDJ72760': 2}	None	No Info Available	Growth	inner membrane	62	1	0	57	1	0	41	1	0
CDJ72761	pdxK	283	30847	5.12e-20	5.14	1.06	[]	[[0, 283]]	1	4.2e-25	76-256	CON	a/b three-layered sandwiches	Rossmann-like	Ribokinase-like	PfkB	{'CDJ72761': 2}	Mg2+;K+	1273	Growth	cytosol	9	0	0	9	0	0	9	0	0
CDJ72769	ucpA	263	27849.7	4.62e-20	5.13	4.56	[]	[[0, 263]]	1	4.1e-88	4-254	CON	a/b three-layered sandwiches	Rossmann-like	NAD(P)-binding Rossmann-fold domains	adh_short_C2	{'CDJ72769': 1}	None	820	Growth	Unknown	27	1	0	27	1	0	24	1	0
CDJ72771	murQ	298	31219.6	5.18e-20	5.7	4.03	[[0, 13]]	[[13, 298]]	2	7.80e-49;2.00e-12	28-208;217-258	CON;CON	a/b three-layered sandwiches;alpha arrays	Flavodoxin-like;RuvA-C	Ribosomal protein S2/SIS domain;C-terminal lid domain of glucokinase regulatory protein	PRK12570;murQ_2nd	{'CDJ72771': 2}	None	286	Growth	cytosol	13	0	0	13	0	0	13	0	0
CDJ72774	yfeX	299	33051.9	5.49e-20	5.34	9.7	[[197, 213]]	[[0, 197], [213, 299]]	2	1.30e-26;5.80e-52	4-132;135-292	CON;CON	a+b two layers;a+b two layers	Alpha-beta plaits;Alpha-beta plaits	Dimeric alpha+beta barrel;Dimeric alpha+beta barrel	Dyp_perox_N_1;Dyp_perox_C	{'CDJ72774': 1}	a heme	3527	Growth	cytosol	19	0	0	19	0	0	19	0	0
CDJ72777	ypeA	141	16311.4	2.71e-20	4.83	0.71	[]	[[0, 141]]	1	3e-31	1-127	CON	a+b three layers	Nat/Ivy	Acyl-CoA N-acyltransferases (Nat)	Acetyltransf_10_3	{'CDJ72777': 1}	None	530	Growth	cytosol	2	0	0	2	0	0	2	0	0
CDJ72778	amiA	289	31411.7	5.22e-20	10.1	14.88	[[0, 54]]	[[54, 289]]	1	3.8e-63	58-152,194-276	NC	a/b three-layered sandwiches	Phosphorylase/hydrolase-like	Zn-dependent exopeptidases	Amidase_3	{'CDJ72778': 1}	None	676	Growth	periplasmic space	1	0	0	1	0	0	1	0	0
CDJ72779	hemF	299	34322.2	5.7e-20	5.95	2.68	[]	[[0, 299]]	1	4.6e-126	7-269	CON	a+b three layers	Coproporphyrinogen III oxidase	Coproporphyrinogen III oxidase	Coprogen_oxidas	{'CDJ72779': 2}	Mn2+	221	Growth	cytosol	3	0	0	3	0	0	3	0	0
CDJ72793	yffS	269	29750.6	4.94e-20	5.44	16.36	[[132, 162]]	[[0, 132], [162, 269]]	1	9.4e-08	25-78	CON	alpha arrays	HTH	tetra-helical, lambda repressor-like	HTH_3	{'CDJ72793': 1}	None	777	No Info Available	cytosol	8	0	0	8	0	0	8	0	0
CDJ72806	maeB	759	82416.4	1.37e-19	5.34	0.92	[]	[[0, 759]]	3	2.50e-44;7.90e-84;6.20e-112	18-161;163-406;430-754	CON;CON;CON	a/b three-layered sandwiches;alpha arrays;a/b three-layered sandwiches	Flavodoxin-like;C-terminal domain of Malic enzyme;Isocitrate/Isopropylmalate dehydrogenase-like	Aminoacid dehydrogenase-like, N-terminal domain;C-terminal domain of Malic enzyme;Isocitrate/Isopropylmalate dehydrogenase-like	malic;Malic_M;PTA_PTB	{'CDJ72806': 6}	Mg2+;Mn2+	1216	Growth	Unknown	66	0	0	61	0	0	55	0	0
CDJ72807	talA	316	35658.4	5.92e-20	5.89	3.48	[]	[[0, 316]]	1	2.3e-109	11-312	CON	a/b barrels	TIM beta/alpha-barrel	TIM barrels	TAL_FSA	{'CDJ72807': 1}	None	86	Growth	cytosol	19	0	0	19	0	0	18	0	0
CDJ72810	nudK	191	21748.4	3.61e-20	4.88	4.19	[]	[[0, 191]]	1	5.3e-26	47-174	CON	a+b two layers	beta-Grasp	Nudix	NUDIX_1	{'CDJ72810': 2}	Mg2+	326	Growth	cytosol	6	0	0	6	0	0	6	0	0
CDJ72815	yffB	118	13600.4	2.26e-20	6.09	0.85	[]	[[0, 118]]	1	3.3e-37	1-115	CON	a+b three layers	Thioredoxin-like	Thioredoxin-like	ArsC	{'CDJ72815': 1}	None	2070	Growth	cytosol	11	0	0	11	0	0	10	0	0
CDJ72816	dapE	375	41268.5	6.85e-20	5.31	0.53	[]	[[0, 375]]	2	2.00e-33;4.30e-29	6-189;179-286	CON;CON	a/b three-layered sandwiches;a+b two layers	Phosphorylase/hydrolase-like;Alpha-beta plaits	Zn-dependent exopeptidases;Bacterial exopeptidase dimerisation domain	Peptidase_M20_1st;M20_dimer_1	{'CDJ72816': 2}	Zn2+;Co2+	1286	No Growth	cytosol	19	0	0	19	0	0	19	0	0
CDJ72818	ypfH	232	24854.8	4.13e-20	4.78	4.74	[]	[[0, 232]]	1	4.7e-24	8-195	CON	a/b three-layered sandwiches	alpha/beta-Hydrolases	alpha/beta-Hydrolases	Hydrolase_4	{'CDJ72818': 1}	None	367	Growth	cytosol	2	0	0	2	0	0	2	0	0
CDJ72821	purC	237	26994.7	4.48e-20	5.07	2.11	[]	[[0, 237]]	1	3.3e-71	7-233	CON	a+b complex topology	Protein kinase/SAICAR synthase/ATP-grasp	SAICAR synthase	SAICAR_synt	{'CDJ72821': 3}	None	2986	Growth	cytosol	12	0	0	12	0	0	10	0	0
CDJ72822	bamC	344	36842	6.12e-20	5.34	8.72	[[0, 31]]	[[31, 344]]	2	2.80e-50;4.00e-45	89-211;228-344	CON;CON	a+b two layers;a+b two layers	TBP-like;TBP-like	Bet v1-like;Bet v1-like	Lipoprotein_18_1;Lipoprotein_18	{'CDJ74189': 1, 'CDJ72822': 1, 'CDJ74209': 1, 'CDJ70757': 1, 'CDJ72857': 1}	None	2653	Growth	outer membrane	1	0	0	1	0	0	1	0	0
CDJ72823	dapA	292	31269.6	5.19e-20	5.98	0.69	[]	[[0, 292]]	1	1.2e-100	2-290	CON	a/b barrels	TIM beta/alpha-barrel	TIM barrels	DHDPS	{'CDJ72823': 4}	None	4514	No Growth	cytosol	29	0	0	29	0	0	25	0	0
CDJ72824	gcvR	190	20768.4	3.45e-20	5.39	8.42	[[176, 190]]	[[0, 176]]	2	7.00e-10;2.00e-10	10-54;100-176	CON;CON	a+b two layers;a+b two layers	Alpha-beta plaits;Alpha-beta plaits	ACT-like;ACT-like	ACT_6;ACT_6	{'CDJ72824': 1}	None	583	Growth	cytosol	6	0	0	6	0	0	4	0	0
CDJ72825	bcp	156	17633.7	2.93e-20	5.03	5.77	[]	[[0, 156]]	1	5.1e-51	6-154	CON	a+b three layers	Thioredoxin-like	Thioredoxin-like	AhpC-TSA	{'CDJ72825': 1}	None	9932	Growth	cytosol	30	0	0	28	0	0	21	0	0
CDJ72839	yfgC	487	53907.3	8.95e-20	7.08	2.05	[]	[[0, 487]]	2	2.00e-18;6.00e-12	91-254;308-428	CON;CON	mixed a+b and a/b;alpha superhelices	Zincin-like;Repetitive alpha hairpins	Metalloproteases (zincins) catalytic domain;Ankyrin repeat	Peptidase_M48;TPR_11_6	{'CDJ72839': 1}	None	181	Growth	periplasmic space;membrane	6	0	0	6	0	0	6	0	0
CDJ72840	yfgD	119	13398.4	2.22e-20	5.89	3.36	[]	[[0, 119]]	1	2.2e-43	5-117	CON	a+b three layers	Thioredoxin-like	Thioredoxin-like	ArsC	{'CDJ72840': 1}	None	5293	Growth	cytosol	15	0	0	14	0	0	11	0	0
CDJ72841	hda	248	28369.4	4.71e-20	5.22	0.81	[]	[[0, 248]]	2	1.80e-41;9.70e-34	33-178;182-246	CON;CON	a/b three-layered sandwiches;alpha arrays	P-loop domains-like;Histone-like	P-loop containing nucleoside triphosphate hydrolases;AAA+ ATPase lid domain	Bac_DnaA_N;PRK08084	{'CDJ72841': 1}	None	188	Growth	inner membrane;cytosol	1	0	0	1	0	0	1	0	0
CDJ72843	upp	208	22533	3.74e-20	5.32	0.96	[]	[[0, 208]]	1	1.7e-72	4-206	CON	a/b three-layered sandwiches	PRTase-like	PRTase-like	UPRTase	{'CDJ72843': 3}	Mg2+	18345	Growth	cytosol	43	0	0	41	0	0	32	0	0
CDJ72845	purN	212	23238	3.86e-20	5.52	2.36	[]	[[0, 212]]	1	4.3e-70	1-193	CON	a/b three-layered sandwiches	Formyltransferase	Formyltransferase	Formyl_trans_N	{'CDJ72845': 1}	None	753	Growth	cytosol	4	0	0	4	0	0	4	0	0
CDJ72852	guaA	525	58678.5	9.74e-20	5.24	2.48	[]	[[0, 525]]	3	9.10e-51;4.90e-46;2.30e-58	9-203;211-404;405-525	CON;CON;CON	a/b three-layered sandwiches;a/b three-layered sandwiches;a+b two layers	Flavodoxin-like;HUP domain-like;Alpha-lytic protease prodomain-like	Class I glutamine amidotransferase-like;HUP domains;GMP synthetase C-terminal dimerisation domain	GATase;NAD_synthase;GMP_synt_C	{'CDJ72852': 2}	Mg2+	21887	Growth	cytosol	93	0	0	81	0	0	73	0	0
CDJ72853	guaB	488	52021.9	8.64e-20	6.02	0.82	[]	[[0, 488]]	2	1.80e-142;1.10e-35	4-89,216-463;92-204	NC;IS	a/b barrels;a+b duplicates or obligate multimers	TIM beta/alpha-barrel;CBS-domain	TIM barrels;CBS-domain	IMPDH_1st;IMPDH_2nd	{'CDJ72853': 4}	None	25233	Growth	cytosol	64	0	0	60	0	0	56	0	0
CDJ72854	xseA	456	51831.6	8.61e-20	9.99	6.36	[[441, 456]]	[[0, 441]]	None	None	None	None	None	None	None	None	{'CDJ72854': 1, 'CDJ70892': 4}	None	559	Growth	cytosol	7	0	0	7	0	0	7	0	0
CDJ72855	yfgJ	71	7994.23	1.33e-20	6.56	2.82	[]	[[0, 71]]	3	2.60e-13;8.00e-06;1.40e-22	1-31;19-37;30-63	CON;CON;CON	few secondary structure elements;beta barrels;few secondary structure elements	Rubredoxin-like;OB-fold;Rubredoxin-like	YfgJ-like;Nucleic acid-binding proteins;YfgJ-like	zinc-ribbons_6;Zn-ribbon_8_2;zinc-ribbons_6	{'CDJ72855': 1}	None	1438	Growth	cytosol	5	0	0	5	0	0	5	0	0
CDJ72856	engA	490	55035.2	9.14e-20	5.6	4.69	[[182, 197]]	[[0, 182], [197, 490]]	3	1.20e-41;1.10e-41;1.50e-32	3-158;204-370;366-459	CON;CON;CON	a/b three-layered sandwiches;a/b three-layered sandwiches;a+b two layers	P-loop domains-like;P-loop domains-like;Alpha-lytic protease prodomain-like	P-loop containing nucleoside triphosphate hydrolases;P-loop containing nucleoside triphosphate hydrolases;Probable GTPase Der, C-terminal domain	MnmE_helical_2nd;MnmE_helical_2nd;KH_dom-like	{'CDJ72856': 1}	None	3289	No Growth	cytosol	16	0	0	16	0	0	16	0	0
CDJ72860	ispG	372	40683.1	6.76e-20	5.87	3.5	[[0, 13]]	[[13, 372]]	2	1.10e-107;1.30e-21	15-258;267-349	CON;CON	a/b barrels;a+b three layers	TIM beta/alpha-barrel;Sulfite reductase hemoprotein (SiRHP), domains 2 and 4	TIM barrels;Sulfite reductase hemoprotein (SiRHP), domains 2 and 4	GcpE_N;GcpE_C	{'CDJ72860': 1}	None	No Info Available	No Info Available	Unknown	23	0	0	23	0	0	23	0	0
CDJ72862	rlmN	384	43085.1	7.15e-20	6.56	2.6	[]	[[0, 384]]	2	3.40e-36;6.70e-53	18-77;108-342	CON;CON	alpha arrays;a/b barrels	HhH/H2TH;TIM beta/alpha-barrel	SAM domain-like;TIM barrels	PRK11194;Radical_SAM	{'CDJ72862': 1}	a [4Fe-4S] iron-sulfur cluster	3887	Growth	cytosol	18	0	0	18	0	0	15	0	0
CDJ72866	sseA	281	30811.5	5.12e-20	4.56	0.71	[]	[[0, 281]]	2	1.70e-32;2.90e-26	7-135;164-278	CON;CON	a/b three-layered sandwiches;a/b three-layered sandwiches	Flavodoxin-like;Flavodoxin-like	Rhodanese/Cell cycle control phosphatase;Rhodanese/Cell cycle control phosphatase	Rhodanese;Rhodanese	{'CDJ72866': 1}	None	858	Growth	cytosol	34	0	0	34	0	0	31	0	0
CDJ72867	sseB	258	28642.2	4.76e-20	4.47	1.55	[]	[[0, 258]]	None	None	None	None	None	None	None	None	{'CDJ72867': 1}	None	1466	Growth	cytosol	6	0	0	6	0	0	6	0	0
CDJ72868	pepB	427	46179.6	7.67e-20	5.6	0.7	[]	[[0, 427]]	1	4.4e-110	108-426	CON	a/b three-layered sandwiches	Phosphorylase/hydrolase-like	Zn-dependent exopeptidases	Peptidase_M17	{'CDJ72868': 6}	None	2611	Growth	cytosol	55	1	0	54	1	0	49	1	0
CDJ72869	iscX	66	7731.48	1.28e-20	4.05	3.03	[]	[[0, 66]]	1	1.4e-37	1965-03-01	CON	alpha arrays	HTH	IscX-like	Fe-S_assembly	{'CDJ72869': 1}	None	4185	Growth	cytosol	7	0	0	7	0	0	7	0	0
CDJ72870	fdx	111	12330.7	2.05e-20	4.49	30.63	[[60, 111]]	[[0, 60]]	1	1.6e-27	17-102	CON	a+b two layers	beta-Grasp	Ubiquitin-like	Fer2	{'CDJ72870': 1}	None	6027	Growth	cytosol	21	0	0	21	0	0	18	1	0
CDJ72872	hscB	171	20137.5	3.34e-20	5.05	1.17	[]	[[0, 171]]	3	9.90e-13;4.90e-06;7.80e-28	2-70;53-111;87-169	CON;CON;CON	alpha bundles;alpha arrays;alpha bundles	Chaperone J-domain;YfbU-like, C-terminal subdomain;YvfG-like	Chaperone J-domain;YfbU-like, C-terminal subdomain;HSC20 (HSCB), C-terminal oligomerisation domain	DnaJ;YfbU_C;HSCB_C	{'CDJ72872': 1}	None	1461	Growth	cytosol	11	0	0	11	0	0	11	0	0
CDJ72873	iscA	107	11555.9	1.92e-20	4.75	4.67	[]	[[0, 107]]	1	2.3e-36	1996-03-01	CON	beta complex topology	HesB-like domain	HesB-like domain	Fe-S_biosyn	{'CDJ72873': 4}	None	5912	Growth	cytosol	13	0	0	13	0	0	12	0	0
CDJ72874	iscU	128	13848.4	2.3e-20	4.82	27.34	[[0, 35]]	[[35, 128]]	1	7.7e-60	3-125	CON	a+b two layers	FAD-linked reductases, C-terminal domain-like	SufE/NifU	NifU_N	{'CDJ72874': 1}	None	13785	Growth	cytosol	26	0	0	25	0	0	20	0	0
CDJ72875	iscS	404	45089	7.49e-20	5.94	2.23	[]	[[0, 404]]	2	5.10e-73;3.80e-47	5-260;266-381	CON;CON	a/b three-layered sandwiches;a+b two layers	PLP-dependent transferases;C-terminal domain in some PLP-dependent transferases	PLP-dependent transferases;C-terminal domain in some PLP-dependent transferases	Aminotran_5_N;Aminotran_5_C	{'CDJ72875': 2}	pyridoxal 5-phosphate	13340	Growth	cytosol	64	2	0	56	2	0	49	2	0
CDJ72877	trmJ	246	27047.6	4.49e-20	5.69	3.66	[]	[[0, 246]]	1	3.9e-38	5-159	CON	a/b three-layered sandwiches	alpha/beta knot	alpha/beta knot	SpoU_methylase	{'CDJ72877': 2}	None	3417	Growth	cytosol	19	0	0	19	0	0	19	0	0
CDJ72878	suhB	267	29171.8	4.84e-20	6.45	3.75	[]	[[0, 267]]	2	3.90e-49;6.90e-36	4-137;143-258	CON;CON	a+b two layers;a/b three-layered sandwiches	a+b domain in carbohydrate phosphatases;Rossmann-like domain in carbohydrate phosphatases	a+b domain in carbohydrate phosphatases;Rossmann-like domain in carbohydrate phosphatases	Inositol_P_N;Inositol_P_C	{'CDJ72878': 1}	Mg2+	11711	No Growth	cytosol	38	0	0	37	0	0	34	0	0
CDJ72896	glyA	417	45316.1	7.53e-20	6.03	0.72	[]	[[0, 417]]	2	2.10e-27;3.10e-55	36-254;282-416	CON;CON	a/b three-layered sandwiches;a+b two layers	PLP-dependent transferases;C-terminal domain in some PLP-dependent transferases	PLP-dependent transferases;C-terminal domain in some PLP-dependent transferases	Aminotran_5_N;SHMT	{'CDJ72896': 2}	pyridoxal 5-phosphate	13787	Growth	cytosol	104	1	0	94	1	0	71	1	0
CDJ72898	glnB	112	12425.3	2.06e-20	5.17	7.14	[]	[[0, 112]]	1	3e-51	1-112	CON	a+b two layers	Alpha-beta plaits	GlnB-like	P-II	{'CDJ72898': 3}	None	5206	Growth	cytosol	9	0	0	9	0	0	9	0	0
CDJ72902	purL	1295	141401	2.35e-19	5.23	2.55	[[305, 323]]	[[0, 305], [323, 1295]]	7	1.90e-62;1.20e-30;1.10e-53;2.40e-23;4.40e-33;8.50e-15;6.60e-110	2-148;167-218;236-424;430-591;647-809;857-971;1040-1292	CON;CON;CON;CON;CON;CON;CON	a+b two layers;alpha arrays;a+b three layers;a+b two layers;a+b three layers;a+b two layers;a/b three-layered sandwiches	Alpha-beta plaits;RuvA-C;Bacillus chorismate mutase-like;Alpha-beta plaits;Bacillus chorismate mutase-like;Alpha-beta plaits;Flavodoxin-like	PurS-like;FGAM synthase PurL, linker domain;PurM N-terminal domain-like;PurM C-terminal domain-like;PurM N-terminal domain-like;PurM C-terminal domain-like;Class I glutamine amidotransferase-like	PRK05297_1st;PRK05297_2nd;AIRS;AIRS_C;AIRS_1;AIRS_C;GATase_5	{'CDJ72902': 1}	Mg2+	1132	Growth	cytosol	47	1	0	47	1	0	46	1	0
CDJ72904	tadA	167	18717.3	3.11e-20	7.13	4.79	[]	[[0, 167]]	1	1.2e-38	8-121	CON	a+b three layers	Cytidine deaminase-like	Cytidine deaminase-like	dCMP_cyt_deam_1	{'CDJ72904': 2}	Zn2+	699	No Growth	cytosol	1	0	0	1	0	0	1	0	0
CDJ72907	yfhL	86	9791.22	1.63e-20	4.86	2.33	[]	[[0, 86]]	1	3.4e-31	1960-02-01	CON	a+b two layers	4Fe-4S ferredoxin	4Fe-4S ferredoxin	Fer4_7_3	{'CDJ72907': 1}	None	773	Growth	cytosol	1	0	0	1	0	0	1	0	0
CDJ72908	acpS	126	14052.1	2.33e-20	9.3	1.59	[]	[[0, 126]]	1	2.9e-40	3-125	CON	a+b three layers	Bacillus chorismate mutase-like	4'-phosphopantetheinyl transferase	ACPS_1	{'CDJ72908': 2}	Mg2+	372	No Growth	cytosol	3	0	0	3	0	0	3	0	0
CDJ72909	pdxJ	243	26384	4.38e-20	5.61	0.41	[]	[[0, 243]]	1	3.5e-110	5-239	CON	a/b barrels	TIM beta/alpha-barrel	TIM barrels	PdxJ	{'CDJ72909': 8}	None	1846	Growth	cytosol	23	0	0	22	0	0	21	0	0
CDJ72911	era	301	33809.7	5.61e-20	6.73	1	[]	[[0, 301]]	2	3.10e-39;2.50e-30	11-169;197-282	CON;CON	a/b three-layered sandwiches;a+b two layers	P-loop domains-like;Alpha-lytic protease prodomain-like	P-loop containing nucleoside triphosphate hydrolases;Prokaryotic type KH domain (KH-domain type II)	MnmE_helical_2nd;KH_2	{'CDJ72911': 1}	None	No Info Available	No Info Available	Unknown	14	0	0	14	0	0	12	0	0
CDJ72912	rnc	226	25549.7	4.24e-20	6.4	3.98	[]	[[0, 226]]	2	2.20e-51;7.20e-22	7-145;154-224	CON;CON	alpha arrays;a+b two layers	RNase III catalytic domain-like;dsRBD-like	RNase III catalytic domain-like;dsRNA-binding domain-like	Ribonucleas_3_3;dsrm	{'CDJ72912': 2}	Mg2+	3393	No Growth	cytosol	22	0	0	22	0	0	21	0	0
CDJ72914	lepA	599	66569.5	1.11e-19	5.4	1	[]	[[0, 599]]	5	5.10e-35;7.40e-18;9.20e-07;6.80e-21;3.10e-50	6-178;186-280;304-370;399-478;479-586	CON;CON;CON;CON;CON	a/b three-layered sandwiches;beta barrels;a+b two layers;a+b two layers;a+b two layers	P-loop domains-like;cradle loop barrel;Alpha-beta plaits;Alpha-beta plaits;GTP-binding protein lepA C-terminal domain-like	P-loop containing nucleoside triphosphate hydrolases;Alanine racemase-C;EF-G C-terminal domain-like;EF-G C-terminal domain-like;GTP-binding protein lepA C-terminal domain	MnmE_helical_2nd;GTP_EFTU_D2;EFG_II;EFG_C;LepA_C	{'CDJ72914': 1}	None	5939	Growth	cytosol;inner membrane	32	2	0	32	2	0	31	2	0
CDJ72916	rseB	318	35749.3	5.94e-20	8.6	32.39	[[0, 28], [228, 318]]	[[28, 228]]	2	5.60e-80;5.60e-43	28-211;221-314	CON;CON	beta meanders;a+b three layers	Lipoprotein localization factors LolAB;Mog1p/PsbP-like	Lipoprotein localization factors LolAB;C-terminal domain in sigma-E factor regulatory protein rseB	MucB_RseB;MucB_RseB_C	{'CDJ72916': 2}	None	493	Growth	periplasmic space	7	0	0	7	0	0	7	0	0
CDJ72921	srmB	444	49913.5	8.29e-20	9.27	15.09	[[379, 444]]	[[0, 379]]	2	4.90e-66;1.80e-19	6-210;243-390	CON;CON	a/b three-layered sandwiches;a/b three-layered sandwiches	P-loop domains-like;P-loop domains-like	P-loop containing nucleoside triphosphate hydrolases;P-loop containing nucleoside triphosphate hydrolases	DEAD;Helicase_C_1	{'CDJ72921': 1}	None	No Info Available	No Info Available	Unknown	24	0	0	24	0	0	22	0	0
CDJ72922	yfiE	293	33242.9	5.52e-20	6.34	0.68	[]	[[0, 293]]	2	3.60e-24;1.90e-26	1-79;90-288	CON;CON	alpha arrays;a/b three-layered sandwiches	HTH;Periplasmic binding protein-like II	winged;Periplasmic binding protein-like II	HTH_1;LysR_substrate	{'CDJ72922': 1}	None	111	Growth	cytosol	1	0	0	1	0	0	1	0	0
CDJ72925	ung	229	25692.9	4.27e-20	6.67	3.93	[]	[[0, 229]]	1	8e-72	18-219	CON	a/b three-layered sandwiches	Uracil-DNA glycosylase-like	Uracil-DNA glycosylase-like	UDG	{'CDJ72925': 1}	None	1058	Growth	cytosol	15	1	0	15	1	0	14	1	0
CDJ72926	yfiF	345	37783.9	6.27e-20	8.94	26.96	[[0, 93]]	[[93, 345]]	2	1.40e-06;5.90e-33	110-177;199-343	CON;CON	a+b three layers;a/b three-layered sandwiches	Bacillus chorismate mutase-like;alpha/beta knot	L30e-like;alpha/beta knot	SpoU_sub_bind;SpoU_methylase	{'CDJ72926': 1}	None	3949	Growth	cytosol	25	0	0	25	0	0	20	0	0
CDJ72927	trxC	139	15554.6	2.58e-20	5	2.16	[]	[[0, 139]]	2	2.80e-23;8.40e-36	1-32;37-137	CON;CON	few secondary structure elements;a+b three layers	Rubredoxin-like;Thioredoxin-like	Rubredoxin-related;Thioredoxin-like	zinc_ribbon_4_1;Thioredoxin	{'CDJ72927': 1}	None	1704	Growth	cytosol	5	0	0	5	0	0	5	0	0
CDJ72928	yfiP	232	25994.7	4.32e-20	8.21	1.29	[]	[[0, 232]]	None	None	None	None	None	None	None	None	{'CDJ72928': 1}	None	478	Growth	Unknown	2	0	0	2	0	0	2	0	0
CDJ72929	yfiQ	886	97986.3	1.63e-19	5.98	1.02	[]	[[0, 886]]	5	1.80e-31;1.50e-16;3.40e-47;2.10e-06;1.60e-18	7-127;125-278;288-446;485-692;729-869	CON;CON;CON;CON;CON	a/b three-layered sandwiches;a/b three-layered sandwiches;a/b three-layered sandwiches;a+b complex topology;a+b three layers	Rossmann-like;Flavodoxin-like;Flavodoxin-like;Protein kinase/SAICAR synthase/ATP-grasp;Nat/Ivy	NAD(P)-binding Rossmann-fold domains;Succinyl-CoA synthetase domains;Succinyl-CoA synthetase domains;ATP-grasp;Acyl-CoA N-acyltransferases (Nat)	CoA_binding_2;Succ_CoA_lig;Ligase_CoA_1;ATP-grasp_2;Acetyltransf_10_4	{'CDJ72929': 4}	None	20	Growth	inner membrane	1	0	0	1	0	0	1	0	0
CDJ72930	pssA	451	52801.1	8.77e-20	9.06	3.55	[[0, 17]]	[[17, 451]]	2	1.60e-13;4.10e-24	35-152;251-410	CON;CON	a+b three layers;a+b three layers	Phospholipase D/nuclease;Phospholipase D/nuclease	Phospholipase D/nuclease;Phospholipase D/nuclease	PLDc_2;PLDc_2	{'CDJ72930': 1}	None	1855	No Growth	cytosol;inner membrane	11	0	0	11	0	0	11	0	0
CDJ72933	murI	285	31001.6	5.15e-20	5.24	6.32	[[0, 18]]	[[18, 285]]	2	2.60e-31;3.80e-34	23-121;128-257	CON;CON	a/b three-layered sandwiches;a/b three-layered sandwiches	Flavodoxin-like;Flavodoxin-like	ATC-like;ATC-like	Asp_Glu_race_N;Asp_Glu_race_C	{'CDJ72933': 1}	None	989	No Growth	Unknown	7	0	0	7	0	0	7	0	0
CDJ72935	trmA	366	41966.5	6.97e-20	5.71	1.37	[]	[[0, 366]]	1	2.1e-12	198-271	CON	a/b three-layered sandwiches	Rossmann-like	S-adenosyl-L-methionine-dependent methyltransferases	Methyltransf_11_1	{'CDJ72935': 1}	None	1907	No Info Available	cytosol	24	0	0	24	0	0	24	0	0
CDJ72938	sthA	466	51559.8	8.56e-20	6.08	0.43	[]	[[0, 466]]	3	1.40e-08;1.10e-36;7.50e-36	7-46;177-335;345-461	CON;CON;CON	a/b three-layered sandwiches;a/b three-layered sandwiches;a+b two layers	Rossmann-like;Rossmann-like;FAD-linked reductases, C-terminal domain-like	FAD/NAD(P)-binding domain;NAD(P)-binding Rossmann-fold domains;FAD/NAD-linked reduatases, dimerisation (C-terminal) domain	Amino_oxidase_1st;Pyr_redox_2;Pyr_redox_dim	{'CDJ72938': 8}	FAD	845	Growth	cytosol	24	0	0	24	0	0	23	0	0
CDJ72939	oxyR	305	34275.6	5.69e-20	5.96	0.66	[]	[[0, 305]]	3	5.70e-29;9.80e-22;7.10e-31	1-79;81-164;170-291	CON;CON;CON	alpha arrays;a/b three-layered sandwiches;a/b three-layered sandwiches	HTH;Periplasmic binding protein-like II;Periplasmic binding protein-like II	winged;Periplasmic binding protein-like II;Periplasmic binding protein-like II	HTH_1;LysR_substrate_1;LysR_substrate_1	{'CDJ72939': 1}	None	No Info Available	No Info Available	bacterial nucleoid;cytosol	9	0	0	9	0	0	9	0	0
CDJ72940	argH	457	50317.6	8.36e-20	5.11	1.09	[]	[[0, 457]]	2	1.70e-80;2.50e-34	108-350;355-433	CON;CON	alpha arrays;alpha arrays	L-aspartase middle domain-like;L-aspartase C-terminal domain-like	L-aspartase middle domain-like;L-aspartase C-terminal domain-like	Lyase_1_C;ASL_C2	{'CDJ72940': 1}	None	337	Growth	cytosol	10	1	0	10	1	0	10	1	0
CDJ72943	argE	383	42346.8	7.03e-20	5.54	1.04	[]	[[0, 383]]	2	1.20e-29;9.70e-23	9-169;185-283	CON;CON	a/b three-layered sandwiches;a+b two layers	Phosphorylase/hydrolase-like;Alpha-beta plaits	Zn-dependent exopeptidases;Bacterial exopeptidase dimerisation domain	Peptidase_M20_1st;M20_dimer	{'CDJ72943': 2}	Zn2+	372	Growth	cytosol	10	0	0	10	0	0	10	0	0
CDJ72944	ppc	883	99061.4	1.64e-19	5.52	4.53	[[690, 708]]	[[0, 690], [708, 883]]	1	1e-99	7-883	CON	a/b barrels	TIM beta/alpha-barrel	TIM barrels	PEPcase	{'CDJ72944': 4}	Mg2+	2530	Growth	cytosol	95	2	0	90	2	0	86	2	0
CDJ72953	fsaB	220	23555	3.91e-20	5.04	0.46	[]	[[0, 220]]	1	1.4e-55	1-212	CON	a/b barrels	TIM beta/alpha-barrel	TIM barrels	TAL_FSA	{'CDJ72953': 1}	None	28	Growth	cytosol	2	0	0	2	0	0	2	0	0
CDJ72954	gldA	367	38711.8	6.43e-20	4.81	0.27	[]	[[0, 367]]	2	2.00e-45;2.60e-71	5-157;160-357	CON;CON	a/b three-layered sandwiches;alpha bundles	Flavodoxin-like;alpha-helical domain in dehydroquinate synthase-like enzymes	Rossmann-like domain in dehydroquinate synthase-like enzymes;alpha-helical domain in dehydroquinate synthase-like enzymes	Fe-ADH_N;Fe-ADH_2	{'CDJ72954': 8}	None	91	Growth	cytosol	5	0	0	5	0	0	5	0	0
CDJ72957	katG	726	80022.8	1.33e-19	5.14	5.79	[[0, 33]]	[[33, 726]]	2	2.40e-82;1.80e-55	61-197,229-280,314-427;452-722	NC;CON	alpha complex topology;alpha complex topology	Heme-dependent peroxidases;Heme-dependent peroxidases	Heme-dependent peroxidases;Heme-dependent peroxidases	peroxidase;peroxidase	{'CDJ72957': 4}	protoheme	2814	Growth	cytosol	71	3	0	68	3	0	60	3	0
CDJ72959	metL	810	88886.6	1.48e-19	5.34	1.11	[]	[[0, 810]]	3	7.50e-41;3.90e-24;5.60e-46	14-68,115-298;458-609;608-791	NC;CON;CON	a/b three-layered sandwiches;a/b three-layered sandwiches;a+b two layers	Carbamate kinase-like;Rossmann-like;FwdE/GAPDH domain-like	Carbamate kinase-like;NAD(P)-binding Rossmann-fold domains;Glyceraldehyde-3-phosphate dehydrogenase-like, C-terminal domain	AA_kinase;NAD_binding_3;Homoserine_dh	{'CDJ72959': 2}	None	972	Growth	cytosol	32	0	0	32	0	0	31	0	0
CDJ72960	metB	386	41549.9	6.9e-20	6.01	4.92	[[0, 18]]	[[18, 386]]	2	3.10e-90;4.40e-48	5-248;251-381	CON;CON	a/b three-layered sandwiches;a+b two layers	PLP-dependent transferases;C-terminal domain in some PLP-dependent transferases	PLP-dependent transferases;C-terminal domain in some PLP-dependent transferases	Cys_Met_Meta_PP_N;Cys_Met_Meta_PP_C	{'CDJ72960': 4}	pyridoxal 5-phosphate	183	Growth	cytosol	5	0	0	5	0	0	5	0	0
CDJ72961	metJ	105	12140.6	2.02e-20	5.4	7.62	[]	[[0, 105]]	1	4.2e-57	1993-07-01	CON	alpha arrays	HTH	Ribbon-helix-helix	MetJ	{'CDJ72961': 1}	None	6612	Growth	cytosol	13	0	0	13	0	0	7	0	0
CDJ72963	rpmE	70	7870.99	1.31e-20	9.46	11.43	[]	[[0, 70]]	1	9.3e-33	1962-01-01	CON	few secondary structure elements	Ribosomal protein L31p	Ribosomal protein L31p	Ribosomal_L31	{'CDJ73575': 1, 'CDJ74220': 1, 'CDJ73557': 1, 'CDJ73554': 1, 'CDJ73555': 1, 'CDJ73566': 1, 'CDJ73569': 1, 'CDJ74221': 1, 'CDJ74434': 1, 'CDJ74219': 1, 'CDJ73633': 1, 'CDJ73564': 1, 'CDJ73573': 1, 'CDJ73561': 1, 'CDJ73580': 1, 'CDJ73570': 1, 'CDJ74199': 1, 'CDJ72111': 1, 'CDJ73677': 1, 'CDJ73559': 1, 'CDJ73556': 1, 'CDJ73565': 1, 'CDJ72542': 1, 'CDJ73678': 1, 'CDJ73237': 1, 'CDJ73562': 1, 'CDJ7357…	None	181267	Growth	cytosol;ribosome	11	0	0	10	0	0	8	0	0
CDJ72964	priA	732	81653.9	1.36e-19	9.05	0.55	[]	[[0, 732]]	5	9.80e-43;2.10e-36;3.20e-27;3.95e-89;3.00e-38	3-101;114-176;198-367;390-451,457-622;633-730	CON;CON;CON;NC;CON	a+b complex topology;alpha arrays;a/b three-layered sandwiches;a/b three-layered sandwiches;a+b two layers	Primosome assembly protein PriA 3' DNA-binding domain;HTH;P-loop domains-like;P-loop domains-like;Alpha-beta plaits	Primosome assembly protein PriA 3' DNA-binding domain;winged;P-loop containing nucleoside triphosphate hydrolases;P-loop containing nucleoside triphosphate hydrolases;Ribosomal protein S10	PRK05580_N;PriA_like;DEAD;Helicase_C_9;PRK05580_C	{'CDJ74285': 6, 'CDJ74574': 3, 'CDJ74432': 2, 'CDJ72964': 1, 'CDJ70936': 1, 'CDJ73788': 1}	None	105	Growth	cytosol	3	0	0	3	0	0	3	0	0
CDJ72965	cytR	341	37819.4	6.28e-20	6.02	9.97	[[0, 33]]	[[33, 341]]	3	1.10e-22;5.50e-29;2.60e-49	10-61;69-183;167-298	CON;CON;CON	alpha arrays;a/b three-layered sandwiches;a/b three-layered sandwiches	HTH;Flavodoxin-like;Flavodoxin-like	tetra-helical, lambda repressor-like;Periplasmic binding protein-like I;Periplasmic binding protein-like I	LacI;Peripla_BP_1_1st_1;Peripla_BP_3	{'CDJ72965': 1}	None	290	Growth	cytosol	1	0	0	1	0	0	1	0	0
CDJ72967	hslV	176	19092.6	3.17e-20	5.96	1.71	[]	[[0, 176]]	1	1.1e-35	2-170	CON	a+b four layers	Ntn/PP2C	Proteasome subunits	Proteasome	{'CDJ72968': [6, 2], 'CDJ72967': [6, 2]}	None	6354	Growth	cytosol	22	0	0	20	0	0	13	0	0
CDJ72970	rraA	161	17360.2	2.88e-20	4.07	3.11	[]	[[0, 161]]	1	1.5e-39	2-154	CON	a/b three-layered sandwiches	The swivelling beta/beta/alpha domains	The swivelling beta/beta/alpha domain	RraA-like	{'CDJ72970': 3}	None	3341	Growth	cytosol	19	0	0	18	0	0	18	0	0
CDJ72971	yiiU	81	9634.7	1.6e-20	4.69	2.47	[]	[[0, 81]]	1	9.5e-07	1963-11-01	CON	alpha bundles	STAT-like	t-snare proteins	PI3K_P85_iSH2	{'CDJ72971': 2}	None	34197	Growth	cytosol	19	0	0	19	0	0	12	0	0
CDJ72973	glpK	502	56230.1	9.34e-20	5.36	0.8	[]	[[0, 502]]	2	1.30e-105;7.80e-88	5-254;256-493	CON;CON	mixed a+b and a/b;mixed a+b and a/b	Ribonuclease H-like;Ribonuclease H-like	Ribonuclease H-like;Ribonuclease H-like	FGGY_N;FGGY_C	{'CDJ72973': 4}	Mg2+	377	Growth	cytosol	144	0	0	119	0	0	95	0	0
CDJ72974	glpX	336	35851.9	5.95e-20	5.33	0.89	[]	[[0, 336]]	2	4.49e-75;1.50e-62	3-128,263-323;114-273	NC;IS	a+b two layers;a/b three-layered sandwiches	a+b domain in carbohydrate phosphatases;Rossmann-like domain in carbohydrate phosphatases	a+b domain in carbohydrate phosphatases;Rossmann-like domain in glpX-like bacterial fructose-1,6-bisphosphatase	FBPase_glpX_1st;FBPase_glpX_2nd	{'CDJ72974': 2}	Mn2+	1029	Growth	cytosol	11	0	0	11	0	0	11	0	0
CDJ72975	fpr	248	27776.6	4.61e-20	6.09	0.81	[]	[[0, 248]]	2	1.40e-23;3.00e-28	4-98;107-234	CON;CON	beta barrels;a/b three-layered sandwiches	cradle loop barrel;Ferredoxin reductase-like, C-terminal NADP-linked domain	Alanine racemase-C;Ferredoxin reductase-like, C-terminal NADP-linked domain	FAD_binding_6;NAD_binding_1	{'CDJ72975': 1}	FAD	674	Growth	cytosol	7	0	0	7	0	0	5	0	0
CDJ72977	yiiS	99	10776.1	1.79e-20	4.55	7.07	[]	[[0, 99]]	1	6.7e-29	19-99	CON	a+b two layers	Uncharacterized protein VC_A0919	Uncharacterized protein VC_A0919	DUF406	{'CDJ72977': 1}	None	750	Growth	cytosol	2	0	0	2	0	0	2	0	0
CDJ72979	yiiQ	199	21762.7	3.61e-20	9	15.58	[[0, 31]]	[[31, 199]]	None	None	None	None	None	None	None	None	{'CDJ72979': 1}	None	200	Growth	Unknown	2	0	0	2	0	0	2	0	0
CDJ72980	tpiA	255	26971.5	4.48e-20	5.64	1.18	[]	[[0, 255]]	1	5.2e-98	1-248	CON	a/b barrels	TIM beta/alpha-barrel	TIM barrels	TIM	{'CDJ72980': 2}	None	11959	Growth	cytosol	59	0	0	56	0	0	43	0	0
CDJ72983	pfkA	320	34841.7	5.79e-20	5.47	0.62	[]	[[0, 320]]	2	2.30e-56;2.20e-41	3-156;140-257	CON;CON	a/b three-layered sandwiches;a/b three-layered sandwiches	Flavodoxin-like;Phosphofructokinase C-terminal domain	Phosphofructokinase N-terminal domain;Phosphofructokinase C-terminal domain	PFK_N;PFK_C	{'CDJ72983': 4}	Mg2+	4667	Growth	cytosol	56	0	0	52	0	0	42	0	0
CDJ72986	cpxR	232	26311.8	4.37e-20	5.39	5.6	[]	[[0, 232]]	2	1.70e-42;8.70e-30	3-116;134-228	CON;CON	a/b three-layered sandwiches;alpha arrays	Flavodoxin-like;HTH	CheY-like;winged	Response_reg;Trans_reg_C	{'CDJ72986': 1}	None	2893	Growth	cytosol	8	0	0	8	0	0	8	0	0
CDJ72988	yiiM	224	25342.4	4.21e-20	5.71	0.89	[]	[[0, 224]]	1	1.2e-69	33-198	CON	beta barrels	cradle loop barrel	PK beta-barrel domain-like	MOSC	{'CDJ72988': 2}	None	722	Growth	cytosol	6	0	0	6	0	0	6	0	0
CDJ72990	sodA	206	23096.8	3.84e-20	6.44	3.4	[]	[[0, 206]]	2	6.40e-41;9.20e-45	3-90;93-203	CON;CON	alpha bundles;a+b three layers	Long alpha-hairpin;Fe,Mn superoxide dismutase (SOD)-C	Fe,Mn superoxide dismutase (SOD), N-terminal domain;Fe,Mn superoxide dismutase (SOD)-C	Sod_Fe_N;Sod_Fe_C	{'CDJ72990': 2}	Mn2+	50220	Growth	cytosol	80	0	0	72	0	0	55	0	0
CDJ73003	fdhD	277	30559.7	5.07e-20	6.01	3.97	[]	[[0, 277]]	2	1.20e-37;9.90e-53	23-93;145-275	CON;CON	a+b two layers;a+b three layers	beta-Grasp;Cytidine deaminase-like	FdhD/NarQ beta-grasp fold domain;Cytidine deaminase-like	FdhD-NarQ_N;FdhD-NarQ_C	{'CDJ73003': 2}	None	652	Growth	cytosol	2	0	0	2	0	0	2	0	0
CDJ73004	fdoG	1016	112488	1.87e-19	6.88	0.89	[]	[[0, 1016]]	4	3.50e-25;2.60e-60;2.20e-53;3.00e-38	44-104;205-308,344-447;392-471,516-701,737-783,822-850;886-1015	CON;NC;NC;CON	a+b two layers;a/b three-layered sandwiches;a/b three-layered sandwiches;beta barrels	Formate dehydrogenase/DMSO reductase, domain 1;Rossmann-like;Rossmann-like;cradle loop barrel	Formate dehydrogenase/DMSO reductase, domain 1;Formate dehydrogenase/DMSO reductase, domains 2 and 3;Formate dehydrogenase/DMSO reductase, domains 2 and 3;double psi	Molybdop_Fe4S4;Molybdopterin_1st_1;Molybdopterin_2nd;Molydop_binding	{'CDJ73004': 1, 'CDJ73005': 1, 'CDJ73006': 1}	bis(guanylyl molybdopterin) cofactor	219	Growth	periplasmic space;cytosol	32	0	0	32	0	0	31	0	0
CDJ73005	fdoH	300	33100.1	5.5e-20	5.17	12.67	[[0, 18], [281, 300]]	[[18, 281]]	4	2.00e-22;6.80e-23;9.40e-17;1.40e-14	30-119;101-159;125-205;250-276	CON;CON;CON;CON	a+b two layers;a+b two layers;a+b two layers;extended segments	4Fe-4S ferredoxin;4Fe-4S ferredoxin;4Fe-4S ferredoxin;Iron-sulfur subunit of formate dehydrogenase N, transmembrane anchor	4Fe-4S ferredoxin;4Fe-4S ferredoxin;4Fe-4S ferredoxin;Iron-sulfur subunit of formate dehydrogenase N, transmembrane anchor	Fer4_11_1;Fer4_11;Fer4_11_1;Form-deh_trans	{'CDJ73004': 1, 'CDJ73005': 1, 'CDJ73006': 1}	bis(guanylyl molybdopterin) cofactor	209	Growth	inner membrane	7	0	0	7	0	0	7	0	0
CDJ73007	fdhE	309	34746.3	5.77e-20	5.03	8.74	[[0, 18]]	[[18, 309]]	3	1.80e-53;1.60e-11;4.30e-22	32-170;194-222;240-290	CON;CON;CON	alpha bundles;few secondary structure elements;few secondary structure elements	FdhE-like;Rubredoxin-like;Rubredoxin-like	FdhE-like;Rubredoxin-related;Rubredoxin-related	FdhE_1st;FdhE_2nd;FdhE_3rd	{'CDJ73007': 2}	None	2005	Growth	cytosol	29	0	0	29	0	0	29	0	0
CDJ73010	yiiD	329	37093.9	6.16e-20	5.92	6.08	[]	[[0, 329]]	2	1.40e-21;2.00e-47	49-145;176-313	CON;CON	a+b three layers;a+b two layers	Nat/Ivy;Thioesterase/thiol ester dehydrase-isomerase-like	Acyl-CoA N-acyltransferases (Nat);Thioesterase/thiol ester dehydrase-isomerase	Acetyltransf_10;YiiD_C	{'CDJ73010': 1}	None	484	Growth	cytosol	5	0	0	5	0	0	5	0	0
CDJ73013	yihX	199	22731.5	3.77e-20	5.18	0.5	[]	[[0, 199]]	1	4.9e-33	4-190	CON	a/b three-layered sandwiches	HAD domain-like	HAD-like	HAD_2	{'CDJ73013': 1}	Mg2+	441	Growth	cytosol	11	1	0	11	1	0	11	1	0
CDJ73014	yihW	261	28507	4.73e-20	5.6	4.98	[]	[[0, 261]]	3	4.20e-10;2.70e-08;8.80e-10	12-64;28-83;79-128	CON;CON;CON	alpha arrays;alpha arrays;a/b three-layered sandwiches	HTH;HTH;Rossmann-like	winged;winged;NagB/RpiA/CoA transferase-like	MarR;GntR;AcetylCoA_hyd_C	{'CDJ73014': 1}	None	522	Growth	cytosol	2	0	0	2	0	0	2	0	0
CDJ73025	yihM	326	36941.4	6.13e-20	5.12	0.61	[]	[[0, 326]]	1	1.7e-21	37-238	CON	a/b barrels	TIM beta/alpha-barrel	TIM barrels	AP_endonuc_2	{'CDJ73025': 1}	None	106	Growth	cytosol	1	0	0	1	0	0	1	0	0
CDJ73028	glnA	469	51903.2	8.62e-20	5.26	0.43	[]	[[0, 469]]	2	7.00e-30;7.80e-98	4-95;104-384	CON;CON	beta barrels;a+b two layers	Ribosomal protein L25-like;Glutamine synthetase-like	Glutamine synthetase, N-terminal domain;Glutamine synthetase/guanido kinase	Gln-synt_N;Gln-synt_C	{'CDJ73028': 12}	Mn2+	2480	Growth	cytosol;membrane	75	1	0	66	1	0	57	1	0
CDJ73030	glnG	469	52254.1	8.68e-20	6.05	0.43	[]	[[0, 469]]	4	3.50e-43;4.30e-34;3.40e-26;2.40e-22	6-120;138-306;309-383;408-468	CON;CON;CON;CON	a/b three-layered sandwiches;a/b three-layered sandwiches;alpha arrays;alpha arrays	Flavodoxin-like;P-loop domains-like;Histone-like;HTH	CheY-like;P-loop containing nucleoside triphosphate hydrolases;AAA+ ATPase lid domain;tri-helical	Response_reg;Sigma54_activat;AtoC;HTH_8	{'CDJ73030': 2}	None	137	Growth	cytosol	2	0	0	2	0	0	2	0	0
CDJ73031	hemN	457	52728.4	8.76e-20	5.7	0.44	[]	[[0, 457]]	2	1.70e-46;2.20e-38	52-271;364-441	CON;CON	a/b barrels;alpha arrays	TIM beta/alpha-barrel;HTH	TIM barrels;C-terminal subdomain in oxygen-independent coproporphyrinogen III oxidase HemN	Radical_SAM;HemN_C	{'CDJ73031': 1}	a [4Fe-4S] iron-sulfur cluster	873	Growth	cytosol	18	0	0	18	0	0	18	0	0
CDJ73032	yihI	169	19059	3.16e-20	6.37	62.72	[[0, 95]]	[[95, 169]]	None	None	None	None	None	None	None	None	{'CDJ73032': 2}	None	7289	Growth	cytosol	5	0	0	5	0	0	5	0	0
CDJ73034	polA	928	103117	1.71e-19	5.4	2.91	[[302, 316]]	[[0, 302], [316, 928]]	6	9.10e-60;1.80e-29;2.30e-28;6.00e-48;2.20e-42;1.20e-40	9-158;173-266;328-519;525-695;723-832;827-928	CON;CON;CON;CON;CON;CON	a/b three-layered sandwiches;alpha arrays;mixed a+b and a/b;alpha bundles;alpha arrays;a+b two layers	HAD domain-like;HhH/H2TH;Ribonuclease H-like;fingers domain in bacteriophage RB69-like DNA polymerase I;helical bundle in Bacillus stearothermophilus-like DNA polymerase I;Alpha-beta plaits	PIN domain-like;SAM domain-like;Ribonuclease H-like;fingers domain in bacteriophage RB69-like DNA polymerase I;helical bundle in Bacillus stearothermophilus-like DNA polymerase I;Adenylyl and guanylyl cyclase catalytic domain-like	5_3_exonuc_N;5_3_exonuc;DNA_pol_A_exo1;DNA_pol_A_1st;DNA_pol_A_2nd;DNA_pol_A_3rd	{'CDJ73034': 1}	Mn2+	2028	No Growth	cytosol	66	1	0	65	1	0	57	1	0
CDJ73037	dsbA	208	23104.3	3.84e-20	5.95	9.62	[[0, 21]]	[[21, 208]]	3	3.80e-14;2.10e-25;5.50e-20	2-79;28-84,147-193;88-147	CON;NC;IS	extended segments;a+b three layers;alpha arrays	NC100;Thioredoxin-like;Insertion subdomain in DsbA-like	NC100;Thioredoxin-like;Insertion subdomain in DsbA-like	PRK10954;DSBA_1;DsbA_DsbA	{'CDJ73037': 1}	None	11119	Growth	periplasmic space	28	0	0	27	0	0	21	0	0
CDJ73039	yihD	89	10272.8	1.71e-20	5.18	1.12	[]	[[0, 89]]	1	2.5e-47	1982-02-01	CON	alpha arrays	Uncharacterized protein yihD	Uncharacterized protein yihD	DUF1040	{'CDJ73039': 1}	None	5102	Growth	cytosol	18	0	0	18	0	0	17	0	0
CDJ73044	yigZ	204	21756.6	3.61e-20	5.39	4.9	[]	[[0, 204]]	2	2.50e-52;7.10e-40	7-128;143-190	CON;CON	a+b two layers;a+b two layers	Ribosomal protein S5 domain 2-like;Alpha-beta plaits	Ribosomal protein S5 domain 2-like;EF-G C-terminal domain-like	UPF0029;DUF1949_1	{'CDJ73044': 1}	None	207	Growth	cytosol	1	0	0	1	0	0	1	0	0
CDJ73045	pepQ	443	50175.6	8.33e-20	5.6	0.45	[]	[[0, 443]]	2	2.00e-67;3.80e-54	4-158;162-438	CON;CON	mixed a+b and a/b;a+b duplicates or obligate multimers	Ribonuclease H-like;Creatinase/aminopeptidase-like	Creatinase/prolidase N-terminal domain;Creatinase/aminopeptidase	PRK13607;Peptidase_M24	{'CDJ73045': 2}	Mn2+	2511	Growth	cytosol	37	0	0	33	0	0	26	0	0
CDJ73048	fre	233	26241.7	4.36e-20	5.29	1.72	[]	[[0, 233]]	2	1.60e-14;9.50e-17	5-95;100-215	CON;CON	beta barrels;a/b three-layered sandwiches	cradle loop barrel;Ferredoxin reductase-like, C-terminal NADP-linked domain	Alanine racemase-C;Ferredoxin reductase-like, C-terminal NADP-linked domain	FAD_binding_6;NAD_binding_1	{'CDJ73048': 1}	None	2512	Growth	cytosol	14	0	0	14	0	0	14	0	0
CDJ73049	ubiD	497	55603.1	9.23e-20	5.31	0.6	[]	[[0, 497]]	3	8.60e-47;2.90e-98;1.40e-67	6-103;124-325;326-489	CON;CON;CON	a+b two layers;beta barrels;a+b two layers	N-terminal subdomain in UbiD middle domain;cradle loop barrel;Alpha-lytic protease prodomain-like	N-terminal subdomain in UbiD middle domain;FMN-binding split barrel;UbiD C-terminal domain-like	UbiD_1st;UbiD_2nd;UbiD_3rd	{'CDJ73049': 6}	prenylated FMNH2;Mn2+	1216	No Growth	cytosol;inner membrane	20	1	0	20	1	0	20	1	0
CDJ73050	rfaH	162	18340	3.05e-20	8.55	1.85	[]	[[0, 162]]	2	1.20e-17;8.40e-07	3-96;112-136	CON;CON	a+b two layers;beta barrels	Alpha-beta plaits;SH3	N-utilization substance G protein NusG, N-terminal domain;SH3	NusG;KOW	{'CDJ73050': 1}	None	596	No Info Available	cytosol	2	0	0	2	0	0	2	0	0
CDJ73051	tatD	260	28973.6	4.81e-20	5.18	3.85	[]	[[0, 260]]	1	6.2e-12	72-258	CON	a/b barrels	TIM beta/alpha-barrel	TIM barrels	Amidohydro_2	{'CDJ73051': 1}	Mg2+	254	Growth	cytosol	2	0	0	2	0	0	2	0	0
CDJ73052	tatC	258	28876	4.8e-20	5.29	10.08	[[238, 258]]	[[0, 238]]	1	3e-76	13-231	CON	alpha bundles	Twin arginine protein translocation system component TatC	Twin arginine protein translocation system component TatC	TatC	{'CDJ73053': 1, 'CDJ73052': 1, 'CDJ71086': 1, 'CDJ73054': 1}	None	1148	Growth	inner membrane	1	0	0	1	0	0	1	0	0
CDJ73054	tatA	89	9663.86	1.6e-20	5.73	75.28	[[0, 89]]	[]	1	7.5e-23	1941-05-01	CON	extended segments	Twin-arginine transport (Tat) system component TatA	Twin-arginine transport (Tat) system component TatA	MttA_Hcf106	{'CDJ73053': 1, 'CDJ73052': 1, 'CDJ71086': 1, 'CDJ73054': 1}	None	6336	Growth	cytosol;inner membrane	3	0	0	2	0	0	2	0	0
CDJ73056	yigP	201	22152.3	3.68e-20	5.82	1.49	[]	[[0, 201]]	1	3.6e-07	61-116	CON	a+b two layers	Sterol carrier protein-like	Sterol carrier protein, SCP-related	Alkyl_sulf_C	{'CDJ73811': 1, 'CDJ73056': 1, 'CDJ73934': 1, 'CDJ73933': 1, 'CDJ72585': 1, 'CDJ71121': 1, 'CDJ73057': 1}	None	932	Indeterminate	cytosol	1	0	0	1	0	0	1	0	0
CDJ73057	ubiE	251	28072.9	4.66e-20	7.77	3.19	[]	[[0, 251]]	1	7.5e-51	61-238	CON	a/b three-layered sandwiches	Rossmann-like	S-adenosyl-L-methionine-dependent methyltransferases	Methyltransf_11_1	{'CDJ73811': 1, 'CDJ73056': 1, 'CDJ73934': 1, 'CDJ73933': 1, 'CDJ72585': 1, 'CDJ71121': 1, 'CDJ73057': 1}	None	3618	Growth	cytosol	9	0	0	9	0	0	9	0	0
CDJ73059	udp	253	27158.8	4.51e-20	5.81	1.58	[]	[[0, 253]]	1	1.7e-58	8-251	CON	a/b three-layered sandwiches	Phosphorylase/hydrolase-like	Peptidyl-tRNA hydrolase-like	PNP_UDP_1	{'CDJ73059': 6}	K+	2761	Growth	cytosol	72	2	0	68	1	0	51	1	0
CDJ73060	ysgA	271	29424.8	4.89e-20	5.57	11.07	[[0, 23]]	[[23, 271]]	1	3.7e-43	34-264	CON	a/b three-layered sandwiches	alpha/beta-Hydrolases	alpha/beta-Hydrolases	Hydrolase_4	{'CDJ73060': 1}	None	224	Growth	Unknown	2	0	0	2	0	0	2	0	0
CDJ73064	yigL	266	29707.4	4.93e-20	5.23	0.38	[]	[[0, 266]]	1	4.6e-77	1-263	CON	a+b two layers	Cof C2 cap domain	Cof C2 cap domain	Hydrolase_3	{'CDJ73064': 1}	Mg2+	789	Growth	cytosol	18	0	0	18	0	0	17	0	0
CDJ73068	recQ	609	68362.8	1.14e-19	6.9	1.48	[]	[[0, 609]]	4	3.30e-40;1.40e-12;2.10e-37;3.20e-30	8-196;263-334;408-512;531-603	CON;CON;CON;CON	a/b three-layered sandwiches;a/b three-layered sandwiches;alpha arrays;alpha arrays	P-loop domains-like;P-loop domains-like;HTH;HhH/H2TH	P-loop containing nucleoside triphosphate hydrolases;P-loop containing nucleoside triphosphate hydrolases;winged;SAM domain-like	DEAD;Helicase_C_5;RQC;HRDC	{'CDJ73068': 1}	Mg2+	155	Growth	cytosol;bacterial nucleoid	1	0	0	1	0	0	1	0	0
CDJ73070	yigI	155	17162.6	2.85e-20	6.42	1.94	[]	[[0, 155]]	1	5.3e-32	18-154	CON	a+b two layers	Thioesterase/thiol ester dehydrase-isomerase-like	Thioesterase/thiol ester dehydrase-isomerase	4HBT	{'CDJ73070': 1}	None	1631	Growth	cytosol	5	0	0	5	0	0	5	0	0
CDJ73076	uvrD	720	81988.9	1.36e-19	5.86	2.08	[]	[[0, 720]]	3	1.22e-55;6.50e-111;5.00e-17	20-76,165-271;316-638;673-715	NC;CON;CON	a/b three-layered sandwiches;alpha complex topology;beta barrels	P-loop domains-like;PSPTO4464 C-terminal domain-like;SH3	P-loop containing nucleoside triphosphate hydrolases;PSPTO4464 C-terminal domain-like;SH3	UvrD-helicase;UvrD_C;pcrA	{'CDJ73076': 2}	None	551	Growth	cytosol	13	0	0	13	0	0	11	0	0
CDJ73077	yigB	238	27121.5	4.5e-20	5.99	1.68	[]	[[0, 238]]	1	8.6e-35	10-237	CON	a/b three-layered sandwiches	HAD domain-like	HAD-like	HAD_2	{'CDJ73077': 1}	Mg2	712	Growth	cytosol	2	0	0	2	0	0	2	0	0
CDJ73079	dapF	274	30208.2	5.02e-20	5.86	1.82	[]	[[0, 274]]	2	7.30e-42;9.40e-33	1-125;153-270	CON;CON	a+b complex topology;a+b complex topology	Diaminopimelate epimerase-like;Diaminopimelate epimerase-like	Diaminopimelate epimerase-like;Diaminopimelate epimerase-like	DAP_epimerase;DAP_epimerase	{'CDJ73079': 2}	None	756	Growth	cytosol	7	0	0	7	0	0	7	0	0
CDJ73081	cyaY	106	12231.3	2.03e-20	4.24	3.77	[]	[[0, 106]]	1	8.3e-36	1-105	CON	a+b two layers	Type III secretory system chaperone-like	Frataxin-like	Frataxin_Cyay	{'CDJ73081': 1}	None	4479	Growth	cytosol	20	1	0	20	1	0	13	0	0
CDJ73083	hemC	313	33851.4	5.62e-20	5.31	1.6	[]	[[0, 313]]	3	2.20e-46;2.40e-40;2.40e-33	5-116;103-198;220-306	CON;CON;CON	a/b three-layered sandwiches;a/b three-layered sandwiches;a+b two layers	Periplasmic binding protein-like II;Periplasmic binding protein-like II;dsRBD-like	Periplasmic binding protein-like II;Periplasmic binding protein-like II;Porphobilinogen deaminase (hydroxymethylbilane synthase), C-terminal domain	Porphobil_deam_N;Porphobil_deam_C;Porphobil_deamC	{'CDJ73083': 1}	dipyrromethane	1131	No Growth	cytosol	16	0	0	14	0	0	14	0	0
CDJ73084	hemD	246	27797.6	4.62e-20	5.98	1.22	[]	[[0, 246]]	2	3.20e-11;5.60e-11	41-121;176-245	CON;CON	a/b three-layered sandwiches;a/b three-layered sandwiches	Flavodoxin-like;Flavodoxin-like	Uroporphyrinogen III synthase (U3S, HemD);Uroporphyrinogen III synthase (U3S, HemD)	HEM4;HEM4	{'CDJ73084': 1}	None	136	No Growth	cytosol	4	0	0	4	0	0	4	0	0
CDJ73094	rffA	376	41900.6	6.96e-20	5.76	1.6	[]	[[0, 376]]	2	1.00e-26;4.90e-22	32-209;251-374	CON;CON	a/b three-layered sandwiches;a+b two layers	PLP-dependent transferases;C-terminal domain in some PLP-dependent transferases	PLP-dependent transferases;C-terminal domain in some PLP-dependent transferases	Aminotran_5_N;DegT_DnrJ_EryC1	{'CDJ73094': 4}	pyridoxal 5-phosphate	969	Growth	cytosol	11	0	0	11	0	0	11	0	0
CDJ73095	rffC	224	24220.1	4.02e-20	6.6	1.79	[]	[[0, 224]]	1	7.2e-20	88-219	CON	a+b three layers	Nat/Ivy	Acyl-CoA N-acyltransferases (Nat)	Acetyltransf_10_4	{'CDJ73095': 1}	None	143	Growth	cytosol	3	0	0	3	0	0	3	0	0
CDJ73096	rffH	293	32734	5.44e-20	5.32	3.41	[]	[[0, 293]]	1	1.2e-60	1-238	CON	a/b three-layered sandwiches	Nucleotide-diphospho-sugar transferases	Nucleotide-diphospho-sugar transferases	NTP_transferase	{'CDJ73096': 4}	None	528	Growth	cytosol	7	0	0	7	0	0	7	0	0
CDJ73097	rffG	355	39753.4	6.6e-20	5.63	1.97	[]	[[0, 355]]	1	4.4e-103	3-335	CON	a/b three-layered sandwiches	Rossmann-like	NAD(P)-binding Rossmann-fold domains	GDP_Man_Dehyd	{'CDJ73097': 1}	NAD+ [Gross00;]	868	Growth	cytosol	18	0	0	16	0	0	16	0	0
CDJ73098	wecC	420	45838.2	7.61e-20	5.22	1.19	[]	[[0, 420]]	3	1.20e-11;2.00e-28;1.20e-23	5-136;207-296;315-419	CON;CON;CON	a/b three-layered sandwiches;alpha arrays;a/b three-layered sandwiches	Rossmann-like;6-phosphogluconate dehydrogenase C-terminal domain-like;Rossmann-like	NAD(P)-binding Rossmann-fold domains;6-phosphogluconate dehydrogenase C-terminal domain-like;UDPG/MGDP dehydrogenase C-terminal domain	NAD_binding_2;UDPG_MGDP_dh;UDPG_MGDP_dh_C	{'CDJ73098': 2}	None	1074	Growth	cytosol	21	0	0	21	0	0	19	0	0
CDJ73099	rffE	376	42244.1	7.01e-20	5.92	0.27	[]	[[0, 376]]	2	6.70e-76;3.40e-68	1-181;202-371	CON;CON	a/b three-layered sandwiches;a/b three-layered sandwiches	UDP-Glycosyltransferase/glycogen phosphorylase;UDP-Glycosyltransferase/glycogen phosphorylase	UDP-Glycosyltransferase/glycogen phosphorylase;UDP-Glycosyltransferase/glycogen phosphorylase	Epimerase_2_N;Epimerase_2_C	{'CDJ73099': 2}	None	1326	Growth	cytosol	17	0	0	17	0	0	16	0	0
CDJ73103	trxA	109	11806.5	1.96e-20	4.67	1.83	[]	[[0, 109]]	1	4.9e-37	5-106	CON	a+b three layers	Thioredoxin-like	Thioredoxin-like	Thioredoxin	{'CDJ73103': 1}	None	34622	Growth	cytosol;inner membrane	30	0	0	27	0	0	21	0	0
CDJ73105	gpp	494	54870.5	9.11e-20	5.95	1.22	[]	[[0, 494]]	3	8.70e-40;2.30e-41;1.00e-54	8-126;133-300;308-489	CON;CON;CON	mixed a+b and a/b;mixed a+b and a/b;alpha complex topology	Ribonuclease H-like;Ribonuclease H-like;PDEase-like	Ribonuclease H-like;Ribonuclease H-like;HD-domain/PDEase-like	Ppx-GppA_N;Ppx-GppA_C;PRK10854	{'CDJ73105': 2}	ammonium;Mg2+	286	Growth	cytosol	9	0	0	9	0	0	9	0	0
CDJ73106	rep	673	77023.3	1.28e-19	6.77	1.34	[]	[[0, 673]]	2	6.35e-52;4.30e-101	16-74,161-264;312-635	NC;CON	a/b three-layered sandwiches;alpha complex topology	P-loop domains-like;PSPTO4464 C-terminal domain-like	P-loop containing nucleoside triphosphate hydrolases;PSPTO4464 C-terminal domain-like	UvrD-helicase;UvrD_C	{'CDJ73106': 2}	None	453	Growth	cytosol	6	0	0	6	0	0	6	0	0
CDJ73107	ppiC	93	10231.9	1.7e-20	9.23	2.15	[]	[[0, 93]]	1	1.2e-35	1989-04-01	CON	a+b two layers	FKBP-like	FKBP-like	Rotamase_3	{'CDJ73107': 1}	None	9133	Growth	cytosol	9	0	0	8	0	0	8	0	0
CDJ73108	ilvC	491	54068.4	8.98e-20	5.2	0.61	[]	[[0, 491]]	3	1.20e-67;2.40e-40;3.50e-39	31-209;210-342;351-484	CON;CON;CON	a/b three-layered sandwiches;alpha arrays;alpha arrays	Rossmann-like;6-phosphogluconate dehydrogenase C-terminal domain-like;6-phosphogluconate dehydrogenase C-terminal domain-like	NAD(P)-binding Rossmann-fold domains;6-phosphogluconate dehydrogenase C-terminal domain-like;6-phosphogluconate dehydrogenase C-terminal domain-like	IlvN;IlvC;IlvC	{'CDJ73108': 4}	Mg2+	865	Growth	cytosol	7	0	0	7	0	0	7	0	0
CDJ73110	ilvA	514	56194.6	9.33e-20	5.57	2.33	[]	[[0, 514]]	3	6.40e-89;2.70e-38;1.10e-22	25-318;336-421;432-512	CON;CON;CON	a/b three-layered sandwiches;a+b two layers;a+b two layers	Rossmann-like;Alpha-beta plaits;Alpha-beta plaits	Tryptophan synthase beta subunit-like PLP-dependent enzymes;ACT-like;ACT-like	PALP;Thr_dehydrat_C;Thr_dehydrat_C	{'CDJ73110': 4}	pyridoxal 5-phosphate	346	Growth	cytosol	1	0	0	1	0	0	1	0	0
CDJ73111	ilvD	616	65530.9	1.09e-19	5.59	5.84	[[0, 17]]	[[17, 616]]	2	3.60e-113;6.20e-61	60-357;421-574	CON;CON	alpha arrays;a/b three-layered sandwiches	lvD/EDD N-terminal domain-like;Flavodoxin-like	lvD/EDD N-terminal domain-like;Dehydratase-like	ILVD_EDD_1st;ILVD_EDD_2nd	{'CDJ73111': 2}	a [4Fe-4S] iron-sulfur cluster	579	Growth	cytosol	9	0	0	9	0	0	9	0	0
CDJ73112	ilvE	309	34093.2	5.66e-20	5.54	1.29	[]	[[0, 309]]	2	8.80e-43;3.10e-51	7-128;137-291	CON;CON	a+b two layers;a+b two layers	a+b domain in D-aminoacid aminotransferase-like PLP-dependent enzymes;barrel domain in D-aminoacid aminotransferase-like PLP-dependent enzymes	a+b domain in D-aminoacid aminotransferase-like PLP-dependent enzymes;barrel domain in D-aminoacid aminotransferase-like PLP-dependent enzymes	Aminotran_4_N;Aminotran_4_C	{'CDJ73112': 6}	pyridoxal 5-phosphate	2072	Growth	cytosol	13	0	0	13	0	0	10	0	0
CDJ73116	yifE	112	13133.4	2.18e-20	6.1	28.57	[[89, 112]]	[[0, 89]]	None	None	None	None	None	None	None	None	{'CDJ73116': 1}	None	43279	Growth	cytosol	17	1	0	17	1	0	15	1	0
CDJ73118	yieP	230	26075.8	4.33e-20	5.75	1.74	[]	[[0, 230]]	2	3.10e-22;1.00e-22	11-84;105-226	CON;CON	alpha arrays;alpha bundles	HTH;Fatty acid responsive transcription factor FadR, C-terminal domain	winged;Fatty acid responsive transcription factor FadR, C-terminal domain	GntR;FCD	{'CDJ73118': 1}	None	1032	Growth	cytosol	3	0	0	3	0	0	3	0	0
CDJ73122	rbsK	309	32290.1	5.36e-20	4.99	1.29	[]	[[0, 309]]	1	8.2e-92	7-304	CON	a/b three-layered sandwiches	Rossmann-like	Ribokinase-like	PfkB	{'CDJ73122': 2}	K+;Mg2+	816	Growth	cytosol	43	0	0	43	0	0	33	0	0
CDJ73123	rbsB	296	30950.1	5.14e-20	6.85	2.37	[]	[[0, 296]]	2	1.70e-20;2.00e-33	28-144;150-260	CON;CON	a/b three-layered sandwiches;a/b three-layered sandwiches	Flavodoxin-like;Flavodoxin-like	Periplasmic binding protein-like I;Periplasmic binding protein-like I	Peripla_BP_1_1st_1;Peripla_BP_4_C	None	None	1714	Growth	periplasmic space	138	1	0	128	1	0	79	0	0
CDJ73125	rbsA	501	55041	9.14e-20	5.84	0.4	[]	[[0, 501]]	2	9.70e-57;1.50e-51	5-231;268-485	CON;CON	a/b three-layered sandwiches;a/b three-layered sandwiches	P-loop domains-like;P-loop domains-like	P-loop containing nucleoside triphosphate hydrolases;P-loop containing nucleoside triphosphate hydrolases	ABC_tran;ABC_tran	{'CDJ73125': 2, 'CDJ72291': 2, 'CDJ72293': 1}	None	No Info Available	Growth	inner membrane;cytosol	7	0	0	7	0	0	7	0	0
CDJ73126	rbsD	139	15292.3	2.54e-20	5.93	4.32	[]	[[0, 139]]	1	2.5e-45	5-139	CON	a+b three layers	Bacillus chorismate mutase-like	L30e-like	RbsD_FucU	{'CDJ73126': 10}	None	585	Growth	cytosol	17	0	0	17	0	0	13	0	0
CDJ73128	ravA	498	56388.1	9.36e-20	6.06	4.02	[]	[[0, 498]]	4	2.40e-13;1.30e-37;5.17e-43;2.50e-42	24-156;222-295;306-331,434-497;348-435	CON;CON;NC;IS	a/b three-layered sandwiches;alpha arrays;alpha bundles;beta barrels	P-loop domains-like;Histone-like;Spectrin repeat-like;LARA domain	P-loop containing nucleoside triphosphate hydrolases;AAA+ ATPase lid domain;Triple-helical domain in regulatory ATPase variant A (RavA);LARA domain	Sigma54_activat;PRK13531_1st;DUF3763;PRK13531_2nd	{'CDJ73128': 6}	None	140	Growth	cytosol	1	0	0	1	0	0	1	0	0
CDJ73130	asnA	330	36650.1	6.09e-20	5.45	0.91	[]	[[0, 330]]	1	2.9e-141	11-316	CON	a+b three layers	Class II aaRS and biotin synthetases	Class II aaRS and biotin synthetases	AsnA	{'CDJ73130': 2}	Mg2+	5147	Growth	cytosol	7	0	0	7	0	0	7	0	0
CDJ73132	mioC	147	15807.5	2.62e-20	4.3	0.68	[]	[[0, 147]]	1	5.2e-32	4-143	CON	alpha bundles	Four-helical up-and-down bundle	Cytochromes	Flavodoxin_1	{'CDJ73132': 1}	None	2094	Growth	cytosol	12	0	0	12	0	0	10	0	0
CDJ73133	mnmG	629	69520.4	1.15e-19	6.2	7.15	[[489, 512], [594, 629]]	[[0, 489], [512, 594]]	4	2.60e-23;8.30e-57;2.00e-40;2.00e-34	7-159,275-276,356-394;199-328;437-556;545-619	NC;IS;CON;CON	a/b barrels;a+b two layers;alpha arrays;alpha arrays	TIM beta/alpha-barrel;FAD-linked reductases, C-terminal domain-like;C-terminal helical domain in tRNA modifying enzyme GidA;HhH/H2TH	TIM barrels;FAD-linked reductases-C;C-terminal helical domain in tRNA modifying enzyme GidA;SAM domain-like	FAD_binding_3_1st;GIDA;GIDA_assoc_1st;GIDA_assoc_2nd	{'CDJ73168': 2, 'CDJ73133': 2}	FAD	2316	Growth	cytosol	21	0	0	21	0	0	21	0	0
CDJ73134	gidB	207	23430.8	3.89e-20	6.06	0.48	[]	[[0, 207]]	1	4.2e-73	10-205	CON	a/b three-layered sandwiches	Rossmann-like	S-adenosyl-L-methionine-dependent methyltransferases	GidB	{'CDJ73134': 1}	None	2210	Growth	cytosol	9	0	0	9	0	0	9	0	0
CDJ73138	atpF	156	17263.8	2.87e-20	5.99	1.92	[]	[[0, 156]]	1	2.9e-51	12-136	CON	extended segments	F-type ATP synthase subunit b	F-type ATP synthase subunit b	ATP-synt_B	{'CDJ73137': 10, 'CDJ73138': 2, 'CDJ73136': 1}	Mg2	17866	Growth	inner membrane	4	0	0	4	0	0	4	0	0
CDJ73139	atpH	177	19332	3.21e-20	4.94	1.7	[]	[[0, 177]]	1	6.1e-47	5-154	CON	alpha bundles	ATPD N-terminal domain-like	N-terminal domain of the delta subunit of the F1F0-ATP synthase	OSCP	{'CDJ73143': 1, 'CDJ73139': 1, 'CDJ73140': 3, 'CDJ73141': 1, 'CDJ73142': 3}	Mg2	9335	Growth	inner membrane	15	0	0	15	0	0	14	0	0
CDJ73140	atpA	513	55221.4	9.17e-20	5.8	0.39	[]	[[0, 513]]	3	6.80e-18;2.00e-113;5.20e-28	27-94;96-377;384-474	CON;CON;CON	beta barrels;a/b three-layered sandwiches;alpha superhelices	cradle loop barrel;P-loop domains-like;C-terminal domain of alpha and beta subunits of F1 ATP synthase	Alanine racemase-C;P-loop containing nucleoside triphosphate hydrolases;C-terminal domain of alpha and beta subunits of F1 ATP synthase	ATP-synt_ab_N;ATP-synt_ab;ATP-synt_ab_C	{'CDJ73143': 1, 'CDJ73139': 1, 'CDJ73140': 3, 'CDJ73141': 1, 'CDJ73142': 3}	Mg2	30696	Growth	inner membrane	87	0	0	84	0	0	70	0	0
CDJ73142	atpD	460	50324.8	8.36e-20	4.9	0.43	[]	[[0, 460]]	3	3.60e-28;4.20e-105;1.70e-39	1-75;77-343;353-458	CON;CON;CON	beta barrels;a/b three-layered sandwiches;alpha superhelices	cradle loop barrel;P-loop domains-like;C-terminal domain of alpha and beta subunits of F1 ATP synthase	Alanine racemase-C;P-loop containing nucleoside triphosphate hydrolases;C-terminal domain of alpha and beta subunits of F1 ATP synthase	ATP-synt_ab_N;ATP-synt_ab;ATP-synt_ab_C	{'CDJ73143': 1, 'CDJ73139': 1, 'CDJ73140': 3, 'CDJ73141': 1, 'CDJ73142': 3}	Mg2	30603	Growth	inner membrane	102	3	0	97	3	0	83	3	0
CDJ73143	atpC	139	15068.1	2.5e-20	5.46	1.44	[]	[[0, 139]]	2	1.80e-17;3.40e-19	7-85;88-135	CON;CON	beta sandwiches;alpha bundles	Epsilon subunit of F1F0-ATP synthase-N;Long alpha-hairpin	Epsilon subunit of F1F0-ATP synthase-N;Epsilon subunit of F1F0-ATP synthase C-terminal domain	ATP-synt_DE_N;ATP-synt_DE	{'CDJ73143': 1, 'CDJ73139': 1, 'CDJ73140': 3, 'CDJ73141': 1, 'CDJ73142': 3}	Mg2	12695	Growth	inner membrane	19	0	0	17	0	0	14	0	0
CDJ73144	glmU	456	49189.5	8.17e-20	6.09	3.73	[]	[[0, 456]]	3	6.90e-62;1.40e-12;1.70e-29	6-235;263-327;324-439	CON;CON;CON	a/b three-layered sandwiches;beta duplicates or obligate multimers;beta duplicates or obligate multimers	Nucleotide-diphospho-sugar transferases;Single-stranded left-handed beta-helix;Single-stranded left-handed beta-helix	Nucleotide-diphospho-sugar transferases;Trimeric LpxA-like enzymes;Trimeric LpxA-like enzymes	NTP_transferase_1;Hexapep_2_1;Hexapep_2_1	{'CDJ73144': 3}	Mg2+	3249	No Growth	cytosol	29	0	0	29	0	0	29	0	0
CDJ73146	pstS	346	37023.4	6.15e-20	8.39	9.25	[[0, 29]]	[[29, 346]]	2	2.10e-13;8.60e-48	32-109;103-278	CON;CON	a/b three-layered sandwiches;a/b three-layered sandwiches	Periplasmic binding protein-like II;Periplasmic binding protein-like II	Periplasmic binding protein-like II;Periplasmic binding protein-like II	PBP_like_2_1st_1;PBP_like_2_2nd	{'CDJ73149': 2, 'CDJ73148': 1, 'CDJ73147': 1, 'CDJ73146': 1}	None	1011	Growth	inner membrane;periplasmic space	13	0	0	13	0	0	13	0	0
CDJ73149	pstB	257	29027	4.82e-20	6.13	2.72	[]	[[0, 257]]	1	2.5e-66	11-243	CON	a/b three-layered sandwiches	P-loop domains-like	P-loop containing nucleoside triphosphate hydrolases	ABC_tran	{'CDJ73149': 2, 'CDJ73148': 1, 'CDJ73147': 1, 'CDJ73146': 1}	None	1847	Growth	inner membrane	3	0	0	3	0	0	3	0	0
CDJ73150	phoU	241	27417.2	4.55e-20	5.14	4.56	[]	[[0, 241]]	2	2.10e-28;3.00e-27	17-114;126-219	CON;CON	alpha bundles;alpha bundles	Spectrin repeat-like;Spectrin repeat-like	PhoU-like (Pfam 01895);PhoU-like (Pfam 01895)	PhoU;PhoU	{'CDJ73150': 2}	None	1185	Growth	cytosol;inner membrane	8	0	0	8	0	0	8	0	0
CDJ73161	yieF	188	20375.3	3.38e-20	5.01	1.6	[]	[[0, 188]]	1	2.4e-40	6-185	CON	a/b three-layered sandwiches	Flavodoxin-like	Flavoproteins	FMN_red	{'CDJ73161': 2}	FMN	702	Growth	cytosol	15	0	0	15	0	0	13	0	0
CDJ73162	yieE	253	28191	4.68e-20	7.79	15.02	[[0, 41]]	[[41, 253]]	None	None	None	None	None	None	None	None	{'CDJ73162': 1}	None	93	Growth	cytosol	1	0	0	1	0	0	1	0	0
CDJ73166	tnaA	471	52772.9	8.76e-20	5.88	0.85	[]	[[0, 471]]	2	4.90e-12;1.20e-56	58-290;329-469	CON;CON	a/b three-layered sandwiches;a+b two layers	PLP-dependent transferases;C-terminal domain in some PLP-dependent transferases	PLP-dependent transferases;C-terminal domain in some PLP-dependent transferases	Aminotran_5_N;Beta_elim_lyase	{'CDJ73166': 4}	pyridoxal 5-phosphate	18	Growth	cytosol	91	0	0	83	0	0	81	0	0
CDJ73168	trmE	454	49230.3	8.18e-20	4.89	3.3	[[0, 14]]	[[14, 454]]	3	2.40e-40;4.40e-47;5.30e-09	3-118;122-288;387-443	CON;CON;CON	a+b two layers;alpha bundles;alpha bundles	Alpha-beta plaits;Four-helical up-and-down bundle;Four-helical up-and-down bundle	Aminomethyltransferase folate-binding domain;TrmE connector domain;TrmE connector domain	TrmE_N;MnmE_helical_1st;MnmE_helical_1st	{'CDJ73168': 2, 'CDJ73133': 2}	FAD	1049	Growth	inner membrane;cytosol	12	0	0	12	0	0	9	0	0
CDJ73171	rnpA	119	13789	2.29e-20	11.81	9.24	[]	[[0, 119]]	1	8.9e-35	14-112	CON	a+b two layers	Ribosomal protein S5 domain 2-like	Ribosomal protein S5 domain 2-like	Ribonuclease_P	{'CDJ73171': 1}	Mg2+	No Info Available	No Info Available	Unknown	5	0	0	5	0	0	5	0	0
CDJ73173	dnaA	467	52550.2	8.73e-20	8.77	13.28	[[72, 130]]	[[0, 72], [130, 467]]	4	2.40e-39;3.50e-63;3.70e-15;1.20e-39	4-92;137-294;297-365;374-465	CON;CON;CON;CON	a+b two layers;a/b three-layered sandwiches;alpha arrays;alpha arrays	Alpha-lytic protease prodomain-like;P-loop domains-like;Histone-like;HTH	Ribosome-binding factor A (RbfA)-related;P-loop containing nucleoside triphosphate hydrolases;AAA+ ATPase lid domain;TrpR	DnaA_N;Bac_DnaA_N;Bac_DnaA_lid;Bac_DnaA_C	{'CDJ73173': 1}	None	840	No Growth	inner membrane;cytosol	6	0	0	6	0	0	6	0	0
CDJ73174	dnaN	366	40586.2	6.74e-20	5.25	0.82	[]	[[0, 366]]	3	2.20e-40;2.50e-37;1.80e-38	1-119;125-236;245-366	CON;CON;CON	a+b two layers;a+b two layers;a+b two layers	DNA clamp;DNA clamp;DNA clamp	DNA clamp;DNA clamp;DNA clamp	DNA_pol3_beta;DNA_pol3_beta_2;DNA_pol3_beta_3	{'CDJ73174': 1, 'CDJ74132': 18}	None	No Info Available	No Info Available	Unknown	17	0	0	17	0	0	16	0	0
CDJ73176	gyrB	804	89948.8	1.49e-19	5.72	2.74	[[424, 438]]	[[0, 424], [438, 804]]	5	2.00e-93;1.00e-65;6.10e-102;3.10e-33;1.10e-72	15-220;221-382;405-547,736-796;534-592;563-729	CON;CON;NC;IS;IS	a+b two layers;a+b two layers;a/b three-layered sandwiches;a+b two layers;a+b complex topology	ATPase domain of HSP90 chaperone/DNA topoisomerase II/histidine kinase-like;Ribosomal protein S5 domain 2-like;HAD domain-like;SSHS domain;DNA gyrase subunit B insertion domain	ATPase domain of HSP90 chaperone/DNA topoisomerase II/histidine kinase;Ribosomal protein S5 domain 2-like;Toprim domain;SSHS domain in type II DNA topoisomerase;DNA gyrase subunit B insertion domain	HATPase_c_1;DNA_gyraseB;DNA_gyraseB_C;gyrB_1st;gyrB_2nd	{'CDJ72584': 2, 'CDJ73176': 2}	Mg2+	5582	No Growth	cytosol	78	3	0	78	3	0	64	3	0
CDJ73177	yidB	132	13786.4	2.29e-20	4.37	37.88	[[54, 132]]	[[0, 54]]	1	8.5e-37	24-106	CON	alpha arrays	HTH	YidB-like	DUF937	{'CDJ73177': 1}	None	916	Growth	Unknown	1	0	0	1	0	0	1	0	0
CDJ73178	yidA	270	29720.8	4.94e-20	5.11	0.37	[]	[[0, 270]]	1	3.1e-82	3-268	CON	a+b two layers	Cof C2 cap domain	Cof C2 cap domain	Hydrolase_3	{'CDJ73178': 1}	Mg2+	1745	Growth	cytosol	18	0	0	17	0	0	15	0	0
CDJ73180	dgoR	229	26079.3	4.33e-20	5.47	1.75	[]	[[0, 229]]	2	3.00e-20;5.10e-31	6-73;98-225	CON;CON	alpha arrays;alpha bundles	HTH;Fatty acid responsive transcription factor FadR, C-terminal domain	winged;Fatty acid responsive transcription factor FadR, C-terminal domain	GntR;FCD	{'CDJ73180': 1}	None	417	Growth	cytosol	4	0	0	4	0	0	4	0	0
CDJ73188	ibpA	137	15773.5	2.62e-20	5.57	10.95	[]	[[0, 137]]	1	5.4e-16	43-122	CON	beta sandwiches	HSP20-like	HSP20-like chaperones	HSP20	{'CDJ73188': 2}	None	2834	Growth	cytosol	1	0	0	1	0	0	1	0	0
CDJ73203	ilvB	562	60439.9	1e-19	5.3	3.38	[]	[[0, 562]]	3	9.60e-62;2.90e-55;3.40e-61	14-178;197-348;365-542	CON;CON;CON	a/b three-layered sandwiches;a/b three-layered sandwiches;a/b three-layered sandwiches	Thiamin diphosphate-binding fold (THDP-binding);Rossmann-like;Thiamin diphosphate-binding fold (THDP-binding)	Thiamin diphosphate-binding fold (THDP-binding);DHS-like NAD/FAD-binding domain;Thiamin diphosphate-binding fold (THDP-binding)	TPP_enzyme_N;TPP_enzyme_M;TPP_enzyme_C	{'CDJ73203': 2, 'CDJ73204': 2}	thiamine diphosphate;FAD;Mg2+	1207	Growth	cytosol	6	0	0	6	0	0	6	0	0
CDJ73209	ade	588	63738.6	1.06e-19	5.23	1.02	[]	[[0, 588]]	2	1.80e-08;7.10e-51	31-116;396-573	CON;CON	beta sandwiches;a+b complex topology	Composite domain of metallo-dependent hydrolases;Adenine deaminase 2 C-terminal domain	Composite domain of metallo-dependent hydrolases;Adenine deaminase 2 C-terminal domain	Urease_alpha_1;Adenine_deam_C	{'CDJ73209': 2}	Fe2+;Mn2+	738	Growth	cytosol	15	0	0	15	0	0	15	0	0
CDJ73223	trmH	229	25342.8	4.21e-20	6.71	0.87	[]	[[0, 229]]	1	1e-44	20-165	CON	a/b three-layered sandwiches	alpha/beta knot	alpha/beta knot	SpoU_methylase	{'CDJ73223': 1}	None	605	Growth	cytosol	3	0	0	3	0	0	3	0	0
CDJ73224	spoT	704	79610.8	1.32e-19	8.81	0.99	[]	[[0, 704]]	5	9.30e-66;4.80e-54;5.90e-29;8.30e-22;2.50e-11	21-190;205-355;389-449;562-619;626-701	CON;CON;CON;CON;CON	alpha complex topology;a+b three layers;a+b two layers;few secondary structure elements;a+b two layers	PDEase-like;Nucleotidyltransferase-like;beta-Grasp;RelA zinc-finger domain;Alpha-beta plaits	HD-domain/PDEase-like;Nucleotidyltransferase;Ubiquitin-like;RelA zinc-finger domain;ACT-like	HD_4;RelA_SpoT;TGS;SpoT;ACT_4_1	{'CDJ73224': 1}	None	No Info Available	No Info Available	Unknown	7	0	0	7	0	0	7	0	0
CDJ73225	rpoZ	91	10236.5	1.7e-20	4.87	12.09	[]	[[0, 91]]	1	7.2e-31	1985-06-01	CON	alpha arrays	RPB6/omega subunit-like	RPB6	RNA_pol_Rpb6	{'CDJ73225': 1}	None	29488	Growth	cytosol	13	0	0	13	0	0	8	0	0
CDJ73226	gmk	207	23592.4	3.92e-20	6.07	1.93	[]	[[0, 207]]	1	1e-74	5-187	CON	a/b three-layered sandwiches	P-loop domains-like	P-loop containing nucleoside triphosphate hydrolases	Guanylate_kin	{'CDJ73226': 2}	Mg2+	4423	No Growth	cytosol	22	0	0	22	0	0	19	0	0
CDJ73230	yicC	287	33174.5	5.51e-20	5.1	1.74	[]	[[0, 287]]	None	None	None	None	None	None	None	None	{'CDJ73230': 1}	None	3069	Growth	cytosol	23	0	0	23	0	0	21	0	0
CDJ73231	rph	238	25351.7	4.21e-20	5.54	4.62	[]	[[0, 238]]	2	3.90e-19;8.30e-24	11-140;155-237	CON;CON	a+b two layers;a+b two layers	Ribosomal protein S5 domain 2-like;Ribonuclease PH domain 2-like	Ribosomal protein S5 domain 2-like;Ribonuclease PH domain 2	RNase_PH;RNase_PH_C_2	{'CDJ73231': 1}	Mn2+;Co2+;Mg2+;phosphate	5342	Growth	cytosol	15	0	0	15	0	0	15	0	0
CDJ73232	pyrE	213	23566.7	3.91e-20	5.33	0.94	[]	[[0, 213]]	1	6.4e-27	39-192	CON	a/b three-layered sandwiches	PRTase-like	PRTase-like	Pribosyltran	{'CDJ73232': 2}	Mg2+	823	Growth	cytosol	25	1	0	25	1	0	23	1	0
CDJ73233	slmA	198	22836.1	3.79e-20	8.78	3.03	[]	[[0, 198]]	2	8.00e-36;3.90e-47	10-68;82-197	CON;CON	alpha arrays;alpha bundles	HTH;Tetracyclin repressor-like, C-terminal domain	tri-helical;Tetracyclin repressor-like, C-terminal domain	TetR_N_3;slmA	{'CDJ73233': 2}	None	2323	Growth	cytosol;bacterial nucleoid	2	0	0	2	0	0	2	0	0
CDJ73234	dut	151	16155.3	2.68e-20	5.03	10.6	[[137, 151]]	[[0, 137]]	1	6.6e-44	5-134	CON	beta barrels	beta-clip	dUTPase-like	dUTPase	{'CDJ73234': 3}	Mg2+	6571	No Growth	cytosol	17	0	0	17	0	0	15	0	0
CDJ73235	dfp	406	43437.6	7.21e-20	7.06	0.74	[]	[[0, 406]]	2	2.00e-52;1.40e-70	6-175;185-397	CON;CON	a/b three-layered sandwiches;a/b three-layered sandwiches	Homo-oligomeric flavin-containing Cys decarboxylases, HFCD;Rossmann-like	Homo-oligomeric flavin-containing Cys decarboxylases, HFCD;NAD(P)-binding Rossmann-fold domains	Flavoprotein;DFP	{'CDJ73235': 12}	Mg2+	1126	No Growth	cytosol	27	2	1	27	2	1	22	2	0
CDJ73237	rpmB	78	9006.38	1.5e-20	11.42	42.31	[[0, 32]]	[[32, 78]]	1	1.5e-30	1962-03-01	CON	few secondary structure elements	Ribosomal protein bL28-related	Ribosomal protein L28	Ribosomal_L28	{'CDJ73575': 1, 'CDJ74220': 1, 'CDJ73557': 1, 'CDJ73554': 1, 'CDJ73555': 1, 'CDJ73566': 1, 'CDJ73569': 1, 'CDJ74221': 1, 'CDJ74434': 1, 'CDJ74219': 1, 'CDJ73633': 1, 'CDJ73564': 1, 'CDJ73573': 1, 'CDJ73561': 1, 'CDJ73580': 1, 'CDJ73570': 1, 'CDJ74199': 1, 'CDJ72111': 1, 'CDJ73677': 1, 'CDJ73559': 1, 'CDJ73556': 1, 'CDJ73565': 1, 'CDJ72542': 1, 'CDJ73678': 1, 'CDJ73237': 1, 'CDJ73562': 1, 'CDJ7357…	None	177562	No Growth	cytosol;ribosome	6	0	0	6	0	0	6	0	0
CDJ73238	rpmG	55	6371.5	1.06e-20	10.25	41.82	[[0, 55]]	[]	1	1.8e-27	1953-06-01	CON	few secondary structure elements	Rubredoxin-like	Rubredoxin-related	Ribosomal_L33	{'CDJ73575': 1, 'CDJ74220': 1, 'CDJ73557': 1, 'CDJ73554': 1, 'CDJ73555': 1, 'CDJ73566': 1, 'CDJ73569': 1, 'CDJ74221': 1, 'CDJ74434': 1, 'CDJ74219': 1, 'CDJ73633': 1, 'CDJ73564': 1, 'CDJ73573': 1, 'CDJ73561': 1, 'CDJ73580': 1, 'CDJ73570': 1, 'CDJ74199': 1, 'CDJ72111': 1, 'CDJ73677': 1, 'CDJ73559': 1, 'CDJ73556': 1, 'CDJ73565': 1, 'CDJ72542': 1, 'CDJ73678': 1, 'CDJ73237': 1, 'CDJ73562': 1, 'CDJ7357…	None	153443	Growth	ribosome;cytosol	8	0	0	8	0	0	8	0	0
CDJ73240	coaD	159	17836.4	2.96e-20	6.49	2.52	[]	[[0, 159]]	1	4.4e-34	3-155	CON	a/b three-layered sandwiches	HUP domain-like	HUP domains	CTP_transf_like_1	{'CDJ73240': 6}	Mg2+	1201	No Growth	cytosol	2	0	0	2	0	0	2	0	0
CDJ73243	rfaG	374	42283.6	7.02e-20	7.22	2.14	[]	[[0, 374]]	2	9.00e-37;1.60e-37	1-167;181-353	CON;CON	a/b three-layered sandwiches;a/b three-layered sandwiches	UDP-Glycosyltransferase/glycogen phosphorylase;UDP-Glycosyltransferase/glycogen phosphorylase	UDP-Glycosyltransferase/glycogen phosphorylase;UDP-Glycosyltransferase/glycogen phosphorylase	Glyco_trans_4_4;Glycos_transf_1	{'CDJ73243': 1}	None	374	Growth	Unknown	1	0	0	1	0	0	1	0	0
CDJ73254	rfaF	348	39041.7	6.48e-20	7.15	0.57	[]	[[0, 348]]	2	8.30e-50;4.20e-54	1-147;180-343	CON;CON	a/b three-layered sandwiches;a/b three-layered sandwiches	UDP-Glycosyltransferase/glycogen phosphorylase;UDP-Glycosyltransferase/glycogen phosphorylase	UDP-Glycosyltransferase/glycogen phosphorylase;UDP-Glycosyltransferase/glycogen phosphorylase	Glyco_transf_9_N;Glyco_transf_9_C	{'CDJ73254': 1}	None	772	Growth	cytosol	1	0	0	1	0	0	1	0	0
CDJ73255	rfaD	310	34892.7	5.79e-20	4.8	0.32	[]	[[0, 310]]	1	3.8e-55	2-307	CON	a/b three-layered sandwiches	Rossmann-like	NAD(P)-binding Rossmann-fold domains	GDP_Man_Dehyd_1	{'CDJ73255': 5}	NADP+	8651	Growth	cytosol	50	0	0	48	0	0	45	0	0
CDJ73257	kbl	398	43116.6	7.16e-20	5.64	0.75	[]	[[0, 398]]	2	2.90e-42;1.80e-37	42-292;297-392	CON;CON	a/b three-layered sandwiches;a+b two layers	PLP-dependent transferases;C-terminal domain in some PLP-dependent transferases	PLP-dependent transferases;C-terminal domain in some PLP-dependent transferases	Aminotran_5_N;Aminotran_1_2_C_9	{'CDJ73257': 2}	pyridoxal 5-phosphate	3729	Growth	cytosol	64	0	0	56	0	0	45	0	0
CDJ73258	tdh	341	37238.6	6.18e-20	5.94	0.88	[]	[[0, 341]]	2	1.70e-47;1.50e-35	2-155;142-305	CON;CON	beta barrels;a/b three-layered sandwiches	GroES-like;Rossmann-like	Alcohol dehydrogenase-like, N-terminal domain;NAD(P)-binding Rossmann-fold domains	ADH_N;ADH_zinc_N	{'CDJ73258': 4}	Fe2+;Zn2+	4448	Growth	cytosol	30	0	0	24	0	0	22	0	0
CDJ73262	gpmM	514	56193.2	9.33e-20	5.14	0.39	[]	[[0, 514]]	2	9.80e-92;3.00e-65	81-307;305-510	CON;CON	a/b three-layered sandwiches;a/b three-layered sandwiches	2,3-Bisphosphoglycerate-independent phosphoglycerate mutase, substrate-binding domain;Alkaline phosphatase-like	2,3-Bisphosphoglycerate-independent phosphoglycerate mutase, substrate-binding domain;Alkaline phosphatase-like	iPGM_N;Metalloenzyme	{'CDJ73262': 1}	Mn2+	5931	Growth	cytosol	71	0	0	66	0	0	52	0	0
CDJ73264	grxC	83	9137.4	1.52e-20	6.71	8.43	[]	[[0, 83]]	1	1.1e-32	1983-02-01	CON	a+b three layers	Thioredoxin-like	Thioredoxin-like	Glutaredoxin	{'CDJ73264': 1}	None	7668	Growth	cytosol	12	0	0	12	0	0	8	0	0
CDJ73265	secB	155	17277.2	2.87e-20	4.26	10.97	[]	[[0, 155]]	1	7.4e-54	11-140	CON	a+b two layers	Bacterial protein-export protein SecB	Bacterial protein-export protein SecB	SecB	{'CDJ73265': 4}	None	21205	Growth	cytosol	53	0	0	44	0	0	34	0	0
CDJ73266	gpsA	339	36361.2	6.04e-20	6.09	3.83	[]	[[0, 339]]	2	6.40e-56;9.80e-56	8-180;184-327	CON;CON	a/b three-layered sandwiches;alpha arrays	Rossmann-like;6-phosphogluconate dehydrogenase C-terminal domain-like	NAD(P)-binding Rossmann-fold domains;6-phosphogluconate dehydrogenase C-terminal domain-like	NAD_Gly3P_dh_N;NAD_Gly3P_dh_C	{'CDJ73266': 2}	None	1471	No Growth	cytosol	15	0	0	14	0	0	13	0	0
CDJ73267	cysE	273	29316.3	4.87e-20	6.05	19.05	[[228, 273]]	[[0, 228]]	2	2.80e-53;7.50e-35	7-140;131-248	CON;CON	alpha arrays;beta duplicates or obligate multimers	Serine acetyltransferase N-terminal domain;Single-stranded left-handed beta-helix	Serine acetyltransferase N-terminal domain;Trimeric LpxA-like enzymes	SATase_N;Hexapep_2_1	{'CDJ73267': 6, 'CDJ72757': 2}	None	817	Growth	cytosol	6	0	0	6	0	0	6	0	0
CDJ73269	lldD	396	42727.7	7.1e-20	6.33	4.04	[[383, 396]]	[[0, 383]]	1	2e-11	262-348	CON	a/b barrels	TIM beta/alpha-barrel	TIM barrels	IMPDH_1st_1	{'CDJ73269': 1}	FMN	445	Growth	inner membrane	1	0	0	1	0	0	1	0	0
CDJ73272	yibL	120	13695.9	2.27e-20	9.49	13.33	[[107, 120]]	[[0, 107]]	1	9.6e-50	8-115	CON	a+b two layers	Uncharacterized protein yibL	Uncharacterized protein yibL	DUF2810	{'CDJ73272': 1}	None	4692	Growth	cytosol	7	0	0	7	0	0	7	0	0
CDJ73273	yibT	69	7995.2	1.33e-20	9.39	13.04	[]	[[0, 69]]	1	7e-07	15-58	CON	alpha arrays	DNA polymerase III theta subunit-like	DNA polymerase III theta subunit-like	DNA_pol3_theta	{'CDJ73273': 1}	None	No Info Available	No Info Available	Unknown	3	0	0	3	0	0	3	0	0
CDJ73276	mtlA	637	67971.5	1.13e-19	6.05	3.14	[[355, 370]]	[[0, 355], [370, 637]]	2	2.60e-32;3.00e-40	376-469;497-633	CON;CON	a/b three-layered sandwiches;a+b three layers	Flavodoxin-like;Phoshotransferase/anion transport protein	Phosphotyrosine protein phosphatases I-like;Phoshotransferase/anion transport protein	PTS_IIB_2;PTS_EIIA_2	{'CDJ73276': 2}	None	419	Growth	inner membrane	2	0	0	2	0	0	2	0	0
CDJ73285	selB	614	68866.6	1.14e-19	6.11	0.33	[]	[[0, 614]]	7	2.30e-31;3.30e-25;2.00e-16;3.90e-28;2.40e-30;5.70e-35;1.50e-29	2-162;172-257;266-338;349-398;414-483;487-546;549-606	CON;CON;CON;CON;CON;CON;CON	a/b three-layered sandwiches;beta barrels;beta barrels;alpha arrays;alpha arrays;alpha arrays;alpha arrays	P-loop domains-like;cradle loop barrel;cradle loop barrel;HTH;HTH;HTH;HTH	P-loop containing nucleoside triphosphate hydrolases;Alanine racemase-C;Aminomethyltransferase beta-barrel domain;winged;winged;winged;winged	MnmE_helical_2nd;GTP_EFTU_D2_1;eSelB_III;PRK10512_1st;SelB-wing_2;PRK10512_2nd;SelB-wing_3	{'CDJ73285': 1}	None	No Info Available	No Info Available	cytosol	4	0	0	4	0	0	4	0	0
CDJ73303	avtA	417	46710.7	7.76e-20	5.65	0.72	[]	[[0, 417]]	2	1.60e-42;4.40e-46	23-294;306-411	CON;CON	a/b three-layered sandwiches;a+b two layers	PLP-dependent transferases;C-terminal domain in some PLP-dependent transferases	PLP-dependent transferases;C-terminal domain in some PLP-dependent transferases	Aminotran_1_2_N;Aminotran_1_2_C_13	{'CDJ73303': 1}	pyridoxal 5-phosphateInhibitors (Unknown Mechanism)3-chloro-L-alanine	1923	Growth	cytosol	9	0	0	9	0	0	9	0	0
CDJ73311	xylB	484	52617.6	8.74e-20	5.49	0.21	[]	[[0, 484]]	2	7.60e-78;3.10e-55	1-240;246-479	CON;CON	mixed a+b and a/b;mixed a+b and a/b	Ribonuclease H-like;Ribonuclease H-like	Ribonuclease H-like;Ribonuclease H-like	FGGY_N;FGGY_C	{'CDJ73311': 2}	Mg2	67	Growth	cytosol	1	0	0	1	0	0	1	0	0
CDJ73316	glyQ	303	34715.9	5.76e-20	4.94	1.32	[]	[[0, 303]]	1	2.4e-151	9-288	CON	a+b three layers	Class II aaRS and biotin synthetases	Class II aaRS and biotin synthetases	tRNA-synt_2e_1st	{'CDJ73317': 2, 'CDJ73316': 2}	None	12365	No Growth	cytosol	47	1	0	44	1	0	39	0	0
CDJ73317	glyS	689	76812	1.28e-19	5.29	0.29	[]	[[0, 689]]	1	2.2e-06	582-677	CON	N/A	N/A	N/A	DALR_1	{'CDJ73317': 2, 'CDJ73316': 2}	None	12974	No Growth	cytosol	116	1	0	112	1	0	90	1	0
CDJ73321	cspA	70	7403.19	1.23e-20	5.58	21.43	[]	[[0, 70]]	1	6.4e-36	1968-05-01	CON	beta barrels	OB-fold	Nucleic acid-binding proteins	CSD	{'CDJ73321': 1}	None	43957	Growth	cytosol	28	0	0	28	0	0	19	0	0
CDJ73324	ghrB	324	35395.1	5.88e-20	5.5	1.54	[]	[[0, 324]]	2	3.10e-24;6.40e-69	5-120;101-287	CON;CON	a/b three-layered sandwiches;a/b three-layered sandwiches	Rossmann-like;Rossmann-like	Formate/glycerate dehydrogenase catalytic domain-like;NAD(P)-binding Rossmann-fold domains	2-Hacid_dh;2-Hacid_dh_C	{'CDJ73324': 2}	None	2255	Growth	inner membrane;cytosol	39	3	0	38	3	0	32	2	0
CDJ73326	bisC	777	85849.7	1.43e-19	5.58	1.54	[]	[[0, 777]]	3	2.60e-48;2.50e-40;5.30e-27	168-357;332-610;636-748	CON;CON;CON	a/b three-layered sandwiches;a/b three-layered sandwiches;beta barrels	Rossmann-like;Rossmann-like;cradle loop barrel	Formate dehydrogenase/DMSO reductase, domains 2 and 3;Formate dehydrogenase/DMSO reductase, domains 2 and 3;double psi	Molybdopterin_1st_1;Molybdopterin_2nd;Molydop_binding	{'CDJ73326': 1}	bis(guanylyl molybdopterin) cofactor	241	Growth	periplasmic space;cytosol	9	0	0	9	0	0	9	0	0
CDJ73328	tag	187	21099.9	3.5e-20	6.2	5.88	[]	[[0, 187]]	1	1.8e-85	13-182	CON	alpha arrays	HhH/H2TH	DNA-glycosylase	Adenine_glyco	{'CDJ73328': 1}	None	285	Growth	cytosol	1	0	0	1	0	0	1	0	0
CDJ73331	eptB	563	63803.6	1.06e-19	8.83	1.42	[]	[[0, 563]]	2	1.00e-20;4.10e-26	11-169;250-543	CON;CON	alpha bundles;a/b three-layered sandwiches	Helical membrane domain in lipooligosaccharide phosphoethanolamine transferase A;Alkaline phosphatase-like	Helical membrane domain in lipooligosaccharide phosphoethanolamine transferase A;Alkaline phosphatase-like	DUF1705;Sulfatase_1	{'CDJ73331': 1}	None	93	Growth	inner membrane	4	0	0	4	0	0	4	0	0
CDJ73349	yhjJ	498	55526.7	9.22e-20	5.73	7.23	[[472, 498]]	[[0, 472]]	2	6.30e-27;3.00e-92	33-245;272-453	CON;CON	a+b two layers;a+b two layers	LuxS, MPP, ThrRS/AlaRS common domain;LuxS, MPP, ThrRS/AlaRS common domain	LuxS/MPP-like metallohydrolase;LuxS/MPP-like metallohydrolase	Peptidase_M16;PqqL_like	{'CDJ73349': 1}	None	702	Growth	periplasmic space	17	0	0	17	0	0	17	0	0
CDJ73350	kdgK	309	33962	5.64e-20	4.92	0.65	[]	[[0, 309]]	1	4.9e-65	4-301	CON	a/b three-layered sandwiches	Rossmann-like	Ribokinase-like	PfkB	{'CDJ73350': 1}	Mn2+	2326	Growth	cytosol	21	1	0	21	1	0	20	1	0
CDJ73359	gadA	466	52684.6	8.75e-20	5.22	1.93	[]	[[0, 466]]	2	3.30e-26;1.00e-25	55-305;338-455	CON;CON	a/b three-layered sandwiches;a+b two layers	PLP-dependent transferases;C-terminal domain in some PLP-dependent transferases	PLP-dependent transferases;C-terminal domain in some PLP-dependent transferases	Aminotran_5_N;KOG1383	{'CDJ73359': 6}	pyridoxal 5-phosphate	No Info Available	No Info Available	cytosol	2	0	0	2	0	0	2	0	0
CDJ73366	hdeA	110	11857.5	1.97e-20	5.06	31.82	[[0, 34]]	[[34, 110]]	1	9.4e-33	33-103	CON	alpha superhelices	Bifunctional inhibitor/lipid-transfer protein/seed storage 2S albumin-like	Protein HNS-dependent expression A HdeA	HdeA	{'CDJ73366': 2}	None	714	Growth	periplasmic space	16	0	0	16	0	0	9	0	0
CDJ73367	hdeB	108	12042.7	2e-20	5.73	12.04	[]	[[0, 108]]	1	2.7e-32	34-102	CON	alpha superhelices	Bifunctional inhibitor/lipid-transfer protein/seed storage 2S albumin-like	Protein HNS-dependent expression A HdeA	HdeA	{'CDJ73367': 2}	None	191	Growth	periplasmic space	8	1	0	7	1	0	7	1	0
CDJ73372	arsC	141	15853.1	2.63e-20	5.41	19.15	[[122, 141]]	[[0, 122]]	1	2.9e-38	4-116	CON	a+b three layers	Thioredoxin-like	Thioredoxin-like	ArsC	{'CDJ73372': 1}	None	287	Growth	cytosol	3	0	0	3	0	0	3	0	0
CDJ73376	gor	450	48771.9	8.1e-20	5.64	0.44	[]	[[0, 450]]	3	1.10e-07;1.40e-36;1.40e-43	87-153;168-327;336-449	CON;CON;CON	a/b three-layered sandwiches;a/b three-layered sandwiches;a+b two layers	Rossmann-like;Rossmann-like;FAD-linked reductases, C-terminal domain-like	NAD(P)-binding Rossmann-fold domains;NAD(P)-binding Rossmann-fold domains;FAD/NAD-linked reduatases, dimerisation (C-terminal) domain	Pyr_redox_2;Pyr_redox_2;Pyr_redox_dim	{'CDJ73376': 2}	FAD	3255	Growth	cytosol	26	0	0	25	0	0	23	0	0
CDJ73377	yhiR	280	31941.3	5.3e-20	8.59	2.14	[]	[[0, 280]]	1	1.3e-114	3-262	CON	a/b three-layered sandwiches	Rossmann-like	S-adenosyl-L-methionine-dependent methyltransferases	RsmJ	{'CDJ73377': 1}	None	1230	Growth	cytosol	10	0	0	10	0	0	10	0	0
CDJ73378	prlC	680	77166.3	1.28e-19	5.15	0.73	[]	[[0, 680]]	1	4e-247	12-677	CON	mixed a+b and a/b	Zincin-like	Metalloproteases (zincins) catalytic domain	Peptidase_M3	{'CDJ73378': 1}	None	3082	Growth	cytosol	76	1	0	74	1	0	69	1	0
CDJ73379	yhiQ	250	26948.9	4.48e-20	6.6	0	[]	[[0, 250]]	1	1.1e-80	34-220	CON	a/b three-layered sandwiches	Rossmann-like	S-adenosyl-L-methionine-dependent methyltransferases	SAM_MT	{'CDJ73379': 1}	None	532	Growth	cytosol	1	0	0	1	0	0	1	0	0
CDJ73381	uspA	144	16066.2	2.67e-20	5.11	4.17	[]	[[0, 144]]	1	1.4e-22	3-137	CON	a/b three-layered sandwiches	HUP domain-like	HUP domains	Usp	{'CDJ73381': 1}	None	12675	Growth	cytosol	19	0	0	16	0	0	12	0	0
CDJ73384	yhiN	400	43740.6	7.26e-20	5.86	0.5	[]	[[0, 400]]	3	3.20e-26;1.50e-28;1.50e-11	3-163,331-396;190-257;262-319	NC;IS;IS	a/b barrels;beta barrels;alpha arrays	TIM beta/alpha-barrel;cradle loop barrel;HhH/H2TH	TIM barrels;HI0933 barrel domain-like;H2TH	FAD_binding_3_1st;HI0933_like_1st;HI0933_like_2nd	{'CDJ73384': 1}	None	451	Growth	cytosol	6	0	0	6	0	0	6	0	0
CDJ73393	nikR	133	15093.6	2.51e-20	5.77	4.51	[]	[[0, 133]]	2	5.00e-24;2.40e-33	9-40;52-128	CON;CON	alpha arrays;a+b two layers	HTH;Alpha-beta plaits	Ribbon-helix-helix;ACT-like	RHH_1_1;NikR_C	{'CDJ73393': 1}	None	758	Growth	cytosol	1	0	0	1	0	0	1	0	0
CDJ73404	sirA	81	9094.46	1.51e-20	5.18	8.64	[]	[[0, 81]]	1	1.2e-33	1980-07-01	CON	a+b two layers	IF3-like	SirA-like	TusA	{'CDJ73404': 1}	None	2167	Growth	cytosol	6	0	0	6	0	0	6	0	0
CDJ73409	rsmD	198	21677.3	3.6e-20	5.96	9.6	[]	[[0, 198]]	1	1.4e-07	35-149	CON	a/b three-layered sandwiches	Rossmann-like	S-adenosyl-L-methionine-dependent methyltransferases	Methyltransf_11_4	{'CDJ73409': 1}	None	745	Growth	cytosol	4	0	0	4	0	0	4	0	0
CDJ73410	ftsY	497	54512.7	9.05e-20	4.47	38.03	[[0, 190]]	[[190, 497]]	3	6.80e-10;1.60e-06;1.00e-85	222-279;247-329;291-493	CON;CON;CON	alpha bundles;a/b three-layered sandwiches;a/b three-layered sandwiches	Domain of the SRP/SRP receptor G proteins-like;P-loop domains-like;P-loop domains-like	Domain of the SRP/SRP receptor G-proteins;P-loop containing nucleoside triphosphate hydrolases;P-loop containing nucleoside triphosphate hydrolases	SRP54_N;ArgK;SRP54	{'CDJ73410': 1}	None	2069	No Growth	inner membrane;cytosol	23	1	0	23	1	0	21	0	0
CDJ73415	yhhK	127	14505.4	2.41e-20	6.59	1.57	[]	[[0, 127]]	2	1.30e-07;5.40e-44	13-87;36-126	CON;CON	a+b three layers;a+b three layers	Nat/Ivy;Nat/Ivy	Acyl-CoA N-acyltransferases (Nat);Acyl-CoA N-acyltransferases (Nat)	Acetyltransf_10;DUF3749	{'CDJ73415': 1}	None	No Info Available	No Info Available	Unknown	5	0	0	5	0	0	5	0	0
CDJ73421	ugpB	438	48448.2	8.05e-20	6.29	2.51	[]	[[0, 438]]	2	1.27e-38;2.80e-38	26-159,277-423;145-297	NC;IS	a/b three-layered sandwiches;a/b three-layered sandwiches	Periplasmic binding protein-like II;Periplasmic binding protein-like II	Periplasmic binding protein-like II;Periplasmic binding protein-like II	SBP_bac_1_N_1;SBP_bac_1_C_1	{'CDJ73424': 2, 'CDJ73422': 1, 'CDJ73423': 1, 'CDJ73421': 1}	None	52	Growth	periplasmic space	3	0	0	3	0	0	3	0	0
CDJ73425	ugpQ	247	27409.3	4.55e-20	6.09	1.22	[]	[[0, 247]]	1	5.3e-64	7-239	CON	a/b barrels	TIM beta/alpha-barrel	TIM barrels	GDPD	{'CDJ73425': 1}	Mg2+	530	Growth	cytosol	5	0	0	5	0	0	5	0	0
CDJ73426	yhhA	146	16623.7	2.76e-20	10.89	78.77	[[0, 146]]	[]	None	None	None	None	None	None	None	None	{'CDJ73426': 1}	None	96	Growth	Unknown	1	0	0	1	0	0	1	0	0
CDJ73427	ggt	580	61767.2	1.03e-19	5.38	5.17	[[0, 28]]	[[28, 580]]	1	8e-203	46-571	CON	a+b four layers	Ntn/PP2C	Gamma-glutamyltranspeptidase-like	G_glu_transpept	{'CDJ73427': 1}	None	27	Growth	periplasmic space	1	0	0	1	0	0	1	0	0
CDJ73434	yhhX	345	38764.5	6.44e-20	6.07	0.87	[]	[[0, 345]]	3	1.30e-06;3.40e-15;1.20e-24	4-93;51-152;130-253	CON;CON;CON	a/b three-layered sandwiches;a/b three-layered sandwiches;a+b two layers	Rossmann-like;Rossmann-like;FwdE/GAPDH domain-like	NAD(P)-binding Rossmann-fold domains;NAD(P)-binding Rossmann-fold domains;Glyceraldehyde-3-phosphate dehydrogenase-like, C-terminal domain	CoA_binding_1;GFO_IDH_MocA;GFO_IDH_MocA_C	{'CDJ73434': 1}	None	1001	Growth	cytosol	28	0	0	28	0	0	26	0	0
CDJ73435	yhhW	231	26279.1	4.36e-20	5.21	0.43	[]	[[0, 231]]	2	1.10e-46;1.60e-42	16-136;140-230	CON;CON	beta sandwiches;beta sandwiches	jelly-roll;jelly-roll	Double-stranded beta-helix;Double-stranded beta-helix	Pirin;YhaK	{'CDJ73435': 1}	None	371	Growth	cytosol	3	0	0	3	0	0	3	0	0
CDJ73436	gntR	331	36421.6	6.05e-20	6.41	2.72	[]	[[0, 331]]	3	3.60e-17;6.10e-25;1.80e-33	8-54;66-182;163-290	CON;CON;CON	alpha arrays;a/b three-layered sandwiches;a/b three-layered sandwiches	HTH;Flavodoxin-like;Flavodoxin-like	tetra-helical, lambda repressor-like;Periplasmic binding protein-like I;Periplasmic binding protein-like I	LacI;Peripla_BP_1_1st_1;Peripla_BP_3	{'CDJ73436': 1}	None	592	Growth	cytosol	1	0	0	1	0	0	1	0	0
CDJ73437	gntK	175	19543	3.25e-20	6.23	3.43	[]	[[0, 175]]	1	1.7e-42	11-171	CON	a/b three-layered sandwiches	P-loop domains-like	P-loop containing nucleoside triphosphate hydrolases	SKI	{'CDJ73437': 2}	None	134	Growth	cytosol	1	0	0	1	0	0	1	0	0
CDJ73440	asd	367	40017.4	6.65e-20	5.37	1.64	[]	[[0, 367]]	2	5.10e-23;1.60e-56	1-122;135-350	CON;CON	a/b three-layered sandwiches;a+b two layers	Rossmann-like;FwdE/GAPDH domain-like	NAD(P)-binding Rossmann-fold domains;Glyceraldehyde-3-phosphate dehydrogenase-like, C-terminal domain	Semialdhyde_dh;Semialdhyde_dhC	{'CDJ73440': 2}	None	7060	No Growth	cytosol	54	1	0	52	1	0	39	1	0
CDJ73441	glgB	728	84335.8	1.4e-19	5.91	4.12	[[684, 728]]	[[0, 684]]	4	2.70e-25;1.90e-31;3.30e-48;9.60e-19	8-99;136-220;263-588;632-725	CON;CON;CON;CON	beta sandwiches;beta sandwiches;a/b barrels;beta sandwiches	Immunoglobulin-like beta-sandwich;Immunoglobulin-like beta-sandwich;TIM beta/alpha-barrel;Glycosyl hydrolase domain-like	Immunoglobulin/Fibronectin type III/E set domains/PapD-like;Immunoglobulin/Fibronectin type III/E set domains/PapD-like;TIM barrels;Glycosyl hydrolase domain	CBM_48_1;AMPK1_CBM;Alpha-amylase;Alpha-amylase_C	{'CDJ73441': 1}	None	117	Growth	cytosol	2	0	0	2	0	0	2	0	0
[truncated: 425 more rows]
