# Supplementary material for: Chaperone dependency during biogenesis does not correlate with chaperone dependency during refolding
Source: Mol Syst Biol. 2025 Oct 28;22(1):139–64. doi: 10.1038/s44320-025-00166-6 (PMC12759075; doi:10.1038/s44320-025-00166-6)
Supplement: Supplementary file 8 — Source Data for EV and Supp Figures [file 44320_2025_166_MOESM8_ESM.zip › Figure S1/Panel A/WT_LiP_30C_v_WT_LiP_37C_Cut_Site.xlsx]

## Sheet: 20250808_WT_LiP_30C_v_WT_LiP_37
Protein ID	Cut Site ID	Cut Site	Gene	Entry Name	Protein Description	Mapped Genes	Mapped Proteins	Half Tryptic	P-value	Adj. P-value	CV	Normalized FC	Log2 Normalized FC	-LOG10 P-value	-LOG10 Adj. P-value
CDJ70765	CDJ70765_K287-K306	K287-K306	accA	ACCA_ECOLI	Acetyl-coa carboxylase carboxyltransferase subunit alpha			FALSE	0.0200084	0.12672	0.0421715	0.000819386	-10.2532	1.69879	0.897155
CDJ70765	CDJ70765_K262-K287	K262-K287	accA	ACCA_ECOLI	Acetyl-coa carboxylase carboxyltransferase subunit alpha			FALSE	0.368893	0.714945	0.737236	0.593382	-0.752966	0.433099	0.145727
CDJ70765	CDJ70765_G274	G274	accA	ACCA_ECOLI	Acetyl-coa carboxylase carboxyltransferase subunit alpha			TRUE	0.251275	0.682031	0.407231	0.729191	-0.455632	0.599852	0.166196
CDJ70765	CDJ70765_R107-K120	R107-K120	accA	ACCA_ECOLI	Acetyl-coa carboxylase carboxyltransferase subunit alpha			FALSE	0.629839	0.886441	0.645812	0.776323	-0.365271	0.20077	0.0523503
CDJ70765	CDJ70765_K53-R68	K53-R68	accA	ACCA_ECOLI	Acetyl-coa carboxylase carboxyltransferase subunit alpha			FALSE	0.744902	0.935338	0.673396	0.830114	-0.268618	0.127901	0.0290316
CDJ70765	CDJ70765_K18-R27	K18-R27	accA	ACCA_ECOLI	Acetyl-coa carboxylase carboxyltransferase subunit alpha			FALSE	0.438608	0.714945	0.236183	0.858993	-0.219282	0.357924	0.145727
CDJ70765	CDJ70765_K99-R107	K99-R107	accA	ACCA_ECOLI	Acetyl-coa carboxylase carboxyltransferase subunit alpha			FALSE	0.694915	0.935338	0.466856	0.891034	-0.166448	0.158068	0.0290316
CDJ70765	CDJ70765_K154-R175	K154-R175	accA	ACCA_ECOLI	Acetyl-coa carboxylase carboxyltransferase subunit alpha			FALSE	0.608822	0.886441	0.175752	0.893522	-0.162425	0.21551	0.0523503
CDJ70765	CDJ70765_R80-R93	R80-R93	accA	ACCA_ECOLI	Acetyl-coa carboxylase carboxyltransferase subunit alpha			FALSE	0.419182	0.714945	0.131633	0.928704	-0.10671	0.377598	0.145727
CDJ70765	CDJ70765_R80-K99	R80-K99	accA	ACCA_ECOLI	Acetyl-coa carboxylase carboxyltransferase subunit alpha			FALSE	0.931371	0.979001	0.265407	0.983513	-0.0239845	0.0308774	0.00921673
CDJ70765	CDJ70765_R152-R175	R152-R175	accA	ACCA_ECOLI	Acetyl-coa carboxylase carboxyltransferase subunit alpha			FALSE	1	1	0	0	0	0	0
CDJ70765	CDJ70765_S285	S285	accA	ACCA_ECOLI	Acetyl-coa carboxylase carboxyltransferase subunit alpha			TRUE	0.993569	0.993569	0.655587	1.00346	0.00497662	0.00280206	0.00280206
CDJ70765	CDJ70765_K287-R308	K287-R308	accA	ACCA_ECOLI	Acetyl-coa carboxylase carboxyltransferase subunit alpha			FALSE	0.953238	0.979001	0.510598	1.02256	0.0321819	0.0207986	0.00921673
CDJ70765	CDJ70765_R68-R80	R68-R80	accA	ACCA_ECOLI	Acetyl-coa carboxylase carboxyltransferase subunit alpha			FALSE	0.4082	0.714945	0.0946392	1.06312	0.0883075	0.389127	0.145727
CDJ70765	CDJ70765_A210	A210	accA	ACCA_ECOLI	Acetyl-coa carboxylase carboxyltransferase subunit alpha			TRUE	0.88076	0.979001	0.713627	1.09937	0.136679	0.0551425	0.00921673
CDJ70765	CDJ70765_R309-A319	R309-A319	accA	ACCA_ECOLI	Acetyl-coa carboxylase carboxyltransferase subunit alpha			FALSE	0.250841	0.682031	0.0792517	1.14486	0.195168	0.600601	0.166196
CDJ70765	CDJ70765_Q65	Q65	accA	ACCA_ECOLI	Acetyl-coa carboxylase carboxyltransferase subunit alpha			TRUE	0.470359	0.714945	0.157525	1.17201	0.228986	0.327571	0.145727
CDJ70765	CDJ70765_M1-K18	M1-K18	accA	ACCA_ECOLI	Acetyl-coa carboxylase carboxyltransferase subunit alpha			FALSE	0.319794	0.766065	0.27856	1.17952	0.238204	0.495129	0.115734
CDJ70765	CDJ70765_R52-R68	R52-R68	accA	ACCA_ECOLI	Acetyl-coa carboxylase carboxyltransferase subunit alpha			FALSE	0.770023	0.935338	0.720742	1.18438	0.244137	0.113496	0.0290316
CDJ70765	CDJ70765_F83	F83	accA	ACCA_ECOLI	Acetyl-coa carboxylase carboxyltransferase subunit alpha			TRUE	0.389341	0.714945	0.237186	1.18954	0.250402	0.40967	0.145727
CDJ70765	CDJ70765_R27-R42	R27-R42	accA	ACCA_ECOLI	Acetyl-coa carboxylase carboxyltransferase subunit alpha			FALSE	0.000847648	0.0322106	0.0245469	1.22687	0.294982	3.07178	1.492
CDJ70765	CDJ70765_I161	I161	accA	ACCA_ECOLI	Acetyl-coa carboxylase carboxyltransferase subunit alpha			TRUE	0.724842	0.937804	0.471524	1.2686	0.343242	0.139757	0.0278878
CDJ70765	CDJ70765_A292	A292	accA	ACCA_ECOLI	Acetyl-coa carboxylase carboxyltransferase subunit alpha			TRUE	0.0861991	0.363952	0.147262	1.33262	0.414269	1.0645	0.438956
CDJ70765	CDJ70765_L290	L290	accA	ACCA_ECOLI	Acetyl-coa carboxylase carboxyltransferase subunit alpha			TRUE	0.448598	0.854177	0.458684	1.39496	0.480222	0.348143	0.0684523
CDJ70765	CDJ70765_R80-R107	R80-R107	accA	ACCA_ECOLI	Acetyl-coa carboxylase carboxyltransferase subunit alpha			FALSE	0.247573	0.682031	0.32503	1.42895	0.514957	0.606297	0.166196
CDJ70765	CDJ70765_S26	S26	accA	ACCA_ECOLI	Acetyl-coa carboxylase carboxyltransferase subunit alpha			TRUE	0.082488	0.363952	0.113107	1.43247	0.518507	1.08361	0.438956
CDJ70765	CDJ70765_Q62	Q62	accA	ACCA_ECOLI	Acetyl-coa carboxylase carboxyltransferase subunit alpha			TRUE	0.453931	0.714945	0.64027	1.63255	0.707125	0.34301	0.145727
CDJ70765	CDJ70765_A82	A82	accA	ACCA_ECOLI	Acetyl-coa carboxylase carboxyltransferase subunit alpha			TRUE	0.0578079	0.372134	0.232089	1.74411	0.802489	1.23801	0.4293
CDJ70765	CDJ70765_A17	A17	accA	ACCA_ECOLI	Acetyl-coa carboxylase carboxyltransferase subunit alpha			TRUE	0.0188795	0.12672	0.143094	1.96054	0.971249	1.72401	0.897155
CDJ70765	CDJ70765_S21	S21	accA	ACCA_ECOLI	Acetyl-coa carboxylase carboxyltransferase subunit alpha			TRUE	0.0146334	0.20763	0.534686	2.88674	1.52944	1.83466	0.682709
CDJ70765	CDJ70765_E16	E16	accA	ACCA_ECOLI	Acetyl-coa carboxylase carboxyltransferase subunit alpha			TRUE	0.00119226	0.0824021	0.238639	48.1487	5.58943	2.92363	1.08406
CDJ73611	CDJ73611_M124	M124	accB	ACCB_ECOLI	Acetyl-coa carboxylase biotin carboxyl carrier protein subunit			TRUE	0.187402	0.50011	0.0801947	9.04906e-05	-13.4319	0.727225	0.300935
CDJ73611	CDJ73611_K122	K122	accB	ACCB_ECOLI	Acetyl-coa carboxylase biotin carboxyl carrier protein subunit			TRUE	0.054535	0.557919	0.711847	0.55599	-0.84687	1.26332	0.253429
CDJ73611	CDJ73611_T66	T66	accB	ACCB_ECOLI	Acetyl-coa carboxylase biotin carboxyl carrier protein subunit			TRUE	0.190951	0.50011	0.439356	0.610838	-0.711138	0.719078	0.300935
CDJ73611	CDJ73611_R84-R93	R84-R93	accB	ACCB_ECOLI	Acetyl-coa carboxylase biotin carboxyl carrier protein subunit			FALSE	0.318431	0.724893	0.455028	0.731804	-0.450471	0.496984	0.139726
CDJ73611	CDJ73611_Q46	Q46	accB	ACCB_ECOLI	Acetyl-coa carboxylase biotin carboxyl carrier protein subunit			TRUE	0.402825	0.714185	0.330837	0.74851	-0.417906	0.394884	0.14619
CDJ73611	CDJ73611_M121	M121	accB	ACCB_ECOLI	Acetyl-coa carboxylase biotin carboxyl carrier protein subunit			TRUE	0.216778	0.50011	0.282743	0.774703	-0.368286	0.663985	0.300935
CDJ73611	CDJ73611_A47	A47	accB	ACCB_ECOLI	Acetyl-coa carboxylase biotin carboxyl carrier protein subunit			TRUE	0.235346	0.50011	0.221185	0.796727	-0.327842	0.628294	0.300935
CDJ73611	CDJ73611_R93	R93	accB	ACCB_ECOLI	Acetyl-coa carboxylase biotin carboxyl carrier protein subunit			TRUE	0.503515	0.714185	0.463157	0.811628	-0.30111	0.297987	0.14619
CDJ73611	CDJ73611_K100-K108	K100-K108	accB	ACCB_ECOLI	Acetyl-coa carboxylase biotin carboxyl carrier protein subunit			FALSE	0.0568479	0.446287	0.100325	0.833625	-0.26253	1.24529	0.350386
CDJ73611	CDJ73611_K8-R31	K8-R31	accB	ACCB_ECOLI	Acetyl-coa carboxylase biotin carboxyl carrier protein subunit			FALSE	0.575237	0.724373	0.291212	0.847403	-0.23888	0.240153	0.140038
CDJ73611	CDJ73611_E119	E119	accB	ACCB_ECOLI	Acetyl-coa carboxylase biotin carboxyl carrier protein subunit			TRUE	0.324939	0.649879	0.181123	0.879373	-0.185453	0.488198	0.187168
CDJ73611	CDJ73611_V140	V140	accB	ACCB_ECOLI	Acetyl-coa carboxylase biotin carboxyl carrier protein subunit			TRUE	0.525136	0.714185	0.172278	0.929454	-0.105544	0.279728	0.14619
CDJ73611	CDJ73611_A120	A120	accB	ACCB_ECOLI	Acetyl-coa carboxylase biotin carboxyl carrier protein subunit			TRUE	0.817282	0.889873	0.46298	0.931796	-0.101913	0.0876282	0.0506721
CDJ73611	CDJ73611_G17	G17	accB	ACCB_ECOLI	Acetyl-coa carboxylase biotin carboxyl carrier protein subunit			TRUE	1	1	0	0	0	0	0
CDJ73611	CDJ73611_E71	E71	accB	ACCB_ECOLI	Acetyl-coa carboxylase biotin carboxyl carrier protein subunit			TRUE	0.943268	0.943268	0.59285	1.03713	0.0525942	0.0253648	0.0253648
CDJ73611	CDJ73611_N110	N110	accB	ACCB_ECOLI	Acetyl-coa carboxylase biotin carboxyl carrier protein subunit			TRUE	0.562063	0.724373	0.0621752	1.08214	0.113881	0.250215	0.140038
CDJ73611	CDJ73611_G143	G143	accB	ACCB_ECOLI	Acetyl-coa carboxylase biotin carboxyl carrier protein subunit			TRUE	0.479849	0.714185	0.0886168	1.09145	0.12624	0.318895	0.14619
CDJ73611	CDJ73611_R34	R34	accB	ACCB_ECOLI	Acetyl-coa carboxylase biotin carboxyl carrier protein subunit			TRUE	0.833524	0.889873	0.667752	1.10138	0.139315	0.0790819	0.0506721
CDJ73611	CDJ73611_S19	S19	accB	ACCB_ECOLI	Acetyl-coa carboxylase biotin carboxyl carrier protein subunit			TRUE	0.461703	0.714185	0.12559	1.22373	0.29129	0.335638	0.14619
CDJ73611	CDJ73611_L139	L139	accB	ACCB_ECOLI	Acetyl-coa carboxylase biotin carboxyl carrier protein subunit			TRUE	0.145792	0.50011	0.12323	1.22483	0.292581	0.836266	0.300935
CDJ73611	CDJ73611_E22	E22	accB	ACCB_ECOLI	Acetyl-coa carboxylase biotin carboxyl carrier protein subunit			TRUE	0.0354662	0.438998	0.355457	1.22583	0.293758	1.45018	0.357538
CDJ73611	CDJ73611_L12	L12	accB	ACCB_ECOLI	Acetyl-coa carboxylase biotin carboxyl carrier protein subunit			TRUE	0.730979	0.85701	0.50559	1.2274	0.295611	0.136095	0.067014
CDJ73611	CDJ73611_K7-R31	K7-R31	accB	ACCB_ECOLI	Acetyl-coa carboxylase biotin carboxyl carrier protein subunit			FALSE	0.47763	0.714185	0.38973	1.24825	0.319908	0.320909	0.14619
CDJ73611	CDJ73611_E20	E20	accB	ACCB_ECOLI	Acetyl-coa carboxylase biotin carboxyl carrier protein subunit			TRUE	0.0770143	0.446287	0.12862	1.28346	0.360034	1.11343	0.350386
CDJ73611	CDJ73611_C116	C116	accB	ACCB_ECOLI	Acetyl-coa carboxylase biotin carboxyl carrier protein subunit			TRUE	0.0686376	0.557919	0.178491	1.28358	0.360175	1.16344	0.253429
CDJ73611	CDJ73611_S142	S142	accB	ACCB_ECOLI	Acetyl-coa carboxylase biotin carboxyl carrier protein subunit			TRUE	0.0100705	0.171198	0.0231992	1.41007	0.495763	1.99695	0.766501
CDJ73611	CDJ73611_K136-E156	K136-E156	accB	ACCB_ECOLI	Acetyl-coa carboxylase biotin carboxyl carrier protein subunit			FALSE	0.2791	0.724893	0.402478	1.43994	0.526004	0.55424	0.139726
CDJ73610	CDJ73610_K27-K40	K27-K40	accC	ACCC_ECOLI	Acetyl-coa carboxylase biotin carboxylase subunit			FALSE	0.364983	0.895136	1.23929	0.114318	-3.12887	0.437727	0.0481111
CDJ73610	CDJ73610_T304	T304	accC	ACCC_ECOLI	Acetyl-coa carboxylase biotin carboxylase subunit	gltB	sp|CDJ73651|GLTB_ECOLI	TRUE	0.0187152	0.636316	0.180181	0.612959	-0.706138	1.72781	0.196327
CDJ73610	CDJ73610_R97-K106	R97-K106	accC	ACCC_ECOLI	Acetyl-coa carboxylase biotin carboxylase subunit			FALSE	0.336478	0.895136	0.834344	0.623716	-0.681038	0.473044	0.0481111
CDJ73610	CDJ73610_R338-R356	R338-R356	accC	ACCC_ECOLI	Acetyl-coa carboxylase biotin carboxylase subunit			FALSE	0.153389	0.806928	0.0551399	0.690139	-0.535041	0.814207	0.0931653
CDJ73610	CDJ73610_R292-K310	R292-K310	accC	ACCC_ECOLI	Acetyl-coa carboxylase biotin carboxylase subunit			FALSE	0.313782	0.968364	0.64344	0.710037	-0.494035	0.503372	0.0139613
CDJ73610	CDJ73610_K125-R146	K125-R146	accC	ACCC_ECOLI	Acetyl-coa carboxylase biotin carboxylase subunit			FALSE	0.553783	0.940907	0.86788	0.7164	-0.481162	0.256661	0.0264532
CDJ73610	CDJ73610_R356-R366	R356-R366	accC	ACCC_ECOLI	Acetyl-coa carboxylase biotin carboxylase subunit			FALSE	0.039253	0.667302	0.0480467	0.744644	-0.425378	1.40613	0.175678
CDJ73610	CDJ73610_K124-R146	K124-R146	accC	ACCC_ECOLI	Acetyl-coa carboxylase biotin carboxylase subunit			FALSE	0.626344	0.940907	0.690375	0.75413	-0.407115	0.203187	0.0264532
CDJ73610	CDJ73610_A316	A316	accC	ACCC_ECOLI	Acetyl-coa carboxylase biotin carboxylase subunit			TRUE	0.0960789	0.755566	0.0397928	0.756615	-0.402369	1.01737	0.121727
CDJ73610	CDJ73610_R366-K387	R366-K387	accC	ACCC_ECOLI	Acetyl-coa carboxylase biotin carboxylase subunit			FALSE	0.559371	0.940907	0.562253	0.761379	-0.393312	0.2523	0.0264532
CDJ73610	CDJ73610_R208-R228	R208-R228	accC	ACCC_ECOLI	Acetyl-coa carboxylase biotin carboxylase subunit			FALSE	0.648927	0.940907	0.768725	0.768059	-0.380711	0.187804	0.0264532
CDJ73610	CDJ73610_M1-R10	M1-R10	accC	ACCC_ECOLI	Acetyl-coa carboxylase biotin carboxylase subunit			FALSE	0.454564	0.988904	0.345374	0.772117	-0.373108	0.342405	0.00484591
CDJ73610	CDJ73610_R423-K442	R423-K442	accC	ACCC_ECOLI	Acetyl-coa carboxylase biotin carboxylase subunit			FALSE	0.412578	0.906639	0.461952	0.784248	-0.350618	0.384494	0.0425656
CDJ73610	CDJ73610_K387-R395	K387-R395	accC	ACCC_ECOLI	Acetyl-coa carboxylase biotin carboxylase subunit			FALSE	0.275765	0.895136	0.310448	0.791023	-0.338209	0.559461	0.0481111
CDJ73610	CDJ73610_R401-K415	R401-K415	accC	ACCC_ECOLI	Acetyl-coa carboxylase biotin carboxylase subunit			FALSE	0.7797	0.9936	0.837828	0.811609	-0.301144	0.108072	0.00278845
CDJ73610	CDJ73610_K150-K159	K150-K159	accC	ACCC_ECOLI	Acetyl-coa carboxylase biotin carboxylase subunit			FALSE	0.193332	0.895136	0.0614274	0.824386	-0.278608	0.713696	0.0481111
CDJ73610	CDJ73610_R338-K353	R338-K353	accC	ACCC_ECOLI	Acetyl-coa carboxylase biotin carboxylase subunit			FALSE	0.0514385	0.699564	0.0894731	0.827313	-0.273494	1.28871	0.155172
CDJ73610	CDJ73610_R356	R356	accC	ACCC_ECOLI	Acetyl-coa carboxylase biotin carboxylase subunit			TRUE	0.294258	0.895136	0.239168	0.837545	-0.255762	0.531272	0.0481111
CDJ73610	CDJ73610_R314-R331	R314-R331	accC	ACCC_ECOLI	Acetyl-coa carboxylase biotin carboxylase subunit			FALSE	0.100001	0.755566	0.112119	0.841032	-0.249767	0.999994	0.121727
CDJ73610	CDJ73610_K403-K415	K403-K415	accC	ACCC_ECOLI	Acetyl-coa carboxylase biotin carboxylase subunit			FALSE	0.0623416	0.905123	0.12503	0.852106	-0.230895	1.20522	0.0432923
CDJ73610	CDJ73610_A89	A89	accC	ACCC_ECOLI	Acetyl-coa carboxylase biotin carboxylase subunit			TRUE	0.580891	0.940907	0.0653563	0.852711	-0.229872	0.235905	0.0264532
CDJ73610	CDJ73610_R292-R314	R292-R314	accC	ACCC_ECOLI	Acetyl-coa carboxylase biotin carboxylase subunit			FALSE	0.922376	0.999696	0.590656	0.892915	-0.163405	0.0350918	0.000131895
CDJ73610	CDJ73610_R338	R338	accC	ACCC_ECOLI	Acetyl-coa carboxylase biotin carboxylase subunit			TRUE	0.413321	0.906639	0.201847	0.893063	-0.163166	0.383713	0.0425656
CDJ73610	CDJ73610_K238-R253	K238-R253	accC	ACCC_ECOLI	Acetyl-coa carboxylase biotin carboxylase subunit			FALSE	0.149884	0.806928	0.0921742	0.896651	-0.157381	0.824245	0.0931653
CDJ73610	CDJ73610_S181	S181	accC	ACCC_ECOLI	Acetyl-coa carboxylase biotin carboxylase subunit			TRUE	0.928709	0.996638	1.01783	0.906194	-0.142109	0.0321205	0.0014626
CDJ73610	CDJ73610_R314-K324	R314-K324	accC	ACCC_ECOLI	Acetyl-coa carboxylase biotin carboxylase subunit			FALSE	0.269334	0.895136	0.116791	0.908054	-0.13915	0.569709	0.0481111
CDJ73610	CDJ73610_K262-R270	K262-R270	accC	ACCC_ECOLI	Acetyl-coa carboxylase biotin carboxylase subunit			FALSE	0.360019	0.895136	0.099179	0.929811	-0.10499	0.443675	0.0481111
CDJ73610	CDJ73610_G74	G74	accC	ACCC_ECOLI	Acetyl-coa carboxylase biotin carboxylase subunit			TRUE	0.894528	0.996638	0.475668	0.935996	-0.0954262	0.048406	0.0014626
CDJ73610	CDJ73610_R151-K159	R151-K159	accC	ACCC_ECOLI	Acetyl-coa carboxylase biotin carboxylase subunit			FALSE	0.30527	0.895136	0.0231326	0.944292	-0.0826948	0.515316	0.0481111
CDJ73610	CDJ73610_R423-K443	R423-K443	accC	ACCC_ECOLI	Acetyl-coa carboxylase biotin carboxylase subunit			FALSE	0.919028	0.996638	0.458343	0.968736	-0.0458248	0.0366711	0.0014626
CDJ73610	CDJ73610_G364	G364	accC	ACCC_ECOLI	Acetyl-coa carboxylase biotin carboxylase subunit			TRUE	0.985052	0.996638	0.283438	0.992936	-0.010227	0.00654064	0.0014626
CDJ73610	CDJ73610_K190-K202	K190-K202	accC	ACCC_ECOLI	Acetyl-coa carboxylase biotin carboxylase subunit			FALSE	0.989459	0.996638	0.306406	0.994891	-0.00738904	0.00460228	0.0014626
CDJ73610	CDJ73610_K238-R254	K238-R254	accC	ACCC_ECOLI	Acetyl-coa carboxylase biotin carboxylase subunit			FALSE	0.934889	0.996638	0.0423099	0.995861	-0.00598371	0.0292398	0.0014626
CDJ73610	CDJ73610_A341	A341	accC	ACCC_ECOLI	Acetyl-coa carboxylase biotin carboxylase subunit			TRUE	1	1	0	0	0	0	0
CDJ73610	CDJ73610_V76	V76	accC	ACCC_ECOLI	Acetyl-coa carboxylase biotin carboxylase subunit			TRUE	1	1	0	0	0	0	0
CDJ73610	CDJ73610_G99	G99	accC	ACCC_ECOLI	Acetyl-coa carboxylase biotin carboxylase subunit			TRUE	0.976897	0.996638	0.270989	1.01103	0.0158321	0.0101511	0.0014626
CDJ73610	CDJ73610_N426	N426	accC	ACCC_ECOLI	Acetyl-coa carboxylase biotin carboxylase subunit			TRUE	0.977431	0.999977	0.149337	1.01273	0.0182484	0.00991367	9.80732e-06
CDJ73610	CDJ73610_K415-R423	K415-R423	accC	ACCC_ECOLI	Acetyl-coa carboxylase biotin carboxylase subunit			FALSE	0.381749	0.895136	0.0375416	1.02471	0.0352111	0.418222	0.0481111
CDJ73610	CDJ73610_K40-K58	K40-K58	accC	ACCC_ECOLI	Acetyl-coa carboxylase biotin carboxylase subunit			FALSE	0.5139	0.940907	0.0493235	1.02733	0.0389016	0.289121	0.0264532
CDJ73610	CDJ73610_V214	V214	accC	ACCC_ECOLI	Acetyl-coa carboxylase biotin carboxylase subunit			TRUE	0.939033	0.996638	0.43718	1.02919	0.0415143	0.0273191	0.0014626
CDJ73610	CDJ73610_A216	A216	accC	ACCC_ECOLI	Acetyl-coa carboxylase biotin carboxylase subunit			TRUE	0.957453	0.999877	0.221625	1.05648	0.0792683	0.0188824	5.35898e-05
CDJ73610	CDJ73610_E87	E87	accC	ACCC_ECOLI	Acetyl-coa carboxylase biotin carboxylase subunit			TRUE	0.855205	0.996638	0.289515	1.07974	0.110679	0.0679298	0.0014626
CDJ73610	CDJ73610_A69	A69	accC	ACCC_ECOLI	Acetyl-coa carboxylase biotin carboxylase subunit			TRUE	0.798837	0.987653	0.29795	1.09393	0.129515	0.097542	0.00539575
CDJ73610	CDJ73610_R235-R254	R235-R254	accC	ACCC_ECOLI	Acetyl-coa carboxylase biotin carboxylase subunit			FALSE	0.342158	0.895136	0.179159	1.14627	0.196946	0.465774	0.0481111
CDJ73610	CDJ73610_M184	M184	accC	ACCC_ECOLI	Acetyl-coa carboxylase biotin carboxylase subunit			TRUE	0.759653	0.987653	0.444924	1.17297	0.230164	0.119385	0.00539575
CDJ73610	CDJ73610_E71	E71	accC	ACCC_ECOLI	Acetyl-coa carboxylase biotin carboxylase subunit			TRUE	0.624898	0.993156	0.331545	1.17743	0.235635	0.204191	0.00298266
CDJ73610	CDJ73610_A70	A70	accC	ACCC_ECOLI	Acetyl-coa carboxylase biotin carboxylase subunit			TRUE	0.650333	0.940907	0.408377	1.17997	0.238747	0.186864	0.0264532
CDJ73610	CDJ73610_I78	I78	accC	ACCC_ECOLI	Acetyl-coa carboxylase biotin carboxylase subunit			TRUE	0.554002	0.940907	0.197103	1.19831	0.260999	0.256489	0.0264532
CDJ73610	CDJ73610_S161	S161	accC	ACCC_ECOLI	Acetyl-coa carboxylase biotin carboxylase subunit			TRUE	0.37522	0.895136	0.202817	1.24056	0.310991	0.425714	0.0481111
CDJ73610	CDJ73610_M302	M302	accC	ACCC_ECOLI	Acetyl-coa carboxylase biotin carboxylase subunit			TRUE	0.0011943	0.0812126	0.0217902	1.24398	0.314964	2.92289	1.09038
CDJ73610	CDJ73610_L44	L44	accC	ACCC_ECOLI	Acetyl-coa carboxylase biotin carboxylase subunit			TRUE	0.260557	0.895136	0.150425	1.25442	0.327022	0.584098	0.0481111
CDJ73610	CDJ73610_A45	A45	accC	ACCC_ECOLI	Acetyl-coa carboxylase biotin carboxylase subunit			TRUE	0.448956	0.940907	0.347463	1.26258	0.336375	0.347797	0.0264532
CDJ73610	CDJ73610_K403-R423	K403-R423	accC	ACCC_ECOLI	Acetyl-coa carboxylase biotin carboxylase subunit			FALSE	0.233624	0.895136	0.455215	1.77287	0.826085	0.631483	0.0481111
CDJ73610	CDJ73610_I303	I303	accC	ACCC_ECOLI	Acetyl-coa carboxylase biotin carboxylase subunit			TRUE	0.0869966	0.755566	0.237157	1.80934	0.855467	1.0605	0.121727
CDJ73610	CDJ73610_T376	T376	accC	ACCC_ECOLI	Acetyl-coa carboxylase biotin carboxylase subunit			TRUE	0.136086	0.806928	0.321075	1.81715	0.861681	0.866187	0.0931653
CDJ73610	CDJ73610_K4-R16	K4-R16	accC	ACCC_ECOLI	Acetyl-coa carboxylase biotin carboxylase subunit			FALSE	0.217832	0.895136	0.0935185	2.31814	1.21297	0.661878	0.0481111
CDJ73610	CDJ73610_R401-R423	R401-R423	accC	ACCC_ECOLI	Acetyl-coa carboxylase biotin carboxylase subunit			FALSE	0.0679787	0.755566	0.711937	435.647	8.76702	1.16763	0.121727
CDJ72671	CDJ72671_K269-K276	K269-K276	accD	ACCD_ECOLI	Acetyl-coa carboxylase subunit beta	ybcH	sp|CDJ71026|YBCH_ECOLI	FALSE	0.683296	0.943986	0.550607	0.821585	-0.283517	0.165391	0.0250343
CDJ72671	CDJ72671_K276-R289	K276-R289	accD	ACCD_ECOLI	Acetyl-coa carboxylase subunit beta			FALSE	0.372417	0.943986	0.251104	0.85732	-0.222094	0.428971	0.0250343
CDJ72671	CDJ72671_R94-K112	R94-K112	accD	ACCD_ECOLI	Acetyl-coa carboxylase subunit beta			FALSE	0.843394	0.993844	0.583113	0.85768	-0.221489	0.0739695	0.00268187
CDJ72671	CDJ72671_R267-K276	R267-K276	accD	ACCD_ECOLI	Acetyl-coa carboxylase subunit beta			FALSE	0.829601	0.943986	0.504928	0.903104	-0.147037	0.0811306	0.0250343
CDJ72671	CDJ72671_R60-K80	R60-K80	accD	ACCD_ECOLI	Acetyl-coa carboxylase subunit beta			FALSE	0.830645	0.943986	0.304568	0.95548	-0.0657017	0.0805845	0.0250343
CDJ72671	CDJ72671_R58-K80	R58-K80	accD	ACCD_ECOLI	Acetyl-coa carboxylase subunit beta			FALSE	0.925253	0.943986	0.275705	0.962626	-0.0549526	0.0337393	0.0250343
CDJ72671	CDJ72671_A275	A275	accD	ACCD_ECOLI	Acetyl-coa carboxylase subunit beta			TRUE	0.943986	0.943986	0.296684	1.01916	0.0273807	0.0250343	0.0250343
CDJ72671	CDJ72671_R60-K84	R60-K84	accD	ACCD_ECOLI	Acetyl-coa carboxylase subunit beta			FALSE	0.929022	0.943986	0.467307	1.028	0.0398456	0.0319738	0.0250343
CDJ72671	CDJ72671_K222-R231	K222-R231	accD	ACCD_ECOLI	Acetyl-coa carboxylase subunit beta			FALSE	0.779237	0.943986	0.186565	1.0366	0.0518546	0.108331	0.0250343
CDJ72671	CDJ72671_M212	M212	accD	ACCD_ECOLI	Acetyl-coa carboxylase subunit beta			TRUE	0.871886	0.943986	0.341054	1.05269	0.0740838	0.0595401	0.0250343
CDJ72671	CDJ72671_R289-A304	R289-A304	accD	ACCD_ECOLI	Acetyl-coa carboxylase subunit beta			FALSE	0.643105	0.943986	0.175232	1.06055	0.0848065	0.191718	0.0250343
CDJ72671	CDJ72671_S160	S160	accD	ACCD_ECOLI	Acetyl-coa carboxylase subunit beta			TRUE	0.644599	0.943986	0.258184	1.10498	0.144018	0.19071	0.0250343
CDJ72671	CDJ72671_G74	G74	accD	ACCD_ECOLI	Acetyl-coa carboxylase subunit beta			TRUE	0.637948	0.943986	0.308364	1.11771	0.16055	0.195215	0.0250343
CDJ72671	CDJ72671_R247-K254	R247-K254	accD	ACCD_ECOLI	Acetyl-coa carboxylase subunit beta			FALSE	0.306308	0.943986	0.153045	1.13635	0.184402	0.513841	0.0250343
CDJ72671	CDJ72671_K26-R36	K26-R36	accD	ACCD_ECOLI	Acetyl-coa carboxylase subunit beta			FALSE	0.369586	0.943986	0.259294	1.20825	0.272924	0.432284	0.0250343
CDJ72671	CDJ72671_K16-K26	K16-K26	accD	ACCD_ECOLI	Acetyl-coa carboxylase subunit beta			FALSE	0.234992	0.943986	0.213264	1.25548	0.328242	0.628947	0.0250343
CDJ72671	CDJ72671_R144-R166	R144-R166	accD	ACCD_ECOLI	Acetyl-coa carboxylase subunit beta			FALSE	0.581654	0.943986	0.460194	1.26879	0.343455	0.235335	0.0250343
CDJ72671	CDJ72671_N279	N279	accD	ACCD_ECOLI	Acetyl-coa carboxylase subunit beta			TRUE	0.0989738	0.907962	0.148083	1.29459	0.372501	1.00448	0.0419321
CDJ72671	CDJ72671_F159	F159	accD	ACCD_ECOLI	Acetyl-coa carboxylase subunit beta			TRUE	0.660648	0.943986	0.563504	1.29797	0.376252	0.18003	0.0250343
CDJ72671	CDJ72671_R238-R247	R238-R247	accD	ACCD_ECOLI	Acetyl-coa carboxylase subunit beta			FALSE	0.123813	0.907962	0.412769	2.4558	1.29619	0.907234	0.0419321
CDJ72671	CDJ72671_L65	L65	accD	ACCD_ECOLI	Acetyl-coa carboxylase subunit beta			TRUE	0.000748339	0.0164635	0.0670747	8072.08	12.9787	3.1259	1.78348
CDJ74248	CDJ74248_R264-R275	R264-R275	aceA	ACEA_ECOLI	Isocitrate lyase			FALSE	0.0290516	0.112379	0.389641	0.507829	-0.977585	1.53683	0.949315
CDJ74248	CDJ74248_R232	R232	aceA	ACEA_ECOLI	Isocitrate lyase			TRUE	0.251049	0.585782	0.199295	0.813771	-0.297306	0.600241	0.232264
CDJ74248	CDJ74248_A182	A182	aceA	ACEA_ECOLI	Isocitrate lyase			TRUE	0.74079	0.74079	0.156555	0.966823	-0.0486768	0.130305	0.130305
CDJ74248	CDJ74248_R19-K34	R19-K34	aceA	ACEA_ECOLI	Isocitrate lyase			FALSE	0.737928	0.74079	0.30094	1.11159	0.152627	0.131986	0.130305
CDJ74248	CDJ74248_R257-R264	R257-R264	aceA	ACEA_ECOLI	Isocitrate lyase			FALSE	0.621874	0.74079	0.262329	1.23564	0.305255	0.206297	0.130305
CDJ74248	CDJ74248_K201-K212	K201-K212	aceA	ACEA_ECOLI	Isocitrate lyase			FALSE	0.49454	0.74079	0.143703	1.26808	0.342645	0.305798	0.130305
CDJ74248	CDJ74248_N167	N167	aceA	ACEA_ECOLI	Isocitrate lyase			TRUE	0.0321083	0.112379	0.458225	143.177	7.16165	1.49338	0.949315
CDJ70695	CDJ70695_K412-R419	K412-R419	aceE	ACEE_ECOLI	Pyruvate dehydrogenase subunit e1			FALSE	0.162001	0.713645	0.135278	0.00249578	-8.64629	0.790482	0.146518
CDJ70695	CDJ70695_K393-K404	K393-K404	aceE	ACEE_ECOLI	Pyruvate dehydrogenase subunit e1			FALSE	0.0131137	0.289194	0.882719	0.239685	-2.06079	1.88227	0.538811
CDJ70695	CDJ70695_K712-K726	K712-K726	aceE	ACEE_ECOLI	Pyruvate dehydrogenase subunit e1			FALSE	0.00255481	0.260591	0.169546	0.346448	-1.52929	2.59264	0.584041
CDJ70695	CDJ70695_T391	T391	aceE	ACEE_ECOLI	Pyruvate dehydrogenase subunit e1			TRUE	0.218558	0.762818	1.1265	0.35648	-1.48811	0.660434	0.117579
CDJ70695	CDJ70695_R456-R466	R456-R466	aceE	ACEE_ECOLI	Pyruvate dehydrogenase subunit e1			FALSE	0.0672688	0.509982	0.858695	0.365172	-1.45335	1.17219	0.292445
CDJ70695	CDJ70695_G287	G287	aceE	ACEE_ECOLI	Pyruvate dehydrogenase subunit e1			TRUE	0.342084	0.841851	0.726668	0.405142	-1.3035	0.465867	0.0747649
CDJ70695	CDJ70695_A852	A852	aceE	ACEE_ECOLI	Pyruvate dehydrogenase subunit e1			TRUE	0.191185	0.739275	0.596229	0.459443	-1.12204	0.718547	0.131194
CDJ70695	CDJ70695_Y848	Y848	aceE	ACEE_ECOLI	Pyruvate dehydrogenase subunit e1			TRUE	0.0297821	0.743922	0.504448	0.466065	-1.1014	1.52604	0.128473
CDJ70695	CDJ70695_V255	V255	aceE	ACEE_ECOLI	Pyruvate dehydrogenase subunit e1			TRUE	0.155246	0.713645	0.538855	0.481613	-1.05405	0.808979	0.146518
CDJ70695	CDJ70695_N794	N794	aceE	ACEE_ECOLI	Pyruvate dehydrogenase subunit e1			TRUE	0.0691635	0.509982	0.473614	0.503065	-0.991184	1.16012	0.292445
CDJ70695	CDJ70695_R525-R534	R525-R534	aceE	ACEE_ECOLI	Pyruvate dehydrogenase subunit e1			FALSE	0.122174	0.713645	0.527023	0.51139	-0.967503	0.913023	0.146518
CDJ70695	CDJ70695_V669	V669	aceE	ACEE_ECOLI	Pyruvate dehydrogenase subunit e1			TRUE	0.105014	0.691062	0.530992	0.545742	-0.873708	0.978752	0.160483
CDJ70695	CDJ70695_R501-K508	R501-K508	aceE	ACEE_ECOLI	Pyruvate dehydrogenase subunit e1			FALSE	0.349025	0.841851	0.782927	0.55027	-0.861789	0.457144	0.0747649
CDJ70695	CDJ70695_R466-K491	R466-K491	aceE	ACEE_ECOLI	Pyruvate dehydrogenase subunit e1			FALSE	0.304001	0.835658	0.0586326	0.557193	-0.843752	0.517126	0.0779712
CDJ70695	CDJ70695_G174	G174	aceE	ACEE_ECOLI	Pyruvate dehydrogenase subunit e1			TRUE	0.523456	0.963981	1.30499	0.56294	-0.828947	0.28112	0.0159317
CDJ70695	CDJ70695_G142	G142	aceE	ACEE_ECOLI	Pyruvate dehydrogenase subunit e1			TRUE	0.780399	0.984965	1.68109	0.565908	-0.821361	0.107683	0.00657941
CDJ70695	CDJ70695_K100-R127	K100-R127	aceE	ACEE_ECOLI	Pyruvate dehydrogenase subunit e1			FALSE	0.371707	0.841851	0.894864	0.584768	-0.774063	0.429799	0.0747649
CDJ70695	CDJ70695_K222-K240	K222-K240	aceE	ACEE_ECOLI	Pyruvate dehydrogenase subunit e1			FALSE	0.255223	0.917506	0.786426	0.599617	-0.737888	0.593081	0.0373913
CDJ70695	CDJ70695_K748-R767	K748-R767	aceE	ACEE_ECOLI	Pyruvate dehydrogenase subunit e1			FALSE	0.259794	0.803	0.517825	0.60646	-0.721515	0.585371	0.0952844
CDJ70695	CDJ70695_G528	G528	aceE	ACEE_ECOLI	Pyruvate dehydrogenase subunit e1			TRUE	0.24206	0.906894	0.761677	0.610847	-0.711117	0.616077	0.0424432
CDJ70695	CDJ70695_R534-R551	R534-R551	aceE	ACEE_ECOLI	Pyruvate dehydrogenase subunit e1			FALSE	0.0120254	0.289194	0.118468	0.618015	-0.694287	1.9199	0.538811
CDJ70695	CDJ70695_R96	R96	aceE	ACEE_ECOLI	Pyruvate dehydrogenase subunit e1			TRUE	0.395992	0.841851	0.670617	0.628092	-0.670953	0.402313	0.0747649
CDJ70695	CDJ70695_G54	G54	aceE	ACEE_ECOLI	Pyruvate dehydrogenase subunit e1			TRUE	0.00763101	0.429773	0.30816	0.635884	-0.653164	2.11742	0.36676
CDJ70695	CDJ70695_R774-R785	R774-R785	aceE	ACEE_ECOLI	Pyruvate dehydrogenase subunit e1			FALSE	0.195419	0.739275	0.512012	0.644484	-0.633784	0.709033	0.131194
CDJ70695	CDJ70695_K458-R466	K458-R466	aceE	ACEE_ECOLI	Pyruvate dehydrogenase subunit e1			FALSE	0.00568635	0.289194	0.0376952	0.651869	-0.617347	2.24517	0.538811
CDJ70695	CDJ70695_L729	L729	aceE	ACEE_ECOLI	Pyruvate dehydrogenase subunit e1			TRUE	0.0671431	0.509982	0.270633	0.655784	-0.608708	1.173	0.292445
CDJ70695	CDJ70695_A853	A853	aceE	ACEE_ECOLI	Pyruvate dehydrogenase subunit e1			TRUE	0.147246	0.713645	0.201977	0.659062	-0.601514	0.831956	0.146518
CDJ70695	CDJ70695_K310-K327	K310-K327	aceE	ACEE_ECOLI	Pyruvate dehydrogenase subunit e1			FALSE	0.272358	0.909006	0.854421	0.660957	-0.597371	0.56486	0.0414331
CDJ70695	CDJ70695_V386	V386	aceE	ACEE_ECOLI	Pyruvate dehydrogenase subunit e1			TRUE	0.285127	0.835658	0.168576	0.670508	-0.576675	0.544962	0.0779712
CDJ70695	CDJ70695_R87-R96	R87-R96	aceE	ACEE_ECOLI	Pyruvate dehydrogenase subunit e1			FALSE	0.261719	0.924483	0.630463	0.672028	-0.573407	0.582164	0.0341011
CDJ70695	CDJ70695_R822-R831	R822-R831	aceE	ACEE_ECOLI	Pyruvate dehydrogenase subunit e1			FALSE	0.0599819	0.509982	0.206995	0.682319	-0.551482	1.22198	0.292445
CDJ70695	CDJ70695_Q567	Q567	aceE	ACEE_ECOLI	Pyruvate dehydrogenase subunit e1			TRUE	0.0503448	0.509982	0.186496	0.684198	-0.547515	1.29805	0.292445
CDJ70695	CDJ70695_R711-K724	R711-K724	aceE	ACEE_ECOLI	Pyruvate dehydrogenase subunit e1			FALSE	0.137843	0.713645	0.135437	0.686397	-0.542885	0.860617	0.146518
CDJ70695	CDJ70695_S110	S110	aceE	ACEE_ECOLI	Pyruvate dehydrogenase subunit e1			TRUE	0.619434	0.97234	0.709013	0.686726	-0.542193	0.208005	0.0121821
CDJ70695	CDJ70695_C121	C121	aceE	ACEE_ECOLI	Pyruvate dehydrogenase subunit e1			TRUE	0.437145	0.841851	0.441721	0.686976	-0.541668	0.359374	0.0747649
CDJ70695	CDJ70695_K806-R813	K806-R813	aceE	ACEE_ECOLI	Pyruvate dehydrogenase subunit e1			FALSE	0.17228	0.732191	0.202144	0.689195	-0.537016	0.763765	0.135376
CDJ70695	CDJ70695_K182-K207	K182-K207	aceE	ACEE_ECOLI	Pyruvate dehydrogenase subunit e1			FALSE	0.406008	0.993662	0.736617	0.691111	-0.533011	0.391465	0.00276118
CDJ70695	CDJ70695_E161	E161	aceE	ACEE_ECOLI	Pyruvate dehydrogenase subunit e1			TRUE	0.159362	0.713645	0.29544	0.703329	-0.507727	0.797615	0.146518
CDJ70695	CDJ70695_R129-R151	R129-R151	aceE	ACEE_ECOLI	Pyruvate dehydrogenase subunit e1			FALSE	0.309725	0.835658	0.198707	0.71278	-0.488472	0.509024	0.0779712
CDJ70695	CDJ70695_K473-K491	K473-K491	aceE	ACEE_ECOLI	Pyruvate dehydrogenase subunit e1			FALSE	0.389876	0.841851	0.194653	0.714912	-0.484163	0.409073	0.0747649
CDJ70695	CDJ70695_T692	T692	aceE	ACEE_ECOLI	Pyruvate dehydrogenase subunit e1			TRUE	0.188605	0.981343	0.784147	0.71603	-0.481908	0.724446	0.00817901
CDJ70695	CDJ70695_K726-R737	K726-R737	aceE	ACEE_ECOLI	Pyruvate dehydrogenase subunit e1			FALSE	0.0265913	0.379983	0.0914454	0.716053	-0.481863	1.57526	0.420236
CDJ70695	CDJ70695_K458-K473	K458-K473	aceE	ACEE_ECOLI	Pyruvate dehydrogenase subunit e1			FALSE	0.142543	0.713645	0.22401	0.720231	-0.473468	0.846054	0.146518
CDJ70695	CDJ70695_R298-K305	R298-K305	aceE	ACEE_ECOLI	Pyruvate dehydrogenase subunit e1			FALSE	0.0236518	0.379983	0.126142	0.731846	-0.450387	1.62614	0.420236
CDJ70695	CDJ70695_R515-R525	R515-R525	aceE	ACEE_ECOLI	Pyruvate dehydrogenase subunit e1			FALSE	0.0353906	0.379983	0.149311	0.734592	-0.444986	1.45111	0.420236
CDJ70695	CDJ70695_R157-R167	R157-R167	aceE	ACEE_ECOLI	Pyruvate dehydrogenase subunit e1			FALSE	0.404809	0.841851	0.588016	0.736063	-0.442099	0.39275	0.0747649
CDJ70695	CDJ70695_V349	V349	aceE	ACEE_ECOLI	Pyruvate dehydrogenase subunit e1			TRUE	0.0614255	0.794945	0.382634	0.7424	-0.429732	1.21165	0.0996629
CDJ70695	CDJ70695_K381-K393	K381-K393	aceE	ACEE_ECOLI	Pyruvate dehydrogenase subunit e1			FALSE	0.317651	0.835658	0.151383	0.753377	-0.408556	0.49805	0.0779712
CDJ70695	CDJ70695_K874-R885	K874-R885	aceE	ACEE_ECOLI	Pyruvate dehydrogenase subunit e1			FALSE	0.0341303	0.379983	0.124079	0.756304	-0.402962	1.46686	0.420236
CDJ70695	CDJ70695_Q791	Q791	aceE	ACEE_ECOLI	Pyruvate dehydrogenase subunit e1			TRUE	0.448871	0.954248	0.629706	0.757573	-0.400542	0.347879	0.0203387
CDJ70695	CDJ70695_R45-R80	R45-R80	aceE	ACEE_ECOLI	Pyruvate dehydrogenase subunit e1			FALSE	0.428898	0.841851	0.318109	0.76225	-0.391664	0.367646	0.0747649
CDJ70695	CDJ70695_K513-R525	K513-R525	aceE	ACEE_ECOLI	Pyruvate dehydrogenase subunit e1			FALSE	0.127893	0.713645	0.221182	0.767125	-0.382467	0.893153	0.146518
CDJ70695	CDJ70695_S176	S176	aceE	ACEE_ECOLI	Pyruvate dehydrogenase subunit e1			TRUE	0.682301	0.921663	0.425226	0.777116	-0.363798	0.166024	0.0354278
CDJ70695	CDJ70695_R32-R45	R32-R45	aceE	ACEE_ECOLI	Pyruvate dehydrogenase subunit e1			FALSE	0.156826	0.713645	0.212191	0.778681	-0.360896	0.804583	0.146518
CDJ70695	CDJ70695_Y715	Y715	aceE	ACEE_ECOLI	Pyruvate dehydrogenase subunit e1			TRUE	0.321558	0.835658	0.101946	0.780491	-0.357547	0.492741	0.0779712
CDJ70695	CDJ70695_R45-R81	R45-R81	aceE	ACEE_ECOLI	Pyruvate dehydrogenase subunit e1			FALSE	0.444672	0.841851	0.296011	0.780728	-0.357108	0.35196	0.0747649
CDJ70695	CDJ70695_V51	V51	aceE	ACEE_ECOLI	Pyruvate dehydrogenase subunit e1			TRUE	0.203791	0.739275	0.263206	0.783237	-0.352479	0.690815	0.131194
CDJ70695	CDJ70695_T385	T385	aceE	ACEE_ECOLI	Pyruvate dehydrogenase subunit e1			TRUE	0.312916	0.835658	0.232532	0.784712	-0.349766	0.504572	0.0779712
CDJ70695	CDJ70695_R335-R362	R335-R362	aceE	ACEE_ECOLI	Pyruvate dehydrogenase subunit e1			FALSE	0.724106	0.934921	0.896071	0.785057	-0.349131	0.140198	0.029225
CDJ70695	CDJ70695_K383-K393	K383-K393	aceE	ACEE_ECOLI	Pyruvate dehydrogenase subunit e1			FALSE	0.389091	0.841851	0.14073	0.787846	-0.344015	0.409949	0.0747649
CDJ70695	CDJ70695_R839-K859	R839-K859	aceE	ACEE_ECOLI	Pyruvate dehydrogenase subunit e1			FALSE	0.534714	0.875568	0.365925	0.797996	-0.325547	0.271878	0.0577101
CDJ70695	CDJ70695_I387	I387	aceE	ACEE_ECOLI	Pyruvate dehydrogenase subunit e1			TRUE	0.480507	0.847698	0.349578	0.798648	-0.324369	0.3183	0.0717587
CDJ70695	CDJ70695_L229	L229	aceE	ACEE_ECOLI	Pyruvate dehydrogenase subunit e1			TRUE	0.659301	0.921663	0.839222	0.801083	-0.319977	0.180916	0.0354278
CDJ70695	CDJ70695_K491-R501	K491-R501	aceE	ACEE_ECOLI	Pyruvate dehydrogenase subunit e1			FALSE	0.465529	0.847698	0.258883	0.803085	-0.316375	0.332053	0.0717587
CDJ70695	CDJ70695_P518	P518	aceE	ACEE_ECOLI	Pyruvate dehydrogenase subunit e1			TRUE	0.0298586	0.379983	0.0964661	0.804057	-0.31463	1.52493	0.420236
CDJ70695	CDJ70695_K458-K491	K458-K491	aceE	ACEE_ECOLI	Pyruvate dehydrogenase subunit e1			FALSE	0.506386	0.862138	0.107612	0.804898	-0.313123	0.295518	0.0644231
CDJ70695	CDJ70695_V792	V792	aceE	ACEE_ECOLI	Pyruvate dehydrogenase subunit e1			TRUE	0.557166	0.894976	0.598625	0.805195	-0.312589	0.254015	0.0481887
CDJ70695	CDJ70695_P11	P11	aceE	ACEE_ECOLI	Pyruvate dehydrogenase subunit e1			TRUE	0.5365	0.875568	0.558615	0.806568	-0.310133	0.27043	0.0577101
CDJ70695	CDJ70695_R157-K182	R157-K182	aceE	ACEE_ECOLI	Pyruvate dehydrogenase subunit e1			FALSE	0.164418	0.713645	0.200864	0.807022	-0.309321	0.78405	0.146518
CDJ70695	CDJ70695_N59	N59	aceE	ACEE_ECOLI	Pyruvate dehydrogenase subunit e1			TRUE	0.623737	0.970287	0.607801	0.810288	-0.303493	0.204999	0.0130999
CDJ70695	CDJ70695_S578	S578	aceE	ACEE_ECOLI	Pyruvate dehydrogenase subunit e1			TRUE	0.44724	0.841851	0.393852	0.82402	-0.27925	0.34946	0.0747649
CDJ70695	CDJ70695_N876	N876	aceE	ACEE_ECOLI	Pyruvate dehydrogenase subunit e1			TRUE	0.0573231	0.744784	0.15456	0.824231	-0.278879	1.24167	0.127969
CDJ70695	CDJ70695_K274-K292	K274-K292	aceE	ACEE_ECOLI	Pyruvate dehydrogenase subunit e1			FALSE	0.706404	0.934921	0.477383	0.826516	-0.274885	0.150947	0.029225
CDJ70695	CDJ70695_R422-R456	R422-R456	aceE	ACEE_ECOLI	Pyruvate dehydrogenase subunit e1			FALSE	0.306254	0.835658	0.256506	0.827573	-0.273041	0.513919	0.0779712
CDJ70695	CDJ70695_S758	S758	aceE	ACEE_ECOLI	Pyruvate dehydrogenase subunit e1			TRUE	0.392687	0.841851	0.303134	0.828344	-0.271699	0.405953	0.0747649
CDJ70695	CDJ70695_R767-R785	R767-R785	aceE	ACEE_ECOLI	Pyruvate dehydrogenase subunit e1			FALSE	0.623344	0.921663	0.0131821	0.831364	-0.266447	0.205272	0.0354278
CDJ70695	CDJ70695_D119	D119	aceE	ACEE_ECOLI	Pyruvate dehydrogenase subunit e1			TRUE	0.765506	0.938138	0.556233	0.841584	-0.24882	0.116051	0.0277335
CDJ70695	CDJ70695_R15-R26	R15-R26	aceE	ACEE_ECOLI	Pyruvate dehydrogenase subunit e1			FALSE	0.4266	0.841851	0.124043	0.849523	-0.235276	0.369979	0.0747649
CDJ70695	CDJ70695_L314	L314	aceE	ACEE_ECOLI	Pyruvate dehydrogenase subunit e1			TRUE	0.711302	0.934921	0.508958	0.850769	-0.233161	0.147946	0.029225
CDJ70695	CDJ70695_R621-R631	R621-R631	aceE	ACEE_ECOLI	Pyruvate dehydrogenase subunit e1			FALSE	0.35513	0.841851	0.22922	0.852018	-0.231044	0.449613	0.0747649
CDJ70695	CDJ70695_Q112	Q112	aceE	ACEE_ECOLI	Pyruvate dehydrogenase subunit e1			TRUE	0.793442	0.986009	0.731131	0.852353	-0.230477	0.100485	0.006119
CDJ70695	CDJ70695_Y556	Y556	aceE	ACEE_ECOLI	Pyruvate dehydrogenase subunit e1			TRUE	0.109698	0.699328	0.115519	0.855315	-0.225472	0.959799	0.155319
CDJ70695	CDJ70695_R740-R767	R740-R767	aceE	ACEE_ECOLI	Pyruvate dehydrogenase subunit e1			FALSE	0.790979	0.938138	0.859476	0.855541	-0.22509	0.101835	0.0277335
CDJ70695	CDJ70695_R737	R737	aceE	ACEE_ECOLI	Pyruvate dehydrogenase subunit e1			TRUE	0.0994526	0.801075	0.0881688	0.857137	-0.222401	1.00238	0.0963266
CDJ70695	CDJ70695_S23	S23	aceE	ACEE_ECOLI	Pyruvate dehydrogenase subunit e1			TRUE	0.4919	0.857672	0.339868	0.859294	-0.218777	0.308123	0.0666786
CDJ70695	CDJ70695_I789	I789	aceE	ACEE_ECOLI	Pyruvate dehydrogenase subunit e1			TRUE	0.480131	0.847698	0.209024	0.864774	-0.209605	0.31864	0.0717587
CDJ70695	CDJ70695_M1-R15	M1-R15	aceE	ACEE_ECOLI	Pyruvate dehydrogenase subunit e1			FALSE	0.0880296	0.789659	0.0853776	0.867181	-0.205595	1.05537	0.102561
CDJ70695	CDJ70695_R424-R456	R424-R456	aceE	ACEE_ECOLI	Pyruvate dehydrogenase subunit e1			FALSE	0.405691	0.841851	0.230584	0.877209	-0.189008	0.391804	0.0747649
CDJ70695	CDJ70695_R248-R264	R248-R264	aceE	ACEE_ECOLI	Pyruvate dehydrogenase subunit e1			FALSE	0.806511	0.949402	0.564086	0.880375	-0.18381	0.0933896	0.02255
CDJ70695	CDJ70695_S761	S761	aceE	ACEE_ECOLI	Pyruvate dehydrogenase subunit e1			TRUE	0.406484	0.985272	0.252494	0.882168	-0.180874	0.390956	0.00644393
CDJ70695	CDJ70695_R32-K46	R32-K46	aceE	ACEE_ECOLI	Pyruvate dehydrogenase subunit e1			FALSE	0.64249	0.921663	0.334137	0.899366	-0.15302	0.192133	0.0354278
CDJ70695	CDJ70695_T652	T652	aceE	ACEE_ECOLI	Pyruvate dehydrogenase subunit e1			TRUE	0.747006	0.936932	0.52057	0.899434	-0.15291	0.126676	0.0282917
CDJ70695	CDJ70695_L36	L36	aceE	ACEE_ECOLI	Pyruvate dehydrogenase subunit e1			TRUE	0.676145	0.921663	0.263664	0.902709	-0.147666	0.16996	0.0354278
CDJ70695	CDJ70695_G616	G616	aceE	ACEE_ECOLI	Pyruvate dehydrogenase subunit e1			TRUE	0.50714	0.862138	0.194888	0.914141	-0.129512	0.294872	0.0644231
CDJ70695	CDJ70695_Y35	Y35	aceE	ACEE_ECOLI	Pyruvate dehydrogenase subunit e1			TRUE	0.424458	0.841851	0.156937	0.915815	-0.126872	0.372165	0.0747649
CDJ70695	CDJ70695_G196	G196	aceE	ACEE_ECOLI	Pyruvate dehydrogenase subunit e1			TRUE	0.862831	0.983338	0.49223	0.920173	-0.120023	0.0640741	0.00729698
CDJ70695	CDJ70695_Y60	Y60	aceE	ACEE_ECOLI	Pyruvate dehydrogenase subunit e1			TRUE	0.987829	0.999871	0.726362	0.928026	-0.107762	0.00531803	5.62206e-05
CDJ70695	CDJ70695_R456	R456	aceE	ACEE_ECOLI	Pyruvate dehydrogenase subunit e1			TRUE	0.883679	0.992309	0.301608	0.942953	-0.0847416	0.0537057	0.00335305
CDJ70695	CDJ70695_A454	A454	aceE	ACEE_ECOLI	Pyruvate dehydrogenase subunit e1			TRUE	0.891787	0.987916	0.272357	0.948551	-0.0762031	0.0497386	0.00527978
CDJ70695	CDJ70695_N316	N316	aceE	ACEE_ECOLI	Pyruvate dehydrogenase subunit e1			TRUE	0.90685	0.987916	0.46836	0.957782	-0.0622305	0.0424646	0.00527978
CDJ70695	CDJ70695_R813-R822	R813-R822	aceE	ACEE_ECOLI	Pyruvate dehydrogenase subunit e1			FALSE	0.769255	0.938138	0.176908	0.965498	-0.0506544	0.11393	0.0277335
CDJ70695	CDJ70695_N261	N261	aceE	ACEE_ECOLI	Pyruvate dehydrogenase subunit e1			TRUE	0.947619	0.987916	0.475271	0.974629	-0.0370751	0.0233661	0.00527978
CDJ70695	CDJ70695_K558	K558	aceE	ACEE_ECOLI	Pyruvate dehydrogenase subunit e1			TRUE	0.814292	0.949402	0.0994531	0.984883	-0.0219765	0.08922	0.02255
CDJ70695	CDJ70695_T63	T63	aceE	ACEE_ECOLI	Pyruvate dehydrogenase subunit e1			TRUE	0.99868	0.999709	0.307696	0.989598	-0.0150859	0.000573556	0.00012633
CDJ70695	CDJ70695_S650	S650	aceE	ACEE_ECOLI	Pyruvate dehydrogenase subunit e1			TRUE	0.954441	0.987916	0.199663	0.992612	-0.0106986	0.0202511	0.00527978
CDJ70695	CDJ70695_A53	A53	aceE	ACEE_ECOLI	Pyruvate dehydrogenase subunit e1			TRUE	1	1	0	0	0	0	0
CDJ70695	CDJ70695_G483	G483	aceE	ACEE_ECOLI	Pyruvate dehydrogenase subunit e1			TRUE	1	1	0	0	0	0	0
CDJ70695	CDJ70695_Q455	Q455	aceE	ACEE_ECOLI	Pyruvate dehydrogenase subunit e1			TRUE	1	1	0	0	0	0	0
CDJ70695	CDJ70695_E475	E475	aceE	ACEE_ECOLI	Pyruvate dehydrogenase subunit e1			TRUE	1	1	0	0	0	0	0
CDJ70695	CDJ70695_M315	M315	aceE	ACEE_ECOLI	Pyruvate dehydrogenase subunit e1			TRUE	1	1	0	0	0	0	0
CDJ70695	CDJ70695_C260	C260	aceE	ACEE_ECOLI	Pyruvate dehydrogenase subunit e1			TRUE	1	1	0	0	0	0	0
CDJ70695	CDJ70695_A109	A109	aceE	ACEE_ECOLI	Pyruvate dehydrogenase subunit e1			TRUE	1	1	0	0	0	0	0
CDJ70695	CDJ70695_R298	R298	aceE	ACEE_ECOLI	Pyruvate dehydrogenase subunit e1			TRUE	1	1	0	0	0	0	0
CDJ70695	CDJ70695_I61	I61	aceE	ACEE_ECOLI	Pyruvate dehydrogenase subunit e1			TRUE	1	1	0	0	0	0	0
CDJ70695	CDJ70695_D351	D351	aceE	ACEE_ECOLI	Pyruvate dehydrogenase subunit e1			TRUE	1	1	0	0	0	0	0
CDJ70695	CDJ70695_A227	A227	aceE	ACEE_ECOLI	Pyruvate dehydrogenase subunit e1			TRUE	1	1	0	0	0	0	0
CDJ70695	CDJ70695_G56	G56	aceE	ACEE_ECOLI	Pyruvate dehydrogenase subunit e1			TRUE	0.99218	0.999709	0.352484	1.01947	0.0278156	0.00340965	0.00012633
CDJ70695	CDJ70695_Y557	Y557	aceE	ACEE_ECOLI	Pyruvate dehydrogenase subunit e1			TRUE	0.785211	0.938138	0.057972	1.02007	0.0286742	0.105013	0.0277335
CDJ70695	CDJ70695_I117	I117	aceE	ACEE_ECOLI	Pyruvate dehydrogenase subunit e1			TRUE	0.933979	0.987916	0.882918	1.06463	0.0903516	0.029663	0.00527978
CDJ70695	CDJ70695_L452	L452	aceE	ACEE_ECOLI	Pyruvate dehydrogenase subunit e1			TRUE	0.780908	0.938138	0.346229	1.07042	0.0981742	0.1074	0.0277335
CDJ70695	CDJ70695_Q619	Q619	aceE	ACEE_ECOLI	Pyruvate dehydrogenase subunit e1			TRUE	0.781831	0.938138	0.336259	1.07298	0.101618	0.106887	0.0277335
CDJ70695	CDJ70695_Q34	Q34	aceE	ACEE_ECOLI	Pyruvate dehydrogenase subunit e1			TRUE	0.65944	0.976167	0.313619	1.08254	0.11442	0.180825	0.010476
CDJ70695	CDJ70695_E43	E43	aceE	ACEE_ECOLI	Pyruvate dehydrogenase subunit e1			TRUE	0.935989	0.987916	1.20648	1.08733	0.120787	0.0287293	0.00527978
CDJ70695	CDJ70695_Q205	Q205	aceE	ACEE_ECOLI	Pyruvate dehydrogenase subunit e1			TRUE	0.956439	0.999424	1.03006	1.10593	0.145264	0.0193426	0.000250086
CDJ70695	CDJ70695_V170	V170	aceE	ACEE_ECOLI	Pyruvate dehydrogenase subunit e1			TRUE	0.715042	0.934921	0.281019	1.15061	0.202394	0.145668	0.029225
CDJ70695	CDJ70695_E782	E782	aceE	ACEE_ECOLI	Pyruvate dehydrogenase subunit e1			TRUE	0.649175	0.921663	0.455823	1.16208	0.216711	0.187638	0.0354278
CDJ70695	CDJ70695_M195	M195	aceE	ACEE_ECOLI	Pyruvate dehydrogenase subunit e1			TRUE	0.840216	0.968384	0.842381	1.18065	0.239585	0.0756091	0.0139522
CDJ70695	CDJ70695_S113	S113	aceE	ACEE_ECOLI	Pyruvate dehydrogenase subunit e1			TRUE	0.3125	0.835658	0.237742	1.22451	0.292205	0.50515	0.0779712
CDJ70695	CDJ70695_V24	V24	aceE	ACEE_ECOLI	Pyruvate dehydrogenase subunit e1			TRUE	0.599577	0.919652	0.362933	1.22904	0.29753	0.222155	0.0363767
CDJ70695	CDJ70695_L486	L486	aceE	ACEE_ECOLI	Pyruvate dehydrogenase subunit e1			TRUE	0.85664	0.99915	0.64219	1.23701	0.306858	0.0672015	0.00036921
CDJ70695	CDJ70695_K510-R525	K510-R525	aceE	ACEE_ECOLI	Pyruvate dehydrogenase subunit e1			FALSE	0.401878	0.841851	0.398696	1.32093	0.401559	0.395906	0.0747649
CDJ70695	CDJ70695_I690	I690	aceE	ACEE_ECOLI	Pyruvate dehydrogenase subunit e1			TRUE	0.306282	0.835658	0.212258	1.40615	0.491755	0.513879	0.0779712
CDJ70695	CDJ70695_L693	L693	aceE	ACEE_ECOLI	Pyruvate dehydrogenase subunit e1			TRUE	0.206562	0.739275	0.231916	1.41621	0.502031	0.684949	0.131194
CDJ70695	CDJ70695_W295	W295	aceE	ACEE_ECOLI	Pyruvate dehydrogenase subunit e1			TRUE	0.2481	0.803	0.324721	1.42525	0.511216	0.605372	0.0952844
CDJ70695	CDJ70695_E487	E487	aceE	ACEE_ECOLI	Pyruvate dehydrogenase subunit e1			TRUE	0.26958	0.944215	0.901993	1.53819	0.62123	0.569312	0.0249292
CDJ70695	CDJ70695_R551-K562	R551-K562	aceE	ACEE_ECOLI	Pyruvate dehydrogenase subunit e1			FALSE	0.588288	0.916113	0.667578	1.55302	0.635081	0.23041	0.0380511
CDJ70695	CDJ70695_S490	S490	aceE	ACEE_ECOLI	Pyruvate dehydrogenase subunit e1			TRUE	0.0195663	0.711347	0.245817	1.58145	0.661246	1.70849	0.147918
CDJ70695	CDJ70695_G273	G273	aceE	ACEE_ECOLI	Pyruvate dehydrogenase subunit e1			TRUE	0.397265	0.841851	0.616994	1.61429	0.690896	0.400919	0.0747649
CDJ70695	CDJ70695_N289	N289	aceE	ACEE_ECOLI	Pyruvate dehydrogenase subunit e1			TRUE	0.438411	0.841851	0.737823	1.69405	0.760477	0.358118	0.0747649
CDJ70695	CDJ70695_G29	G29	aceE	ACEE_ECOLI	Pyruvate dehydrogenase subunit e1			TRUE	0.0350001	0.379983	0.0414978	1.71162	0.775361	1.45593	0.420236
CDJ70695	CDJ70695_I497	I497	aceE	ACEE_ECOLI	Pyruvate dehydrogenase subunit e1			TRUE	0.426005	0.946465	0.555175	1.74365	0.802112	0.370585	0.0238955
CDJ70695	CDJ70695_R466-R501	R466-R501	aceE	ACEE_ECOLI	Pyruvate dehydrogenase subunit e1			FALSE	0.34723	0.841851	0.785419	2.23507	1.16032	0.459382	0.0747649
CDJ70695	CDJ70695_K240-R248	K240-R248	aceE	ACEE_ECOLI	Pyruvate dehydrogenase subunit e1			FALSE	0.442277	0.841851	0.841692	2.2366	1.16131	0.354306	0.0747649
CDJ70695	CDJ70695_R15-R32	R15-R32	aceE	ACEE_ECOLI	Pyruvate dehydrogenase subunit e1			FALSE	0.436319	0.841851	0.888539	2.34091	1.22707	0.360196	0.0747649
CDJ70695	CDJ70695_E22	E22	aceE	ACEE_ECOLI	Pyruvate dehydrogenase subunit e1			TRUE	0.0024562	0.260591	0.121803	2833.25	11.4682	2.60974	0.584041
CDJ70696	CDJ70696_K91-K106	K91-K106	aceF	ACEF_ECOLI	Dihydrolipoamide acetyltransferase			FALSE	0.199651	0.541924	0.0476059	0.00103568	-9.91521	0.699728	0.266062
CDJ70696	CDJ70696_K291-K302	K291-K302	aceF	ACEF_ECOLI	Dihydrolipoamide acetyltransferase			FALSE	0.188864	0.541924	0.0343927	0.00576609	-7.43819	0.72385	0.266062
CDJ70696	CDJ70696_K302-K317	K302-K317	aceF	ACEF_ECOLI	Dihydrolipoamide acetyltransferase			FALSE	0.404314	0.620911	0.981704	0.020127	-5.63472	0.393281	0.206971
CDJ70696	CDJ70696_K302-K313	K302-K313	aceF	ACEF_ECOLI	Dihydrolipoamide acetyltransferase			FALSE	0.388262	0.620911	1.39448	0.0595824	-4.06897	0.410875	0.206971
CDJ70696	CDJ70696_R613-R626	R613-R626	aceF	ACEF_ECOLI	Dihydrolipoamide acetyltransferase			FALSE	0.131259	0.541924	1.3441	0.342476	-1.54592	0.88187	0.266062
CDJ70696	CDJ70696_A287	A287	aceF	ACEF_ECOLI	Dihydrolipoamide acetyltransferase			TRUE	0.179372	0.541924	1.4824	0.365214	-1.45318	0.746246	0.266062
CDJ70696	CDJ70696_R355-K366	R355-K366	aceF	ACEF_ECOLI	Dihydrolipoamide acetyltransferase			FALSE	0.0846022	0.541924	0.797624	0.40307	-1.3109	1.07262	0.266062
CDJ70696	CDJ70696_K259-K270	K259-K270	aceF	ACEF_ECOLI	Dihydrolipoamide acetyltransferase			FALSE	0.143846	0.541924	0.887303	0.454465	-1.13776	0.842101	0.266062
CDJ70696	CDJ70696_R358	R358	aceF	ACEF_ECOLI	Dihydrolipoamide acetyltransferase			TRUE	0.121533	0.541924	0.442732	0.459612	-1.12151	0.915305	0.266062
CDJ70696	CDJ70696_G181	G181	aceF	ACEF_ECOLI	Dihydrolipoamide acetyltransferase			TRUE	0.388452	0.743771	0.454485	0.511779	-0.966406	0.410663	0.128561
CDJ70696	CDJ70696_S598	S598	aceF	ACEF_ECOLI	Dihydrolipoamide acetyltransferase			TRUE	0.0666607	0.541924	0.428811	0.52424	-0.931701	1.17613	0.266062
CDJ70696	CDJ70696_K537-K577	K537-K577	aceF	ACEF_ECOLI	Dihydrolipoamide acetyltransferase			FALSE	0.399221	0.620911	0.859061	0.532251	-0.90982	0.398787	0.206971
CDJ70696	CDJ70696_R371-K391	R371-K391	aceF	ACEF_ECOLI	Dihydrolipoamide acetyltransferase			FALSE	0.144762	0.541924	0.591118	0.556637	-0.845191	0.839344	0.266062
CDJ70696	CDJ70696_K577-K587	K577-K587	aceF	ACEF_ECOLI	Dihydrolipoamide acetyltransferase			FALSE	0.17833	0.668403	0.676475	0.569297	-0.812746	0.748775	0.174961
CDJ70696	CDJ70696_R613-R627	R613-R627	aceF	ACEF_ECOLI	Dihydrolipoamide acetyltransferase			FALSE	0.266788	0.58481	0.842472	0.574157	-0.800484	0.573834	0.232985
CDJ70696	CDJ70696_D75	D75	aceF	ACEF_ECOLI	Dihydrolipoamide acetyltransferase			TRUE	0.0648567	0.653518	0.369947	0.582705	-0.779162	1.18805	0.184743
CDJ70696	CDJ70696_K370-K391	K370-K391	aceF	ACEF_ECOLI	Dihydrolipoamide acetyltransferase			FALSE	0.212954	0.541924	0.603734	0.590351	-0.760354	0.671714	0.266062
CDJ70696	CDJ70696_K92-K106	K92-K106	aceF	ACEF_ECOLI	Dihydrolipoamide acetyltransferase			FALSE	0.20721	0.541924	0.103617	0.603758	-0.727958	0.683589	0.266062
CDJ70696	CDJ70696_R358-K366	R358-K366	aceF	ACEF_ECOLI	Dihydrolipoamide acetyltransferase			FALSE	0.16032	0.541924	0.20812	0.610576	-0.711758	0.795012	0.266062
CDJ70696	CDJ70696_K6-K23	K6-K23	aceF	ACEF_ECOLI	Dihydrolipoamide acetyltransferase			FALSE	0.115212	0.653518	0.270696	0.6369	-0.650862	0.938502	0.184743
CDJ70696	CDJ70696_I73	I73	aceF	ACEF_ECOLI	Dihydrolipoamide acetyltransferase			TRUE	0.0723343	0.91188	0.634434	0.638054	-0.64825	1.14066	0.0400622
CDJ70696	CDJ70696_R534-K577	R534-K577	aceF	ACEF_ECOLI	Dihydrolipoamide acetyltransferase			FALSE	0.601618	0.760138	0.925273	0.65724	-0.605507	0.220679	0.119108
CDJ70696	CDJ70696_K456-K465	K456-K465	aceF	ACEF_ECOLI	Dihydrolipoamide acetyltransferase			FALSE	0.310249	0.730963	0.567948	0.665936	-0.586545	0.50829	0.136104
CDJ70696	CDJ70696_R592-R604	R592-R604	aceF	ACEF_ECOLI	Dihydrolipoamide acetyltransferase			FALSE	0.232556	0.687803	0.603711	0.670997	-0.575623	0.633473	0.162536
CDJ70696	CDJ70696_V226	V226	aceF	ACEF_ECOLI	Dihydrolipoamide acetyltransferase			TRUE	0.0811718	0.541924	0.238625	0.6898	-0.535751	1.09059	0.266062
CDJ70696	CDJ70696_K317-R334	K317-R334	aceF	ACEF_ECOLI	Dihydrolipoamide acetyltransferase			FALSE	0.0611521	0.541924	0.19471	0.697607	-0.519513	1.21359	0.266062
CDJ70696	CDJ70696_K465-R476	K465-R476	aceF	ACEF_ECOLI	Dihydrolipoamide acetyltransferase			FALSE	0.182983	0.541924	0.381191	0.699224	-0.516172	0.737588	0.266062
CDJ70696	CDJ70696_E178	E178	aceF	ACEF_ECOLI	Dihydrolipoamide acetyltransferase			TRUE	0.154588	0.878117	0.810586	0.715228	-0.483525	0.810825	0.0564476
CDJ70696	CDJ70696_K492-K517	K492-K517	aceF	ACEF_ECOLI	Dihydrolipoamide acetyltransferase			FALSE	0.499692	0.716225	0.835819	0.717144	-0.479664	0.301298	0.144951
CDJ70696	CDJ70696_K396-R407	K396-R407	aceF	ACEF_ECOLI	Dihydrolipoamide acetyltransferase			FALSE	0.0326886	0.541924	0.143957	0.723445	-0.467045	1.4856	0.266062
CDJ70696	CDJ70696_F320	F320	aceF	ACEF_ECOLI	Dihydrolipoamide acetyltransferase			TRUE	0.101636	0.541924	0.142971	0.733479	-0.447172	0.99295	0.266062
CDJ70696	CDJ70696_G398	G398	aceF	ACEF_ECOLI	Dihydrolipoamide acetyltransferase			TRUE	0.295985	0.58481	0.418646	0.747235	-0.420365	0.52873	0.232985
CDJ70696	CDJ70696_K516-R524	K516-R524	aceF	ACEF_ECOLI	Dihydrolipoamide acetyltransferase			FALSE	0.0353794	0.541924	0.136572	0.75934	-0.397182	1.45125	0.266062
CDJ70696	CDJ70696_R418-K442	R418-K442	aceF	ACEF_ECOLI	Dihydrolipoamide acetyltransferase			FALSE	0.243736	0.762324	0.610376	0.759845	-0.396223	0.61308	0.11786
CDJ70696	CDJ70696_A284	A284	aceF	ACEF_ECOLI	Dihydrolipoamide acetyltransferase			TRUE	0.629192	0.78044	0.297478	0.761841	-0.392438	0.201217	0.107661
CDJ70696	CDJ70696_K106	K106	aceF	ACEF_ECOLI	Dihydrolipoamide acetyltransferase			TRUE	0.210724	0.541924	0.188696	0.765823	-0.384917	0.676286	0.266062
CDJ70696	CDJ70696_V176	V176	aceF	ACEF_ECOLI	Dihydrolipoamide acetyltransferase			TRUE	0.614118	0.904926	0.8074	0.76862	-0.379657	0.211748	0.0433868
CDJ70696	CDJ70696_K396	K396	aceF	ACEF_ECOLI	Dihydrolipoamide acetyltransferase			TRUE	0.384757	0.620911	0.203665	0.769483	-0.378039	0.414813	0.206971
CDJ70696	CDJ70696_P459	P459	aceF	ACEF_ECOLI	Dihydrolipoamide acetyltransferase			TRUE	0.227846	0.551983	0.185067	0.771716	-0.373859	0.642359	0.258075
CDJ70696	CDJ70696_A105	A105	aceF	ACEF_ECOLI	Dihydrolipoamide acetyltransferase			TRUE	0.671484	0.901358	0.637742	0.772083	-0.373172	0.172964	0.0451026
CDJ70696	CDJ70696_A83	A83	aceF	ACEF_ECOLI	Dihydrolipoamide acetyltransferase			TRUE	0.214249	0.541924	0.284643	0.774572	-0.368529	0.669081	0.266062
CDJ70696	CDJ70696_K313-R334	K313-R334	aceF	ACEF_ECOLI	Dihydrolipoamide acetyltransferase			FALSE	0.200605	0.541924	0.158937	0.775104	-0.367538	0.697658	0.266062
CDJ70696	CDJ70696_G282	G282	aceF	ACEF_ECOLI	Dihydrolipoamide acetyltransferase			TRUE	0.0261128	0.541924	0.0823389	0.782315	-0.354178	1.58315	0.266062
CDJ70696	CDJ70696_A194	A194	aceF	ACEF_ECOLI	Dihydrolipoamide acetyltransferase			TRUE	0.0560755	0.541924	0.136761	0.788899	-0.342088	1.25123	0.266062
CDJ70696	CDJ70696_K191-K207	K191-K207	aceF	ACEF_ECOLI	Dihydrolipoamide acetyltransferase			FALSE	0.0876278	0.541924	0.142857	0.789253	-0.341441	1.05736	0.266062
CDJ70696	CDJ70696_R613	R613	aceF	ACEF_ECOLI	Dihydrolipoamide acetyltransferase			TRUE	0.0367607	0.541924	0.112355	0.793841	-0.333078	1.43462	0.266062
CDJ70696	CDJ70696_R338-K346	R338-K346	aceF	ACEF_ECOLI	Dihydrolipoamide acetyltransferase			FALSE	0.368338	0.620911	0.155351	0.800772	-0.320537	0.433753	0.206971
CDJ70696	CDJ70696_K207-K227	K207-K227	aceF	ACEF_ECOLI	Dihydrolipoamide acetyltransferase			FALSE	0.557555	0.866537	0.494934	0.805355	-0.312303	0.253712	0.0622127
CDJ70696	CDJ70696_I277	I277	aceF	ACEF_ECOLI	Dihydrolipoamide acetyltransferase			TRUE	0.183593	0.702987	0.185724	0.806971	-0.309411	0.736145	0.153053
CDJ70696	CDJ70696_G316	G316	aceF	ACEF_ECOLI	Dihydrolipoamide acetyltransferase			TRUE	0.61767	0.914827	1.18228	0.808845	-0.306066	0.209243	0.0386611
CDJ70696	CDJ70696_E279	E279	aceF	ACEF_ECOLI	Dihydrolipoamide acetyltransferase			TRUE	0.3399	0.972795	0.795969	0.821841	-0.283069	0.468649	0.0119786
CDJ70696	CDJ70696_K517-R524	K517-R524	aceF	ACEF_ECOLI	Dihydrolipoamide acetyltransferase	sdhA	sp|CDJ71170|SDHA_ECOLI	FALSE	0.140029	0.541924	0.158087	0.827902	-0.272468	0.853781	0.266062
CDJ70696	CDJ70696_R476-R487	R476-R487	aceF	ACEF_ECOLI	Dihydrolipoamide acetyltransferase			FALSE	0.199362	0.541924	0.185181	0.832875	-0.263828	0.700358	0.266062
CDJ70696	CDJ70696_T549	T549	aceF	ACEF_ECOLI	Dihydrolipoamide acetyltransferase			TRUE	0.796557	0.93508	0.735109	0.834091	-0.261723	0.0987831	0.0291512
CDJ70696	CDJ70696_E293	E293	aceF	ACEF_ECOLI	Dihydrolipoamide acetyltransferase			TRUE	0.523037	0.717784	0.124405	0.846045	-0.241194	0.281468	0.144006
CDJ70696	CDJ70696_K492-K516	K492-K516	aceF	ACEF_ECOLI	Dihydrolipoamide acetyltransferase			FALSE	0.730278	0.877842	0.589782	0.84924	-0.235756	0.136512	0.0565835
CDJ70696	CDJ70696_A325	A325	aceF	ACEF_ECOLI	Dihydrolipoamide acetyltransferase			TRUE	0.287494	0.58481	0.178487	0.855944	-0.224412	0.54137	0.232985
CDJ70696	CDJ70696_E193	E193	aceF	ACEF_ECOLI	Dihydrolipoamide acetyltransferase			TRUE	0.0899136	0.541924	0.0726119	0.861461	-0.215143	1.04617	0.266062
CDJ70696	CDJ70696_K106-K126	K106-K126	aceF	ACEF_ECOLI	Dihydrolipoamide acetyltransferase			FALSE	0.367756	0.620911	0.213775	0.865318	-0.208698	0.434441	0.206971
CDJ70696	CDJ70696_A337	A337	aceF	ACEF_ECOLI	Dihydrolipoamide acetyltransferase			TRUE	0.179434	0.541924	0.0743293	0.866668	-0.206449	0.746095	0.266062
CDJ70696	CDJ70696_G243	G243	aceF	ACEF_ECOLI	Dihydrolipoamide acetyltransferase			TRUE	0.272315	0.58481	0.154277	0.882244	-0.18075	0.564929	0.232985
CDJ70696	CDJ70696_K391-R407	K391-R407	aceF	ACEF_ECOLI	Dihydrolipoamide acetyltransferase			FALSE	0.506503	0.717784	0.251659	0.89554	-0.15917	0.295418	0.144006
CDJ70696	CDJ70696_M1-K23	M1-K23	aceF	ACEF_ECOLI	Dihydrolipoamide acetyltransferase			FALSE	0.852827	0.940287	0.376843	0.932426	-0.100938	0.0691389	0.0267397
CDJ70696	CDJ70696_G39	G39	aceF	ACEF_ECOLI	Dihydrolipoamide acetyltransferase			TRUE	0.580824	0.759216	0.148732	0.932429	-0.100935	0.235956	0.119635
CDJ70696	CDJ70696_A378	A378	aceF	ACEF_ECOLI	Dihydrolipoamide acetyltransferase			TRUE	0.867396	0.940287	0.649909	0.933059	-0.0999604	0.0617824	0.0267397
CDJ70696	CDJ70696_E223	E223	aceF	ACEF_ECOLI	Dihydrolipoamide acetyltransferase			TRUE	0.825606	0.931251	0.25087	0.946789	-0.0788847	0.0832273	0.0309331
CDJ70696	CDJ70696_H428	H428	aceF	ACEF_ECOLI	Dihydrolipoamide acetyltransferase			TRUE	0.902288	0.954059	0.499329	0.948832	-0.0757751	0.0446547	0.0204248
CDJ70696	CDJ70696_A187	A187	aceF	ACEF_ECOLI	Dihydrolipoamide acetyltransferase			TRUE	0.797076	0.926332	0.264672	0.954359	-0.0673957	0.0985003	0.0332335
CDJ70696	CDJ70696_F561	F561	aceF	ACEF_ECOLI	Dihydrolipoamide acetyltransferase			TRUE	0.956715	0.965716	0.942949	0.96178	-0.0562211	0.0192175	0.0151504
CDJ70696	CDJ70696_K431-K442	K431-K442	aceF	ACEF_ECOLI	Dihydrolipoamide acetyltransferase			FALSE	0.891499	0.95325	0.167487	0.98218	-0.0259403	0.0498792	0.0207933
CDJ70696	CDJ70696_S552	S552	aceF	ACEF_ECOLI	Dihydrolipoamide acetyltransferase			TRUE	0.946917	0.965716	0.102361	0.985814	-0.0206122	0.0236881	0.0151504
CDJ70696	CDJ70696_V22	V22	aceF	ACEF_ECOLI	Dihydrolipoamide acetyltransferase			TRUE	1	1	0	0	0	0	0
CDJ70696	CDJ70696_A104	A104	aceF	ACEF_ECOLI	Dihydrolipoamide acetyltransferase			TRUE	1	1	0	0	0	0	0
CDJ70696	CDJ70696_K410	K410	aceF	ACEF_ECOLI	Dihydrolipoamide acetyltransferase			TRUE	1	1	0	0	0	0	0
CDJ70696	CDJ70696_E19	E19	aceF	ACEF_ECOLI	Dihydrolipoamide acetyltransferase			TRUE	1	1	0	0	0	0	0
CDJ70696	CDJ70696_V426	V426	aceF	ACEF_ECOLI	Dihydrolipoamide acetyltransferase			TRUE	1	1	0	0	0	0	0
CDJ70696	CDJ70696_A329	A329	aceF	ACEF_ECOLI	Dihydrolipoamide acetyltransferase			TRUE	1	1	0	0	0	0	0
CDJ70696	CDJ70696_L595	L595	aceF	ACEF_ECOLI	Dihydrolipoamide acetyltransferase			TRUE	0.982791	0.982791	0.536593	1.00813	0.0116854	0.00753883	0.00753883
CDJ70696	CDJ70696_K492-K512	K492-K512	aceF	ACEF_ECOLI	Dihydrolipoamide acetyltransferase			FALSE	0.894133	0.95325	0.409848	1.04091	0.0578458	0.0485977	0.0207933
CDJ70696	CDJ70696_H560	H560	aceF	ACEF_ECOLI	Dihydrolipoamide acetyltransferase			TRUE	0.947003	0.965716	0.747488	1.04646	0.0655192	0.0236487	0.0151504
CDJ70696	CDJ70696_E122	E122	aceF	ACEF_ECOLI	Dihydrolipoamide acetyltransferase			TRUE	0.830185	0.931251	0.284008	1.06107	0.0855162	0.080825	0.0309331
CDJ70696	CDJ70696_V37	V37	aceF	ACEF_ECOLI	Dihydrolipoamide acetyltransferase			TRUE	0.855704	0.940287	0.418648	1.06996	0.0975574	0.0676763	0.0267397
CDJ70696	CDJ70696_V500	V500	aceF	ACEF_ECOLI	Dihydrolipoamide acetyltransferase			TRUE	0.93648	0.965716	1.12155	1.08499	0.117685	0.0285013	0.0151504
CDJ70696	CDJ70696_D433	D433	aceF	ACEF_ECOLI	Dihydrolipoamide acetyltransferase			TRUE	0.810836	0.931251	0.61836	1.13557	0.183422	0.0910668	0.0309331
CDJ70696	CDJ70696_G380	G380	aceF	ACEF_ECOLI	Dihydrolipoamide acetyltransferase			TRUE	0.683897	0.840216	0.312888	1.14342	0.193351	0.165009	0.0756089
CDJ70696	CDJ70696_I400	I400	aceF	ACEF_ECOLI	Dihydrolipoamide acetyltransferase			TRUE	0.604298	0.760138	0.414692	1.1908	0.251932	0.218749	0.119108
CDJ70696	CDJ70696_E14	E14	aceF	ACEF_ECOLI	Dihydrolipoamide acetyltransferase			TRUE	0.402287	0.620911	0.280931	1.26443	0.338493	0.395464	0.206971
CDJ70696	CDJ70696_K491-K512	K491-K512	aceF	ACEF_ECOLI	Dihydrolipoamide acetyltransferase			FALSE	0.448172	0.66453	0.387667	1.27259	0.347772	0.348556	0.177485
CDJ70696	CDJ70696_A102	A102	aceF	ACEF_ECOLI	Dihydrolipoamide acetyltransferase			TRUE	0.182123	0.541924	0.192873	1.27846	0.354406	0.739634	0.266062
CDJ70696	CDJ70696_M225	M225	aceF	ACEF_ECOLI	Dihydrolipoamide acetyltransferase			TRUE	0.355379	0.620911	0.309532	1.30555	0.384654	0.449309	0.206971
CDJ70696	CDJ70696_K302-R334	K302-R334	aceF	ACEF_ECOLI	Dihydrolipoamide acetyltransferase			FALSE	0.36904	0.620911	0.334256	1.51474	0.599071	0.432927	0.206971
CDJ70696	CDJ70696_V125	V125	aceF	ACEF_ECOLI	Dihydrolipoamide acetyltransferase			TRUE	0.174569	0.541924	0.303021	1.55076	0.632978	0.758033	0.266062
CDJ70696	CDJ70696_R418-R441	R418-R441	aceF	ACEF_ECOLI	Dihydrolipoamide acetyltransferase			FALSE	0.177577	0.541924	0.657297	4.46187	2.15765	0.750614	0.266062
CDJ70696	CDJ70696_K313-R335	K313-R335	aceF	ACEF_ECOLI	Dihydrolipoamide acetyltransferase			FALSE	0.0194835	0.541924	0.352066	1582.79	10.6283	1.71033	0.266062
CDJ70696	CDJ70696_K317-R335	K317-R335	aceF	ACEF_ECOLI	Dihydrolipoamide acetyltransferase			FALSE	0.000483794	0.0624095	0.0538948	2462.74	11.266	3.31534	1.20475
CDJ72651	CDJ72651_V8	V8	ackA	ACKA_ECOLI	Acetate kinase	tdcD	sp|CDJ73742|TDCD_ECOLI	TRUE	0.00445718	0.278574	0.215583	0.000491086	-10.9917	2.35094	0.555059
CDJ72651	CDJ72651_R301-R309	R301-R309	ackA	ACKA_ECOLI	Acetate kinase			FALSE	0.178634	0.890643	0.113105	0.0010137	-9.94616	0.748037	0.0502964
CDJ72651	CDJ72651_R287-K296	R287-K296	ackA	ACKA_ECOLI	Acetate kinase			FALSE	0.204181	0.890643	1.65679	0.361779	-1.46682	0.689985	0.0502964
CDJ72651	CDJ72651_R287-R301	R287-R301	ackA	ACKA_ECOLI	Acetate kinase			FALSE	0.102215	0.895247	1.67144	0.396343	-1.33518	0.990485	0.0480569
CDJ72651	CDJ72651_K144-R177	K144-R177	ackA	ACKA_ECOLI	Acetate kinase			FALSE	0.103459	0.680654	0.899731	0.402113	-1.31433	0.98523	0.167074
CDJ72651	CDJ72651_K52-R91	K52-R91	ackA	ACKA_ECOLI	Acetate kinase			FALSE	0.0801837	0.65601	0.47895	0.521704	-0.938697	1.09591	0.183089
CDJ72651	CDJ72651_H210	H210	ackA	ACKA_ECOLI	Acetate kinase			TRUE	0.253107	0.890643	0.96319	0.533772	-0.905704	0.596696	0.0502964
CDJ72651	CDJ72651_K142-K172	K142-K172	ackA	ACKA_ECOLI	Acetate kinase			FALSE	0.101571	0.879171	0.73309	0.583533	-0.777114	0.99323	0.0559267
CDJ72651	CDJ72651_M321	M321	ackA	ACKA_ECOLI	Acetate kinase			TRUE	0.479877	0.890643	0.421536	0.720695	-0.472539	0.31887	0.0502964
CDJ72651	CDJ72651_L352	L352	ackA	ACKA_ECOLI	Acetate kinase			TRUE	0.421934	0.890643	0.510133	0.728517	-0.456966	0.374755	0.0502964
CDJ72651	CDJ72651_K368-R397	K368-R397	ackA	ACKA_ECOLI	Acetate kinase			FALSE	0.636335	0.890886	0.755571	0.805904	-0.311321	0.196314	0.0501777
CDJ72651	CDJ72651_K374-R397	K374-R397	ackA	ACKA_ECOLI	Acetate kinase			FALSE	0.702154	0.931165	0.481612	0.836555	-0.257467	0.153567	0.0309735
CDJ72651	CDJ72651_R178-K195	R178-K195	ackA	ACKA_ECOLI	Acetate kinase			FALSE	0.743196	0.931165	0.39258	0.858999	-0.219271	0.128896	0.0309735
CDJ72651	CDJ72651_S15	S15	ackA	ACKA_ECOLI	Acetate kinase			TRUE	0.48204	0.890643	0.247135	0.872472	-0.19682	0.316916	0.0502964
CDJ72651	CDJ72651_K348-R360	K348-R360	ackA	ACKA_ECOLI	Acetate kinase			FALSE	0.788357	0.946305	0.3813	0.925108	-0.112306	0.103277	0.0239687
CDJ72651	CDJ72651_T73	T73	ackA	ACKA_ECOLI	Acetate kinase			TRUE	0.885992	0.986983	0.670281	0.931685	-0.102086	0.0525704	0.00569024
CDJ72651	CDJ72651_R287-K300	R287-K300	ackA	ACKA_ECOLI	Acetate kinase			FALSE	0.611158	0.890886	0.193816	0.93739	-0.093279	0.213847	0.0501777
CDJ72651	CDJ72651_N169	N169	ackA	ACKA_ECOLI	Acetate kinase			TRUE	0.89143	0.946305	0.409886	0.942934	-0.0847708	0.0499125	0.0239687
CDJ72651	CDJ72651_A311	A311	ackA	ACKA_ECOLI	Acetate kinase			TRUE	0.883542	0.946305	0.334421	0.946296	-0.079637	0.0537726	0.0239687
CDJ72651	CDJ72651_R243-K268	R243-K268	ackA	ACKA_ECOLI	Acetate kinase			FALSE	0.97713	0.994338	0.433117	0.95216	-0.0707237	0.0100475	0.00246579
CDJ72651	CDJ72651_A339	A339	ackA	ACKA_ECOLI	Acetate kinase			TRUE	0.913438	0.946305	0.180198	0.954994	-0.0664364	0.039321	0.0239687
CDJ72651	CDJ72651_K195-R221	K195-R221	ackA	ACKA_ECOLI	Acetate kinase			FALSE	0.912618	0.946305	0.494621	0.956035	-0.0648639	0.0397112	0.0239687
CDJ72651	CDJ72651_K98-K114	K98-K114	ackA	ACKA_ECOLI	Acetate kinase			FALSE	0.969015	0.976829	0.227137	0.993566	-0.00931196	0.0136696	0.0101813
CDJ72651	CDJ72651_E290	E290	ackA	ACKA_ECOLI	Acetate kinase			TRUE	1	1	0	0	0	0	0
CDJ72651	CDJ72651_G353	G353	ackA	ACKA_ECOLI	Acetate kinase			TRUE	1	1	0	0	0	0	0
CDJ72651	CDJ72651_S64	S64	ackA	ACKA_ECOLI	Acetate kinase			TRUE	1	1	0	0	0	0	0
CDJ72651	CDJ72651_K312-R324	K312-R324	ackA	ACKA_ECOLI	Acetate kinase			FALSE	1	1	0	0	0	0	0
CDJ72651	CDJ72651_A66	A66	ackA	ACKA_ECOLI	Acetate kinase			TRUE	1	1	0	0	0	0	0
CDJ72651	CDJ72651_K272-R287	K272-R287	ackA	ACKA_ECOLI	Acetate kinase			FALSE	1	1	0	0	0	0	0
CDJ72651	CDJ72651_K47-R91	K47-R91	ackA	ACKA_ECOLI	Acetate kinase			FALSE	1	1	0	0	0	0	0
CDJ72651	CDJ72651_D150	D150	ackA	ACKA_ECOLI	Acetate kinase			TRUE	1	1	0	0	0	0	0
CDJ72651	CDJ72651_R324-R342	R324-R342	ackA	ACKA_ECOLI	Acetate kinase			FALSE	0.996847	0.996847	0.72383	1.00255	0.00367516	0.00137142	0.00137142
CDJ72651	CDJ72651_S185	S185	ackA	ACKA_ECOLI	Acetate kinase			TRUE	0.935509	0.95072	0.30253	1.02724	0.0387708	0.028952	0.0219471
CDJ72651	CDJ72651_K4-K17	K4-K17	ackA	ACKA_ECOLI	Acetate kinase			FALSE	0.765597	0.941637	0.231792	1.06514	0.091038	0.116	0.0261163
CDJ72651	CDJ72651_K348-R365	K348-R365	ackA	ACKA_ECOLI	Acetate kinase			FALSE	0.893149	0.946305	0.705209	1.07997	0.110993	0.0490762	0.0239687
CDJ72651	CDJ72651_K17-R43	K17-R43	ackA	ACKA_ECOLI	Acetate kinase			FALSE	0.87132	0.946305	0.560482	1.08889	0.122859	0.0598226	0.0239687
CDJ72651	CDJ72651_T331	T331	ackA	ACKA_ECOLI	Acetate kinase			TRUE	0.957025	0.99431	0.706631	1.09218	0.127205	0.0190769	0.00247834
CDJ72651	CDJ72651_G183	G183	ackA	ACKA_ECOLI	Acetate kinase			TRUE	0.464705	0.890643	0.14237	1.09461	0.13042	0.332823	0.0502964
CDJ72651	CDJ72651_V329	V329	ackA	ACKA_ECOLI	Acetate kinase			TRUE	0.872405	0.946305	0.760316	1.09571	0.131869	0.0592816	0.0239687
CDJ72651	CDJ72651_S262	S262	ackA	ACKA_ECOLI	Acetate kinase			TRUE	0.93837	0.992642	0.731187	1.12156	0.165512	0.0276257	0.0032075
CDJ72651	CDJ72651_T156	T156	ackA	ACKA_ECOLI	Acetate kinase			TRUE	0.199846	0.99389	0.472549	1.13091	0.177489	0.699305	0.00266152
CDJ72651	CDJ72651_A120	A120	ackA	ACKA_ECOLI	Acetate kinase			TRUE	0.717249	0.931165	0.421031	1.1654	0.220828	0.14433	0.0309735
CDJ72651	CDJ72651_Q191	Q191	ackA	ACKA_ECOLI	Acetate kinase			TRUE	0.682722	0.917637	0.511778	1.16723	0.223092	0.165756	0.0373291
CDJ72651	CDJ72651_P158	P158	ackA	ACKA_ECOLI	Acetate kinase			TRUE	0.818151	0.986983	0.436231	1.17518	0.232882	0.0871666	0.00569024
CDJ72651	CDJ72651_K114-K136	K114-K136	ackA	ACKA_ECOLI	Acetate kinase			FALSE	0.0349883	0.591306	0.0587157	1.1825	0.241846	1.45608	0.228187
CDJ72651	CDJ72651_G241	G241	ackA	ACKA_ECOLI	Acetate kinase			TRUE	0.434779	0.890643	0.194442	1.1999	0.262909	0.361731	0.0502964
CDJ72651	CDJ72651_P167	P167	ackA	ACKA_ECOLI	Acetate kinase			TRUE	0.622663	0.890886	0.268884	1.20147	0.2648	0.205747	0.0501777
CDJ72651	CDJ72651_K114-K144	K114-K144	ackA	ACKA_ECOLI	Acetate kinase			FALSE	0.50076	0.890643	0.32097	1.21221	0.277641	0.30037	0.0502964
CDJ72651	CDJ72651_N198	N198	ackA	ACKA_ECOLI	Acetate kinase			TRUE	0.582011	0.890886	0.432575	1.22351	0.291028	0.235069	0.0501777
CDJ72651	CDJ72651_E192	E192	ackA	ACKA_ECOLI	Acetate kinase			TRUE	0.0466159	0.862423	0.106084	1.2357	0.305331	1.33147	0.0642795
CDJ72651	CDJ72651_S284	S284	ackA	ACKA_ECOLI	Acetate kinase			TRUE	0.47801	0.890643	0.267884	1.23593	0.305595	0.320563	0.0502964
CDJ72651	CDJ72651_G350	G350	ackA	ACKA_ECOLI	Acetate kinase			TRUE	0.432399	0.976979	0.188705	1.23671	0.306503	0.364115	0.0101148
CDJ72651	CDJ72651_H63	H63	ackA	ACKA_ECOLI	Acetate kinase			TRUE	0.702384	0.986944	0.899969	1.25285	0.325219	0.153425	0.00570757
CDJ72651	CDJ72651_C36	C36	ackA	ACKA_ECOLI	Acetate kinase			TRUE	0.612621	0.890886	0.620391	1.27322	0.348485	0.212808	0.0501777
CDJ72651	CDJ72651_H123	H123	ackA	ACKA_ECOLI	Acetate kinase			TRUE	0.402994	0.890643	0.22439	1.28018	0.356345	0.394701	0.0502964
CDJ72651	CDJ72651_A165	A165	ackA	ACKA_ECOLI	Acetate kinase			TRUE	0.636915	0.994624	0.368622	1.28217	0.358587	0.195918	0.0023409
CDJ72651	CDJ72651_L255	L255	ackA	ACKA_ECOLI	Acetate kinase			TRUE	0.614871	0.890886	0.413058	1.3005	0.379071	0.211216	0.0501777
CDJ72651	CDJ72651_I70	I70	ackA	ACKA_ECOLI	Acetate kinase			TRUE	0.454553	0.890643	0.433007	1.30625	0.385432	0.342416	0.0502964
CDJ72651	CDJ72651_D257	D257	ackA	ACKA_ECOLI	Acetate kinase			TRUE	0.771348	0.986944	0.499398	1.30916	0.388645	0.112749	0.00570757
CDJ72651	CDJ72651_K98-K136	K98-K136	ackA	ACKA_ECOLI	Acetate kinase			FALSE	0.416553	0.890643	0.275114	1.31739	0.397682	0.38033	0.0502964
CDJ72651	CDJ72651_H254	H254	ackA	ACKA_ECOLI	Acetate kinase			TRUE	0.695802	0.986223	0.614835	1.32274	0.403528	0.157514	0.00602504
CDJ72651	CDJ72651_Q393	Q393	ackA	ACKA_ECOLI	Acetate kinase			TRUE	0.168233	0.898253	0.212523	1.32995	0.411367	0.77409	0.0466016
CDJ72651	CDJ72651_G60	G60	ackA	ACKA_ECOLI	Acetate kinase			TRUE	0.537498	0.984529	0.711027	1.34532	0.427955	0.269623	0.0067713
CDJ72651	CDJ72651_V189	V189	ackA	ACKA_ECOLI	Acetate kinase			TRUE	0.309045	0.890643	0.152641	1.35703	0.440449	0.509978	0.0502964
CDJ72651	CDJ72651_A62	A62	ackA	ACKA_ECOLI	Acetate kinase			TRUE	0.579613	0.977029	0.549065	1.40221	0.487705	0.236862	0.0100925
CDJ72651	CDJ72651_N68	N68	ackA	ACKA_ECOLI	Acetate kinase			TRUE	0.58573	0.986944	0.801386	1.4271	0.513089	0.232303	0.00570757
CDJ72651	CDJ72651_V103	V103	ackA	ACKA_ECOLI	Acetate kinase			TRUE	0.356077	0.976979	0.416851	1.47273	0.55849	0.448456	0.0101148
CDJ72651	CDJ72651_A23	A23	ackA	ACKA_ECOLI	Acetate kinase			TRUE	0.46021	0.890643	0.559063	1.47425	0.559985	0.337043	0.0502964
CDJ72651	CDJ72651_V289	V289	ackA	ACKA_ECOLI	Acetate kinase			TRUE	0.472479	0.890643	0.419125	1.47716	0.562824	0.325618	0.0502964
CDJ72651	CDJ72651_E133	E133	ackA	ACKA_ECOLI	Acetate kinase			TRUE	0.320512	0.994368	0.531092	1.50607	0.590792	0.494156	0.00245298
CDJ72651	CDJ72651_H256	H256	ackA	ACKA_ECOLI	Acetate kinase			TRUE	0.653786	0.890886	1.00808	1.51969	0.603782	0.184564	0.0501777
CDJ72651	CDJ72651_D298	D298	ackA	ACKA_ECOLI	Acetate kinase			TRUE	0.0491379	0.591306	0.132841	1.53149	0.614937	1.30858	0.228187
CDJ72651	CDJ72651_D394	D394	ackA	ACKA_ECOLI	Acetate kinase			TRUE	1.61931e-05	0.0196103	0.2258	1.5835	0.663116	4.79067	1.70752
CDJ72651	CDJ72651_S102	S102	ackA	ACKA_ECOLI	Acetate kinase			TRUE	0.192881	0.9022	0.307562	1.60716	0.684517	0.71471	0.044697
CDJ72651	CDJ72651_A34	A34	ackA	ACKA_ECOLI	Acetate kinase			TRUE	0.564652	0.977029	0.739214	1.6244	0.699905	0.248219	0.0100925
CDJ72651	CDJ72651_H38	H38	ackA	ACKA_ECOLI	Acetate kinase			TRUE	0.200546	0.890643	0.385942	1.70604	0.770654	0.697787	0.0502964
CDJ72651	CDJ72651_L85	L85	ackA	ACKA_ECOLI	Acetate kinase			TRUE	0.371924	0.890643	0.407051	1.76838	0.822425	0.429546	0.0502964
CDJ72651	CDJ72651_F153	F153	ackA	ACKA_ECOLI	Acetate kinase			TRUE	0.786178	0.986944	0.835631	1.86947	0.902627	0.104479	0.00570757
CDJ72651	CDJ72651_G112	G112	ackA	ACKA_ECOLI	Acetate kinase			TRUE	0.0573849	0.958553	0.581325	2.34298	1.22835	1.2412	0.0183838
CDJ72651	CDJ72651_R177-K195	R177-K195	ackA	ACKA_ECOLI	Acetate kinase			FALSE	0.0484601	0.591306	0.364707	4.06609	2.02364	1.31462	0.228187
CDJ72651	CDJ72651_C209	C209	ackA	ACKA_ECOLI	Acetate kinase			TRUE	0.0108311	0.412135	0.258356	324.248	8.34095	1.96533	0.384961
CDJ72651	CDJ72651_A117	A117	ackA	ACKA_ECOLI	Acetate kinase			TRUE	0.130102	0.864436	0.602448	1419.65	10.4713	0.885717	0.0632673
CDJ71691	CDJ71691_K71-R85	K71-R85	acnA	ACNA_ECOLI	Aconitate hydratase			FALSE	0.204629	0.64312	0.105452	0.00046532	-11.0695	0.689032	0.191708
CDJ71691	CDJ71691_R641-R663	R641-R663	acnA	ACNA_ECOLI	Aconitate hydratase			FALSE	0.19616	0.64312	0.347976	0.682218	-0.551696	0.707389	0.191708
CDJ71691	CDJ71691_R866-R887	R866-R887	acnA	ACNA_ECOLI	Aconitate hydratase			FALSE	0.0125364	0.2758	0.0424159	0.821926	-0.28292	1.90183	0.559406
CDJ71691	CDJ71691_K116-R147	K116-R147	acnA	ACNA_ECOLI	Aconitate hydratase			FALSE	0.567039	0.898421	0.364977	0.839711	-0.252035	0.246387	0.0465202
CDJ71691	CDJ71691_K520-R534	K520-R534	acnA	ACNA_ECOLI	Aconitate hydratase			FALSE	0.436155	0.898421	0.260083	0.873377	-0.195323	0.360359	0.0465202
CDJ71691	CDJ71691_R627-R641	R627-R641	acnA	ACNA_ECOLI	Aconitate hydratase			FALSE	0.678948	0.898421	0.126451	0.902141	-0.148576	0.168163	0.0465202
CDJ71691	CDJ71691_R169-K190	R169-K190	acnA	ACNA_ECOLI	Aconitate hydratase			FALSE	0.488431	0.898421	0.0385411	0.929704	-0.105157	0.311196	0.0465202
CDJ71691	CDJ71691_K30-K40	K30-K40	acnA	ACNA_ECOLI	Aconitate hydratase			FALSE	0.140709	0.64312	0.0107219	0.9338	-0.0988148	0.851679	0.191708
CDJ71691	CDJ71691_G769	G769	acnA	ACNA_ECOLI	Aconitate hydratase			TRUE	0.70532	0.898421	0.174131	0.935692	-0.0958944	0.151614	0.0465202
CDJ71691	CDJ71691_A394	A394	acnA	ACNA_ECOLI	Aconitate hydratase			TRUE	0.682843	0.898421	0.172516	0.941669	-0.0867075	0.165679	0.0465202
CDJ71691	CDJ71691_R853-R864	R853-R864	acnA	ACNA_ECOLI	Aconitate hydratase			FALSE	0.895896	0.898421	0.242981	0.979544	-0.0298171	0.0477424	0.0465202
CDJ71691	CDJ71691_D752	D752	acnA	ACNA_ECOLI	Aconitate hydratase			TRUE	0.898421	0.898421	0.204329	0.980369	-0.0286029	0.0465202	0.0465202
CDJ71691	CDJ71691_R864-R887	R864-R887	acnA	ACNA_ECOLI	Aconitate hydratase			FALSE	0.865428	0.898421	0.424905	1.04945	0.0696278	0.0627692	0.0465202
CDJ71691	CDJ71691_R383-K391	R383-K391	acnA	ACNA_ECOLI	Aconitate hydratase			FALSE	0.720551	0.898421	0.198303	1.04947	0.0696554	0.142335	0.0465202
CDJ71691	CDJ71691_R51-K71	R51-K71	acnA	ACNA_ECOLI	Aconitate hydratase			FALSE	0.854027	0.898421	0.34244	1.07355	0.102395	0.0685284	0.0465202
CDJ71691	CDJ71691_K43-R51	K43-R51	acnA	ACNA_ECOLI	Aconitate hydratase			FALSE	0.449567	0.898421	0.126036	1.0747	0.10394	0.347205	0.0465202
CDJ71691	CDJ71691_G500	G500	acnA	ACNA_ECOLI	Aconitate hydratase			TRUE	0.721519	0.898421	0.383631	1.10617	0.145568	0.141752	0.0465202
CDJ71691	CDJ71691_K283-R300	K283-R300	acnA	ACNA_ECOLI	Aconitate hydratase			FALSE	0.161635	0.64312	0.0875844	1.11754	0.16032	0.791464	0.191708
CDJ71691	CDJ71691_G810	G810	acnA	ACNA_ECOLI	Aconitate hydratase			TRUE	0.828303	0.898421	0.560979	1.18217	0.241435	0.0818107	0.0465202
CDJ71691	CDJ71691_K832-R853	K832-R853	acnA	ACNA_ECOLI	Aconitate hydratase			FALSE	0.378388	0.898421	0.179845	1.21756	0.283994	0.422063	0.0465202
CDJ71691	CDJ71691_K474-K482	K474-K482	acnA	ACNA_ECOLI	Aconitate hydratase			FALSE	0.135098	0.64312	0.203935	1.39718	0.482519	0.869352	0.191708
CDJ71691	CDJ71691_R822-R853	R822-R853	acnA	ACNA_ECOLI	Aconitate hydratase			FALSE	0.143631	0.64312	0.332017	1.77687	0.829338	0.842751	0.191708
CDJ70699	CDJ70699_K221-K229	K221-K229	acnB	ACNB_ECOLI	Bifunctional aconitate hydratase 2/2-methylisocitrate dehydratase			FALSE	0.178187	0.858792	0.202541	0.000482775	-11.0164	0.749125	0.0661122
CDJ70699	CDJ70699_R12-K35	R12-K35	acnB	ACNB_ECOLI	Bifunctional aconitate hydratase 2/2-methylisocitrate dehydratase			FALSE	0.243073	0.858792	0.547726	0.519378	-0.945142	0.614264	0.0661122
CDJ70699	CDJ70699_K396-K407	K396-K407	acnB	ACNB_ECOLI	Bifunctional aconitate hydratase 2/2-methylisocitrate dehydratase			FALSE	0.031109	0.866178	1.62294	0.532203	-0.909951	1.50711	0.0623931
CDJ70699	CDJ70699_K117-K135	K117-K135	acnB	ACNB_ECOLI	Bifunctional aconitate hydratase 2/2-methylisocitrate dehydratase			FALSE	0.211429	0.961982	0.843806	0.54166	-0.88454	0.674835	0.0168328
CDJ70699	CDJ70699_K165-K172	K165-K172	acnB	ACNB_ECOLI	Bifunctional aconitate hydratase 2/2-methylisocitrate dehydratase			FALSE	0.258559	0.858792	0.489553	0.556616	-0.845246	0.587441	0.0661122
CDJ70699	CDJ70699_S709	S709	acnB	ACNB_ECOLI	Bifunctional aconitate hydratase 2/2-methylisocitrate dehydratase			TRUE	0.425229	0.858792	0.892586	0.562965	-0.828882	0.371377	0.0661122
CDJ70699	CDJ70699_S120	S120	acnB	ACNB_ECOLI	Bifunctional aconitate hydratase 2/2-methylisocitrate dehydratase			TRUE	0.130362	0.962068	0.588496	0.57084	-0.808841	0.88485	0.0167943
CDJ70699	CDJ70699_K628-R639	K628-R639	acnB	ACNB_ECOLI	Bifunctional aconitate hydratase 2/2-methylisocitrate dehydratase			FALSE	0.266039	0.858792	0.609989	0.575661	-0.796708	0.575055	0.0661122
CDJ70699	CDJ70699_M630	M630	acnB	ACNB_ECOLI	Bifunctional aconitate hydratase 2/2-methylisocitrate dehydratase			TRUE	0.458606	0.978965	1.23623	0.590934	-0.758931	0.33856	0.0092327
CDJ70699	CDJ70699_R317-K331	R317-K331	acnB	ACNB_ECOLI	Bifunctional aconitate hydratase 2/2-methylisocitrate dehydratase			FALSE	0.423518	0.858792	0.675843	0.601055	-0.734432	0.373129	0.0661122
CDJ70699	CDJ70699_R763-R778	R763-R778	acnB	ACNB_ECOLI	Bifunctional aconitate hydratase 2/2-methylisocitrate dehydratase			FALSE	0.0781913	0.866178	0.462664	0.601157	-0.734187	1.10684	0.0623931
CDJ70699	CDJ70699_K85-K110	K85-K110	acnB	ACNB_ECOLI	Bifunctional aconitate hydratase 2/2-methylisocitrate dehydratase			FALSE	0.284858	0.962068	0.725651	0.601614	-0.73309	0.545371	0.0167943
CDJ70699	CDJ70699_S410	S410	acnB	ACNB_ECOLI	Bifunctional aconitate hydratase 2/2-methylisocitrate dehydratase			TRUE	0.0620449	0.734488	0.337329	0.611757	-0.70897	1.20729	0.134015
CDJ70699	CDJ70699_E287	E287	acnB	ACNB_ECOLI	Bifunctional aconitate hydratase 2/2-methylisocitrate dehydratase			TRUE	0.199395	0.996455	0.626664	0.647293	-0.62751	0.700285	0.00154238
CDJ70699	CDJ70699_A519	A519	acnB	ACNB_ECOLI	Bifunctional aconitate hydratase 2/2-methylisocitrate dehydratase			TRUE	0.389773	0.858792	0.607459	0.647742	-0.626508	0.409188	0.0661122
CDJ70699	CDJ70699_K64-K73	K64-K73	acnB	ACNB_ECOLI	Bifunctional aconitate hydratase 2/2-methylisocitrate dehydratase			FALSE	0.472155	0.858792	0.52162	0.665216	-0.588106	0.325915	0.0661122
CDJ70699	CDJ70699_S807	S807	acnB	ACNB_ECOLI	Bifunctional aconitate hydratase 2/2-methylisocitrate dehydratase			TRUE	0.392152	0.858792	0.487068	0.673066	-0.571181	0.406546	0.0661122
CDJ70699	CDJ70699_A447	A447	acnB	ACNB_ECOLI	Bifunctional aconitate hydratase 2/2-methylisocitrate dehydratase			TRUE	0.422074	0.858792	0.536902	0.674983	-0.567078	0.374611	0.0661122
CDJ70699	CDJ70699_L124	L124	acnB	ACNB_ECOLI	Bifunctional aconitate hydratase 2/2-methylisocitrate dehydratase			TRUE	0.111283	0.858465	0.308111	0.684719	-0.546417	0.953573	0.0662772
CDJ70699	CDJ70699_L724	L724	acnB	ACNB_ECOLI	Bifunctional aconitate hydratase 2/2-methylisocitrate dehydratase			TRUE	0.14733	0.858792	0.115677	0.708312	-0.497543	0.831708	0.0661122
CDJ70699	CDJ70699_K387	K387	acnB	ACNB_ECOLI	Bifunctional aconitate hydratase 2/2-methylisocitrate dehydratase			TRUE	0.355708	0.858792	0.576609	0.71459	-0.484811	0.448906	0.0661122
CDJ70699	CDJ70699_A326	A326	acnB	ACNB_ECOLI	Bifunctional aconitate hydratase 2/2-methylisocitrate dehydratase			TRUE	0.441284	0.858792	0.660834	0.725449	-0.463053	0.355282	0.0661122
CDJ70699	CDJ70699_R344-R351	R344-R351	acnB	ACNB_ECOLI	Bifunctional aconitate hydratase 2/2-methylisocitrate dehydratase			FALSE	0.0730207	0.788624	0.196871	0.734376	-0.445409	1.13655	0.10313
CDJ70699	CDJ70699_K373-K387	K373-K387	acnB	ACNB_ECOLI	Bifunctional aconitate hydratase 2/2-methylisocitrate dehydratase			FALSE	0.261466	0.858792	0.234467	0.737039	-0.440187	0.582585	0.0661122
CDJ70699	CDJ70699_R778-R791	R778-R791	acnB	ACNB_ECOLI	Bifunctional aconitate hydratase 2/2-methylisocitrate dehydratase			FALSE	0.420547	0.858792	0.323419	0.738609	-0.437116	0.376186	0.0661122
CDJ70699	CDJ70699_A520	A520	acnB	ACNB_ECOLI	Bifunctional aconitate hydratase 2/2-methylisocitrate dehydratase			TRUE	0.508177	0.858792	0.519487	0.739851	-0.434693	0.293985	0.0661122
CDJ70699	CDJ70699_R778	R778	acnB	ACNB_ECOLI	Bifunctional aconitate hydratase 2/2-methylisocitrate dehydratase			TRUE	0.279505	0.962068	0.330998	0.742205	-0.43011	0.55361	0.0167943
CDJ70699	CDJ70699_K722-R734	K722-R734	acnB	ACNB_ECOLI	Bifunctional aconitate hydratase 2/2-methylisocitrate dehydratase			FALSE	0.000381903	0.0445207	0.015484	0.771275	-0.374683	3.41805	1.35144
CDJ70699	CDJ70699_K64-K77	K64-K77	acnB	ACNB_ECOLI	Bifunctional aconitate hydratase 2/2-methylisocitrate dehydratase			FALSE	0.564004	0.858792	0.43065	0.775837	-0.366174	0.248718	0.0661122
CDJ70699	CDJ70699_Q747	Q747	acnB	ACNB_ECOLI	Bifunctional aconitate hydratase 2/2-methylisocitrate dehydratase			TRUE	0.538162	0.858792	0.361552	0.783202	-0.352544	0.269087	0.0661122
CDJ70699	CDJ70699_C710	C710	acnB	ACNB_ECOLI	Bifunctional aconitate hydratase 2/2-methylisocitrate dehydratase			TRUE	0.419972	0.858792	0.465544	0.784201	-0.350705	0.376779	0.0661122
CDJ70699	CDJ70699_A200	A200	acnB	ACNB_ECOLI	Bifunctional aconitate hydratase 2/2-methylisocitrate dehydratase			TRUE	0.330975	0.858792	0.177707	0.791524	-0.337295	0.480205	0.0661122
CDJ70699	CDJ70699_A808	A808	acnB	ACNB_ECOLI	Bifunctional aconitate hydratase 2/2-methylisocitrate dehydratase			TRUE	0.578181	0.858792	0.469208	0.795356	-0.330328	0.237936	0.0661122
CDJ70699	CDJ70699_G774	G774	acnB	ACNB_ECOLI	Bifunctional aconitate hydratase 2/2-methylisocitrate dehydratase			TRUE	0.332466	0.858792	0.220005	0.796829	-0.327657	0.478252	0.0661122
CDJ70699	CDJ70699_V334	V334	acnB	ACNB_ECOLI	Bifunctional aconitate hydratase 2/2-methylisocitrate dehydratase			TRUE	0.149946	0.858792	0.19081	0.797517	-0.326412	0.824065	0.0661122
CDJ70699	CDJ70699_T608	T608	acnB	ACNB_ECOLI	Bifunctional aconitate hydratase 2/2-methylisocitrate dehydratase			TRUE	0.453875	0.858792	0.476847	0.797559	-0.326336	0.343064	0.0661122
CDJ70699	CDJ70699_R358-R370	R358-R370	acnB	ACNB_ECOLI	Bifunctional aconitate hydratase 2/2-methylisocitrate dehydratase			FALSE	0.00429593	0.23198	0.0514133	0.802135	-0.318084	2.36694	0.634549
CDJ70699	CDJ70699_A28	A28	acnB	ACNB_ECOLI	Bifunctional aconitate hydratase 2/2-methylisocitrate dehydratase			TRUE	0.50377	0.988684	0.780707	0.805165	-0.312644	0.297768	0.0049425
CDJ70699	CDJ70699_K35-K64	K35-K64	acnB	ACNB_ECOLI	Bifunctional aconitate hydratase 2/2-methylisocitrate dehydratase			FALSE	0.474695	0.858792	0.0777961	0.805694	-0.311696	0.323585	0.0661122
CDJ70699	CDJ70699_G243	G243	acnB	ACNB_ECOLI	Bifunctional aconitate hydratase 2/2-methylisocitrate dehydratase			TRUE	0.647475	0.858792	0.45156	0.808007	-0.30756	0.188777	0.0661122
CDJ70699	CDJ70699_K331-R340	K331-R340	acnB	ACNB_ECOLI	Bifunctional aconitate hydratase 2/2-methylisocitrate dehydratase			FALSE	0.0208241	0.513787	0.0500475	0.808372	-0.306908	1.68143	0.289217
CDJ70699	CDJ70699_G511	G511	acnB	ACNB_ECOLI	Bifunctional aconitate hydratase 2/2-methylisocitrate dehydratase			TRUE	0.548772	0.858792	0.526768	0.811652	-0.301067	0.260608	0.0661122
CDJ70699	CDJ70699_R206-K229	R206-K229	acnB	ACNB_ECOLI	Bifunctional aconitate hydratase 2/2-methylisocitrate dehydratase			FALSE	0.336797	0.858792	0.241554	0.81225	-0.300004	0.472632	0.0661122
CDJ70699	CDJ70699_S850	S850	acnB	ACNB_ECOLI	Bifunctional aconitate hydratase 2/2-methylisocitrate dehydratase			TRUE	0.10809	0.858465	0.0513877	0.815637	-0.294001	0.966215	0.0662772
CDJ70699	CDJ70699_S434	S434	acnB	ACNB_ECOLI	Bifunctional aconitate hydratase 2/2-methylisocitrate dehydratase			TRUE	0.0386995	0.616582	0.050617	0.825863	-0.276026	1.41229	0.210009
CDJ70699	CDJ70699_K229-K247	K229-K247	acnB	ACNB_ECOLI	Bifunctional aconitate hydratase 2/2-methylisocitrate dehydratase			FALSE	0.0889654	0.847788	0.113065	0.830679	-0.267637	1.05078	0.0717127
CDJ70699	CDJ70699_G258	G258	acnB	ACNB_ECOLI	Bifunctional aconitate hydratase 2/2-methylisocitrate dehydratase			TRUE	0.343828	0.988684	0.935101	0.833281	-0.263126	0.463659	0.0049425
CDJ70699	CDJ70699_R577-K588	R577-K588	acnB	ACNB_ECOLI	Bifunctional aconitate hydratase 2/2-methylisocitrate dehydratase			FALSE	0.239576	0.858792	0.0784063	0.837159	-0.256426	0.620557	0.0661122
CDJ70699	CDJ70699_K77-K110	K77-K110	acnB	ACNB_ECOLI	Bifunctional aconitate hydratase 2/2-methylisocitrate dehydratase			FALSE	0.770037	0.908572	0.707295	0.839442	-0.252497	0.113488	0.0416408
CDJ70699	CDJ70699_V669	V669	acnB	ACNB_ECOLI	Bifunctional aconitate hydratase 2/2-methylisocitrate dehydratase			TRUE	0.296161	0.858792	0.225913	0.846172	-0.240978	0.528472	0.0661122
CDJ70699	CDJ70699_K559-K567	K559-K567	acnB	ACNB_ECOLI	Bifunctional aconitate hydratase 2/2-methylisocitrate dehydratase			FALSE	0.0864628	0.847788	0.098365	0.860403	-0.216915	1.06317	0.0717127
CDJ70699	CDJ70699_K35	K35	acnB	ACNB_ECOLI	Bifunctional aconitate hydratase 2/2-methylisocitrate dehydratase			TRUE	0.555684	0.858792	0.193401	0.861212	-0.215559	0.255172	0.0661122
CDJ70699	CDJ70699_R206-K221	R206-K221	acnB	ACNB_ECOLI	Bifunctional aconitate hydratase 2/2-methylisocitrate dehydratase			FALSE	0.175107	0.858792	0.13321	0.864814	-0.209538	0.756697	0.0661122
CDJ70699	CDJ70699_K373	K373	acnB	ACNB_ECOLI	Bifunctional aconitate hydratase 2/2-methylisocitrate dehydratase			TRUE	0.48287	0.858792	0.214832	0.864833	-0.209507	0.31617	0.0661122
CDJ70699	CDJ70699_K229-R246	K229-R246	acnB	ACNB_ECOLI	Bifunctional aconitate hydratase 2/2-methylisocitrate dehydratase			FALSE	0.283233	0.858792	0.0681698	0.866641	-0.206493	0.547856	0.0661122
CDJ70699	CDJ70699_G721	G721	acnB	ACNB_ECOLI	Bifunctional aconitate hydratase 2/2-methylisocitrate dehydratase			TRUE	0.328072	0.858792	0.0667595	0.872223	-0.197231	0.484031	0.0661122
CDJ70699	CDJ70699_A372	A372	acnB	ACNB_ECOLI	Bifunctional aconitate hydratase 2/2-methylisocitrate dehydratase			TRUE	0.51588	0.858792	0.147951	0.873683	-0.194818	0.287451	0.0661122
CDJ70699	CDJ70699_F517	F517	acnB	ACNB_ECOLI	Bifunctional aconitate hydratase 2/2-methylisocitrate dehydratase			TRUE	0.909042	0.984224	0.597959	0.876612	-0.18999	0.041416	0.00690596
CDJ70699	CDJ70699_R467-R485	R467-R485	acnB	ACNB_ECOLI	Bifunctional aconitate hydratase 2/2-methylisocitrate dehydratase			FALSE	0.750559	0.907392	0.397655	0.880772	-0.183159	0.124615	0.0422051
CDJ70699	CDJ70699_N300	N300	acnB	ACNB_ECOLI	Bifunctional aconitate hydratase 2/2-methylisocitrate dehydratase			TRUE	0.775644	0.908572	0.591251	0.881113	-0.182601	0.110338	0.0416408
CDJ70699	CDJ70699_Q862	Q862	acnB	ACNB_ECOLI	Bifunctional aconitate hydratase 2/2-methylisocitrate dehydratase			TRUE	0.784007	0.908572	0.260345	0.882575	-0.18021	0.10568	0.0416408
CDJ70699	CDJ70699_K77-K85	K77-K85	acnB	ACNB_ECOLI	Bifunctional aconitate hydratase 2/2-methylisocitrate dehydratase			FALSE	0.321386	0.858792	0.131074	0.883644	-0.178462	0.492973	0.0661122
CDJ70699	CDJ70699_S149	S149	acnB	ACNB_ECOLI	Bifunctional aconitate hydratase 2/2-methylisocitrate dehydratase			TRUE	0.644785	0.858792	0.275784	0.884831	-0.176526	0.190585	0.0661122
CDJ70699	CDJ70699_K539-R547	K539-R547	acnB	ACNB_ECOLI	Bifunctional aconitate hydratase 2/2-methylisocitrate dehydratase			FALSE	0.452782	0.858792	0.1952	0.889612	-0.168751	0.344111	0.0661122
CDJ70699	CDJ70699_R577-R602	R577-R602	acnB	ACNB_ECOLI	Bifunctional aconitate hydratase 2/2-methylisocitrate dehydratase			FALSE	0.764935	0.908572	0.478153	0.890703	-0.166983	0.116375	0.0416408
CDJ70699	CDJ70699_G342	G342	acnB	ACNB_ECOLI	Bifunctional aconitate hydratase 2/2-methylisocitrate dehydratase			TRUE	0.370237	0.858792	0.166907	0.892997	-0.163273	0.43152	0.0661122
CDJ70699	CDJ70699_M125	M125	acnB	ACNB_ECOLI	Bifunctional aconitate hydratase 2/2-methylisocitrate dehydratase			TRUE	0.63017	0.858792	0.319318	0.894238	-0.161268	0.200542	0.0661122
CDJ70699	CDJ70699_A151	A151	acnB	ACNB_ECOLI	Bifunctional aconitate hydratase 2/2-methylisocitrate dehydratase			TRUE	0.573876	0.858792	0.206975	0.897154	-0.156573	0.241182	0.0661122
CDJ70699	CDJ70699_E580	E580	acnB	ACNB_ECOLI	Bifunctional aconitate hydratase 2/2-methylisocitrate dehydratase			TRUE	0.692069	0.867626	0.367585	0.89965	-0.152564	0.15985	0.0616675
CDJ70699	CDJ70699_D781	D781	acnB	ACNB_ECOLI	Bifunctional aconitate hydratase 2/2-methylisocitrate dehydratase			TRUE	0.854272	0.933906	0.638061	0.902738	-0.14762	0.0684036	0.029697
CDJ70699	CDJ70699_K610-K628	K610-K628	acnB	ACNB_ECOLI	Bifunctional aconitate hydratase 2/2-methylisocitrate dehydratase			FALSE	0.507171	0.858792	0.171816	0.904637	-0.144589	0.294846	0.0661122
CDJ70699	CDJ70699_G758	G758	acnB	ACNB_ECOLI	Bifunctional aconitate hydratase 2/2-methylisocitrate dehydratase			TRUE	0.665333	0.863897	0.255377	0.905059	-0.143916	0.176961	0.0635379
CDJ70699	CDJ70699_W150	W150	acnB	ACNB_ECOLI	Bifunctional aconitate hydratase 2/2-methylisocitrate dehydratase			TRUE	0.67954	0.863897	0.280433	0.911749	-0.133291	0.167785	0.0635379
CDJ70699	CDJ70699_H458	H458	acnB	ACNB_ECOLI	Bifunctional aconitate hydratase 2/2-methylisocitrate dehydratase			TRUE	0.638538	0.858792	0.134278	0.911859	-0.133118	0.194813	0.0661122
CDJ70699	CDJ70699_R734-R742	R734-R742	acnB	ACNB_ECOLI	Bifunctional aconitate hydratase 2/2-methylisocitrate dehydratase			FALSE	0.413001	0.858792	0.108809	0.913967	-0.129786	0.384049	0.0661122
CDJ70699	CDJ70699_C443	C443	acnB	ACNB_ECOLI	Bifunctional aconitate hydratase 2/2-methylisocitrate dehydratase			TRUE	0.775767	0.908572	0.401638	0.914992	-0.128169	0.110269	0.0416408
CDJ70699	CDJ70699_W736	W736	acnB	ACNB_ECOLI	Bifunctional aconitate hydratase 2/2-methylisocitrate dehydratase			TRUE	0.58857	0.858792	0.174553	0.920307	-0.119812	0.230202	0.0661122
CDJ70699	CDJ70699_T285	T285	acnB	ACNB_ECOLI	Bifunctional aconitate hydratase 2/2-methylisocitrate dehydratase			TRUE	0.682585	0.863897	0.123922	0.945746	-0.0804746	0.165843	0.0635379
CDJ70699	CDJ70699_Y556	Y556	acnB	ACNB_ECOLI	Bifunctional aconitate hydratase 2/2-methylisocitrate dehydratase			TRUE	0.929553	0.977841	0.325223	0.955794	-0.065229	0.0317259	0.0097316
CDJ70699	CDJ70699_A518	A518	acnB	ACNB_ECOLI	Bifunctional aconitate hydratase 2/2-methylisocitrate dehydratase			TRUE	0.900151	0.987928	0.707014	0.958726	-0.0608089	0.0456844	0.00527492
CDJ70699	CDJ70699_R340-R351	R340-R351	acnB	ACNB_ECOLI	Bifunctional aconitate hydratase 2/2-methylisocitrate dehydratase			FALSE	0.361287	0.858792	0.0465078	0.960957	-0.0574566	0.442147	0.0661122
CDJ70699	CDJ70699_R547-K559	R547-K559	acnB	ACNB_ECOLI	Bifunctional aconitate hydratase 2/2-methylisocitrate dehydratase			FALSE	0.29403	0.858792	0.0360509	0.965703	-0.0503486	0.531608	0.0661122
CDJ70699	CDJ70699_N621	N621	acnB	ACNB_ECOLI	Bifunctional aconitate hydratase 2/2-methylisocitrate dehydratase			TRUE	0.959485	0.989647	0.343767	0.971829	-0.041225	0.017962	0.00451959
CDJ70699	CDJ70699_Q386	Q386	acnB	ACNB_ECOLI	Bifunctional aconitate hydratase 2/2-methylisocitrate dehydratase			TRUE	0.985271	0.989647	0.348663	0.992858	-0.0103402	0.00644412	0.00451959
CDJ70699	CDJ70699_N623	N623	acnB	ACNB_ECOLI	Bifunctional aconitate hydratase 2/2-methylisocitrate dehydratase			TRUE	0.825488	0.933906	0.0320515	0.994761	-0.0075785	0.0832891	0.029697
CDJ70699	CDJ70699_D725	D725	acnB	ACNB_ECOLI	Bifunctional aconitate hydratase 2/2-methylisocitrate dehydratase			TRUE	0.989647	0.989647	0.191731	0.998254	-0.00252071	0.00451959	0.00451959
CDJ70699	CDJ70699_V830	V830	acnB	ACNB_ECOLI	Bifunctional aconitate hydratase 2/2-methylisocitrate dehydratase			TRUE	1	1	0	0	0	0	0
CDJ70699	CDJ70699_M711	M711	acnB	ACNB_ECOLI	Bifunctional aconitate hydratase 2/2-methylisocitrate dehydratase			TRUE	1	1	0	0	0	0	0
CDJ70699	CDJ70699_K628	K628	acnB	ACNB_ECOLI	Bifunctional aconitate hydratase 2/2-methylisocitrate dehydratase			TRUE	1	1	0	0	0	0	0
CDJ70699	CDJ70699_E329	E329	acnB	ACNB_ECOLI	Bifunctional aconitate hydratase 2/2-methylisocitrate dehydratase			TRUE	1	1	0	0	0	0	0
CDJ70699	CDJ70699_V31	V31	acnB	ACNB_ECOLI	Bifunctional aconitate hydratase 2/2-methylisocitrate dehydratase			TRUE	1	1	0	0	0	0	0
CDJ70699	CDJ70699_G432	G432	acnB	ACNB_ECOLI	Bifunctional aconitate hydratase 2/2-methylisocitrate dehydratase			TRUE	1	1	0	0	0	0	0
CDJ70699	CDJ70699_V515	V515	acnB	ACNB_ECOLI	Bifunctional aconitate hydratase 2/2-methylisocitrate dehydratase			TRUE	1	1	0	0	0	0	0
CDJ70699	CDJ70699_K356-R370	K356-R370	acnB	ACNB_ECOLI	Bifunctional aconitate hydratase 2/2-methylisocitrate dehydratase			FALSE	0.857454	0.933906	0.0788778	1.01257	0.0180238	0.0667889	0.029697
CDJ70699	CDJ70699_D661	D661	acnB	ACNB_ECOLI	Bifunctional aconitate hydratase 2/2-methylisocitrate dehydratase			TRUE	0.898972	0.958115	0.1318	1.02392	0.0341073	0.0462539	0.0185825
CDJ70699	CDJ70699_A234	A234	acnB	ACNB_ECOLI	Bifunctional aconitate hydratase 2/2-methylisocitrate dehydratase			TRUE	0.926443	0.989285	0.195222	1.02827	0.0402209	0.0331812	0.00467861
CDJ70699	CDJ70699_D127	D127	acnB	ACNB_ECOLI	Bifunctional aconitate hydratase 2/2-methylisocitrate dehydratase			TRUE	0.8044	0.917696	0.227958	1.05102	0.0717898	0.0945277	0.037301
CDJ70699	CDJ70699_Y666	Y666	acnB	ACNB_ECOLI	Bifunctional aconitate hydratase 2/2-methylisocitrate dehydratase			TRUE	0.595276	0.858792	0.0930012	1.05381	0.0756093	0.225282	0.0661122
CDJ70699	CDJ70699_Q591	Q591	acnB	ACNB_ECOLI	Bifunctional aconitate hydratase 2/2-methylisocitrate dehydratase			TRUE	0.879021	0.987928	0.453231	1.05409	0.0759992	0.0560009	0.00527492
CDJ70699	CDJ70699_G95	G95	acnB	ACNB_ECOLI	Bifunctional aconitate hydratase 2/2-methylisocitrate dehydratase			TRUE	0.901569	0.988125	0.29926	1.06687	0.0933803	0.0450008	0.00518813
CDJ70699	CDJ70699_I99	I99	acnB	ACNB_ECOLI	Bifunctional aconitate hydratase 2/2-methylisocitrate dehydratase			TRUE	0.857404	0.933906	0.350608	1.07535	0.1048	0.0668145	0.029697
CDJ70699	CDJ70699_L805	L805	acnB	ACNB_ECOLI	Bifunctional aconitate hydratase 2/2-methylisocitrate dehydratase			TRUE	0.81023	0.972926	0.261454	1.08165	0.113239	0.0913918	0.0119203
CDJ70699	CDJ70699_Q94	Q94	acnB	ACNB_ECOLI	Bifunctional aconitate hydratase 2/2-methylisocitrate dehydratase			TRUE	0.790114	0.908572	0.190452	1.09085	0.125449	0.10231	0.0416408
CDJ70699	CDJ70699_M286	M286	acnB	ACNB_ECOLI	Bifunctional aconitate hydratase 2/2-methylisocitrate dehydratase			TRUE	0.652045	0.858792	0.146961	1.09538	0.131436	0.185722	0.0661122
CDJ70699	CDJ70699_Q227	Q227	acnB	ACNB_ECOLI	Bifunctional aconitate hydratase 2/2-methylisocitrate dehydratase			TRUE	0.40332	0.858792	0.092793	1.10104	0.138866	0.394351	0.0661122
CDJ70699	CDJ70699_R206	R206	acnB	ACNB_ECOLI	Bifunctional aconitate hydratase 2/2-methylisocitrate dehydratase			TRUE	0.631808	0.858792	0.288254	1.10304	0.141486	0.199415	0.0661122
CDJ70699	CDJ70699_I624	I624	acnB	ACNB_ECOLI	Bifunctional aconitate hydratase 2/2-methylisocitrate dehydratase			TRUE	0.790794	0.908572	0.373345	1.12416	0.168852	0.101937	0.0416408
CDJ70699	CDJ70699_R796-K819	R796-K819	acnB	ACNB_ECOLI	Bifunctional aconitate hydratase 2/2-methylisocitrate dehydratase			FALSE	0.479997	0.858792	0.223513	1.12756	0.17321	0.318761	0.0661122
CDJ70699	CDJ70699_A664	A664	acnB	ACNB_ECOLI	Bifunctional aconitate hydratase 2/2-methylisocitrate dehydratase			TRUE	0.590408	0.858792	0.208218	1.14451	0.194733	0.228848	0.0661122
CDJ70699	CDJ70699_D436	D436	acnB	ACNB_ECOLI	Bifunctional aconitate hydratase 2/2-methylisocitrate dehydratase			TRUE	0.858963	0.933906	0.799002	1.14463	0.194886	0.0660258	0.029697
CDJ70699	CDJ70699_F126	F126	acnB	ACNB_ECOLI	Bifunctional aconitate hydratase 2/2-methylisocitrate dehydratase			TRUE	0.535653	0.858792	0.225531	1.16077	0.215082	0.271117	0.0661122
CDJ70699	CDJ70699_S481	S481	acnB	ACNB_ECOLI	Bifunctional aconitate hydratase 2/2-methylisocitrate dehydratase			TRUE	0.800434	0.984096	0.317024	1.1661	0.221692	0.0966747	0.00696244
CDJ70699	CDJ70699_F328	F328	acnB	ACNB_ECOLI	Bifunctional aconitate hydratase 2/2-methylisocitrate dehydratase			TRUE	0.34573	0.962068	0.19893	1.17643	0.234417	0.461263	0.0167943
CDJ70699	CDJ70699_A662	A662	acnB	ACNB_ECOLI	Bifunctional aconitate hydratase 2/2-methylisocitrate dehydratase			TRUE	0.255954	0.858792	0.0365442	1.1923	0.253744	0.591838	0.0661122
CDJ70699	CDJ70699_F129	F129	acnB	ACNB_ECOLI	Bifunctional aconitate hydratase 2/2-methylisocitrate dehydratase			TRUE	0.596445	0.858792	0.241739	1.19306	0.254666	0.22443	0.0661122
CDJ70699	CDJ70699_C772	C772	acnB	ACNB_ECOLI	Bifunctional aconitate hydratase 2/2-methylisocitrate dehydratase			TRUE	0.57294	0.858792	0.0187935	1.23651	0.306275	0.241891	0.0661122
CDJ70699	CDJ70699_R52	R52	acnB	ACNB_ECOLI	Bifunctional aconitate hydratase 2/2-methylisocitrate dehydratase			TRUE	0.419868	0.858792	0.337392	1.28804	0.36518	0.376888	0.0661122
CDJ70699	CDJ70699_G91	G91	acnB	ACNB_ECOLI	Bifunctional aconitate hydratase 2/2-methylisocitrate dehydratase			TRUE	0.608454	0.978965	0.472807	1.34139	0.423725	0.215772	0.0092327
CDJ70699	CDJ70699_A385	A385	acnB	ACNB_ECOLI	Bifunctional aconitate hydratase 2/2-methylisocitrate dehydratase			TRUE	0.560574	0.858792	0.725743	1.41322	0.498987	0.251367	0.0661122
CDJ70699	CDJ70699_W255	W255	acnB	ACNB_ECOLI	Bifunctional aconitate hydratase 2/2-methylisocitrate dehydratase			TRUE	0.19246	0.858792	0.0955167	1.42825	0.514252	0.715659	0.0661122
CDJ70699	CDJ70699_T596	T596	acnB	ACNB_ECOLI	Bifunctional aconitate hydratase 2/2-methylisocitrate dehydratase			TRUE	0.427143	0.858792	0.495975	1.44326	0.529331	0.369427	0.0661122
CDJ70699	CDJ70699_D744	D744	acnB	ACNB_ECOLI	Bifunctional aconitate hydratase 2/2-methylisocitrate dehydratase			TRUE	0.329042	0.858792	0.421281	1.46731	0.553171	0.482749	0.0661122
CDJ70699	CDJ70699_A205	A205	acnB	ACNB_ECOLI	Bifunctional aconitate hydratase 2/2-methylisocitrate dehydratase			TRUE	0.193908	0.858792	0.162981	1.48492	0.570389	0.712404	0.0661122
CDJ70699	CDJ70699_T50	T50	acnB	ACNB_ECOLI	Bifunctional aconitate hydratase 2/2-methylisocitrate dehydratase			TRUE	0.0634743	0.734488	0.194748	1.59631	0.674742	1.1974	0.134015
CDJ70699	CDJ70699_K588-R602	K588-R602	acnB	ACNB_ECOLI	Bifunctional aconitate hydratase 2/2-methylisocitrate dehydratase			FALSE	0.151188	0.858792	0.449785	2.29467	1.19829	0.820483	0.0661122
CDJ70699	CDJ70699_A668	A668	acnB	ACNB_ECOLI	Bifunctional aconitate hydratase 2/2-methylisocitrate dehydratase			TRUE	0.581117	0.964339	1.2934	6.76704	2.75852	0.235736	0.0157704
CDJ70699	CDJ70699_R796-K835	R796-K835	acnB	ACNB_ECOLI	Bifunctional aconitate hydratase 2/2-methylisocitrate dehydratase			FALSE	0.0222007	0.513787	0.375548	178.216	7.47748	1.65363	0.289217
CDJ71529	CDJ71529_M1-R7	M1-R7	acpP	ACPP_ECOLI	Acyl carrier protein			FALSE	0.27153	0.871305	1.39074	0.0101928	-6.61631	0.566182	0.05983
CDJ71529	CDJ71529_A46	A46	acpP	ACPP_ECOLI	Acyl carrier protein			TRUE	0.150156	0.871305	0.800921	0.573282	-0.802683	0.823457	0.05983
CDJ71529	CDJ71529_E48	E48	acpP	ACPP_ECOLI	Acyl carrier protein			TRUE	0.351235	0.871305	0.653774	0.646826	-0.628551	0.454402	0.05983
CDJ71529	CDJ71529_D32	D32	acpP	ACPP_ECOLI	Acyl carrier protein			TRUE	0.136762	0.871305	0.274737	0.733912	-0.44632	0.864034	0.05983
CDJ71529	CDJ71529_G34	G34	acpP	ACPP_ECOLI	Acyl carrier protein			TRUE	0.356891	0.931986	0.344697	0.796997	-0.327353	0.447464	0.0305904
CDJ71529	CDJ71529_T65	T65	acpP	ACPP_ECOLI	Acyl carrier protein			TRUE	0.334193	0.733265	0.210652	0.805311	-0.312382	0.476002	0.134739
CDJ71529	CDJ71529_K10-K19	K10-K19	acpP	ACPP_ECOLI	Acyl carrier protein			FALSE	0.0614699	0.733265	0.104508	0.820611	-0.28523	1.21134	0.134739
CDJ71529	CDJ71529_A27	A27	acpP	ACPP_ECOLI	Acyl carrier protein			TRUE	0.361147	0.871305	0.0959081	0.855908	-0.224472	0.442316	0.05983
CDJ71529	CDJ71529_K9-K19	K9-K19	acpP	ACPP_ECOLI	Acyl carrier protein			FALSE	0.209315	0.733265	0.117817	0.889506	-0.168924	0.6792	0.134739
CDJ71529	CDJ71529_E22	E22	acpP	ACPP_ECOLI	Acyl carrier protein			TRUE	0.526543	0.871305	0.130612	0.916974	-0.125048	0.278566	0.05983
CDJ71529	CDJ71529_L47	L47	acpP	ACPP_ECOLI	Acyl carrier protein			TRUE	0.630126	0.81683	0.183078	0.9421	-0.0860479	0.200573	0.0878684
CDJ71529	CDJ71529_K62-A78	K62-A78	acpP	ACPP_ECOLI	Acyl carrier protein			FALSE	0.80312	0.906748	0.0329423	0.942355	-0.085658	0.0952196	0.0425132
CDJ71529	CDJ71529_F29	F29	acpP	ACPP_ECOLI	Acyl carrier protein			TRUE	0.530884	0.871305	0.118852	0.957623	-0.0624706	0.275001	0.05983
CDJ71529	CDJ71529_I70	I70	acpP	ACPP_ECOLI	Acyl carrier protein			TRUE	0.941096	0.957931	0.152647	0.992457	-0.0109234	0.0263663	0.0186657
CDJ71529	CDJ71529_A69	A69	acpP	ACPP_ECOLI	Acyl carrier protein			TRUE	0.957931	0.957931	0.167981	0.993415	-0.00953085	0.0186657	0.0186657
CDJ71529	CDJ71529_N26	N26	acpP	ACPP_ECOLI	Acyl carrier protein			TRUE	1	1	0	0	0	0	0
CDJ71529	CDJ71529_G17	G17	acpP	ACPP_ECOLI	Acyl carrier protein			TRUE	0.957643	0.957931	0.0903128	1.01004	0.0144137	0.0187964	0.0186657
CDJ71529	CDJ71529_Q67	Q67	acpP	ACPP_ECOLI	Acyl carrier protein			TRUE	0.565914	0.761808	0.12603	1.05241	0.0737034	0.247249	0.118155
CDJ71529	CDJ71529_E21	E21	acpP	ACPP_ECOLI	Acyl carrier protein			TRUE	0.557248	0.929087	0.0792975	1.07308	0.101754	0.253951	0.0319436
CDJ71529	CDJ71529_A68	A68	acpP	ACPP_ECOLI	Acyl carrier protein			TRUE	0.757319	0.883538	0.466942	1.35889	0.442432	0.120721	0.0537745
CDJ71529	CDJ71529_S28	S28	acpP	ACPP_ECOLI	Acyl carrier protein			TRUE	0.00483719	0.148899	0.0893056	38806.7	15.244	2.31541	0.827109
CDJ72908	CDJ72908_R15-R22	R15-R22	acpS	ACPS_ECOLI	4'-phosphopantetheinyl transferase			FALSE	0.76657	0.76657	0.473735	0.909877	-0.136256	0.115448	0.115448
CDJ72908	CDJ72908_R69-R88	R69-R88	acpS	ACPS_ECOLI	4'-phosphopantetheinyl transferase			FALSE	0.623761	0.76657	0.0842698	1.10185	0.139925	0.204981	0.115448
CDJ72908	CDJ72908_M1-R15	M1-R15	acpS	ACPS_ECOLI	4'-phosphopantetheinyl transferase			FALSE	0.557795	0.76657	0.185364	1.11954	0.162907	0.253526	0.115448
CDJ70932	CDJ70932_E377	E377	acrA	ACRA_ECOLI	Multidrug efflux system			TRUE	0.424656	0.707759	0.137119	0.9127	-0.131788	0.371963	0.150114
CDJ70932	CDJ70932_A342	A342	acrA	ACRA_ECOLI	Multidrug efflux system			TRUE	0.80443	0.80443	0.194918	1.03323	0.0471617	0.0945117	0.0945117
CDJ70932	CDJ70932_R225-K241	R225-K241	acrA	ACRA_ECOLI	Multidrug efflux system			FALSE	0.603524	0.754405	0.138548	1.10445	0.14333	0.219305	0.122395
CDJ70932	CDJ70932_R358-K366	R358-K366	acrA	ACRA_ECOLI	Multidrug efflux system			FALSE	0.366468	0.707759	0.268587	1.3149	0.394958	0.435964	0.150114
CDJ70932	CDJ70932_R294-R315	R294-R315	acrA	ACRA_ECOLI	Multidrug efflux system			FALSE	0.0412279	0.206139	0.191781	1.72813	0.789214	1.38481	0.685839
CDJ74302	CDJ74302_K585-K604	K585-K604	acs	ACS_ECOLI	Acetyl-coa synthetase			FALSE	0.220613	0.404457	0.851811	0.536145	-0.899305	0.656369	0.393127
CDJ74302	CDJ74302_R181-R191	R181-R191	acs	ACS_ECOLI	Acetyl-coa synthetase			FALSE	0.468666	0.54377	0.0651592	0.623663	-0.681161	0.329136	0.264585
CDJ74302	CDJ74302_V563	V563	acs	ACS_ECOLI	Acetyl-coa synthetase			TRUE	0.04625	0.169583	0.198843	0.692027	-0.5311	1.33489	0.770617
CDJ74302	CDJ74302_K541-K555	K541-K555	acs	ACS_ECOLI	Acetyl-coa synthetase			FALSE	0.870463	0.870463	0.381355	0.944185	-0.082859	0.0602495	0.0602495
CDJ74302	CDJ74302_K6-R16	K6-R16	acs	ACS_ECOLI	Acetyl-coa synthetase			FALSE	0.494336	0.54377	0.181741	1.09555	0.131656	0.305978	0.264585
CDJ74302	CDJ74302_K200-R222	K200-R222	acs	ACS_ECOLI	Acetyl-coa synthetase			FALSE	0.379978	0.54377	0.174263	1.12881	0.174809	0.420242	0.264585
CDJ74302	CDJ74302_A591	A591	acs	ACS_ECOLI	Acetyl-coa synthetase			TRUE	0.00434326	0.0477759	0.0333076	1.18343	0.24298	2.36218	1.32079
CDJ74302	CDJ74302_R616-K640	R616-K640	acs	ACS_ECOLI	Acetyl-coa synthetase			FALSE	0.411367	0.54377	0.273675	1.19437	0.256247	0.38577	0.264585
CDJ74302	CDJ74302_K44-K54	K44-K54	acs	ACS_ECOLI	Acetyl-coa synthetase			FALSE	0.0214645	0.118055	0.0647017	1.27316	0.348412	1.66828	0.927917
CDJ74302	CDJ74302_R154-R174	R154-R174	acs	ACS_ECOLI	Acetyl-coa synthetase			FALSE	0.198164	0.404457	0.246382	1.3629	0.44668	0.702975	0.393127
CDJ74302	CDJ74302_R526-K541	R526-K541	acs	ACS_ECOLI	Acetyl-coa synthetase			FALSE	0.190141	0.404457	0.197949	1.53591	0.619093	0.720925	0.393127
CDJ72018	CDJ72018_R160-R186	R160-R186	add	ADD_ECOLI	Adenosine deaminase			FALSE	0.723025	0.783277	0.840315	0.834882	-0.260355	0.140847	0.106084
CDJ72018	CDJ72018_R89-R98	R89-R98	add	ADD_ECOLI	Adenosine deaminase			FALSE	0.547855	0.619314	0.333168	0.878813	-0.186371	0.261334	0.208089
CDJ72018	CDJ72018_R142-R160	R142-R160	add	ADD_ECOLI	Adenosine deaminase			FALSE	0.841983	0.875662	0.680922	1.11193	0.153071	0.0746968	0.0576634
CDJ72018	CDJ72018_S244	S244	add	ADD_ECOLI	Adenosine deaminase			TRUE	0.605345	0.699502	0.600837	1.18446	0.244232	0.217997	0.155211
CDJ72018	CDJ72018_M1-R13	M1-R13	add	ADD_ECOLI	Adenosine deaminase			FALSE	0.399051	0.471606	0.323009	1.24797	0.319589	0.398972	0.326421
CDJ72018	CDJ72018_R272-R302	R272-R302	add	ADD_ECOLI	Adenosine deaminase			FALSE	0.240483	0.329082	0.0886124	1.38431	0.469169	0.618915	0.482695
CDJ72018	CDJ72018_Q239	Q239	add	ADD_ECOLI	Adenosine deaminase			TRUE	0.336476	0.416589	0.387361	1.38904	0.474085	0.473046	0.380292
CDJ72018	CDJ72018_I275	I275	add	ADD_ECOLI	Adenosine deaminase			TRUE	0.231573	0.329082	0.222691	1.41852	0.504388	0.635312	0.482695
CDJ72018	CDJ72018_G284	G284	add	ADD_ECOLI	Adenosine deaminase			TRUE	0.0123562	0.0803153	0.085094	1.43169	0.517718	1.90812	1.0952
CDJ72018	CDJ72018_K68-R78	K68-R78	add	ADD_ECOLI	Adenosine deaminase			FALSE	0.166518	0.309756	0.115471	1.43702	0.523085	0.778539	0.508981
CDJ72018	CDJ72018_T277	T277	add	ADD_ECOLI	Adenosine deaminase			TRUE	0.128683	0.278812	0.125104	1.45029	0.536342	0.89048	0.554688
CDJ72018	CDJ72018_A107	A107	add	ADD_ECOLI	Adenosine deaminase			TRUE	0.11636	0.275034	0.235918	1.50614	0.590859	0.934195	0.560614
CDJ72018	CDJ72018_V196	V196	add	ADD_ECOLI	Adenosine deaminase			TRUE	0.183385	0.349024	0.348959	1.52975	0.613299	0.736637	0.457145
CDJ72018	CDJ72018_D167	D167	add	ADD_ECOLI	Adenosine deaminase			TRUE	0.000270064	0.0235293	0.0786915	1.5554	0.637283	3.56853	1.62839
CDJ72018	CDJ72018_T23	T23	add	ADD_ECOLI	Adenosine deaminase			TRUE	0.0748712	0.26497	0.121657	1.59677	0.675161	1.12568	0.576803
CDJ72018	CDJ72018_T292	T292	add	ADD_ECOLI	Adenosine deaminase			TRUE	0.0364945	0.158143	0.140557	1.64714	0.719963	1.43777	0.800951
CDJ72018	CDJ72018_Q109	Q109	add	ADD_ECOLI	Adenosine deaminase			TRUE	0.166792	0.309756	0.33295	1.67468	0.743889	0.777826	0.508981
CDJ72018	CDJ72018_V49	V49	add	ADD_ECOLI	Adenosine deaminase			TRUE	0.0180145	0.159298	0.265876	1.76145	0.816767	1.74438	0.79779
CDJ72018	CDJ72018_K68-R77	K68-R77	add	ADD_ECOLI	Adenosine deaminase			FALSE	0.0815294	0.26497	0.139572	1.8026	0.850077	1.08869	0.576803
CDJ72018	CDJ72018_T252	T252	add	ADD_ECOLI	Adenosine deaminase			TRUE	0.00340933	0.0443213	0.0949478	2.09796	1.06899	2.46733	1.35339
CDJ72018	CDJ72018_R142-R186	R142-R186	add	ADD_ECOLI	Adenosine deaminase			FALSE	0.225858	0.329082	0.655096	2.79666	1.4837	0.646164	0.482695
CDJ72018	CDJ72018_R29-K62	R29-K62	add	ADD_ECOLI	Adenosine deaminase			FALSE	0.106044	0.275034	0.486712	3.9147	1.9689	0.974513	0.560614
CDJ73209	CDJ73209_R449-R483	R449-R483	ade	ADE_ECOLI	Cryptic adenine deaminase			FALSE	0.229587	0.382644	0.736988	0.578986	-0.788399	0.639053	0.417205
CDJ73209	CDJ73209_V471	V471	ade	ADE_ECOLI	Cryptic adenine deaminase			TRUE	0.826087	0.885093	0.479577	0.934957	-0.0970283	0.0829743	0.0530111
CDJ73209	CDJ73209_R57-R74	R57-R74	ade	ADE_ECOLI	Cryptic adenine deaminase			FALSE	0.988003	0.988003	0.318733	1.00372	0.00535696	0.00524183	0.00524183
CDJ73209	CDJ73209_R303-R317	R303-R317	ade	ADE_ECOLI	Cryptic adenine deaminase			FALSE	0.597793	0.689761	0.076253	1.04077	0.0576454	0.223449	0.161301
CDJ73209	CDJ73209_R376-R390	R376-R390	ade	ADE_ECOLI	Cryptic adenine deaminase			FALSE	0.182643	0.342456	0.182254	1.28123	0.357534	0.738397	0.465395
CDJ73209	CDJ73209_R325-K339	R325-K339	ade	ADE_ECOLI	Cryptic adenine deaminase			FALSE	0.293033	0.399591	0.285471	1.30168	0.38037	0.533083	0.398384
CDJ73209	CDJ73209_T470	T470	ade	ADE_ECOLI	Cryptic adenine deaminase			TRUE	0.0613372	0.184012	0.0837222	1.30382	0.382745	1.21228	0.735155
CDJ73209	CDJ73209_R302-R317	R302-R317	ade	ADE_ECOLI	Cryptic adenine deaminase			FALSE	0.175933	0.342456	0.198958	1.30943	0.388943	0.754652	0.465395
CDJ73209	CDJ73209_A229	A229	ade	ADE_ECOLI	Cryptic adenine deaminase			TRUE	0.490586	0.613233	0.495571	1.31856	0.398959	0.309284	0.212374
CDJ73209	CDJ73209_G461	G461	ade	ADE_ECOLI	Cryptic adenine deaminase			TRUE	0.258025	0.387038	0.294571	1.35752	0.440969	0.588338	0.412247
CDJ73209	CDJ73209_N197	N197	ade	ADE_ECOLI	Cryptic adenine deaminase			TRUE	0.0046104	0.069156	0.0612934	1.37272	0.45704	2.33626	1.16017
CDJ73209	CDJ73209_V495	V495	ade	ADE_ECOLI	Cryptic adenine deaminase			TRUE	0.0337054	0.126395	0.170019	1.6738	0.743129	1.4723	0.898269
CDJ73209	CDJ73209_S422	S422	ade	ADE_ECOLI	Cryptic adenine deaminase			TRUE	0.0112878	0.0786614	0.0812942	1.77942	0.831406	1.94739	1.10424
CDJ73209	CDJ73209_R25-K55	R25-K55	ade	ADE_ECOLI	Cryptic adenine deaminase			FALSE	0.0809607	0.202402	0.279922	2.0963	1.06785	1.09173	0.693786
CDJ73209	CDJ73209_Y32	Y32	ade	ADE_ECOLI	Cryptic adenine deaminase			TRUE	0.0157323	0.0786614	0.055025	2.3515	1.23358	1.80321	1.10424
P00330	P00330_K22-K30	K22-K30	ADH1	ADH1_YEAST	Alcohol dehydrogenase 1			FALSE	0.0526268	0.15788	0.175982	0.701819	-0.510829	1.27879	0.801672
P00330	P00330_V10	V10	ADH1	ADH1_YEAST	Alcohol dehydrogenase 1			TRUE	0.848219	0.848219	0.522738	0.916729	-0.125432	0.071492	0.071492
P00330	P00330_R303-R311	R303-R311	ADH1	ADH1_YEAST	Alcohol dehydrogenase 1			FALSE	0.33112	0.496681	0.200651	1.31791	0.398249	0.480014	0.303923
CDJ71652	CDJ71652_A180	A180	adhE	ADHE_ECOLI	Bifunctional acetaldehyde-coa/alcohol dehydrogenase			TRUE	0.0631389	0.23538	0.11995	0.00453246	-7.78549	1.1997	0.62823
CDJ71652	CDJ71652_R750-K759	R750-K759	adhE	ADHE_ECOLI	Bifunctional acetaldehyde-coa/alcohol dehydrogenase			FALSE	0.38019	0.564748	0.832131	0.0385073	-4.69873	0.42	0.248145
CDJ71652	CDJ71652_R381-K388	R381-K388	adhE	ADHE_ECOLI	Bifunctional acetaldehyde-coa/alcohol dehydrogenase			FALSE	0.0103275	0.128319	1.52297	0.153223	-2.7063	1.98601	0.891711
CDJ71652	CDJ71652_R345-K358	R345-K358	adhE	ADHE_ECOLI	Bifunctional acetaldehyde-coa/alcohol dehydrogenase			FALSE	0.000243656	0.0306366	0.123233	0.282458	-1.82389	3.61322	1.51376
CDJ71652	CDJ71652_R345-K355	R345-K355	adhE	ADHE_ECOLI	Bifunctional acetaldehyde-coa/alcohol dehydrogenase			FALSE	0.141777	0.320423	0.941928	0.284384	-1.81409	0.848396	0.494277
CDJ71652	CDJ71652_R700-K728	R700-K728	adhE	ADHE_ECOLI	Bifunctional acetaldehyde-coa/alcohol dehydrogenase			FALSE	0.0644518	0.23538	1.1336	0.289715	-1.78729	1.19076	0.62823
CDJ71652	CDJ71652_K336-R345	K336-R345	adhE	ADHE_ECOLI	Bifunctional acetaldehyde-coa/alcohol dehydrogenase			FALSE	0.0954494	0.273936	0.441614	0.325922	-1.6174	1.02023	0.562351
CDJ71652	CDJ71652_R702-K728	R702-K728	adhE	ADHE_ECOLI	Bifunctional acetaldehyde-coa/alcohol dehydrogenase			FALSE	0.0725577	0.241333	0.954583	0.340953	-1.55236	1.13932	0.617383
CDJ71652	CDJ71652_K358-R381	K358-R381	adhE	ADHE_ECOLI	Bifunctional acetaldehyde-coa/alcohol dehydrogenase			FALSE	0.202105	0.391418	0.615774	0.366703	-1.44732	0.694424	0.407359
CDJ71652	CDJ71652_R481-R488	R481-R488	adhE	ADHE_ECOLI	Bifunctional acetaldehyde-coa/alcohol dehydrogenase			FALSE	0.0672692	0.239353	0.80231	0.374256	-1.4179	1.17218	0.62096
CDJ71652	CDJ71652_I296	I296	adhE	ADHE_ECOLI	Bifunctional acetaldehyde-coa/alcohol dehydrogenase			TRUE	0.224786	0.419417	1.61213	0.382359	-1.387	0.648232	0.377354
CDJ71652	CDJ71652_R526-K553	R526-K553	adhE	ADHE_ECOLI	Bifunctional acetaldehyde-coa/alcohol dehydrogenase			FALSE	0.123303	0.298707	0.535698	0.384406	-1.3793	0.909027	0.524754
CDJ71652	CDJ71652_K51-K65	K51-K65	adhE	ADHE_ECOLI	Bifunctional acetaldehyde-coa/alcohol dehydrogenase			FALSE	0.0900045	0.273936	0.49429	0.385802	-1.37407	1.04574	0.562351
CDJ71652	CDJ71652_G363	G363	adhE	ADHE_ECOLI	Bifunctional acetaldehyde-coa/alcohol dehydrogenase			TRUE	0.0591674	0.23538	0.371185	0.402325	-1.31357	1.22792	0.62823
CDJ71652	CDJ71652_R816-R847	R816-R847	adhE	ADHE_ECOLI	Bifunctional acetaldehyde-coa/alcohol dehydrogenase			FALSE	0.14241	0.320423	0.665448	0.402923	-1.31142	0.846459	0.494277
CDJ71652	CDJ71652_K238-R263	K238-R263	adhE	ADHE_ECOLI	Bifunctional acetaldehyde-coa/alcohol dehydrogenase			FALSE	0.166282	0.351061	0.439219	0.405599	-1.30187	0.779154	0.454618
CDJ71652	CDJ71652_K412-K436	K412-K436	adhE	ADHE_ECOLI	Bifunctional acetaldehyde-coa/alcohol dehydrogenase			FALSE	0.060836	0.23538	0.731552	0.409575	-1.2878	1.21584	0.62823
CDJ71652	CDJ71652_K317-K336	K317-K336	adhE	ADHE_ECOLI	Bifunctional acetaldehyde-coa/alcohol dehydrogenase			FALSE	0.0341378	0.186539	0.360472	0.419114	-1.25459	1.46676	0.729231
CDJ71652	CDJ71652_R229-K238	R229-K238	adhE	ADHE_ECOLI	Bifunctional acetaldehyde-coa/alcohol dehydrogenase			FALSE	0.28534	0.484197	0.581823	0.4499	-1.15232	0.544638	0.314978
CDJ71652	CDJ71652_K68-K84	K68-K84	adhE	ADHE_ECOLI	Bifunctional acetaldehyde-coa/alcohol dehydrogenase			FALSE	0.0646141	0.23538	0.196654	0.46207	-1.11382	1.18967	0.62823
CDJ71652	CDJ71652_K148-K164	K148-K164	adhE	ADHE_ECOLI	Bifunctional acetaldehyde-coa/alcohol dehydrogenase			FALSE	0.29552	0.486179	0.619077	0.475403	-1.07278	0.529412	0.313204
CDJ71652	CDJ71652_R464-K480	R464-K480	adhE	ADHE_ECOLI	Bifunctional acetaldehyde-coa/alcohol dehydrogenase			FALSE	0.287986	0.484197	0.848438	0.478405	-1.06369	0.540628	0.314978
CDJ71652	CDJ71652_M1-R15	M1-R15	adhE	ADHE_ECOLI	Bifunctional acetaldehyde-coa/alcohol dehydrogenase			FALSE	0.124949	0.298707	0.376437	0.490307	-1.02824	0.903266	0.524754
CDJ71652	CDJ71652_V54	V54	adhE	ADHE_ECOLI	Bifunctional acetaldehyde-coa/alcohol dehydrogenase			TRUE	0.0113274	0.174296	0.430446	0.491339	-1.02521	1.94587	0.758712
CDJ71652	CDJ71652_P520	P520	adhE	ADHE_ECOLI	Bifunctional acetaldehyde-coa/alcohol dehydrogenase			TRUE	0.0026275	0.0456031	0.0771072	0.493706	-1.01828	2.58046	1.34101
CDJ71652	CDJ71652_G276	G276	adhE	ADHE_ECOLI	Bifunctional acetaldehyde-coa/alcohol dehydrogenase			TRUE	0.367747	0.564748	0.327864	0.494371	-1.01634	0.434451	0.248145
CDJ71652	CDJ71652_S257	S257	adhE	ADHE_ECOLI	Bifunctional acetaldehyde-coa/alcohol dehydrogenase			TRUE	0.120771	0.298707	0.216758	0.504334	-0.98755	0.918038	0.524754
CDJ71652	CDJ71652_K527-K553	K527-K553	adhE	ADHE_ECOLI	Bifunctional acetaldehyde-coa/alcohol dehydrogenase			FALSE	0.240865	0.442699	0.602727	0.50501	-0.985616	0.618226	0.353891
CDJ71652	CDJ71652_R463-K480	R463-K480	adhE	ADHE_ECOLI	Bifunctional acetaldehyde-coa/alcohol dehydrogenase			FALSE	0.0282321	0.186539	0.20029	0.512416	-0.964612	1.54926	0.729231
CDJ71652	CDJ71652_A53	A53	adhE	ADHE_ECOLI	Bifunctional acetaldehyde-coa/alcohol dehydrogenase			TRUE	0.0307531	0.186539	0.303249	0.514007	-0.960141	1.51211	0.729231
CDJ71652	CDJ71652_R773-R790	R773-R790	adhE	ADHE_ECOLI	Bifunctional acetaldehyde-coa/alcohol dehydrogenase			FALSE	0.0978098	0.273936	0.303327	0.520901	-0.940919	1.00962	0.562351
CDJ71652	CDJ71652_A827	A827	adhE	ADHE_ECOLI	Bifunctional acetaldehyde-coa/alcohol dehydrogenase			TRUE	0.280311	0.484197	0.544503	0.522679	-0.936002	0.55236	0.314978
CDJ71652	CDJ71652_G206	G206	adhE	ADHE_ECOLI	Bifunctional acetaldehyde-coa/alcohol dehydrogenase			TRUE	0.129302	0.299745	0.185024	0.529369	-0.917654	0.888396	0.523248
CDJ71652	CDJ71652_R21-K33	R21-K33	adhE	ADHE_ECOLI	Bifunctional acetaldehyde-coa/alcohol dehydrogenase			FALSE	0.0723645	0.241333	0.233058	0.533257	-0.907096	1.14047	0.617383
CDJ71652	CDJ71652_R816-K855	R816-K855	adhE	ADHE_ECOLI	Bifunctional acetaldehyde-coa/alcohol dehydrogenase			FALSE	0.302676	0.492653	0.68718	0.534968	-0.902476	0.519022	0.307459
CDJ71652	CDJ71652_K806-K813	K806-K813	adhE	ADHE_ECOLI	Bifunctional acetaldehyde-coa/alcohol dehydrogenase			FALSE	0.00268253	0.0456031	0.127548	0.539486	-0.890342	2.57145	1.34101
CDJ71652	CDJ71652_E56	E56	adhE	ADHE_ECOLI	Bifunctional acetaldehyde-coa/alcohol dehydrogenase			TRUE	0.0982038	0.273936	0.498497	0.545836	-0.87346	1.00787	0.562351
CDJ71652	CDJ71652_K288-K303	K288-K303	adhE	ADHE_ECOLI	Bifunctional acetaldehyde-coa/alcohol dehydrogenase			FALSE	0.114032	0.298707	0.0600889	0.551257	-0.859203	0.942974	0.524754
CDJ71652	CDJ71652_K855-R865	K855-R865	adhE	ADHE_ECOLI	Bifunctional acetaldehyde-coa/alcohol dehydrogenase			FALSE	0.0109861	0.128319	0.191231	0.564645	-0.824583	1.95915	0.891711
CDJ71652	CDJ71652_K317-R345	K317-R345	adhE	ADHE_ECOLI	Bifunctional acetaldehyde-coa/alcohol dehydrogenase			FALSE	0.0582167	0.23538	0.300473	0.565207	-0.823149	1.23495	0.62823
CDJ71652	CDJ71652_R488-K504	R488-K504	adhE	ADHE_ECOLI	Bifunctional acetaldehyde-coa/alcohol dehydrogenase			FALSE	0.000834666	0.027097	0.0589963	0.568084	-0.815824	3.07849	1.56708
CDJ71652	CDJ71652_K347-K355	K347-K355	adhE	ADHE_ECOLI	Bifunctional acetaldehyde-coa/alcohol dehydrogenase			FALSE	0.11986	0.298707	0.292617	0.574868	-0.798697	0.921326	0.524754
CDJ71652	CDJ71652_K759-R772	K759-R772	adhE	ADHE_ECOLI	Bifunctional acetaldehyde-coa/alcohol dehydrogenase			FALSE	0.0589293	0.23538	0.01206	0.585985	-0.771065	1.22967	0.62823
CDJ71652	CDJ71652_P687	P687	adhE	ADHE_ECOLI	Bifunctional acetaldehyde-coa/alcohol dehydrogenase			TRUE	0.00350862	0.0488018	0.0753459	0.586226	-0.77047	2.45486	1.31156
CDJ71652	CDJ71652_R21-R36	R21-R36	adhE	ADHE_ECOLI	Bifunctional acetaldehyde-coa/alcohol dehydrogenase			FALSE	0.0543948	0.23538	0.162781	0.587565	-0.767181	1.26444	0.62823
CDJ71652	CDJ71652_A267	A267	adhE	ADHE_ECOLI	Bifunctional acetaldehyde-coa/alcohol dehydrogenase			TRUE	0.014205	0.128854	0.211643	0.592088	-0.756116	1.84756	0.889901
CDJ71652	CDJ71652_Y80	Y80	adhE	ADHE_ECOLI	Bifunctional acetaldehyde-coa/alcohol dehydrogenase			TRUE	0.166056	0.351061	0.165585	0.6037	-0.728097	0.779745	0.454618
CDJ71652	CDJ71652_R847-K855	R847-K855	adhE	ADHE_ECOLI	Bifunctional acetaldehyde-coa/alcohol dehydrogenase			FALSE	0.000223585	0.0171042	0.050426	0.60432	-0.726615	3.65056	1.7669
CDJ71652	CDJ71652_K280-K288	K280-K288	adhE	ADHE_ECOLI	Bifunctional acetaldehyde-coa/alcohol dehydrogenase			FALSE	0.00248121	0.0456031	0.0610698	0.606978	-0.720284	2.60534	1.34101
CDJ71652	CDJ71652_R464-R481	R464-R481	adhE	ADHE_ECOLI	Bifunctional acetaldehyde-coa/alcohol dehydrogenase			FALSE	0.0337952	0.186539	0.0487716	0.610378	-0.712226	1.47115	0.729231
CDJ71652	CDJ71652_A609	A609	adhE	ADHE_ECOLI	Bifunctional acetaldehyde-coa/alcohol dehydrogenase			TRUE	0.108844	0.292161	0.243951	0.61071	-0.71144	0.963194	0.534377
CDJ71652	CDJ71652_R265-K277	R265-K277	adhE	ADHE_ECOLI	Bifunctional acetaldehyde-coa/alcohol dehydrogenase			FALSE	0.0143171	0.128854	0.0604338	0.611529	-0.709508	1.84414	0.889901
CDJ71652	CDJ71652_K683-R700	K683-R700	adhE	ADHE_ECOLI	Bifunctional acetaldehyde-coa/alcohol dehydrogenase			FALSE	8.85081e-05	0.0135417	0.0489284	0.613313	-0.705306	4.05302	1.86833
CDJ71652	CDJ71652_R131-R141	R131-R141	adhE	ADHE_ECOLI	Bifunctional acetaldehyde-coa/alcohol dehydrogenase			FALSE	0.0330286	0.186539	0.012564	0.614169	-0.703292	1.48111	0.729231
CDJ71652	CDJ71652_R393-K412	R393-K412	adhE	ADHE_ECOLI	Bifunctional acetaldehyde-coa/alcohol dehydrogenase			FALSE	0.0336219	0.186539	0.188347	0.615993	-0.699015	1.47338	0.729231
CDJ71652	CDJ71652_A294	A294	adhE	ADHE_ECOLI	Bifunctional acetaldehyde-coa/alcohol dehydrogenase			TRUE	0.465783	0.62974	0.322764	0.622802	-0.683154	0.331816	0.200839
CDJ71652	CDJ71652_I396	I396	adhE	ADHE_ECOLI	Bifunctional acetaldehyde-coa/alcohol dehydrogenase			TRUE	0.0270857	0.186539	0.118833	0.62384	-0.680751	1.56726	0.729231
CDJ71652	CDJ71652_S248	S248	adhE	ADHE_ECOLI	Bifunctional acetaldehyde-coa/alcohol dehydrogenase			TRUE	0.020432	0.172927	0.185404	0.625377	-0.677201	1.68969	0.762138
CDJ71652	CDJ71652_K200-R229	K200-R229	adhE	ADHE_ECOLI	Bifunctional acetaldehyde-coa/alcohol dehydrogenase			FALSE	0.00189178	0.0456031	0.0708923	0.633142	-0.659399	2.72313	1.34101
CDJ71652	CDJ71652_K855-K875	K855-K875	adhE	ADHE_ECOLI	Bifunctional acetaldehyde-coa/alcohol dehydrogenase			FALSE	0.00335843	0.0488018	0.0993181	0.636877	-0.650914	2.47386	1.31156
CDJ71652	CDJ71652_A295	A295	adhE	ADHE_ECOLI	Bifunctional acetaldehyde-coa/alcohol dehydrogenase			TRUE	0.33158	0.523008	0.380093	0.637518	-0.649461	0.479411	0.281492
CDJ71652	CDJ71652_K347-K358	K347-K358	adhE	ADHE_ECOLI	Bifunctional acetaldehyde-coa/alcohol dehydrogenase			FALSE	0.0458256	0.233711	0.00625229	0.645333	-0.631884	1.33889	0.631321
CDJ71652	CDJ71652_G425	G425	adhE	ADHE_ECOLI	Bifunctional acetaldehyde-coa/alcohol dehydrogenase			TRUE	0.183041	0.373067	0.257655	0.64564	-0.631199	0.737451	0.428213
CDJ71652	CDJ71652_G544	G544	adhE	ADHE_ECOLI	Bifunctional acetaldehyde-coa/alcohol dehydrogenase			TRUE	0.731913	0.873041	0.907433	0.645866	-0.630692	0.13554	0.0589656
CDJ71652	CDJ71652_K238-R265	K238-R265	adhE	ADHE_ECOLI	Bifunctional acetaldehyde-coa/alcohol dehydrogenase			FALSE	0.416994	0.605832	0.754705	0.647979	-0.625981	0.37987	0.217648
CDJ71652	CDJ71652_K797-K806	K797-K806	adhE	ADHE_ECOLI	Bifunctional acetaldehyde-coa/alcohol dehydrogenase			FALSE	0.0572144	0.23538	0.185416	0.648078	-0.62576	1.24249	0.62823
CDJ71652	CDJ71652_S251	S251	adhE	ADHE_ECOLI	Bifunctional acetaldehyde-coa/alcohol dehydrogenase			TRUE	0.178952	0.369995	0.305165	0.648185	-0.625523	0.747264	0.431805
CDJ71652	CDJ71652_A658	A658	adhE	ADHE_ECOLI	Bifunctional acetaldehyde-coa/alcohol dehydrogenase			TRUE	0.583597	0.710386	0.803174	0.648711	-0.624351	0.233887	0.148506
CDJ71652	CDJ71652_K81	K81	adhE	ADHE_ECOLI	Bifunctional acetaldehyde-coa/alcohol dehydrogenase			TRUE	0.00197176	0.0742885	0.758331	0.65479	-0.610895	2.70515	1.12908
CDJ71652	CDJ71652_K831	K831	adhE	ADHE_ECOLI	Bifunctional acetaldehyde-coa/alcohol dehydrogenase			TRUE	0.217023	0.409932	0.297257	0.656604	-0.606904	0.663494	0.387288
CDJ71652	CDJ71652_V13	V13	adhE	ADHE_ECOLI	Bifunctional acetaldehyde-coa/alcohol dehydrogenase			TRUE	0.516461	0.669648	0.565575	0.657678	-0.604546	0.286963	0.174153
CDJ71652	CDJ71652_G783	G783	adhE	ADHE_ECOLI	Bifunctional acetaldehyde-coa/alcohol dehydrogenase			TRUE	0.549806	0.689511	0.378985	0.661969	-0.595165	0.25979	0.161459
CDJ71652	CDJ71652_S428	S428	adhE	ADHE_ECOLI	Bifunctional acetaldehyde-coa/alcohol dehydrogenase			TRUE	0.121137	0.298707	0.356324	0.665999	-0.586408	0.916722	0.524754
CDJ71652	CDJ71652_A762	A762	adhE	ADHE_ECOLI	Bifunctional acetaldehyde-coa/alcohol dehydrogenase			TRUE	0.084133	0.268174	0.273575	0.66902	-0.579878	1.07503	0.571583
CDJ71652	CDJ71652_S369	S369	adhE	ADHE_ECOLI	Bifunctional acetaldehyde-coa/alcohol dehydrogenase			TRUE	0.0947304	0.273936	0.18299	0.672534	-0.57232	1.02351	0.562351
CDJ71652	CDJ71652_K200-K228	K200-K228	adhE	ADHE_ECOLI	Bifunctional acetaldehyde-coa/alcohol dehydrogenase			FALSE	0.0125802	0.128319	0.122234	0.676605	-0.563615	1.90031	0.891711
CDJ71652	CDJ71652_G109	G109	adhE	ADHE_ECOLI	Bifunctional acetaldehyde-coa/alcohol dehydrogenase			TRUE	0.205525	0.393067	0.205418	0.679254	-0.557977	0.687134	0.405533
CDJ71652	CDJ71652_G309	G309	adhE	ADHE_ECOLI	Bifunctional acetaldehyde-coa/alcohol dehydrogenase			TRUE	0.574025	0.708273	0.558141	0.684256	-0.547392	0.241069	0.1498
CDJ71652	CDJ71652_C370	C370	adhE	ADHE_ECOLI	Bifunctional acetaldehyde-coa/alcohol dehydrogenase			TRUE	0.283653	0.484197	0.40389	0.688231	-0.539036	0.547212	0.314978
CDJ71652	CDJ71652_N410	N410	adhE	ADHE_ECOLI	Bifunctional acetaldehyde-coa/alcohol dehydrogenase			TRUE	0.71682	0.824613	1.13521	0.691924	-0.531315	0.14459	0.08375
CDJ71652	CDJ71652_E660	E660	adhE	ADHE_ECOLI	Bifunctional acetaldehyde-coa/alcohol dehydrogenase			TRUE	0.379399	0.564748	0.0174147	0.693456	-0.528125	0.420903	0.248145
CDJ71652	CDJ71652_G420	G420	adhE	ADHE_ECOLI	Bifunctional acetaldehyde-coa/alcohol dehydrogenase			TRUE	0.0548485	0.23538	0.212407	0.696025	-0.522788	1.26084	0.62823
CDJ71652	CDJ71652_A742	A742	adhE	ADHE_ECOLI	Bifunctional acetaldehyde-coa/alcohol dehydrogenase			TRUE	0.529379	0.680631	0.312724	0.704209	-0.505925	0.276233	0.167089
CDJ71652	CDJ71652_A247	A247	adhE	ADHE_ECOLI	Bifunctional acetaldehyde-coa/alcohol dehydrogenase			TRUE	0.313404	0.597648	0.318204	0.708136	-0.497901	0.503896	0.223554
CDJ71652	CDJ71652_M451	M451	adhE	ADHE_ECOLI	Bifunctional acetaldehyde-coa/alcohol dehydrogenase			TRUE	0.0984736	0.273936	0.110652	0.71338	-0.487257	1.00668	0.562351
CDJ71652	CDJ71652_I100	I100	adhE	ADHE_ECOLI	Bifunctional acetaldehyde-coa/alcohol dehydrogenase			TRUE	0.671724	0.836713	0.764056	0.719947	-0.474038	0.172809	0.0774234
CDJ71652	CDJ71652_K84-K123	K84-K123	adhE	ADHE_ECOLI	Bifunctional acetaldehyde-coa/alcohol dehydrogenase			FALSE	0.46284	0.62974	0.479812	0.727677	-0.45863	0.334569	0.200839
CDJ71652	CDJ71652_M343	M343	adhE	ADHE_ECOLI	Bifunctional acetaldehyde-coa/alcohol dehydrogenase			TRUE	0.331414	0.523008	0.0741613	0.735756	-0.442702	0.479629	0.281492
CDJ71652	CDJ71652_T368	T368	adhE	ADHE_ECOLI	Bifunctional acetaldehyde-coa/alcohol dehydrogenase			TRUE	0.0555673	0.23538	0.173979	0.743136	-0.428302	1.25518	0.62823
CDJ71652	CDJ71652_L744	L744	adhE	ADHE_ECOLI	Bifunctional acetaldehyde-coa/alcohol dehydrogenase			TRUE	0.745095	0.844441	0.845772	0.744	-0.426625	0.127789	0.0734309
CDJ71652	CDJ71652_A157	A157	adhE	ADHE_ECOLI	Bifunctional acetaldehyde-coa/alcohol dehydrogenase			TRUE	0.335298	0.523475	0.0650197	0.744328	-0.42599	0.474569	0.281104
CDJ71652	CDJ71652_N747	N747	adhE	ADHE_ECOLI	Bifunctional acetaldehyde-coa/alcohol dehydrogenase			TRUE	0.118856	0.298707	0.180013	0.746417	-0.421946	0.924979	0.524754
CDJ71652	CDJ71652_V829	V829	adhE	ADHE_ECOLI	Bifunctional acetaldehyde-coa/alcohol dehydrogenase			TRUE	0.0754932	0.392208	0.521125	0.750133	-0.414782	1.12209	0.406484
CDJ71652	CDJ71652_A836	A836	adhE	ADHE_ECOLI	Bifunctional acetaldehyde-coa/alcohol dehydrogenase			TRUE	0.081994	0.266917	0.172824	0.753776	-0.407791	1.08622	0.573624
CDJ71652	CDJ71652_K797-K813	K797-K813	adhE	ADHE_ECOLI	Bifunctional acetaldehyde-coa/alcohol dehydrogenase			FALSE	0.405852	0.59707	0.316655	0.758014	-0.399704	0.391633	0.223975
CDJ71652	CDJ71652_E822	E822	adhE	ADHE_ECOLI	Bifunctional acetaldehyde-coa/alcohol dehydrogenase			TRUE	0.378455	0.645528	0.502561	0.760468	-0.39504	0.421986	0.190085
CDJ71652	CDJ71652_A79	A79	adhE	ADHE_ECOLI	Bifunctional acetaldehyde-coa/alcohol dehydrogenase			TRUE	0.167499	0.351061	0.130083	0.763458	-0.38938	0.775987	0.454618
CDJ71652	CDJ71652_R481-K504	R481-K504	adhE	ADHE_ECOLI	Bifunctional acetaldehyde-coa/alcohol dehydrogenase			FALSE	0.450306	0.625702	0.38263	0.766608	-0.383439	0.346492	0.203632
CDJ71652	CDJ71652_G403	G403	adhE	ADHE_ECOLI	Bifunctional acetaldehyde-coa/alcohol dehydrogenase			TRUE	0.450415	0.625702	0.35883	0.777595	-0.362909	0.346387	0.203632
CDJ71652	CDJ71652_S90	S90	adhE	ADHE_ECOLI	Bifunctional acetaldehyde-coa/alcohol dehydrogenase			TRUE	0.666869	0.772961	0.546922	0.780052	-0.358357	0.17596	0.111842
CDJ71652	CDJ71652_K65-K84	K65-K84	adhE	ADHE_ECOLI	Bifunctional acetaldehyde-coa/alcohol dehydrogenase			FALSE	0.202018	0.391418	0.101414	0.782575	-0.3537	0.69461	0.407359
CDJ71652	CDJ71652_Y203	Y203	adhE	ADHE_ECOLI	Bifunctional acetaldehyde-coa/alcohol dehydrogenase			TRUE	0.102623	0.280382	0.149679	0.782836	-0.353218	0.988754	0.55225
CDJ71652	CDJ71652_V325	V325	adhE	ADHE_ECOLI	Bifunctional acetaldehyde-coa/alcohol dehydrogenase			TRUE	0.453941	0.625702	0.397589	0.794744	-0.331437	0.343001	0.203632
CDJ71652	CDJ71652_K680-R700	K680-R700	adhE	ADHE_ECOLI	Bifunctional acetaldehyde-coa/alcohol dehydrogenase			FALSE	0.163093	0.351061	0.207191	0.795443	-0.33017	0.787565	0.454618
CDJ71652	CDJ71652_V663	V663	adhE	ADHE_ECOLI	Bifunctional acetaldehyde-coa/alcohol dehydrogenase			TRUE	0.591726	0.712867	0.425909	0.797033	-0.327289	0.227879	0.146992
CDJ71652	CDJ71652_A156	A156	adhE	ADHE_ECOLI	Bifunctional acetaldehyde-coa/alcohol dehydrogenase			TRUE	0.481802	0.63548	0.0890328	0.799806	-0.322279	0.317131	0.196898
CDJ71652	CDJ71652_S423	S423	adhE	ADHE_ECOLI	Bifunctional acetaldehyde-coa/alcohol dehydrogenase			TRUE	0.556629	0.692392	0.549954	0.802887	-0.316731	0.254434	0.159648
CDJ71652	CDJ71652_T27	T27	adhE	ADHE_ECOLI	Bifunctional acetaldehyde-coa/alcohol dehydrogenase			TRUE	0.645012	0.770991	0.353194	0.812517	-0.299531	0.190432	0.11295
CDJ71652	CDJ71652_G819	G819	adhE	ADHE_ECOLI	Bifunctional acetaldehyde-coa/alcohol dehydrogenase			TRUE	0.245944	0.442699	0.24642	0.813606	-0.297598	0.609164	0.353891
CDJ71652	CDJ71652_K446-K458	K446-K458	adhE	ADHE_ECOLI	Bifunctional acetaldehyde-coa/alcohol dehydrogenase			FALSE	0.245631	0.442699	0.221851	0.820074	-0.286174	0.609716	0.353891
CDJ71652	CDJ71652_W556	W556	adhE	ADHE_ECOLI	Bifunctional acetaldehyde-coa/alcohol dehydrogenase			TRUE	0.29185	0.485359	0.120624	0.82425	-0.278846	0.534841	0.313937
CDJ71652	CDJ71652_G215	G215	adhE	ADHE_ECOLI	Bifunctional acetaldehyde-coa/alcohol dehydrogenase			TRUE	0.660855	0.771838	0.371037	0.829188	-0.270229	0.179894	0.112474
CDJ71652	CDJ71652_Y559	Y559	adhE	ADHE_ECOLI	Bifunctional acetaldehyde-coa/alcohol dehydrogenase			TRUE	0.812996	0.863809	0.655027	0.839518	-0.252368	0.0899115	0.0635822
CDJ71652	CDJ71652_A667	A667	adhE	ADHE_ECOLI	Bifunctional acetaldehyde-coa/alcohol dehydrogenase			TRUE	0.75606	0.848661	0.759819	0.841968	-0.248162	0.121444	0.0712655
CDJ71652	CDJ71652_S178	S178	adhE	ADHE_ECOLI	Bifunctional acetaldehyde-coa/alcohol dehydrogenase			TRUE	0.585024	0.710386	0.120034	0.862735	-0.21301	0.232827	0.148506
CDJ71652	CDJ71652_S833	S833	adhE	ADHE_ECOLI	Bifunctional acetaldehyde-coa/alcohol dehydrogenase			TRUE	0.767322	0.897264	0.493035	0.869372	-0.201954	0.115022	0.0470799
CDJ71652	CDJ71652_K728-R750	K728-R750	adhE	ADHE_ECOLI	Bifunctional acetaldehyde-coa/alcohol dehydrogenase			FALSE	0.792428	0.859869	0.283474	0.879641	-0.185013	0.10104	0.0655677
CDJ71652	CDJ71652_R393	R393	adhE	ADHE_ECOLI	Bifunctional acetaldehyde-coa/alcohol dehydrogenase			TRUE	0.450801	0.625702	0.0727781	0.889954	-0.168197	0.346015	0.203632
CDJ71652	CDJ71652_A11	A11	adhE	ADHE_ECOLI	Bifunctional acetaldehyde-coa/alcohol dehydrogenase			TRUE	0.763562	0.848661	0.340182	0.905049	-0.143932	0.117156	0.0712655
CDJ71652	CDJ71652_K412	K412	adhE	ADHE_ECOLI	Bifunctional acetaldehyde-coa/alcohol dehydrogenase			TRUE	0.657995	0.771838	0.0762808	0.90635	-0.141861	0.181777	0.112474
CDJ71652	CDJ71652_I76	I76	adhE	ADHE_ECOLI	Bifunctional acetaldehyde-coa/alcohol dehydrogenase			TRUE	0.812997	0.863809	0.424768	0.90835	-0.138679	0.0899112	0.0635822
CDJ71652	CDJ71652_V665	V665	adhE	ADHE_ECOLI	Bifunctional acetaldehyde-coa/alcohol dehydrogenase			TRUE	0.894328	0.930832	0.643185	0.923456	-0.114885	0.048503	0.0311289
CDJ71652	CDJ71652_K855	K855	adhE	ADHE_ECOLI	Bifunctional acetaldehyde-coa/alcohol dehydrogenase			TRUE	0.781227	0.85377	0.0175771	0.936123	-0.0952294	0.107223	0.0686594
CDJ71652	CDJ71652_K504-R526	K504-R526	adhE	ADHE_ECOLI	Bifunctional acetaldehyde-coa/alcohol dehydrogenase			FALSE	0.929655	0.954613	0.499382	0.957456	-0.0627223	0.031678	0.0201729
CDJ71652	CDJ71652_K504	K504	adhE	ADHE_ECOLI	Bifunctional acetaldehyde-coa/alcohol dehydrogenase			TRUE	0.892102	0.930832	0.319261	0.965266	-0.0510015	0.0495853	0.0311289
CDJ71652	CDJ71652_N179	N179	adhE	ADHE_ECOLI	Bifunctional acetaldehyde-coa/alcohol dehydrogenase			TRUE	0.945628	0.958212	0.522217	0.974576	-0.037153	0.0242797	0.0185383
CDJ71652	CDJ71652_T804	T804	adhE	ADHE_ECOLI	Bifunctional acetaldehyde-coa/alcohol dehydrogenase			TRUE	0.997601	0.997601	0.838455	0.997944	-0.00296945	0.00104329	0.00104329
CDJ71652	CDJ71652_V360	V360	adhE	ADHE_ECOLI	Bifunctional acetaldehyde-coa/alcohol dehydrogenase			TRUE	1	1	0	0	0	0	0
CDJ71652	CDJ71652_E249	E249	adhE	ADHE_ECOLI	Bifunctional acetaldehyde-coa/alcohol dehydrogenase			TRUE	1	1	0	0	0	0	0
CDJ71652	CDJ71652_E560	E560	adhE	ADHE_ECOLI	Bifunctional acetaldehyde-coa/alcohol dehydrogenase			TRUE	0.77225	0.85003	0.172098	1.10946	0.149857	0.112242	0.0705656
CDJ71652	CDJ71652_G494	G494	adhE	ADHE_ECOLI	Bifunctional acetaldehyde-coa/alcohol dehydrogenase			TRUE	0.90489	0.935461	0.906859	1.11672	0.159262	0.0434042	0.0289745
CDJ71652	CDJ71652_M182	M182	adhE	ADHE_ECOLI	Bifunctional acetaldehyde-coa/alcohol dehydrogenase			TRUE	0.510103	0.667058	0.336892	1.18422	0.243936	0.292342	0.175837
CDJ71652	CDJ71652_K806	K806	adhE	ADHE_ECOLI	Bifunctional acetaldehyde-coa/alcohol dehydrogenase			TRUE	0.765459	0.848661	1.05932	1.42371	0.50966	0.116078	0.0712655
CDJ71652	CDJ71652_K480-K504	K480-K504	adhE	ADHE_ECOLI	Bifunctional acetaldehyde-coa/alcohol dehydrogenase			FALSE	0.252499	0.44405	0.155226	1.53319	0.616538	0.597741	0.352568
CDJ71652	CDJ71652_Y863	Y863	adhE	ADHE_ECOLI	Bifunctional acetaldehyde-coa/alcohol dehydrogenase			TRUE	0.378511	0.564748	0.414533	1.68252	0.750627	0.421921	0.248145
CDJ71652	CDJ71652_V253	V253	adhE	ADHE_ECOLI	Bifunctional acetaldehyde-coa/alcohol dehydrogenase			TRUE	0.0121839	0.128319	0.12064	1.68786	0.755191	1.91421	0.891711
CDJ71652	CDJ71652_R463-R481	R463-R481	adhE	ADHE_ECOLI	Bifunctional acetaldehyde-coa/alcohol dehydrogenase			FALSE	0.187753	0.373067	0.821909	15.2597	3.93166	0.726413	0.428213
CDJ71652	CDJ71652_K303-K317	K303-K317	adhE	ADHE_ECOLI	Bifunctional acetaldehyde-coa/alcohol dehydrogenase			FALSE	0.090551	0.273936	0.856114	378.084	8.56256	1.04311	0.562351
CDJ71652	CDJ71652_Q275	Q275	adhE	ADHE_ECOLI	Bifunctional acetaldehyde-coa/alcohol dehydrogenase			TRUE	0.0486286	0.23538	0.582443	494.387	8.9495	1.31311	0.62823
CDJ71652	CDJ71652_Q28	Q28	adhE	ADHE_ECOLI	Bifunctional acetaldehyde-coa/alcohol dehydrogenase			TRUE	0.0442985	0.233711	0.552478	1069.44	10.0626	1.35361	0.631321
CDJ70943	CDJ70943_R71-R78	R71-R78	adk	ADK_ECOLI	Adenylate kinase			FALSE	0.394903	0.871511	0.95269	0.0477453	-4.3885	0.403509	0.0597273
CDJ70943	CDJ70943_K195-R206	K195-R206	adk	ADK_ECOLI	Adenylate kinase			FALSE	0.415606	0.886626	1.56921	0.0583625	-4.09882	0.381318	0.0522596
CDJ70943	CDJ70943_R156-R165	R156-R165	adk	ADK_ECOLI	Adenylate kinase			FALSE	0.358332	0.826424	0.979675	0.104579	-3.25733	0.445714	0.0827968
CDJ70943	CDJ70943_K195	K195	adk	ADK_ECOLI	Adenylate kinase			TRUE	0.525233	0.904062	0.374877	0.417485	-1.2602	0.279648	0.043802
CDJ70943	CDJ70943_R88-K97	R88-K97	adk	ADK_ECOLI	Adenylate kinase			FALSE	0.100847	0.763746	0.382975	0.496539	-1.01002	0.996339	0.117051
CDJ70943	CDJ70943_K50-K69	K50-K69	adk	ADK_ECOLI	Adenylate kinase			FALSE	0.574121	0.973813	0.724077	0.687161	-0.54128	0.240996	0.0115245
CDJ70943	CDJ70943_K13-K23	K13-K23	adk	ADK_ECOLI	Adenylate kinase			FALSE	0.548784	0.973813	0.583108	0.740974	-0.432506	0.260598	0.0115245
CDJ70943	CDJ70943_K136-K145	K136-K145	adk	ADK_ECOLI	Adenylate kinase			FALSE	0.536787	0.904062	0.403813	0.800173	-0.321616	0.270198	0.043802
CDJ70943	CDJ70943_K23-R36	K23-R36	adk	ADK_ECOLI	Adenylate kinase			FALSE	0.54738	0.964995	0.460412	0.800914	-0.32028	0.261711	0.0154748
CDJ70943	CDJ70943_K57-K69	K57-K69	adk	ADK_ECOLI	Adenylate kinase			FALSE	0.653248	0.904321	0.334281	0.815608	-0.294052	0.184922	0.0436774
CDJ70943	CDJ70943_Y182	Y182	adk	ADK_ECOLI	Adenylate kinase			TRUE	0.613127	0.972368	0.483214	0.816533	-0.292417	0.21245	0.0121693
CDJ70943	CDJ70943_R2-K23	R2-K23	adk	ADK_ECOLI	Adenylate kinase			FALSE	0.714511	0.982242	0.633405	0.823967	-0.279342	0.145991	0.00778137
CDJ70943	CDJ70943_K57-R71	K57-R71	adk	ADK_ECOLI	Adenylate kinase			FALSE	0.813323	0.943888	0.630088	0.873465	-0.195179	0.0897367	0.0250794
CDJ70943	CDJ70943_K50-R71	K50-R71	adk	ADK_ECOLI	Adenylate kinase			FALSE	0.917594	0.963431	0.835832	0.923622	-0.114626	0.0373495	0.0161792
CDJ70943	CDJ70943_R2-K13	R2-K13	adk	ADK_ECOLI	Adenylate kinase			FALSE	0.269759	0.826424	0.0845417	0.931757	-0.101974	0.569024	0.0827968
CDJ70943	CDJ70943_K141-R156	K141-R156	adk	ADK_ECOLI	Adenylate kinase			FALSE	0.88644	0.961562	0.480174	0.941169	-0.0874741	0.0523505	0.0170226
CDJ70943	CDJ70943_V103	V103	adk	ADK_ECOLI	Adenylate kinase			TRUE	1	1	0	0	0	0	0
CDJ70943	CDJ70943_R167-K184	R167-K184	adk	ADK_ECOLI	Adenylate kinase			FALSE	1	1	0	0	0	0	0
CDJ70943	CDJ70943_K145-R156	K145-R156	adk	ADK_ECOLI	Adenylate kinase			FALSE	0.953091	0.963431	0.297575	1.01156	0.0165853	0.0208656	0.0161792
CDJ70943	CDJ70943_V59	V59	adk	ADK_ECOLI	Adenylate kinase			TRUE	0.963431	0.963431	0.417225	1.01363	0.019538	0.0161792	0.0161792
CDJ70943	CDJ70943_E152	E152	adk	ADK_ECOLI	Adenylate kinase			TRUE	0.921138	0.963431	0.253838	1.01734	0.0248013	0.0356755	0.0161792
CDJ70943	CDJ70943_P112	P112	adk	ADK_ECOLI	Adenylate kinase			TRUE	0.855399	0.943888	0.234583	1.03097	0.0440072	0.0678314	0.0250794
CDJ70943	CDJ70943_Q16	Q16	adk	ADK_ECOLI	Adenylate kinase			TRUE	0.794796	0.943888	0.276411	1.07914	0.109887	0.0997443	0.0250794
CDJ70943	CDJ70943_G80	G80	adk	ADK_ECOLI	Adenylate kinase			TRUE	0.828969	0.943888	0.654574	1.10635	0.145812	0.0814619	0.0250794
CDJ70943	CDJ70943_R78-R88	R78-R88	adk	ADK_ECOLI	Adenylate kinase			FALSE	0.107402	0.763746	0.0713198	1.11972	0.163133	0.968989	0.117051
CDJ70943	CDJ70943_K192-R206	K192-R206	adk	ADK_ECOLI	Adenylate kinase			FALSE	0.320568	0.826424	0.150543	1.12815	0.173958	0.49408	0.0827968
CDJ70943	CDJ70943_G25	G25	adk	ADK_ECOLI	Adenylate kinase			TRUE	0.735235	0.984318	0.442735	1.15797	0.211593	0.133574	0.00686469
CDJ70943	CDJ70943_Q18	Q18	adk	ADK_ECOLI	Adenylate kinase			TRUE	0.264889	0.826424	0.0839237	1.16768	0.223645	0.576936	0.0827968
CDJ70943	CDJ70943_S183	S183	adk	ADK_ECOLI	Adenylate kinase			TRUE	0.78702	0.988676	0.429954	1.17229	0.229327	0.104014	0.0049459
CDJ70943	CDJ70943_T175	T175	adk	ADK_ECOLI	Adenylate kinase			TRUE	0.359925	0.972368	0.202287	1.19166	0.252974	0.443788	0.0121693
CDJ70943	CDJ70943_A194	A194	adk	ADK_ECOLI	Adenylate kinase			TRUE	0.333497	0.826424	0.22061	1.19188	0.253236	0.476907	0.0827968
CDJ70943	CDJ70943_R206-G214	R206-G214	adk	ADK_ECOLI	Adenylate kinase			FALSE	0.494308	0.904062	0.33822	1.19852	0.261251	0.306003	0.043802
CDJ70943	CDJ70943_L67	L67	adk	ADK_ECOLI	Adenylate kinase			TRUE	0.246901	0.995269	0.541373	1.22143	0.288568	0.607476	0.00205941
CDJ70943	CDJ70943_V68	V68	adk	ADK_ECOLI	Adenylate kinase			TRUE	0.109382	0.979763	0.713873	1.22648	0.294524	0.961054	0.00887911
CDJ70943	CDJ70943_F19	F19	adk	ADK_ECOLI	Adenylate kinase			TRUE	0.176122	0.826424	0.152117	1.30769	0.387022	0.754186	0.0827968
CDJ70943	CDJ70943_D110	D110	adk	ADK_ECOLI	Adenylate kinase			TRUE	0.0744116	0.83368	0.139731	1.32284	0.403637	1.12836	0.0790008
CDJ70943	CDJ70943_K136-R156	K136-R156	adk	ADK_ECOLI	Adenylate kinase			FALSE	0.00753698	0.362333	0.0419089	1.41327	0.499037	2.1228	0.440893
CDJ70943	CDJ70943_E108	E108	adk	ADK_ECOLI	Adenylate kinase			TRUE	0.202705	0.946283	0.264135	1.4485	0.534558	0.693135	0.0239791
CDJ70943	CDJ70943_K97-R119	K97-R119	adk	ADK_ECOLI	Adenylate kinase			FALSE	0.078672	0.763746	0.169861	1.48932	0.574658	1.10418	0.117051
CDJ70943	CDJ70943_Y105	Y105	adk	ADK_ECOLI	Adenylate kinase			TRUE	0.0590942	0.921626	0.343049	1.58875	0.667891	1.22846	0.0354455
CDJ70943	CDJ70943_K97	K97	adk	ADK_ECOLI	Adenylate kinase			TRUE	0.225555	0.826424	0.398346	1.64632	0.719242	0.646747	0.0827968
CDJ70943	CDJ70943_G100	G100	adk	ADK_ECOLI	Adenylate kinase			TRUE	0.256378	0.826424	0.295833	1.90333	0.928529	0.591119	0.0827968
CDJ70945	CDJ70945_R269-K285	R269-K285	aes	AES_ECOLI	Acetyl esterase			FALSE	0.808094	0.808094	0.564075	0.88497	-0.176299	0.0925379	0.0925379
CDJ73728	CDJ73728_R239-K259	R239-K259	agaR	AGAR_ECOLI	Dna-binding transcriptional regulator agar			FALSE	0.189784	0.558211	0.124049	0.761581	-0.392931	0.721741	0.253202
CDJ73728	CDJ73728_R216-R228	R216-R228	agaR	AGAR_ECOLI	Dna-binding transcriptional regulator agar			FALSE	0.22707	0.558211	0.225672	0.784873	-0.349469	0.64384	0.253202
CDJ73728	CDJ73728_R216-K225	R216-K225	agaR	AGAR_ECOLI	Dna-binding transcriptional regulator agar			FALSE	0.509004	0.558211	0.2448	0.898199	-0.154894	0.293279	0.253202
CDJ73728	CDJ73728_K98-R109	K98-R109	agaR	AGAR_ECOLI	Dna-binding transcriptional regulator agar			FALSE	0.462245	0.558211	0.0352519	0.973389	-0.0389123	0.335128	0.253202
CDJ73728	CDJ73728_R109-R123	R109-R123	agaR	AGAR_ECOLI	Dna-binding transcriptional regulator agar			FALSE	0.558211	0.558211	0.264467	1.1192	0.16247	0.253202	0.253202
CDJ73726	CDJ73726_K84-K94	K84-K94	agaV	AGAV_ECOLI	Pts system n-acetylgalactosamine-specific transporter subunit iib			FALSE	0.146288	0.146288	0.227732	1.43851	0.524571	0.834791	0.834791
CDJ73726	CDJ73726_W22	W22	agaV	AGAV_ECOLI	Pts system n-acetylgalactosamine-specific transporter subunit iib			TRUE	0.0851786	0.146288	0.343784	2.74604	1.45735	1.06967	0.834791
CDJ71444	CDJ71444_K186-K197	K186-K197	agp	AGP_ECOLI	Glucose-1-phosphatase/inositol phosphatase			FALSE	0.453202	0.472906	0.999043	0.18704	-2.41858	0.343708	0.325225
CDJ71444	CDJ71444_D323	D323	agp	AGP_ECOLI	Glucose-1-phosphatase/inositol phosphatase			TRUE	0.00456836	0.075143	0.285987	0.524217	-0.931763	2.34024	1.12411
CDJ71444	CDJ71444_F123	F123	agp	AGP_ECOLI	Glucose-1-phosphatase/inositol phosphatase			TRUE	0.247803	0.334408	0.377496	0.535874	-0.900033	0.605894	0.475723
CDJ71444	CDJ71444_R370-R383	R370-R383	agp	AGP_ECOLI	Glucose-1-phosphatase/inositol phosphatase			FALSE	0.304912	0.348471	0.18741	0.54998	-0.862549	0.515825	0.457833
CDJ71444	CDJ71444_R281-R299	R281-R299	agp	AGP_ECOLI	Glucose-1-phosphatase/inositol phosphatase			FALSE	0.0719203	0.134094	0.0964347	0.554659	-0.850328	1.14315	0.87259
CDJ71444	CDJ71444_R281-K293	R281-K293	agp	AGP_ECOLI	Glucose-1-phosphatase/inositol phosphatase			FALSE	0.0909685	0.155946	0.211935	0.565089	-0.82345	1.04111	0.807026
CDJ71444	CDJ71444_K266-R281	K266-R281	agp	AGP_ECOLI	Glucose-1-phosphatase/inositol phosphatase			FALSE	0.00271795	0.0326154	0.1459	0.569081	-0.813295	2.56576	1.48658
CDJ71444	CDJ71444_Y239	Y239	agp	AGP_ECOLI	Glucose-1-phosphatase/inositol phosphatase			TRUE	0.250806	0.334408	0.435215	0.570264	-0.810298	0.600662	0.475723
CDJ71444	CDJ71444_Y361	Y361	agp	AGP_ECOLI	Glucose-1-phosphatase/inositol phosphatase			TRUE	0.0175772	0.108808	0.212465	0.603664	-0.728182	1.75505	0.963339
CDJ71444	CDJ71444_G127	G127	agp	AGP_ECOLI	Glucose-1-phosphatase/inositol phosphatase			TRUE	0.0726343	0.134094	0.136988	0.623994	-0.680395	1.13886	0.87259
CDJ71444	CDJ71444_R383-K413	R383-K413	agp	AGP_ECOLI	Glucose-1-phosphatase/inositol phosphatase			FALSE	0.39482	0.430713	0.0749147	0.631992	-0.662021	0.403601	0.365812
CDJ71444	CDJ71444_K174-K186	K174-K186	agp	AGP_ECOLI	Glucose-1-phosphatase/inositol phosphatase			FALSE	0.0443965	0.131649	0.257694	0.635129	-0.654878	1.35265	0.880584
CDJ71444	CDJ71444_K214-K226	K214-K226	agp	AGP_ECOLI	Glucose-1-phosphatase/inositol phosphatase			FALSE	0.0493682	0.131649	0.234346	0.670233	-0.577265	1.30655	0.880584
CDJ71444	CDJ71444_V288	V288	agp	AGP_ECOLI	Glucose-1-phosphatase/inositol phosphatase			TRUE	0.00141241	0.0326154	0.0310461	0.678868	-0.558798	2.85004	1.48658
CDJ71444	CDJ71444_T320	T320	agp	AGP_ECOLI	Glucose-1-phosphatase/inositol phosphatase			TRUE	0.0615023	0.142732	0.238682	0.690592	-0.534094	1.21111	0.845479
CDJ71444	CDJ71444_K264-R281	K264-R281	agp	AGP_ECOLI	Glucose-1-phosphatase/inositol phosphatase			FALSE	0.0407861	0.131649	0.193462	0.691881	-0.531404	1.38949	0.880584
CDJ71444	CDJ71444_S56	S56	agp	AGP_ECOLI	Glucose-1-phosphatase/inositol phosphatase			TRUE	0.040463	0.131649	0.16795	0.712135	-0.489778	1.39294	0.880584
CDJ71444	CDJ71444_L177	L177	agp	AGP_ECOLI	Glucose-1-phosphatase/inositol phosphatase			TRUE	0.0583932	0.134094	0.170622	0.741317	-0.431837	1.23364	0.87259
CDJ71444	CDJ71444_T236	T236	agp	AGP_ECOLI	Glucose-1-phosphatase/inositol phosphatase			TRUE	0.271523	0.337008	0.188648	0.790559	-0.339056	0.566193	0.47236
CDJ71444	CDJ71444_K199-K214	K199-K214	agp	AGP_ECOLI	Glucose-1-phosphatase/inositol phosphatase			FALSE	0.107961	0.172737	0.171399	0.79392	-0.332934	0.966735	0.762615
CDJ71444	CDJ71444_A109	A109	agp	AGP_ECOLI	Glucose-1-phosphatase/inositol phosphatase			TRUE	0.28084	0.337008	0.252301	0.819418	-0.287328	0.551541	0.47236
CDJ71444	CDJ71444_E54	E54	agp	AGP_ECOLI	Glucose-1-phosphatase/inositol phosphatase			TRUE	0.809809	0.809809	0.557189	1.13509	0.182811	0.0916175	0.0916175
CDJ71067	CDJ71067_S160	S160	ahpC	AHPC_ECOLI	Alkyl hydroperoxide reductase subunit c			TRUE	0.399104	0.77218	0.170637	0.0746074	-3.74454	0.398914	0.112281
CDJ71067	CDJ71067_A70	A70	ahpC	AHPC_ECOLI	Alkyl hydroperoxide reductase subunit c			TRUE	0.389884	0.77218	1.09389	0.0891609	-3.48744	0.409065	0.112281
CDJ71067	CDJ71067_F11	F11	ahpC	AHPC_ECOLI	Alkyl hydroperoxide reductase subunit c			TRUE	0.334495	0.77218	1.08531	0.293591	-1.76812	0.47561	0.112281
CDJ71067	CDJ71067_K7-K17	K7-K17	ahpC	AHPC_ECOLI	Alkyl hydroperoxide reductase subunit c			FALSE	0.255048	0.756644	1.39911	0.439604	-1.18572	0.593377	0.121108
CDJ71067	CDJ71067_K80-K91	K80-K91	ahpC	AHPC_ECOLI	Alkyl hydroperoxide reductase subunit c			FALSE	0.303437	0.77218	1.25564	0.501174	-0.996616	0.517931	0.112281
CDJ71067	CDJ71067_K9-K17	K9-K17	ahpC	AHPC_ECOLI	Alkyl hydroperoxide reductase subunit c			FALSE	0.548671	0.833496	1.09939	0.600423	-0.735949	0.260688	0.0790964
CDJ71067	CDJ71067_K91-R106	K91-R106	ahpC	AHPC_ECOLI	Alkyl hydroperoxide reductase subunit c			FALSE	0.3682	0.77218	0.620014	0.625212	-0.677583	0.433916	0.112281
CDJ71067	CDJ71067_K151-K169	K151-K169	ahpC	AHPC_ECOLI	Alkyl hydroperoxide reductase subunit c			FALSE	0.142277	0.527875	0.395509	0.649871	-0.621774	0.846865	0.277469
CDJ71067	CDJ71067_Q156	Q156	ahpC	AHPC_ECOLI	Alkyl hydroperoxide reductase subunit c			TRUE	0.703386	0.951524	1.15995	0.682027	-0.5521	0.152806	0.0215801
CDJ71067	CDJ71067_K17-R32	K17-R32	ahpC	AHPC_ECOLI	Alkyl hydroperoxide reductase subunit c			FALSE	0.321707	0.811388	0.853939	0.69725	-0.520252	0.492539	0.0907716
CDJ71067	CDJ71067_K9	K9	ahpC	AHPC_ECOLI	Alkyl hydroperoxide reductase subunit c			TRUE	0.680996	0.857378	1.05764	0.709479	-0.495168	0.166855	0.0668279
CDJ71067	CDJ71067_R143-K151	R143-K151	ahpC	AHPC_ECOLI	Alkyl hydroperoxide reductase subunit c			FALSE	0.542021	0.833496	0.748875	0.758469	-0.398837	0.265984	0.0790964
CDJ71067	CDJ71067_R106-R120	R106-R120	ahpC	AHPC_ECOLI	Alkyl hydroperoxide reductase subunit c			FALSE	0.189114	0.876267	0.736423	0.773775	-0.370013	0.723275	0.0573637
CDJ71067	CDJ71067_K63-K80	K63-K80	ahpC	AHPC_ECOLI	Alkyl hydroperoxide reductase subunit c			FALSE	0.749293	0.889161	0.617074	0.832335	-0.264763	0.125348	0.0510194
CDJ71067	CDJ71067_Y157	Y157	ahpC	AHPC_ECOLI	Alkyl hydroperoxide reductase subunit c			TRUE	0.776499	0.95591	0.873965	0.839768	-0.251937	0.109859	0.0195829
CDJ71067	CDJ71067_K153-K169	K153-K169	ahpC	AHPC_ECOLI	Alkyl hydroperoxide reductase subunit c			FALSE	0.474522	0.812163	0.111811	0.890378	-0.167509	0.323744	0.0903569
CDJ71067	CDJ71067_M96	M96	ahpC	AHPC_ECOLI	Alkyl hydroperoxide reductase subunit c			TRUE	0.929063	0.986459	1.30862	0.91278	-0.131661	0.0319547	0.00592101
CDJ71067	CDJ71067_K93-R106	K93-R106	ahpC	AHPC_ECOLI	Alkyl hydroperoxide reductase subunit c			FALSE	0.872686	0.983821	0.711192	0.917403	-0.124372	0.059142	0.00708372
CDJ71067	CDJ71067_K169-K186	K169-K186	ahpC	AHPC_ECOLI	Alkyl hydroperoxide reductase subunit c			FALSE	0.644711	0.856408	0.0545604	0.927537	-0.108524	0.190635	0.0673194
CDJ71067	CDJ71067_R106	R106	ahpC	AHPC_ECOLI	Alkyl hydroperoxide reductase subunit c			TRUE	0.59291	0.837603	0.00934269	0.952518	-0.0701814	0.227011	0.0769616
CDJ71067	CDJ71067_I22	I22	ahpC	AHPC_ECOLI	Alkyl hydroperoxide reductase subunit c			TRUE	0.957558	0.979745	0.442778	0.978304	-0.0316445	0.0188347	0.00888678
CDJ71067	CDJ71067_V71	V71	ahpC	AHPC_ECOLI	Alkyl hydroperoxide reductase subunit c			TRUE	0.867053	0.929731	0.103219	0.98507	-0.0217023	0.0619545	0.0316426
CDJ71067	CDJ71067_K171-I187	K171-I187	ahpC	AHPC_ECOLI	Alkyl hydroperoxide reductase subunit c			FALSE	1	1	0	0	0	0	0
CDJ71067	CDJ71067_A138	A138	ahpC	AHPC_ECOLI	Alkyl hydroperoxide reductase subunit c			TRUE	0.933377	0.977301	0.42942	1.02442	0.0348029	0.0299428	0.00997171
CDJ71067	CDJ71067_K17-K27	K17-K27	ahpC	AHPC_ECOLI	Alkyl hydroperoxide reductase subunit c			FALSE	0.835009	0.908717	0.217947	1.04066	0.0574955	0.0783091	0.0415711
CDJ71067	CDJ71067_K153-K171	K153-K171	ahpC	AHPC_ECOLI	Alkyl hydroperoxide reductase subunit c			FALSE	0.780323	0.891968	0.176635	1.07637	0.10617	0.107726	0.0496509
CDJ71067	CDJ71067_K171-K186	K171-K186	ahpC	AHPC_ECOLI	Alkyl hydroperoxide reductase subunit c			FALSE	0.578665	0.837603	0.220226	1.09116	0.12586	0.237573	0.0769616
CDJ71067	CDJ71067_R120	R120	ahpC	AHPC_ECOLI	Alkyl hydroperoxide reductase subunit c			TRUE	0.781724	0.891968	0.569952	1.13446	0.182006	0.106946	0.0496509
CDJ71067	CDJ71067_A159	A159	ahpC	AHPC_ECOLI	Alkyl hydroperoxide reductase subunit c			TRUE	0.489145	0.821395	0.224473	1.1419	0.191438	0.310562	0.0854478
CDJ71067	CDJ71067_K169	K169	ahpC	AHPC_ECOLI	Alkyl hydroperoxide reductase subunit c			TRUE	0.603783	0.838312	0.232615	1.14531	0.195742	0.219119	0.0765941
CDJ71067	CDJ71067_G129	G129	ahpC	AHPC_ECOLI	Alkyl hydroperoxide reductase subunit c			TRUE	0.677066	0.978728	0.376828	1.16296	0.217804	0.169369	0.00933805
CDJ71067	CDJ71067_T122	T122	ahpC	AHPC_ECOLI	Alkyl hydroperoxide reductase subunit c			TRUE	0.885397	0.99324	0.67283	1.16647	0.222144	0.0528618	0.00294579
CDJ71067	CDJ71067_G140	G140	ahpC	AHPC_ECOLI	Alkyl hydroperoxide reductase subunit c			TRUE	0.566938	0.950274	0.144384	1.18191	0.241124	0.246465	0.0221509
CDJ71067	CDJ71067_G65	G65	ahpC	AHPC_ECOLI	Alkyl hydroperoxide reductase subunit c			TRUE	0.641609	0.856408	0.161977	1.1889	0.249628	0.192729	0.0673194
CDJ71067	CDJ71067_R143-R150	R143-R150	ahpC	AHPC_ECOLI	Alkyl hydroperoxide reductase subunit c			FALSE	0.0686933	0.392298	0.0977543	1.24028	0.310662	1.16309	0.406384
CDJ71067	CDJ71067_L181	L181	ahpC	AHPC_ECOLI	Alkyl hydroperoxide reductase subunit c			TRUE	0.387347	0.77218	0.315416	1.25408	0.326632	0.4119	0.112281
CDJ71067	CDJ71067_V124	V124	ahpC	AHPC_ECOLI	Alkyl hydroperoxide reductase subunit c			TRUE	0.552542	0.833496	0.429242	1.27054	0.345446	0.257634	0.0790964
CDJ71067	CDJ71067_T44	T44	ahpC	AHPC_ECOLI	Alkyl hydroperoxide reductase subunit c			TRUE	0.239273	0.73432	0.120637	1.27255	0.347728	0.621106	0.134114
CDJ71067	CDJ71067_R106-R143	R106-R143	ahpC	AHPC_ECOLI	Alkyl hydroperoxide reductase subunit c			FALSE	0.285	0.77218	0.183411	1.28383	0.360449	0.545155	0.112281
CDJ71067	CDJ71067_K169-I187	K169-I187	ahpC	AHPC_ECOLI	Alkyl hydroperoxide reductase subunit c			FALSE	0.00882247	0.22269	0.03636	1.28969	0.367027	2.05441	0.652299
CDJ71067	CDJ71067_I134	I134	ahpC	AHPC_ECOLI	Alkyl hydroperoxide reductase subunit c			TRUE	0.0834742	0.412733	0.0275901	1.29909	0.377497	1.07845	0.38433
CDJ71067	CDJ71067_E26	E26	ahpC	AHPC_ECOLI	Alkyl hydroperoxide reductase subunit c			TRUE	0.572785	0.837603	0.418462	1.3099	0.38946	0.242008	0.0769616
CDJ71067	CDJ71067_L177	L177	ahpC	AHPC_ECOLI	Alkyl hydroperoxide reductase subunit c			TRUE	0.174725	0.825988	0.275522	1.3202	0.400758	0.757645	0.0830262
CDJ71067	CDJ71067_T73	T73	ahpC	AHPC_ECOLI	Alkyl hydroperoxide reductase subunit c			TRUE	0.347699	0.77218	0.367024	1.35241	0.435528	0.458797	0.112281
CDJ71067	CDJ71067_V158	V158	ahpC	AHPC_ECOLI	Alkyl hydroperoxide reductase subunit c			TRUE	0.0159188	0.450565	0.20413	1.36465	0.44853	1.79809	0.346242
CDJ71067	CDJ71067_A133	A133	ahpC	AHPC_ECOLI	Alkyl hydroperoxide reductase subunit c			TRUE	0.00182983	0.504918	0.586196	1.36501	0.448907	2.73759	0.296779
CDJ71067	CDJ71067_F37	F37	ahpC	AHPC_ECOLI	Alkyl hydroperoxide reductase subunit c			TRUE	0.0479292	0.392298	0.0403442	1.39125	0.476387	1.3194	0.406384
CDJ71067	CDJ71067_F123	F123	ahpC	AHPC_ECOLI	Alkyl hydroperoxide reductase subunit c			TRUE	0.53095	0.833496	0.576909	1.39616	0.481461	0.274946	0.0790964
CDJ71067	CDJ71067_G19	G19	ahpC	AHPC_ECOLI	Alkyl hydroperoxide reductase subunit c			TRUE	0.101401	0.457374	0.192008	1.41903	0.504901	0.993957	0.339728
CDJ71067	CDJ71067_K12-R32	K12-R32	ahpC	AHPC_ECOLI	Alkyl hydroperoxide reductase subunit c			FALSE	0.296789	0.77218	0.368646	1.42158	0.507492	0.527552	0.112281
CDJ71067	CDJ71067_P179	P179	ahpC	AHPC_ECOLI	Alkyl hydroperoxide reductase subunit c			TRUE	0.102781	0.457374	0.207755	1.50813	0.592757	0.988088	0.339728
CDJ71067	CDJ71067_D42	D42	ahpC	AHPC_ECOLI	Alkyl hydroperoxide reductase subunit c			TRUE	0.34911	0.77218	0.454316	1.52759	0.611259	0.457037	0.112281
CDJ71067	CDJ71067_R120-R143	R120-R143	ahpC	AHPC_ECOLI	Alkyl hydroperoxide reductase subunit c			FALSE	0.588492	0.933357	0.693487	1.53157	0.615015	0.230259	0.0299522
CDJ71067	CDJ71067_F38	F38	ahpC	AHPC_ECOLI	Alkyl hydroperoxide reductase subunit c			TRUE	0.0287689	0.320054	0.112127	1.54562	0.628187	1.54108	0.494777
CDJ71067	CDJ71067_A15	A15	ahpC	AHPC_ECOLI	Alkyl hydroperoxide reductase subunit c			TRUE	0.0743784	0.392298	0.0150658	1.5849	0.664395	1.12855	0.406384
CDJ71067	CDJ71067_R32-K63	R32-K63	ahpC	AHPC_ECOLI	Alkyl hydroperoxide reductase subunit c			FALSE	0.684295	0.857378	1.17628	1.81704	0.861587	0.164756	0.0668279
CDJ71067	CDJ71067_V46	V46	ahpC	AHPC_ECOLI	Alkyl hydroperoxide reductase subunit c			TRUE	0.1695	0.558721	0.395421	1.90995	0.933535	0.770831	0.252805
CDJ71067	CDJ71067_R120-R150	R120-R150	ahpC	AHPC_ECOLI	Alkyl hydroperoxide reductase subunit c			FALSE	0.612251	0.838312	0.980516	1.93554	0.952739	0.213071	0.0765941
CDJ71067	CDJ71067_V35	V35	ahpC	AHPC_ECOLI	Alkyl hydroperoxide reductase subunit c			TRUE	0.121579	0.515264	0.24687	2.38966	1.25681	0.915141	0.28797
CDJ71067	CDJ71067_A178	A178	ahpC	AHPC_ECOLI	Alkyl hydroperoxide reductase subunit c			TRUE	0.35897	0.77218	1.07027	3.70179	1.88822	0.444942	0.112281
CDJ71067	CDJ71067_S72	S72	ahpC	AHPC_ECOLI	Alkyl hydroperoxide reductase subunit c			TRUE	0.00687857	0.359165	0.610777	244.434	7.9333	2.1625	0.444706
CDJ71067	CDJ71067_V68	V68	ahpC	AHPC_ECOLI	Alkyl hydroperoxide reductase subunit c			TRUE	0.0279379	0.320054	0.42726	1455.88	10.5077	1.55381	0.494777
CDJ71068	CDJ71068_R77-K103	R77-K103	ahpF	AHPF_ECOLI	Alkyl hydroperoxide reductase, f52a subunit, fad/nad(p)-binding			FALSE	0.303584	0.852077	0.822523	0.605427	-0.723975	0.517721	0.0695212
CDJ71068	CDJ71068_I372	I372	ahpF	AHPF_ECOLI	Alkyl hydroperoxide reductase, f52a subunit, fad/nad(p)-binding			TRUE	0.696225	0.918925	1.18971	0.683334	-0.549336	0.15725	0.03672
CDJ71068	CDJ71068_K37-R61	K37-R61	ahpF	AHPF_ECOLI	Alkyl hydroperoxide reductase, f52a subunit, fad/nad(p)-binding			FALSE	0.244456	0.82415	0.319861	0.768516	-0.379853	0.611799	0.0839936
CDJ71068	CDJ71068_K404-K418	K404-K418	ahpF	AHPF_ECOLI	Alkyl hydroperoxide reductase, f52a subunit, fad/nad(p)-binding			FALSE	0.607476	0.918925	0.474243	0.79745	-0.326534	0.216471	0.03672
CDJ71068	CDJ71068_Q394	Q394	ahpF	AHPF_ECOLI	Alkyl hydroperoxide reductase, f52a subunit, fad/nad(p)-binding			TRUE	0.533325	0.918925	0.497598	0.810948	-0.302319	0.273008	0.03672
CDJ71068	CDJ71068_K404-K423	K404-K423	ahpF	AHPF_ECOLI	Alkyl hydroperoxide reductase, f52a subunit, fad/nad(p)-binding			FALSE	0.66431	0.918925	0.397211	0.839286	-0.252765	0.177629	0.03672
CDJ71068	CDJ71068_K37-K53	K37-K53	ahpF	AHPF_ECOLI	Alkyl hydroperoxide reductase, f52a subunit, fad/nad(p)-binding			FALSE	0.55541	0.918925	0.392245	0.849814	-0.23478	0.255386	0.03672
CDJ71068	CDJ71068_R244-K263	R244-K263	ahpF	AHPF_ECOLI	Alkyl hydroperoxide reductase, f52a subunit, fad/nad(p)-binding			FALSE	0.737951	0.938018	0.340876	0.929735	-0.105109	0.131973	0.0277888
CDJ71068	CDJ71068_R466-K475	R466-K475	ahpF	AHPF_ECOLI	Alkyl hydroperoxide reductase, f52a subunit, fad/nad(p)-binding			FALSE	0.92999	0.993929	0.927723	0.947841	-0.0772827	0.0315218	0.0026447
CDJ71068	CDJ71068_K274-K292	K274-K292	ahpF	AHPF_ECOLI	Alkyl hydroperoxide reductase, f52a subunit, fad/nad(p)-binding			FALSE	0.91005	0.993929	0.273794	0.974275	-0.0375985	0.0409346	0.0026447
CDJ71068	CDJ71068_K103-R113	K103-R113	ahpF	AHPF_ECOLI	Alkyl hydroperoxide reductase, f52a subunit, fad/nad(p)-binding			FALSE	0.942615	0.993929	0.208758	0.990226	-0.0141698	0.0256658	0.0026447
CDJ71068	CDJ71068_R210-R233	R210-R233	ahpF	AHPF_ECOLI	Alkyl hydroperoxide reductase, f52a subunit, fad/nad(p)-binding			FALSE	0.987292	0.993929	0.678684	0.990475	-0.0138082	0.00555431	0.0026447
CDJ71068	CDJ71068_K481-K495	K481-K495	ahpF	AHPF_ECOLI	Alkyl hydroperoxide reductase, f52a subunit, fad/nad(p)-binding			FALSE	0.985568	0.993929	0.265081	0.995138	-0.00703162	0.00631356	0.0026447
CDJ71068	CDJ71068_R166-R185	R166-R185	ahpF	AHPF_ECOLI	Alkyl hydroperoxide reductase, f52a subunit, fad/nad(p)-binding			FALSE	1	1	0	0	0	0	0
CDJ71068	CDJ71068_K274	K274	ahpF	AHPF_ECOLI	Alkyl hydroperoxide reductase, f52a subunit, fad/nad(p)-binding			TRUE	1	1	0	0	0	0	0
CDJ71068	CDJ71068_R185-K194	R185-K194	ahpF	AHPF_ECOLI	Alkyl hydroperoxide reductase, f52a subunit, fad/nad(p)-binding			FALSE	1	1	0	0	0	0	0
CDJ71068	CDJ71068_R327-R338	R327-R338	ahpF	AHPF_ECOLI	Alkyl hydroperoxide reductase, f52a subunit, fad/nad(p)-binding			FALSE	1	1	0	0	0	0	0
CDJ71068	CDJ71068_K506-R517	K506-R517	ahpF	AHPF_ECOLI	Alkyl hydroperoxide reductase, f52a subunit, fad/nad(p)-binding			FALSE	0.993929	0.993929	0.274031	1.00216	0.00311535	0.0026447	0.0026447
CDJ71068	CDJ71068_K150-R166	K150-R166	ahpF	AHPF_ECOLI	Alkyl hydroperoxide reductase, f52a subunit, fad/nad(p)-binding			FALSE	0.985315	0.993929	0.194069	1.00234	0.0033681	0.00642499	0.0026447
CDJ71068	CDJ71068_K340-K354	K340-K354	ahpF	AHPF_ECOLI	Alkyl hydroperoxide reductase, f52a subunit, fad/nad(p)-binding			FALSE	0.66709	0.918925	0.125873	1.03886	0.0550008	0.175816	0.03672
CDJ71068	CDJ71068_K495-K506	K495-K506	ahpF	AHPF_ECOLI	Alkyl hydroperoxide reductase, f52a subunit, fad/nad(p)-binding			FALSE	0.77382	0.939638	0.241953	1.07551	0.105016	0.11136	0.0270392
CDJ71068	CDJ71068_I67	I67	ahpF	AHPF_ECOLI	Alkyl hydroperoxide reductase, f52a subunit, fad/nad(p)-binding			TRUE	0.350855	0.852077	0.104312	1.08156	0.113108	0.454872	0.0695212
CDJ71068	CDJ71068_Q304	Q304	ahpF	AHPF_ECOLI	Alkyl hydroperoxide reductase, f52a subunit, fad/nad(p)-binding			TRUE	0.924441	0.993929	0.543977	1.08587	0.118845	0.0341208	0.0026447
CDJ71068	CDJ71068_S508	S508	ahpF	AHPF_ECOLI	Alkyl hydroperoxide reductase, f52a subunit, fad/nad(p)-binding			TRUE	0.744897	0.938018	0.375667	1.09057	0.125087	0.127904	0.0277888
CDJ71068	CDJ71068_N330	N330	ahpF	AHPF_ECOLI	Alkyl hydroperoxide reductase, f52a subunit, fad/nad(p)-binding			TRUE	0.478056	0.918925	0.120872	1.09903	0.136232	0.320521	0.03672
CDJ71068	CDJ71068_K391-R401	K391-R401	ahpF	AHPF_ECOLI	Alkyl hydroperoxide reductase, f52a subunit, fad/nad(p)-binding			FALSE	0.32157	0.852077	0.131541	1.11009	0.150671	0.492724	0.0695212
CDJ71068	CDJ71068_E428	E428	ahpF	AHPF_ECOLI	Alkyl hydroperoxide reductase, f52a subunit, fad/nad(p)-binding			TRUE	0.62755	0.918925	0.269077	1.13329	0.180521	0.202352	0.03672
CDJ71068	CDJ71068_S231	S231	ahpF	AHPF_ECOLI	Alkyl hydroperoxide reductase, f52a subunit, fad/nad(p)-binding			TRUE	0.699607	0.918925	0.486151	1.18632	0.246488	0.155146	0.03672
CDJ71068	CDJ71068_K16-K32	K16-K32	ahpF	AHPF_ECOLI	Alkyl hydroperoxide reductase, f52a subunit, fad/nad(p)-binding			FALSE	0.347436	0.852077	0.20742	1.19838	0.261089	0.459125	0.0695212
CDJ71068	CDJ71068_A153	A153	ahpF	AHPF_ECOLI	Alkyl hydroperoxide reductase, f52a subunit, fad/nad(p)-binding			TRUE	0.135631	0.658781	0.09565	1.19851	0.261246	0.86764	0.181259
CDJ71068	CDJ71068_I259	I259	ahpF	AHPF_ECOLI	Alkyl hydroperoxide reductase, f52a subunit, fad/nad(p)-binding			TRUE	0.802924	0.941359	0.905536	1.19867	0.261433	0.0953258	0.0262449
CDJ71068	CDJ71068_R61-R77	R61-R77	ahpF	AHPF_ECOLI	Alkyl hydroperoxide reductase, f52a subunit, fad/nad(p)-binding			FALSE	0.271924	0.82415	0.194753	1.20319	0.266869	0.565553	0.0839936
CDJ71068	CDJ71068_R338-K354	R338-K354	ahpF	AHPF_ECOLI	Alkyl hydroperoxide reductase, f52a subunit, fad/nad(p)-binding			FALSE	0.128775	0.658781	0.126048	1.22348	0.290991	0.890168	0.181259
CDJ71068	CDJ71068_S309	S309	ahpF	AHPF_ECOLI	Alkyl hydroperoxide reductase, f52a subunit, fad/nad(p)-binding			TRUE	0.539114	0.918925	0.347037	1.26625	0.340564	0.268319	0.03672
CDJ71068	CDJ71068_K292-K314	K292-K314	ahpF	AHPF_ECOLI	Alkyl hydroperoxide reductase, f52a subunit, fad/nad(p)-binding			FALSE	0.074388	0.658781	0.112963	1.27648	0.352168	1.1285	0.181259
CDJ71068	CDJ71068_A228	A228	ahpF	AHPF_ECOLI	Alkyl hydroperoxide reductase, f52a subunit, fad/nad(p)-binding			TRUE	0.45035	0.918925	0.339685	1.28693	0.363938	0.346449	0.03672
CDJ71068	CDJ71068_Y125	Y125	ahpF	AHPF_ECOLI	Alkyl hydroperoxide reductase, f52a subunit, fad/nad(p)-binding			TRUE	0.690068	0.918925	0.624746	1.30048	0.379048	0.161108	0.03672
CDJ71068	CDJ71068_V174	V174	ahpF	AHPF_ECOLI	Alkyl hydroperoxide reductase, f52a subunit, fad/nad(p)-binding			TRUE	0.135454	0.658781	0.115418	1.31548	0.395587	0.868207	0.181259
CDJ71068	CDJ71068_T414	T414	ahpF	AHPF_ECOLI	Alkyl hydroperoxide reductase, f52a subunit, fad/nad(p)-binding			TRUE	0.398115	0.967835	0.298168	1.32171	0.402408	0.399992	0.0141986
CDJ71068	CDJ71068_A297	A297	ahpF	AHPF_ECOLI	Alkyl hydroperoxide reductase, f52a subunit, fad/nad(p)-binding			TRUE	0.121306	0.658781	0.169885	1.32473	0.405696	0.916118	0.181259
CDJ71068	CDJ71068_R244-K268	R244-K268	ahpF	AHPF_ECOLI	Alkyl hydroperoxide reductase, f52a subunit, fad/nad(p)-binding			FALSE	0.345642	0.852077	0.339006	1.32552	0.406561	0.461373	0.0695212
CDJ71068	CDJ71068_L27	L27	ahpF	AHPF_ECOLI	Alkyl hydroperoxide reductase, f52a subunit, fad/nad(p)-binding			TRUE	0.628833	0.918925	0.750125	1.43756	0.523619	0.201465	0.03672
CDJ71068	CDJ71068_V447	V447	ahpF	AHPF_ECOLI	Alkyl hydroperoxide reductase, f52a subunit, fad/nad(p)-binding			TRUE	0.286934	0.978201	0.532442	1.47002	0.555834	0.542218	0.00957209
CDJ71068	CDJ71068_I249	I249	ahpF	AHPF_ECOLI	Alkyl hydroperoxide reductase, f52a subunit, fad/nad(p)-binding			TRUE	0.0101052	0.229051	0.028464	1.48625	0.571682	1.99545	0.640067
CDJ71068	CDJ71068_D28	D28	ahpF	AHPF_ECOLI	Alkyl hydroperoxide reductase, f52a subunit, fad/nad(p)-binding			TRUE	0.601611	0.918925	0.78504	1.53364	0.616957	0.220684	0.03672
CDJ71068	CDJ71068_A511	A511	ahpF	AHPF_ECOLI	Alkyl hydroperoxide reductase, f52a subunit, fad/nad(p)-binding			TRUE	0.0443568	0.658781	0.138197	1.57759	0.657721	1.35304	0.181259
CDJ71068	CDJ71068_E385	E385	ahpF	AHPF_ECOLI	Alkyl hydroperoxide reductase, f52a subunit, fad/nad(p)-binding			TRUE	0.227869	0.969058	0.402251	1.74285	0.801445	0.642314	0.0136504
CDJ71068	CDJ71068_I449	I449	ahpF	AHPF_ECOLI	Alkyl hydroperoxide reductase, f52a subunit, fad/nad(p)-binding			TRUE	0.252219	0.82415	0.408421	1.75387	0.810545	0.598223	0.0839936
CDJ71068	CDJ71068_W96	W96	ahpF	AHPF_ECOLI	Alkyl hydroperoxide reductase, f52a subunit, fad/nad(p)-binding			TRUE	0.587371	0.98256	0.739485	1.86699	0.900716	0.231088	0.00764093
CDJ71068	CDJ71068_L95	L95	ahpF	AHPF_ECOLI	Alkyl hydroperoxide reductase, f52a subunit, fad/nad(p)-binding			TRUE	0.0618951	0.874541	0.541683	1.94764	0.961724	1.20834	0.0582199
CDJ71068	CDJ71068_A93	A93	ahpF	AHPF_ECOLI	Alkyl hydroperoxide reductase, f52a subunit, fad/nad(p)-binding			TRUE	0.485017	0.967835	0.86668	2.0468	1.03337	0.314243	0.0141986
CDJ71068	CDJ71068_V312	V312	ahpF	AHPF_ECOLI	Alkyl hydroperoxide reductase, f52a subunit, fad/nad(p)-binding			TRUE	0.367094	0.860771	0.671366	2.0577	1.04104	0.435223	0.0651123
CDJ71068	CDJ71068_G444	G444	ahpF	AHPF_ECOLI	Alkyl hydroperoxide reductase, f52a subunit, fad/nad(p)-binding			TRUE	0.122184	0.658781	0.377405	2.25977	1.17618	0.912986	0.181259
CDJ71068	CDJ71068_E45	E45	ahpF	AHPF_ECOLI	Alkyl hydroperoxide reductase, f52a subunit, fad/nad(p)-binding			TRUE	0.278757	0.82415	0.778366	2.95629	1.56379	0.554775	0.0839936
CDJ71068	CDJ71068_L509	L509	ahpF	AHPF_ECOLI	Alkyl hydroperoxide reductase, f52a subunit, fad/nad(p)-binding			TRUE	0.000769185	0.0523046	0.0679956	3854.68	11.9124	3.11397	1.28146
CDJ71068	CDJ71068_K423-R430	K423-R430	ahpF	AHPF_ECOLI	Alkyl hydroperoxide reductase, f52a subunit, fad/nad(p)-binding			FALSE	0.00275808	0.0937748	0.129162	9382.26	13.1957	2.55939	1.02791
CDJ74418	CDJ74418_R483-K500	R483-K500	aidB	AIDB_ECOLI	Isovaleryl coa dehydrogenase			FALSE	4.59795e-05	0.000183918	0.120458	0.00144373	-9.43599	4.33744	3.73538
CDJ74418	CDJ74418_K214-R242	K214-R242	aidB	AIDB_ECOLI	Isovaleryl coa dehydrogenase			FALSE	0.395608	0.395608	0.902284	0.641481	-0.640522	0.402735	0.402735
CDJ74418	CDJ74418_R522-R534	R522-R534	aidB	AIDB_ECOLI	Isovaleryl coa dehydrogenase			FALSE	0.218275	0.395608	0.163735	1.19983	0.262832	0.660996	0.402735
CDJ74418	CDJ74418_K441-K457	K441-K457	aidB	AIDB_ECOLI	Isovaleryl coa dehydrogenase			FALSE	0.352463	0.395608	0.344837	1.3145	0.394513	0.452887	0.402735
CDJ74131	CDJ74131_K722-R733	K722-R733	alaS	ALAS_ECOLI	Alanyl-trna synthetase			FALSE	0.204047	0.754023	0.0554347	0.000449503	-11.1194	0.690269	0.122615
CDJ74131	CDJ74131_K361-R369	K361-R369	alaS	ALAS_ECOLI	Alanyl-trna synthetase			FALSE	0.170441	0.754023	0.155966	0.000986652	-9.98517	0.768427	0.122615
CDJ74131	CDJ74131_G817	G817	alaS	ALAS_ECOLI	Alanyl-trna synthetase			TRUE	0.424815	0.754023	1.18893	0.0143199	-6.12584	0.371801	0.122615
CDJ74131	CDJ74131_K585-K592	K585-K592	alaS	ALAS_ECOLI	Alanyl-trna synthetase			FALSE	0.393234	0.754023	0.690381	0.0624468	-4.00123	0.405348	0.122615
CDJ74131	CDJ74131_R787-K811	R787-K811	alaS	ALAS_ECOLI	Alanyl-trna synthetase			FALSE	0.134341	0.889591	0.901229	0.287923	-1.79625	0.871791	0.0508095
CDJ74131	CDJ74131_K750-K764	K750-K764	alaS	ALAS_ECOLI	Alanyl-trna synthetase			FALSE	0.119898	0.754023	1.35325	0.341349	-1.55068	0.92119	0.122615
CDJ74131	CDJ74131_K764-K772	K764-K772	alaS	ALAS_ECOLI	Alanyl-trna synthetase			FALSE	0.501483	0.754023	1.3441	0.348463	-1.52092	0.299744	0.122615
CDJ74131	CDJ74131_R561-R575	R561-R575	alaS	ALAS_ECOLI	Alanyl-trna synthetase			FALSE	0.31658	0.754023	0.00734048	0.432585	-1.20894	0.499517	0.122615
CDJ74131	CDJ74131_K794-K811	K794-K811	alaS	ALAS_ECOLI	Alanyl-trna synthetase			FALSE	0.323869	0.754023	0.713326	0.45745	-1.12832	0.489631	0.122615
CDJ74131	CDJ74131_K526-K536	K526-K536	alaS	ALAS_ECOLI	Alanyl-trna synthetase			FALSE	0.177374	0.754023	0.890966	0.489143	-1.03167	0.75111	0.122615
CDJ74131	CDJ74131_K639-R652	K639-R652	alaS	ALAS_ECOLI	Alanyl-trna synthetase			FALSE	0.161077	0.754023	0.612378	0.564741	-0.824338	0.792967	0.122615
CDJ74131	CDJ74131_V790	V790	alaS	ALAS_ECOLI	Alanyl-trna synthetase			TRUE	0.266093	0.754023	0.858069	0.569156	-0.813103	0.574967	0.122615
CDJ74131	CDJ74131_R787-K794	R787-K794	alaS	ALAS_ECOLI	Alanyl-trna synthetase			FALSE	0.444657	0.754023	0.746009	0.58432	-0.775169	0.351975	0.122615
CDJ74131	CDJ74131_R416-R434	R416-R434	alaS	ALAS_ECOLI	Alanyl-trna synthetase			FALSE	0.23848	0.754023	0.516179	0.600044	-0.736859	0.622549	0.122615
CDJ74131	CDJ74131_G443	G443	alaS	ALAS_ECOLI	Alanyl-trna synthetase			TRUE	0.369873	0.754023	0.420772	0.691508	-0.532182	0.431947	0.122615
CDJ74131	CDJ74131_K513-K526	K513-K526	alaS	ALAS_ECOLI	Alanyl-trna synthetase			FALSE	0.238739	0.754023	0.271622	0.699277	-0.516063	0.622076	0.122615
CDJ74131	CDJ74131_K333-R351	K333-R351	alaS	ALAS_ECOLI	Alanyl-trna synthetase			FALSE	0.374348	0.754023	0.509549	0.733326	-0.447473	0.426724	0.122615
CDJ74131	CDJ74131_R595-R610	R595-R610	alaS	ALAS_ECOLI	Alanyl-trna synthetase			FALSE	0.38327	0.889591	0.641253	0.742312	-0.429902	0.416495	0.0508095
CDJ74131	CDJ74131_K513-K536	K513-K536	alaS	ALAS_ECOLI	Alanyl-trna synthetase			FALSE	0.319294	0.754023	0.292786	0.74897	-0.41702	0.49581	0.122615
CDJ74131	CDJ74131_R221-R243	R221-R243	alaS	ALAS_ECOLI	Alanyl-trna synthetase			FALSE	0.181656	0.754023	0.109558	0.750282	-0.414496	0.740751	0.122615
CDJ74131	CDJ74131_R713-K722	R713-K722	alaS	ALAS_ECOLI	Alanyl-trna synthetase			FALSE	0.069919	0.754023	0.181589	0.752443	-0.410346	1.1554	0.122615
CDJ74131	CDJ74131_S28	S28	alaS	ALAS_ECOLI	Alanyl-trna synthetase			TRUE	0.371203	0.754023	0.440192	0.767955	-0.380907	0.430388	0.122615
CDJ74131	CDJ74131_R681-R694	R681-R694	alaS	ALAS_ECOLI	Alanyl-trna synthetase			FALSE	0.25678	0.754023	0.327797	0.772869	-0.371703	0.590439	0.122615
CDJ74131	CDJ74131_D175	D175	alaS	ALAS_ECOLI	Alanyl-trna synthetase			TRUE	0.478336	0.754023	0.257599	0.792373	-0.335748	0.320267	0.122615
CDJ74131	CDJ74131_K19-K48	K19-K48	alaS	ALAS_ECOLI	Alanyl-trna synthetase			FALSE	0.444572	0.754023	0.23705	0.802792	-0.316901	0.352058	0.122615
CDJ74131	CDJ74131_R289-R306	R289-R306	alaS	ALAS_ECOLI	Alanyl-trna synthetase			FALSE	0.530277	0.764715	0.32772	0.843357	-0.245784	0.275497	0.1165
CDJ74131	CDJ74131_E372	E372	alaS	ALAS_ECOLI	Alanyl-trna synthetase			TRUE	0.396538	0.950207	0.335894	0.859881	-0.217791	0.401716	0.0221816
CDJ74131	CDJ74131_K811-R825	K811-R825	alaS	ALAS_ECOLI	Alanyl-trna synthetase			FALSE	0.405816	0.754023	0.265438	0.861991	-0.214255	0.391671	0.122615
CDJ74131	CDJ74131_Q838	Q838	alaS	ALAS_ECOLI	Alanyl-trna synthetase			TRUE	0.583391	0.791332	0.234342	0.862375	-0.213612	0.234041	0.101641
CDJ74131	CDJ74131_R681-R693	R681-R693	alaS	ALAS_ECOLI	Alanyl-trna synthetase			FALSE	0.576044	0.791332	0.19256	0.862439	-0.213506	0.239544	0.101641
CDJ74131	CDJ74131_K543-R556	K543-R556	alaS	ALAS_ECOLI	Alanyl-trna synthetase			FALSE	0.354886	0.754023	0.194066	0.873421	-0.195251	0.449911	0.122615
CDJ74131	CDJ74131_R622-K637	R622-K637	alaS	ALAS_ECOLI	Alanyl-trna synthetase			FALSE	0.784294	0.956975	0.64536	0.882008	-0.181137	0.105521	0.0190994
CDJ74131	CDJ74131_Y399	Y399	alaS	ALAS_ECOLI	Alanyl-trna synthetase			TRUE	0.723431	0.887201	0.522485	0.89065	-0.167069	0.140603	0.051978
CDJ74131	CDJ74131_K74-R86	K74-R86	alaS	ALAS_ECOLI	Alanyl-trna synthetase			FALSE	0.105278	0.754023	0.074713	0.895677	-0.15895	0.977663	0.122615
CDJ74131	CDJ74131_K384-R397	K384-R397	alaS	ALAS_ECOLI	Alanyl-trna synthetase			FALSE	0.251431	0.754023	0.0909918	0.898223	-0.154855	0.59958	0.122615
CDJ74131	CDJ74131_R397-R414	R397-R414	alaS	ALAS_ECOLI	Alanyl-trna synthetase			FALSE	0.638727	0.817809	0.115731	0.904412	-0.144948	0.194685	0.087348
CDJ74131	CDJ74131_S657	S657	alaS	ALAS_ECOLI	Alanyl-trna synthetase			TRUE	0.91771	0.98469	0.606133	0.920605	-0.119346	0.0372946	0.00670048
CDJ74131	CDJ74131_R451-K469	R451-K469	alaS	ALAS_ECOLI	Alanyl-trna synthetase			FALSE	0.749524	0.887201	0.179964	0.924515	-0.113232	0.125214	0.051978
CDJ74131	CDJ74131_R610-R621	R610-R621	alaS	ALAS_ECOLI	Alanyl-trna synthetase			FALSE	0.319341	0.754023	0.0915862	0.935033	-0.0969102	0.495746	0.122615
CDJ74131	CDJ74131_L588	L588	alaS	ALAS_ECOLI	Alanyl-trna synthetase			TRUE	0.506616	0.754023	0.145194	0.935613	-0.0960158	0.295321	0.122615
CDJ74131	CDJ74131_R351-R369	R351-R369	alaS	ALAS_ECOLI	Alanyl-trna synthetase			FALSE	0.683697	0.867283	0.0537157	0.942719	-0.0851001	0.165136	0.0618394
CDJ74131	CDJ74131_R373-K384	R373-K384	alaS	ALAS_ECOLI	Alanyl-trna synthetase			FALSE	0.582885	0.791332	0.085946	0.948224	-0.0767002	0.234417	0.101641
CDJ74131	CDJ74131_G854	G854	alaS	ALAS_ECOLI	Alanyl-trna synthetase			TRUE	0.521119	0.759503	0.115769	0.950341	-0.0734828	0.283063	0.119471
CDJ74131	CDJ74131_G659	G659	alaS	ALAS_ECOLI	Alanyl-trna synthetase			TRUE	0.698597	0.878054	0.142819	0.957831	-0.0621563	0.155773	0.0564789
CDJ74131	CDJ74131_G403	G403	alaS	ALAS_ECOLI	Alanyl-trna synthetase			TRUE	0.751207	0.887201	0.0929075	0.971143	-0.0422445	0.124241	0.051978
CDJ74131	CDJ74131_K811-K820	K811-K820	alaS	ALAS_ECOLI	Alanyl-trna synthetase			FALSE	0.998444	0.998444	0.237549	0.999668	-0.000479101	0.00067622	0.00067622
CDJ74131	CDJ74131_S518	S518	alaS	ALAS_ECOLI	Alanyl-trna synthetase			TRUE	1	1	0	0	0	0	0
CDJ74131	CDJ74131_A805	A805	alaS	ALAS_ECOLI	Alanyl-trna synthetase			TRUE	1	1	0	0	0	0	0
CDJ74131	CDJ74131_R681	R681	alaS	ALAS_ECOLI	Alanyl-trna synthetase			TRUE	1	1	0	0	0	0	0
CDJ74131	CDJ74131_V707	V707	alaS	ALAS_ECOLI	Alanyl-trna synthetase			TRUE	1	1	0	0	0	0	0
CDJ74131	CDJ74131_Y499	Y499	alaS	ALAS_ECOLI	Alanyl-trna synthetase			TRUE	1	1	0	0	0	0	0
CDJ74131	CDJ74131_K722	K722	alaS	ALAS_ECOLI	Alanyl-trna synthetase			TRUE	1	1	0	0	0	0	0
CDJ74131	CDJ74131_K842-K868	K842-K868	alaS	ALAS_ECOLI	Alanyl-trna synthetase			FALSE	1	1	0	0	0	0	0
CDJ74131	CDJ74131_I450	I450	alaS	ALAS_ECOLI	Alanyl-trna synthetase			TRUE	1	1	0	0	0	0	0
CDJ74131	CDJ74131_S27	S27	alaS	ALAS_ECOLI	Alanyl-trna synthetase			TRUE	1	1	0	0	0	0	0
CDJ74131	CDJ74131_K478-K513	K478-K513	alaS	ALAS_ECOLI	Alanyl-trna synthetase			FALSE	0.948548	0.969785	0.320071	1.01591	0.0227678	0.0229405	0.0133247
CDJ74131	CDJ74131_A643	A643	alaS	ALAS_ECOLI	Alanyl-trna synthetase			TRUE	0.860542	0.939361	0.172949	1.02799	0.0398243	0.0652282	0.0271673
CDJ74131	CDJ74131_R70-R86	R70-R86	alaS	ALAS_ECOLI	Alanyl-trna synthetase			FALSE	0.411356	0.754023	0.0255266	1.02821	0.0401419	0.385782	0.122615
CDJ74131	CDJ74131_K48-R57	K48-R57	alaS	ALAS_ECOLI	Alanyl-trna synthetase			FALSE	0.555267	0.78865	0.0762965	1.03197	0.0453983	0.255498	0.103116
CDJ74131	CDJ74131_K772-K784	K772-K784	alaS	ALAS_ECOLI	Alanyl-trna synthetase			FALSE	0.216452	0.754023	0.0348373	1.03846	0.054444	0.664639	0.122615
CDJ74131	CDJ74131_K827-K842	K827-K842	alaS	ALAS_ECOLI	Alanyl-trna synthetase			FALSE	0.812408	0.930349	0.20365	1.05395	0.075813	0.090226	0.0313541
CDJ74131	CDJ74131_R414	R414	alaS	ALAS_ECOLI	Alanyl-trna synthetase			TRUE	0.850153	0.939281	0.277276	1.05417	0.0761128	0.0705032	0.0272043
CDJ74131	CDJ74131_F51	F51	alaS	ALAS_ECOLI	Alanyl-trna synthetase			TRUE	0.629767	0.813945	0.156105	1.05534	0.077711	0.20082	0.0894052
CDJ74131	CDJ74131_A42	A42	alaS	ALAS_ECOLI	Alanyl-trna synthetase			TRUE	0.467568	0.754023	0.0851335	1.05785	0.0811341	0.330155	0.122615
CDJ74131	CDJ74131_P625	P625	alaS	ALAS_ECOLI	Alanyl-trna synthetase			TRUE	0.866028	0.939361	0.218672	1.0674	0.0941064	0.0624681	0.0271673
CDJ74131	CDJ74131_E757	E757	alaS	ALAS_ECOLI	Alanyl-trna synthetase			TRUE	0.411719	0.754023	0.074988	1.07022	0.0979079	0.385399	0.122615
CDJ74131	CDJ74131_R673-R681	R673-R681	alaS	ALAS_ECOLI	Alanyl-trna synthetase			FALSE	0.309222	0.754023	0.0885895	1.07402	0.103016	0.50973	0.122615
CDJ74131	CDJ74131_R9-K19	R9-K19	alaS	ALAS_ECOLI	Alanyl-trna synthetase			FALSE	0.456668	0.754023	0.12	1.07585	0.105475	0.3404	0.122615
CDJ74131	CDJ74131_T706	T706	alaS	ALAS_ECOLI	Alanyl-trna synthetase			TRUE	0.235298	0.958254	0.120837	1.08023	0.111341	0.628381	0.0185195
CDJ74131	CDJ74131_R373-R397	R373-R397	alaS	ALAS_ECOLI	Alanyl-trna synthetase			FALSE	0.824237	0.930349	0.4209	1.08131	0.112784	0.0839481	0.0313541
CDJ74131	CDJ74131_N213	N213	alaS	ALAS_ECOLI	Alanyl-trna synthetase			TRUE	0.886425	0.941397	0.909872	1.10609	0.145464	0.0523582	0.0262273
CDJ74131	CDJ74131_R127-R151	R127-R151	alaS	ALAS_ECOLI	Alanyl-trna synthetase			FALSE	0.829831	0.930349	0.507578	1.11485	0.156853	0.0810104	0.0313541
CDJ74131	CDJ74131_A520	A520	alaS	ALAS_ECOLI	Alanyl-trna synthetase			TRUE	0.452702	0.754023	0.0106543	1.11924	0.16252	0.344187	0.122615
CDJ74131	CDJ74131_K744-K764	K744-K764	alaS	ALAS_ECOLI	Alanyl-trna synthetase			FALSE	0.380351	0.754023	0.0803593	1.12968	0.175909	0.419816	0.122615
CDJ74131	CDJ74131_L644	L644	alaS	ALAS_ECOLI	Alanyl-trna synthetase			TRUE	0.137911	0.754023	0.0868274	1.13059	0.177075	0.860401	0.122615
CDJ74131	CDJ74131_K637	K637	alaS	ALAS_ECOLI	Alanyl-trna synthetase			TRUE	0.774366	0.964064	0.383475	1.14311	0.192962	0.111054	0.0158941
CDJ74131	CDJ74131_H719	H719	alaS	ALAS_ECOLI	Alanyl-trna synthetase			TRUE	0.402566	0.754023	0.174651	1.14596	0.196556	0.395163	0.122615
CDJ74131	CDJ74131_R243-R261	R243-R261	alaS	ALAS_ECOLI	Alanyl-trna synthetase			FALSE	0.792504	0.927646	0.624397	1.14656	0.19731	0.100998	0.0326177
CDJ74131	CDJ74131_N516	N516	alaS	ALAS_ECOLI	Alanyl-trna synthetase			TRUE	0.714656	0.960128	0.358035	1.16104	0.215418	0.145903	0.0176708
CDJ74131	CDJ74131_R261-K269	R261-K269	alaS	ALAS_ECOLI	Alanyl-trna synthetase			FALSE	0.323826	0.754023	0.139167	1.168	0.224045	0.489689	0.122615
CDJ74131	CDJ74131_Q46	Q46	alaS	ALAS_ECOLI	Alanyl-trna synthetase			TRUE	0.617549	0.805754	0.342577	1.17659	0.234608	0.209329	0.0937976
CDJ74131	CDJ74131_L378	L378	alaS	ALAS_ECOLI	Alanyl-trna synthetase			TRUE	0.21456	0.754023	0.149219	1.18173	0.240899	0.668451	0.122615
CDJ74131	CDJ74131_L493	L493	alaS	ALAS_ECOLI	Alanyl-trna synthetase			TRUE	0.210418	0.754023	0.150855	1.18502	0.244905	0.676917	0.122615
CDJ74131	CDJ74131_A709	A709	alaS	ALAS_ECOLI	Alanyl-trna synthetase			TRUE	0.17923	0.754023	0.137712	1.18692	0.247225	0.746589	0.122615
CDJ74131	CDJ74131_M642	M642	alaS	ALAS_ECOLI	Alanyl-trna synthetase			TRUE	0.834436	0.964527	0.857629	1.18712	0.247463	0.078607	0.0156858
CDJ74131	CDJ74131_F12	F12	alaS	ALAS_ECOLI	Alanyl-trna synthetase			TRUE	0.562619	0.78865	0.307993	1.19867	0.261438	0.249786	0.103116
CDJ74131	CDJ74131_T806	T806	alaS	ALAS_ECOLI	Alanyl-trna synthetase			TRUE	0.468336	0.754023	0.188307	1.19924	0.262124	0.329443	0.122615
CDJ74131	CDJ74131_K543	K543	alaS	ALAS_ECOLI	Alanyl-trna synthetase			TRUE	0.235757	0.889591	0.0870782	1.19956	0.262505	0.627536	0.0508095
CDJ74131	CDJ74131_A489	A489	alaS	ALAS_ECOLI	Alanyl-trna synthetase			TRUE	0.24907	0.754023	0.138859	1.22658	0.294644	0.603679	0.122615
CDJ74131	CDJ74131_S386	S386	alaS	ALAS_ECOLI	Alanyl-trna synthetase			TRUE	0.399583	0.889591	0.295958	1.24136	0.311924	0.398393	0.0508095
CDJ74131	CDJ74131_V132	V132	alaS	ALAS_ECOLI	Alanyl-trna synthetase			TRUE	0.644172	0.903744	0.489015	1.24515	0.316314	0.190998	0.0439546
CDJ74131	CDJ74131_Q358	Q358	alaS	ALAS_ECOLI	Alanyl-trna synthetase			TRUE	0.156083	0.754023	0.153422	1.24542	0.316632	0.806646	0.122615
CDJ74131	CDJ74131_A472	A472	alaS	ALAS_ECOLI	Alanyl-trna synthetase			TRUE	0.0512759	0.754023	0.100767	1.25622	0.329091	1.29009	0.122615
CDJ74131	CDJ74131_G387	G387	alaS	ALAS_ECOLI	Alanyl-trna synthetase			TRUE	0.491844	0.889591	0.367754	1.26248	0.336264	0.308172	0.0508095
CDJ74131	CDJ74131_D400	D400	alaS	ALAS_ECOLI	Alanyl-trna synthetase			TRUE	0.0966322	0.754023	0.133819	1.2654	0.339595	1.01488	0.122615
CDJ74131	CDJ74131_S502	S502	alaS	ALAS_ECOLI	Alanyl-trna synthetase			TRUE	0.281482	0.754023	0.261196	1.28104	0.357319	0.55055	0.122615
CDJ74131	CDJ74131_D494	D494	alaS	ALAS_ECOLI	Alanyl-trna synthetase			TRUE	0.24478	0.889591	0.239008	1.29946	0.377908	0.611224	0.0508095
CDJ74131	CDJ74131_L371	L371	alaS	ALAS_ECOLI	Alanyl-trna synthetase			TRUE	0.175569	0.754023	0.210634	1.33339	0.415096	0.755553	0.122615
CDJ74131	CDJ74131_R610-R622	R610-R622	alaS	ALAS_ECOLI	Alanyl-trna synthetase			FALSE	0.0664691	0.754023	0.12157	1.33679	0.418771	1.17738	0.122615
CDJ74131	CDJ74131_V775	V775	alaS	ALAS_ECOLI	Alanyl-trna synthetase			TRUE	0.144283	0.754023	0.127525	1.37642	0.460919	0.840785	0.122615
CDJ74131	CDJ74131_G43	G43	alaS	ALAS_ECOLI	Alanyl-trna synthetase			TRUE	0.398295	0.754023	0.458774	1.39313	0.478329	0.399796	0.122615
CDJ74131	CDJ74131_R86	R86	alaS	ALAS_ECOLI	Alanyl-trna synthetase			TRUE	0.154785	0.889591	0.285908	1.39317	0.47837	0.81027	0.0508095
CDJ74131	CDJ74131_D462	D462	alaS	ALAS_ECOLI	Alanyl-trna synthetase			TRUE	0.0328538	0.754023	0.127179	1.46378	0.549701	1.48341	0.122615
CDJ74131	CDJ74131_M429	M429	alaS	ALAS_ECOLI	Alanyl-trna synthetase			TRUE	0.121626	0.889591	0.156109	1.47299	0.558748	0.914974	0.0508095
CDJ74131	CDJ74131_A538	A538	alaS	ALAS_ECOLI	Alanyl-trna synthetase			TRUE	0.123941	0.754023	0.230279	1.48456	0.570036	0.906785	0.122615
CDJ74131	CDJ74131_E134	E134	alaS	ALAS_ECOLI	Alanyl-trna synthetase			TRUE	0.518132	0.889591	0.600613	1.55266	0.634745	0.28556	0.0508095
CDJ74131	CDJ74131_Q249	Q249	alaS	ALAS_ECOLI	Alanyl-trna synthetase			TRUE	0.601273	0.803915	0.8068	1.56755	0.648514	0.220928	0.0947896
CDJ74131	CDJ74131_R740-K764	R740-K764	alaS	ALAS_ECOLI	Alanyl-trna synthetase			FALSE	0.122157	0.754023	0.265731	1.63229	0.706895	0.913083	0.122615
CDJ74131	CDJ74131_D597	D597	alaS	ALAS_ECOLI	Alanyl-trna synthetase			TRUE	0.183734	0.754023	0.179215	1.73992	0.799019	0.735809	0.122615
CDJ74131	CDJ74131_G95	G95	alaS	ALAS_ECOLI	Alanyl-trna synthetase			TRUE	0.00966773	0.754023	0.243598	303.201	8.24413	2.01468	0.122615
P02769	P02769_R241-K248	R241-K248	ALB	ALBU_BOVIN	Albumin			FALSE	0.180397	0.914232	0.041681	0.00374141	-8.0622	0.74377	0.0389437
P02769	P02769_K75-K88	K75-K88	ALB	ALBU_BOVIN	Albumin			FALSE	0.356448	0.914232	1.06537	0.0818472	-3.61092	0.448003	0.0389437
P02769	P02769_K561-K568	K561-K568	ALB	ALBU_BOVIN	Albumin			FALSE	0.417224	0.914232	0.870355	0.114907	-3.12146	0.37963	0.0389437
P02769	P02769_K299-K309	K299-K309	ALB	ALBU_BOVIN	Albumin			FALSE	0.476555	0.914232	0.214894	0.346266	-1.53005	0.321887	0.0389437
P02769	P02769_K36-K44	K36-K44	ALB	ALBU_BOVIN	Albumin			FALSE	0.339707	0.914232	1.20849	0.424631	-1.23572	0.468895	0.0389437
P02769	P02769_R105-K117	R105-K117	ALB	ALBU_BOVIN	Albumin			FALSE	0.176653	0.914232	0.560824	0.571858	-0.80627	0.752878	0.0389437
P02769	P02769_F530	F530	ALB	ALBU_BOVIN	Albumin			TRUE	0.297437	0.914232	0.629654	0.663321	-0.592221	0.526605	0.0389437
P02769	P02769_K197-K204	K197-K204	ALB	ALBU_BOVIN	Albumin			FALSE	0.484151	0.914232	0.609748	0.688374	-0.538735	0.315019	0.0389437
P02769	P02769_L93	L93	ALB	ALBU_BOVIN	Albumin			TRUE	0.648518	0.988782	0.179882	0.717855	-0.478235	0.188078	0.00489951
P02769	P02769_K498-R507	K498-R507	ALB	ALBU_BOVIN	Albumin		sp|P02768|ALBU_HUMAN	FALSE	0.497453	0.914232	0.700204	0.750558	-0.413965	0.303248	0.0389437
P02769	P02769_K297-K309	K297-K309	ALB	ALBU_BOVIN	Albumin			FALSE	0.626087	0.995235	0.259792	0.75729	-0.401082	0.203365	0.00207454
P02769	P02769_R468-R482	R468-R482	ALB	ALBU_BOVIN	Albumin			FALSE	0.483623	0.985718	0.398368	0.818113	-0.289627	0.315493	0.00624751
P02769	P02769_K245-K256	K245-K256	ALB	ALBU_BOVIN	Albumin			FALSE	0.280648	0.914232	0.0599313	0.824928	-0.277659	0.551838	0.0389437
P02769	P02769_K44-K65	K44-K65	ALB	ALBU_BOVIN	Albumin			FALSE	0.856745	0.988782	1.11786	0.859614	-0.218239	0.0671485	0.00489951
P02769	P02769_I431	I431	ALB	ALBU_BOVIN	Albumin			TRUE	0.0469002	0.914232	0.0292825	0.866778	-0.206266	1.32883	0.0389437
P02769	P02769_P389	P389	ALB	ALBU_BOVIN	Albumin			TRUE	0.419906	0.914232	0.134591	0.891064	-0.166398	0.376848	0.0389437
P02769	P02769_R436	R436	ALB	ALBU_BOVIN	Albumin			TRUE	0.384499	0.914232	0.14159	0.896661	-0.157366	0.415105	0.0389437
P02769	P02769_K183-K204	K183-K204	ALB	ALBU_BOVIN	Albumin			FALSE	0.497611	0.914232	0.236831	0.898832	-0.153877	0.30311	0.0389437
P02769	P02769_K374-K386	K374-K386	ALB	ALBU_BOVIN	Albumin			FALSE	0.455974	0.914232	0.188003	0.89897	-0.153655	0.34106	0.0389437
P02769	P02769_A320	A320	ALB	ALBU_BOVIN	Albumin			TRUE	0.652623	0.988782	0.340425	0.90259	-0.147858	0.185338	0.00489951
P02769	P02769_E69	E69	ALB	ALBU_BOVIN	Albumin			TRUE	0.788875	0.988782	0.0409961	0.912037	-0.132836	0.102992	0.00489951
P02769	P02769_P143	P143	ALB	ALBU_BOVIN	Albumin			TRUE	0.706529	0.988782	0.341944	0.917289	-0.124551	0.15087	0.00489951
P02769	P02769_K299	K299	ALB	ALBU_BOVIN	Albumin			TRUE	0.658314	0.988782	0.270422	0.925552	-0.111613	0.181567	0.00489951
P02769	P02769_K266-R280	K266-R280	ALB	ALBU_BOVIN	Albumin		sp|P02768|ALBU_HUMAN	FALSE	0.781452	0.988782	0.332539	0.941593	-0.0868242	0.107098	0.00489951
P02769	P02769_L476	L476	ALB	ALBU_BOVIN	Albumin			TRUE	0.821422	0.988782	0.403264	0.943472	-0.0839489	0.0854336	0.00489951
P02769	P02769_K547-K557	K547-K557	ALB	ALBU_BOVIN	Albumin			FALSE	0.777886	0.988782	0.0957933	0.970468	-0.0432467	0.109084	0.00489951
P02769	P02769_T531	T531	ALB	ALBU_BOVIN	Albumin			TRUE	0.901282	0.988782	0.302843	0.975973	-0.0350872	0.0451392	0.00489951
P02769	P02769_F353	F353	ALB	ALBU_BOVIN	Albumin			TRUE	0.853366	0.988782	0.197359	0.976224	-0.0347152	0.0688644	0.00489951
P02769	P02769_R360-R371	R360-R371	ALB	ALBU_BOVIN	Albumin			FALSE	0.951253	0.988782	0.441195	0.976274	-0.0346413	0.021704	0.00489951
P02769	P02769_K401-K412	K401-K412	ALB	ALBU_BOVIN	Albumin			FALSE	0.77942	0.988782	0.0900149	0.978094	-0.0319551	0.108229	0.00489951
P02769	P02769_K528-K544	K528-K544	ALB	ALBU_BOVIN	Albumin			FALSE	0.970357	0.988782	0.725875	0.980639	-0.0282063	0.0130683	0.00489951
P02769	P02769_F94	F94	ALB	ALBU_BOVIN	Albumin			TRUE	0.950901	0.988782	0.236659	0.989407	-0.0153636	0.0218646	0.00489951
P02769	P02769_R168-K183	R168-K183	ALB	ALBU_BOVIN	Albumin			FALSE	0.940169	0.988782	0.169792	0.991758	-0.0119394	0.026794	0.00489951
P02769	P02769_K580-K597	K580-K597	ALB	ALBU_BOVIN	Albumin			FALSE	0.986055	0.992218	0.201715	0.997433	-0.00370774	0.00609877	0.00339288
P02769	P02769_P470	P470	ALB	ALBU_BOVIN	Albumin			TRUE	1	1	0	0	0	0	0
P02769	P02769_C77	C77	ALB	ALBU_BOVIN	Albumin			TRUE	1	1	0	0	0	0	0
P02769	P02769_A333	A333	ALB	ALBU_BOVIN	Albumin			TRUE	1	1	0	0	0	0	0
P02769	P02769_K386-K401	K386-K401	ALB	ALBU_BOVIN	Albumin			FALSE	1	1	0	0	0	0	0
P02769	P02769_F332	F332	ALB	ALBU_BOVIN	Albumin			TRUE	1	1	0	0	0	0	0
P02769	P02769_F51	F51	ALB	ALBU_BOVIN	Albumin			TRUE	1	1	0	0	0	0	0
P02769	P02769_R459-R482	R459-R482	ALB	ALBU_BOVIN	Albumin			FALSE	1	1	0	0	0	0	0
P02769	P02769_D331	D331	ALB	ALBU_BOVIN	Albumin			TRUE	1	1	0	0	0	0	0
P02769	P02769_K568-K597	K568-K597	ALB	ALBU_BOVIN	Albumin			FALSE	1	1	0	0	0	0	0
P02769	P02769_K568-K580	K568-K580	ALB	ALBU_BOVIN	Albumin			FALSE	1	1	0	0	0	0	0
P02769	P02769_F172	F172	ALB	ALBU_BOVIN	Albumin			TRUE	1	1	0	0	0	0	0
P02769	P02769_K256-K263	K256-K263	ALB	ALBU_BOVIN	Albumin		sp|P02768|ALBU_HUMAN	FALSE	0.976967	0.989256	0.136106	1.00271	0.00390862	0.0101202	0.00469149
P02769	P02769_K309-K340	K309-K340	ALB	ALBU_BOVIN	Albumin			FALSE	0.9586	0.988782	0.29832	1.0102	0.0146347	0.0183625	0.00489951
P02769	P02769_V404	V404	ALB	ALBU_BOVIN	Albumin			TRUE	0.918501	0.988782	0.151976	1.01159	0.0166189	0.0369204	0.00489951
P02769	P02769_R436-R451	R436-R451	ALB	ALBU_BOVIN	Albumin		sp|P02768|ALBU_HUMAN	FALSE	0.927895	0.988782	0.106173	1.0118	0.0169246	0.0325011	0.00489951
P02769	P02769_R167-K183	R167-K183	ALB	ALBU_BOVIN	Albumin			FALSE	0.925668	0.988782	0.203588	1.01329	0.0190452	0.0335447	0.00489951
P02769	P02769_N414	N414	ALB	ALBU_BOVIN	Albumin			TRUE	0.847566	0.988782	0.0614353	1.02418	0.0344633	0.0718267	0.00489951
P02769	P02769_K318-K340	K318-K340	ALB	ALBU_BOVIN	Albumin			FALSE	0.881517	0.988782	0.368908	1.03786	0.0536089	0.0547692	0.00489951
P02769	P02769_T550	T550	ALB	ALBU_BOVIN	Albumin			TRUE	0.852045	0.988782	0.0899215	1.03864	0.0546994	0.0695373	0.00489951
P02769	P02769_R507-K523	R507-K523	ALB	ALBU_BOVIN	Albumin			FALSE	0.641189	0.988782	0.106973	1.04052	0.0573077	0.193014	0.00489951
P02769	P02769_K263-R280	K263-R280	ALB	ALBU_BOVIN	Albumin			FALSE	0.504009	0.914232	0.0927499	1.04521	0.0637987	0.297561	0.0389437
P02769	P02769_R451	R451	ALB	ALBU_BOVIN	Albumin		sp|P02768|ALBU_HUMAN	TRUE	0.750035	0.988782	0.219027	1.05377	0.0755606	0.124919	0.00489951
P02769	P02769_A429	A429	ALB	ALBU_BOVIN	Albumin			TRUE	0.915824	0.999749	0.119551	1.05705	0.0800417	0.0381881	0.000108913
P02769	P02769_K65-K75	K65-K75	ALB	ALBU_BOVIN	Albumin			FALSE	0.50619	0.914232	0.10667	1.05728	0.0803551	0.295687	0.0389437
P02769	P02769_A534	A534	ALB	ALBU_BOVIN	Albumin			TRUE	0.936841	0.988782	0.504872	1.05883	0.0824748	0.0283343	0.00489951
P02769	P02769_V575	V575	ALB	ALBU_BOVIN	Albumin			TRUE	0.941826	0.988782	0.797314	1.06383	0.0892687	0.0260292	0.00489951
P02769	P02769_K386-K399	K386-K399	ALB	ALBU_BOVIN	Albumin			FALSE	0.857591	0.988782	0.37545	1.06475	0.0905112	0.0667199	0.00489951
P02769	P02769_K117-K138	K117-K138	ALB	ALBU_BOVIN	Albumin			FALSE	0.631697	0.995235	0.143359	1.06932	0.0966887	0.199491	0.00207454
P02769	P02769_I49	I49	ALB	ALBU_BOVIN	Albumin			TRUE	0.874774	0.988782	0.703245	1.07863	0.109201	0.058104	0.00489951
P02769	P02769_K248-K256	K248-K256	ALB	ALBU_BOVIN	Albumin			FALSE	0.533775	0.914232	0.176911	1.08553	0.118401	0.272642	0.0389437
P02769	P02769_K138-K155	K138-K155	ALB	ALBU_BOVIN	Albumin			FALSE	0.884154	0.988782	0.610064	1.08591	0.118898	0.0534721	0.00489951
P02769	P02769_G425	G425	ALB	ALBU_BOVIN	Albumin			TRUE	0.646731	0.988782	0.260103	1.08982	0.124093	0.189277	0.00489951
P02769	P02769_L446	L446	ALB	ALBU_BOVIN	Albumin		sp|P02768|ALBU_HUMAN	TRUE	0.527221	0.914232	0.191136	1.09153	0.126358	0.278007	0.0389437
P02769	P02769_K374-K399	K374-K399	ALB	ALBU_BOVIN	Albumin			FALSE	0.74965	0.988782	0.390613	1.09199	0.126955	0.125142	0.00489951
P02769	P02769_K160-R167	K160-R167	ALB	ALBU_BOVIN	Albumin		sp|P02768|ALBU_HUMAN	FALSE	0.314205	0.914232	0.107702	1.09701	0.133579	0.502787	0.0389437
P02769	P02769_K263-K285	K263-K285	ALB	ALBU_BOVIN	Albumin			FALSE	0.467551	0.914232	0.183402	1.10402	0.142771	0.330171	0.0389437
P02769	P02769_V258	V258	ALB	ALBU_BOVIN	Albumin			TRUE	0.285869	0.914232	0.143161	1.13525	0.183016	0.543833	0.0389437
P02769	P02769_A277	A277	ALB	ALBU_BOVIN	Albumin			TRUE	0.684415	0.988782	0.292473	1.13911	0.187907	0.16468	0.00489951
P02769	P02769_K346-R359	K346-R359	ALB	ALBU_BOVIN	Albumin			FALSE	0.902255	0.999749	0.765885	1.14063	0.189828	0.0446708	0.000108913
P02769	P02769_A330	A330	ALB	ALBU_BOVIN	Albumin			TRUE	0.469305	0.914232	0.251409	1.15418	0.206866	0.328545	0.0389437
P02769	P02769_I411	I411	ALB	ALBU_BOVIN	Albumin			TRUE	0.418373	0.914232	0.233314	1.16212	0.216754	0.378437	0.0389437
P02769	P02769_K88-K100	K88-K100	ALB	ALBU_BOVIN	Albumin			FALSE	0.159562	0.914232	0.116419	1.16457	0.219803	0.79707	0.0389437
P02769	P02769_K548-K557	K548-K557	ALB	ALBU_BOVIN	Albumin			FALSE	0.13123	0.914232	0.076739	1.16676	0.222503	0.881968	0.0389437
P02769	P02769_F511	F511	ALB	ALBU_BOVIN	Albumin			TRUE	0.301636	0.914232	0.177135	1.1838	0.243419	0.520516	0.0389437
P02769	P02769_K285-K297	K285-K297	ALB	ALBU_BOVIN	Albumin			FALSE	0.0988582	0.914232	0.0980186	1.1958	0.257971	1.00499	0.0389437
P02769	P02769_K160-R168	K160-R168	ALB	ALBU_BOVIN	Albumin		sp|P02768|ALBU_HUMAN	FALSE	0.392781	0.914232	0.270339	1.20381	0.267602	0.40585	0.0389437
P02769	P02769_R482-K498	R482-K498	ALB	ALBU_BOVIN	Albumin			FALSE	0.403689	0.985718	0.251798	1.20432	0.268215	0.393953	0.00624751
P02769	P02769_I536	I536	ALB	ALBU_BOVIN	Albumin			TRUE	0.931532	0.999749	0.69823	1.22098	0.288045	0.0308023	0.000108913
P02769	P02769_V578	V578	ALB	ALBU_BOVIN	Albumin			TRUE	0.917422	0.999749	1.08268	1.24684	0.318278	0.0374311	0.000108913
P02769	P02769_K285	K285	ALB	ALBU_BOVIN	Albumin			TRUE	0.104911	0.985718	0.114405	1.25081	0.322866	0.979179	0.00624751
P02769	P02769_H533	H533	ALB	ALBU_BOVIN	Albumin			TRUE	0.74992	0.995235	0.57077	1.26581	0.340067	0.124985	0.00207454
P02769	P02769_E356	E356	ALB	ALBU_BOVIN	Albumin			TRUE	0.800887	0.988782	0.972183	1.2673	0.341759	0.0964285	0.00489951
P02769	P02769_R371-K386	R371-K386	ALB	ALBU_BOVIN	Albumin			FALSE	0.272777	0.914232	0.24508	1.26857	0.343206	0.564192	0.0389437
P02769	P02769_C484	C484	ALB	ALBU_BOVIN	Albumin			TRUE	0.567342	0.985718	0.45806	1.26881	0.343475	0.246155	0.00624751
P02769	P02769_D278	D278	ALB	ALBU_BOVIN	Albumin			TRUE	0.397691	0.914232	0.322638	1.27029	0.345154	0.400455	0.0389437
P02769	P02769_N182	N182	ALB	ALBU_BOVIN	Albumin			TRUE	0.797118	0.988782	1.06823	1.27963	0.355725	0.0984774	0.00489951
P02769	P02769_C268	C268	ALB	ALBU_BOVIN	Albumin		sp|P02768|ALBU_HUMAN	TRUE	0.230108	0.914232	0.213957	1.28561	0.362449	0.638068	0.0389437
P02769	P02769_R507-K528	R507-K528	ALB	ALBU_BOVIN	Albumin			FALSE	0.337632	0.914232	0.318576	1.2984	0.376736	0.471556	0.0389437
P02769	P02769_K557	K557	ALB	ALBU_BOVIN	Albumin			TRUE	0.314732	0.995235	0.0589509	1.29849	0.37683	0.50206	0.00207454
P02769	P02769_R241-K256	R241-K256	ALB	ALBU_BOVIN	Albumin			FALSE	0.218344	0.914232	0.23055	1.30722	0.386502	0.660858	0.0389437
P02769	P02769_K346-R360	K346-R360	ALB	ALBU_BOVIN	Albumin			FALSE	0.298028	0.914232	0.316369	1.34917	0.432073	0.525743	0.0389437
P02769	P02769_Y180	Y180	ALB	ALBU_BOVIN	Albumin			TRUE	0.224642	0.914232	0.259936	1.35241	0.435528	0.64851	0.0389437
P02769	P02769_G422	G422	ALB	ALBU_BOVIN	Albumin			TRUE	0.0434879	0.914232	0.102486	1.35314	0.436309	1.36163	0.0389437
P02769	P02769_Q53	Q53	ALB	ALBU_BOVIN	Albumin			TRUE	0.475903	0.914232	0.455895	1.36281	0.446585	0.322481	0.0389437
P02769	P02769_R359-R371	R359-R371	ALB	ALBU_BOVIN	Albumin			FALSE	0.188284	0.914232	0.239926	1.36745	0.451483	0.725186	0.0389437
P02769	P02769_K412-R433	K412-R433	ALB	ALBU_BOVIN	Albumin			FALSE	0.322731	0.914232	0.358581	1.36984	0.454013	0.491159	0.0389437
P02769	P02769_L430	L430	ALB	ALBU_BOVIN	Albumin			TRUE	0.447023	0.914232	0.455102	1.37319	0.457536	0.34967	0.0389437
P02769	P02769_Y54	Y54	ALB	ALBU_BOVIN	Albumin			TRUE	0.372259	0.997344	0.731561	1.38203	0.466791	0.429155	0.00115481
P02769	P02769_K183	K183	ALB	ALBU_BOVIN	Albumin			TRUE	0.944849	0.999994	0.936106	1.38865	0.47368	0.0246377	2.73582e-06
P02769	P02769_S358	S358	ALB	ALBU_BOVIN	Albumin			TRUE	0.514685	0.914232	0.523811	1.40402	0.489564	0.288458	0.0389437
P02769	P02769_R168-K204	R168-K204	ALB	ALBU_BOVIN	Albumin			FALSE	0.3582	0.914232	0.408514	1.41914	0.505021	0.445875	0.0389437
P02769	P02769_T538	T538	ALB	ALBU_BOVIN	Albumin			TRUE	0.701305	0.988782	0.911429	1.42855	0.514556	0.154093	0.00489951
P02769	P02769_K266-K285	K266-K285	ALB	ALBU_BOVIN	Albumin		sp|P02768|ALBU_HUMAN	FALSE	0.0561069	0.914232	0.143854	1.46537	0.551266	1.25098	0.0389437
P02769	P02769_C415	C415	ALB	ALBU_BOVIN	Albumin			TRUE	0.0920638	0.914232	0.185633	1.4796	0.565204	1.03591	0.0389437
P02769	P02769_K256	K256	ALB	ALBU_BOVIN	Albumin			TRUE	0.155144	0.914232	0.201875	1.48395	0.569444	0.809266	0.0389437
P02769	P02769_Y393	Y393	ALB	ALBU_BOVIN	Albumin			TRUE	0.831798	0.999749	0.823243	1.51299	0.5974	0.0799821	0.000108913
P02769	P02769_K498-K523	K498-K523	ALB	ALBU_BOVIN	Albumin			FALSE	0.23769	0.914232	0.361249	1.53105	0.614517	0.623989	0.0389437
P02769	P02769_R122-K138	R122-K138	ALB	ALBU_BOVIN	Albumin			FALSE	0.0137624	0.738582	0.101179	1.54024	0.623157	1.86131	0.131601
P02769	P02769_V47	V47	ALB	ALBU_BOVIN	Albumin			TRUE	0.311201	0.914232	0.0677905	1.55217	0.634286	0.506959	0.0389437
P02769	P02769_S52	S52	ALB	ALBU_BOVIN	Albumin			TRUE	0.0981126	0.985718	0.259034	1.57042	0.651147	1.00828	0.00624751
P02769	P02769_L104	L104	ALB	ALBU_BOVIN	Albumin			TRUE	0.0783721	0.914232	0.207745	1.67458	0.743795	1.10584	0.0389437
P02769	P02769_C582	C582	ALB	ALBU_BOVIN	Albumin			TRUE	0.528576	0.914232	0.783913	1.7051	0.769853	0.276892	0.0389437
P02769	P02769_N481	N481	ALB	ALBU_BOVIN	Albumin			TRUE	0.701464	0.988782	1.12463	1.70773	0.772083	0.153995	0.00489951
P02769	P02769_K36	K36	ALB	ALBU_BOVIN	Albumin			TRUE	0.0567911	0.914232	0.125673	1.72747	0.788663	1.24572	0.0389437
P02769	P02769_S103	S103	ALB	ALBU_BOVIN	Albumin			TRUE	0.386095	0.914232	0.665392	1.77389	0.826918	0.413306	0.0389437
P02769	P02769_K340-R359	K340-R359	ALB	ALBU_BOVIN	Albumin			FALSE	0.462159	0.914232	0.858868	1.82065	0.864455	0.335209	0.0389437
P02769	P02769_R167-K197	R167-K197	ALB	ALBU_BOVIN	Albumin			FALSE	0.193744	0.914232	0.430456	1.87218	0.904721	0.712772	0.0389437
P02769	P02769_R34-K44	R34-K44	ALB	ALBU_BOVIN	Albumin			FALSE	0.522016	0.914232	0.827385	1.91857	0.940032	0.282316	0.0389437
P02769	P02769_D398	D398	ALB	ALBU_BOVIN	Albumin			TRUE	0.0826385	0.914232	0.267148	2.01084	1.00779	1.08282	0.0389437
P02769	P02769_Y179	Y179	ALB	ALBU_BOVIN	Albumin		sp|P02768|ALBU_HUMAN	TRUE	0.16387	0.914232	0.505024	2.69214	1.42875	0.7855	0.0389437
P02769	P02769_D526	D526	ALB	ALBU_BOVIN	Albumin			TRUE	0.336185	0.914232	0.568909	2.868	1.52004	0.473422	0.0389437
P02769	P02769_K420-R433	K420-R433	ALB	ALBU_BOVIN	Albumin			FALSE	0.151884	0.914232	0.13907	2.89599	1.53405	0.818489	0.0389437
P02769	P02769_F574	F574	ALB	ALBU_BOVIN	Albumin			TRUE	0.0292191	0.914232	0.437255	490.464	8.938	1.53433	0.0389437
P02769	P02769_T395	T395	ALB	ALBU_BOVIN	Albumin			TRUE	0.14653	0.914232	1.22456	1611.42	10.6541	0.834073	0.0389437
P02769	P02769_K401-K420	K401-K420	ALB	ALBU_BOVIN	Albumin			FALSE	0.00997259	0.738582	0.24826	2982.56	11.5423	2.00119	0.131601
CDJ71823	CDJ71823_V26	V26	aldA	ALDA_ECOLI	Aldehyde dehydrogenase a			TRUE	0.0162788	0.614461	0.0279938	0.0012207	-9.67808	1.78838	0.211506
CDJ71823	CDJ71823_R37	R37	aldA	ALDA_ECOLI	Aldehyde dehydrogenase a			TRUE	0.609065	0.980777	1.29676	0.502859	-0.991774	0.215336	0.00842977
CDJ71823	CDJ71823_G315	G315	aldA	ALDA_ECOLI	Aldehyde dehydrogenase a			TRUE	0.060485	0.614461	0.342808	0.518723	-0.946963	1.21835	0.211506
CDJ71823	CDJ71823_T172	T172	aldA	ALDA_ECOLI	Aldehyde dehydrogenase a			TRUE	0.231298	0.650773	0.100956	0.631279	-0.663651	0.635829	0.186571
CDJ71823	CDJ71823_K431-R453	K431-R453	aldA	ALDA_ECOLI	Aldehyde dehydrogenase a			FALSE	0.43209	0.848177	0.58759	0.681938	-0.552287	0.364426	0.0715134
CDJ71823	CDJ71823_A333	A333	aldA	ALDA_ECOLI	Aldehyde dehydrogenase a			TRUE	0.102189	0.614461	0.20415	0.735746	-0.44272	0.990595	0.211506
CDJ71823	CDJ71823_R19-R37	R19-R37	aldA	ALDA_ECOLI	Aldehyde dehydrogenase a			FALSE	0.59936	0.958424	0.463915	0.745859	-0.423026	0.222312	0.0184424
CDJ71823	CDJ71823_K247-K255	K247-K255	aldA	ALDA_ECOLI	Aldehyde dehydrogenase a			FALSE	0.398004	0.844993	0.459425	0.774214	-0.369195	0.400113	0.073147
CDJ71823	CDJ71823_R121-R141	R121-R141	aldA	ALDA_ECOLI	Aldehyde dehydrogenase a			FALSE	0.16086	0.650773	0.0486708	0.844938	-0.243082	0.793553	0.186571
CDJ71823	CDJ71823_K428-R439	K428-R439	aldA	ALDA_ECOLI	Aldehyde dehydrogenase a			FALSE	0.483828	0.884237	0.22627	0.889931	-0.168234	0.315309	0.0534315
CDJ71823	CDJ71823_D110	D110	aldA	ALDA_ECOLI	Aldehyde dehydrogenase a			TRUE	0.875288	0.958424	0.777359	0.925988	-0.110935	0.0578491	0.0184424
CDJ71823	CDJ71823_F107	F107	aldA	ALDA_ECOLI	Aldehyde dehydrogenase a			TRUE	0.866002	0.958424	0.548531	0.942156	-0.0859624	0.0624811	0.0184424
CDJ71823	CDJ71823_K190-R199	K190-R199	aldA	ALDA_ECOLI	Aldehyde dehydrogenase a			FALSE	0.306714	0.738902	0.063121	0.951278	-0.0720604	0.513266	0.131413
CDJ71823	CDJ71823_R277-R290	R277-R290	aldA	ALDA_ECOLI	Aldehyde dehydrogenase a			FALSE	0.797876	0.958424	0.223714	0.952949	-0.0695296	0.0980646	0.0184424
CDJ71823	CDJ71823_T211	T211	aldA	ALDA_ECOLI	Aldehyde dehydrogenase a			TRUE	0.937045	0.958424	0.223531	0.988618	-0.0165147	0.0282396	0.0184424
CDJ71823	CDJ71823_R208-K221	R208-K221	aldA	ALDA_ECOLI	Aldehyde dehydrogenase a			FALSE	0.939673	0.958424	0.0782177	0.995906	-0.00591861	0.027023	0.0184424
CDJ71823	CDJ71823_K361-R374	K361-R374	aldA	ALDA_ECOLI	Aldehyde dehydrogenase a			FALSE	1	1	0	0	0	0	0
CDJ71823	CDJ71823_A189	A189	aldA	ALDA_ECOLI	Aldehyde dehydrogenase a			TRUE	1	1	0	0	0	0	0
CDJ71823	CDJ71823_K162-K190	K162-K190	aldA	ALDA_ECOLI	Aldehyde dehydrogenase a			FALSE	1	1	0	0	0	0	0
CDJ71823	CDJ71823_R55-R68	R55-R68	aldA	ALDA_ECOLI	Aldehyde dehydrogenase a			FALSE	0.941028	0.958424	0.16168	1.00855	0.0122781	0.0263973	0.0184424
CDJ71823	CDJ71823_K431-R439	K431-R439	aldA	ALDA_ECOLI	Aldehyde dehydrogenase a			FALSE	0.958424	0.958424	0.0341443	1.00897	0.0128793	0.0184424	0.0184424
CDJ71823	CDJ71823_S70	S70	aldA	ALDA_ECOLI	Aldehyde dehydrogenase a			TRUE	0.870478	0.958424	0.220853	1.02413	0.0343948	0.0602423	0.0184424
CDJ71823	CDJ71823_Q310	Q310	aldA	ALDA_ECOLI	Aldehyde dehydrogenase a			TRUE	0.802635	0.958424	0.237446	1.04637	0.065398	0.0954818	0.0184424
CDJ71823	CDJ71823_M1-R19	M1-R19	aldA	ALDA_ECOLI	Aldehyde dehydrogenase a			FALSE	0.850415	0.958424	0.0182108	1.05783	0.081114	0.0703691	0.0184424
CDJ71823	CDJ71823_V312	V312	aldA	ALDA_ECOLI	Aldehyde dehydrogenase a			TRUE	0.831148	0.958424	0.342278	1.06781	0.0946606	0.0803218	0.0184424
CDJ71823	CDJ71823_R199-R208	R199-R208	aldA	ALDA_ECOLI	Aldehyde dehydrogenase a			FALSE	0.159372	0.650773	0.057689	1.07995	0.110971	0.797589	0.186571
CDJ71823	CDJ71823_A288	A288	aldA	ALDA_ECOLI	Aldehyde dehydrogenase a			TRUE	0.803422	0.958424	0.401028	1.10062	0.138319	0.0950564	0.0184424
CDJ71823	CDJ71823_R161-K190	R161-K190	aldA	ALDA_ECOLI	Aldehyde dehydrogenase a			FALSE	0.679792	0.980655	0.348321	1.1138	0.155494	0.167624	0.00848385
CDJ71823	CDJ71823_I90	I90	aldA	ALDA_ECOLI	Aldehyde dehydrogenase a			TRUE	0.619547	0.958424	0.266853	1.14958	0.201106	0.207926	0.0184424
CDJ71823	CDJ71823_K255-K271	K255-K271	aldA	ALDA_ECOLI	Aldehyde dehydrogenase a			FALSE	0.245575	0.650773	0.0503189	1.16279	0.217591	0.609816	0.186571
CDJ71823	CDJ71823_D372	D372	aldA	ALDA_ECOLI	Aldehyde dehydrogenase a			TRUE	0.211376	0.650773	0.0753278	1.17717	0.235327	0.674945	0.186571
CDJ71823	CDJ71823_T146	T146	aldA	ALDA_ECOLI	Aldehyde dehydrogenase a			TRUE	0.826627	0.958424	0.93459	1.22635	0.294366	0.0826903	0.0184424
CDJ71823	CDJ71823_G306	G306	aldA	ALDA_ECOLI	Aldehyde dehydrogenase a			TRUE	0.263558	0.665171	0.11777	1.24219	0.31289	0.579123	0.177067
CDJ71823	CDJ71823_Y364	Y364	aldA	ALDA_ECOLI	Aldehyde dehydrogenase a			TRUE	0.111809	0.614461	0.131101	1.26091	0.334463	0.951522	0.211506
CDJ71823	CDJ71823_R199-K221	R199-K221	aldA	ALDA_ECOLI	Aldehyde dehydrogenase a			FALSE	0.175042	0.650773	0.176654	1.26359	0.337527	0.756857	0.186571
CDJ71823	CDJ71823_I24	I24	aldA	ALDA_ECOLI	Aldehyde dehydrogenase a			TRUE	0.629518	0.958424	0.501547	1.30301	0.381845	0.200992	0.0184424
CDJ71823	CDJ71823_K431	K431	aldA	ALDA_ECOLI	Aldehyde dehydrogenase a			TRUE	0.112783	0.614461	0.156696	1.32633	0.407444	0.947757	0.211506
CDJ71823	CDJ71823_V474	V474	aldA	ALDA_ECOLI	Aldehyde dehydrogenase a			TRUE	0.0807958	0.766401	0.217698	1.35388	0.437097	1.09261	0.115544
CDJ71823	CDJ71823_K140-R161	K140-R161	aldA	ALDA_ECOLI	Aldehyde dehydrogenase a			FALSE	0.188102	0.650773	0.118062	1.4725	0.558268	0.725607	0.186571
CDJ71823	CDJ71823_F202	F202	aldA	ALDA_ECOLI	Aldehyde dehydrogenase a			TRUE	0.0536984	0.614461	0.137644	1.47503	0.560747	1.27004	0.211506
CDJ71823	CDJ71823_R141-R161	R141-R161	aldA	ALDA_ECOLI	Aldehyde dehydrogenase a			FALSE	0.0922136	0.614461	0.211636	1.65699	0.728564	1.03521	0.211506
CDJ71823	CDJ71823_R141-K162	R141-K162	aldA	ALDA_ECOLI	Aldehyde dehydrogenase a			FALSE	0.118588	0.614461	0.256574	1.76861	0.822617	0.92596	0.211506
CDJ71823	CDJ71823_K247-K271	K247-K271	aldA	ALDA_ECOLI	Aldehyde dehydrogenase a			FALSE	0.343427	0.791376	0.631583	1.81286	0.858265	0.464165	0.101617
CDJ71823	CDJ71823_G148	G148	aldA	ALDA_ECOLI	Aldehyde dehydrogenase a			TRUE	0.451844	0.855275	0.800708	1.83423	0.875171	0.345012	0.0678941
CDJ71823	CDJ71823_L250	L250	aldA	ALDA_ECOLI	Aldehyde dehydrogenase a			TRUE	0.12753	0.614461	0.363167	1.9943	0.99588	0.894389	0.211506
CDJ70971	CDJ70971_R26-K36	R26-K36	allR	ALLR_ECOLI	Dna-binding transcriptional repressor allr			FALSE	0.608989	0.947634	0.686298	0.762026	-0.392089	0.21539	0.0233593
CDJ70971	CDJ70971_T116	T116	allR	ALLR_ECOLI	Dna-binding transcriptional repressor allr			TRUE	0.0268097	0.134048	0.0800077	0.829598	-0.269516	1.57171	0.872738
CDJ70971	CDJ70971_R241-R255	R241-R255	allR	ALLR_ECOLI	Dna-binding transcriptional repressor allr			FALSE	0.947634	0.947634	0.48416	1.02117	0.0302207	0.0233593	0.0233593
CDJ70971	CDJ70971_R122-K136	R122-K136	allR	ALLR_ECOLI	Dna-binding transcriptional repressor allr			FALSE	0.869933	0.947634	0.211122	1.02314	0.0329982	0.060514	0.0233593
CDJ70971	CDJ70971_R259-K268	R259-K268	allR	ALLR_ECOLI	Dna-binding transcriptional repressor allr			FALSE	0.863215	0.947634	0.0688869	1.02436	0.0347294	0.0638811	0.0233593
CDJ74286	CDJ74286_K34-R47	K34-R47	alr	ALR_ECOLI	Alanine racemase			FALSE	0.131351	0.301176	0.265802	0.569047	-0.81338	0.881567	0.52118
CDJ74286	CDJ74286_K317-R333	K317-R333	alr	ALR_ECOLI	Alanine racemase			FALSE	0.125408	0.301176	0.135976	0.718382	-0.477176	0.901675	0.52118
CDJ74286	CDJ74286_K339-R348	K339-R348	alr	ALR_ECOLI	Alanine racemase			FALSE	0.362109	0.517299	0.283263	0.74131	-0.431852	0.441161	0.286259
CDJ74286	CDJ74286_R67-R85	R67-R85	alr	ALR_ECOLI	Alanine racemase			FALSE	0.333276	0.517299	0.206822	0.770216	-0.376665	0.477196	0.286259
CDJ74286	CDJ74286_R293-R300	R293-R300	alr	ALR_ECOLI	Alanine racemase	ybfK	sp|CDJ71141|YBFK_ECOLI	FALSE	0.131861	0.301176	0.149888	0.824058	-0.279182	0.879884	0.52118
CDJ74286	CDJ74286_A37	A37	alr	ALR_ECOLI	Alanine racemase			TRUE	0.150588	0.301176	0.110804	0.878548	-0.186807	0.82221	0.52118
CDJ74286	CDJ74286_F82	F82	alr	ALR_ECOLI	Alanine racemase			TRUE	0.58018	0.644645	0.22764	0.904884	-0.144195	0.236437	0.19068
CDJ74286	CDJ74286_R280-R293	R280-R293	alr	ALR_ECOLI	Alanine racemase			FALSE	0.959564	0.959564	0.175583	1.00746	0.0107201	0.0179263	0.0179263
CDJ74286	CDJ74286_Y141	Y141	alr	ALR_ECOLI	Alanine racemase			TRUE	0.531437	0.644645	0.132972	1.16608	0.22167	0.274548	0.19068
CDJ74286	CDJ74286_A52	A52	alr	ALR_ECOLI	Alanine racemase			TRUE	0.0665074	0.301176	0.703958	55818.4	15.7685	1.17713	0.52118
CDJ74322	CDJ74322_V268	V268	alsB	ALSB_ECOLI	D-allose transporter subunit			TRUE	0.0806853	0.141199	0.219007	0.705348	-0.503593	1.09321	0.850167
CDJ74322	CDJ74322_K202-R213	K202-R213	alsB	ALSB_ECOLI	D-allose transporter subunit			FALSE	0.712257	0.712257	0.070601	1.05271	0.0741059	0.147363	0.147363
CDJ74322	CDJ74322_K302-Q311	K302-Q311	alsB	ALSB_ECOLI	D-allose transporter subunit			FALSE	0.255703	0.357984	0.149706	1.15732	0.210789	0.592264	0.446136
CDJ74322	CDJ74322_K189-R200	K189-R200	alsB	ALSB_ECOLI	D-allose transporter subunit			FALSE	0.0488204	0.113914	0.0986341	1.55116	0.633348	1.3114	0.943422
CDJ74322	CDJ74322_K143-K165	K143-K165	alsB	ALSB_ECOLI	D-allose transporter subunit			FALSE	0.0102991	0.036047	0.0861252	1.91336	0.936111	1.9872	1.44313
CDJ74322	CDJ74322_S146	S146	alsB	ALSB_ECOLI	D-allose transporter subunit			TRUE	0.00820176	0.036047	0.110759	2.25637	1.174	2.08609	1.44313
CDJ74322	CDJ74322_A61	A61	alsB	ALSB_ECOLI	D-allose transporter subunit			TRUE	0.395706	0.461657	1.41478	8.07239	3.013	0.402628	0.335681
CDJ72778	CDJ72778_R57-R75	R57-R75	amiA	AMIA_ECOLI	N-acetylmuramoyl-l-alanine amidase i			FALSE	0.263725	0.263725	0.666452	0.54698	-0.870439	0.578848	0.578848
CDJ74400	CDJ74400_R361-R372	R361-R372	amiB	AMIB_ECOLI	N-acetylmuramoyl-l-alanine amidase ii			FALSE	0.603965	0.916082	0.598611	0.825737	-0.276246	0.218988	0.0380656
CDJ74400	CDJ74400_L75	L75	amiB	AMIB_ECOLI	N-acetylmuramoyl-l-alanine amidase ii			TRUE	0.642941	0.916082	0.265963	0.908513	-0.13842	0.191829	0.0380656
CDJ74400	CDJ74400_K64-K83	K64-K83	amiB	AMIB_ECOLI	N-acetylmuramoyl-l-alanine amidase ii			FALSE	0.787502	0.916082	0.415226	0.909574	-0.136737	0.103749	0.0380656
CDJ74400	CDJ74400_K141-R152	K141-R152	amiB	AMIB_ECOLI	N-acetylmuramoyl-l-alanine amidase ii			FALSE	0.735232	0.916082	0.130821	0.971508	-0.0417025	0.133575	0.0380656
CDJ74400	CDJ74400_A328	A328	amiB	AMIB_ECOLI	N-acetylmuramoyl-l-alanine amidase ii			TRUE	0.916082	0.916082	1.69917	1.16909	0.225391	0.0380656	0.0380656
CDJ74400	CDJ74400_R152-R167	R152-R167	amiB	AMIB_ECOLI	N-acetylmuramoyl-l-alanine amidase ii			FALSE	0.343844	0.916082	0.333143	1.30979	0.389331	0.463639	0.0380656
CDJ74400	CDJ74400_G71	G71	amiB	AMIB_ECOLI	N-acetylmuramoyl-l-alanine amidase ii			TRUE	0.0714678	0.500275	0.143067	1.38153	0.466269	1.14589	0.300792
tr	tr_R238-R249	R238-R249	amiC	AMIC_ECOLI	N-acetylmuramoyl-l-alanine amidase; bases 759-933 of cds deleted in mymc4100, also leading to a frameshift			FALSE	0.353183	0.646627	0.404004	0.771114	-0.374984	0.452001	0.189346
tr	tr_R70-K85	R70-K85	amiC	AMIC_ECOLI	N-acetylmuramoyl-l-alanine amidase; bases 759-933 of cds deleted in mymc4100, also leading to a frameshift			FALSE	0.999842	0.999842	0.20675	0.998498	-0.00216809	6.87018e-05	6.87018e-05
tr	tr_A32	A32	amiC	AMIC_ECOLI	N-acetylmuramoyl-l-alanine amidase; bases 759-933 of cds deleted in mymc4100, also leading to a frameshift			TRUE	0.648255	0.811084	0.256951	1.15645	0.209698	0.188254	0.090934
tr	tr_T390	T390	amiC	AMIC_ECOLI	N-acetylmuramoyl-l-alanine amidase; bases 759-933 of cds deleted in mymc4100, also leading to a frameshift			TRUE	0.227043	0.579457	0.146776	1.15845	0.212198	0.643892	0.236979
tr	tr_L246	L246	amiC	AMIC_ECOLI	N-acetylmuramoyl-l-alanine amidase; bases 759-933 of cds deleted in mymc4100, also leading to a frameshift			TRUE	0.41755	0.646627	0.381002	1.33086	0.412364	0.379291	0.189346
CDJ72359	CDJ72359_K4-R29	K4-R29	amn	AMN_ECOLI	Amp nucleosidase			FALSE	0.177658	0.693771	0.382841	0.688814	-0.537815	0.750416	0.158784
CDJ72359	CDJ72359_T84	T84	amn	AMN_ECOLI	Amp nucleosidase			TRUE	0.774984	0.911914	0.227192	0.875393	-0.191997	0.110708	0.0400461
CDJ72359	CDJ72359_R326-R349	R326-R349	amn	AMN_ECOLI	Amp nucleosidase			FALSE	0.445585	0.89117	0.175996	0.881456	-0.18204	0.351069	0.0500395
CDJ72359	CDJ72359_R29	R29	amn	AMN_ECOLI	Amp nucleosidase			TRUE	0.258742	0.693771	0.133582	0.893534	-0.162405	0.587133	0.158784
CDJ72359	CDJ72359_R208-R215	R208-R215	amn	AMN_ECOLI	Amp nucleosidase			FALSE	0.840221	0.911914	0.451935	0.897061	-0.156722	0.0756066	0.0400461
CDJ72359	CDJ72359_R144-R177	R144-R177	amn	AMN_ECOLI	Amp nucleosidase			FALSE	0.704818	0.911914	0.285473	0.902381	-0.148191	0.151923	0.0400461
CDJ72359	CDJ72359_R310-R326	R310-R326	amn	AMN_ECOLI	Amp nucleosidase			FALSE	0.86486	0.911914	0.598379	0.915161	-0.127902	0.0630544	0.0400461
CDJ72359	CDJ72359_Y206	Y206	amn	AMN_ECOLI	Amp nucleosidase			TRUE	0.889143	0.911914	0.143946	1.01398	0.0200236	0.0510284	0.0400461
CDJ72359	CDJ72359_Y21	Y21	amn	AMN_ECOLI	Amp nucleosidase			TRUE	0.911914	0.911914	0.285722	1.02234	0.031879	0.0400461	0.0400461
CDJ72359	CDJ72359_V114	V114	amn	AMN_ECOLI	Amp nucleosidase			TRUE	0.711963	0.911914	0.435591	1.14386	0.193916	0.147542	0.0400461
CDJ72359	CDJ72359_T204	T204	amn	AMN_ECOLI	Amp nucleosidase			TRUE	0.851549	0.911914	0.839391	1.17429	0.23179	0.0697905	0.0400461
CDJ72359	CDJ72359_E167	E167	amn	AMN_ECOLI	Amp nucleosidase			TRUE	0.264035	0.693771	0.169958	1.25946	0.332805	0.578338	0.158784
CDJ72359	CDJ72359_C425	C425	amn	AMN_ECOLI	Amp nucleosidase			TRUE	0.256053	0.693771	0.150149	1.27421	0.349608	0.591671	0.158784
CDJ72359	CDJ72359_R47-K70	R47-K70	amn	AMN_ECOLI	Amp nucleosidase			FALSE	0.303525	0.693771	0.217168	1.31732	0.397609	0.517806	0.158784
CDJ72359	CDJ72359_R371-R386	R371-R386	amn	AMN_ECOLI	Amp nucleosidase			FALSE	0.150043	0.693771	0.233668	1.41446	0.500252	0.823784	0.158784
CDJ72359	CDJ72359_R369-R386	R369-R386	amn	AMN_ECOLI	Amp nucleosidase			FALSE	0.00105205	0.0168328	0.0794466	617.083	9.26932	2.97796	1.77384
CDJ74384	CDJ74384_K115-K142	K115-K142	ampC	AMPC_ECOLI	Beta-lactamase			FALSE	0.676272	0.676272	0.764049	0.816386	-0.292676	0.169879	0.169879
CDJ74384	CDJ74384_R365-Q377	R365-Q377	ampC	AMPC_ECOLI	Beta-lactamase			FALSE	0.660989	0.676272	0.386214	1.16372	0.218741	0.179806	0.169879
CDJ74384	CDJ74384_K262-R274	K262-R274	ampC	AMPC_ECOLI	Beta-lactamase			FALSE	0.186232	0.279349	0.165858	1.23092	0.299737	0.729945	0.553853
CDJ74384	CDJ74384_K223-K240	K223-K240	ampC	AMPC_ECOLI	Beta-lactamase			FALSE	0.241074	0.309952	0.208122	1.24696	0.318414	0.617849	0.508705
CDJ74384	CDJ74384_K315-R325	K315-R325	ampC	AMPC_ECOLI	Beta-lactamase			FALSE	0.0989752	0.242344	0.12061	1.24788	0.319478	1.00447	0.615568
CDJ74384	CDJ74384_K107-K115	K107-K115	ampC	AMPC_ECOLI	Beta-lactamase			FALSE	0.0241879	0.108846	0.0736098	1.36664	0.450632	1.6164	0.963189
CDJ74384	CDJ74384_A20	A20	ampC	AMPC_ECOLI	Beta-lactamase			TRUE	0.13612	0.245015	0.194838	1.37522	0.459659	0.866079	0.610806
CDJ74384	CDJ74384_R248-K262	R248-K262	ampC	AMPC_ECOLI	Beta-lactamase			FALSE	0.00057713	0.00519417	0.00979672	1.41155	0.497285	3.23873	2.28448
CDJ74384	CDJ74384_K83-R96	K83-R96	ampC	AMPC_ECOLI	Beta-lactamase			FALSE	0.107708	0.242344	0.0983047	1.64921	0.721775	0.967751	0.615568
CDJ70691	CDJ70691_R93-R105	R93-R105	ampD	AMPD_ECOLI	N-acetyl-anhydromuranmyl-l-alanine amidase			FALSE	0.140162	0.829379	0.330392	0.687613	-0.54033	0.853371	0.0812469
CDJ70691	CDJ70691_R138	R138	ampD	AMPD_ECOLI	N-acetyl-anhydromuranmyl-l-alanine amidase			TRUE	0.538318	0.829379	0.518871	0.811681	-0.301016	0.268961	0.0812469
CDJ70691	CDJ70691_R138-K149	R138-K149	ampD	AMPD_ECOLI	N-acetyl-anhydromuranmyl-l-alanine amidase			FALSE	0.465567	0.829379	0.119119	0.924817	-0.11276	0.332018	0.0812469
CDJ70691	CDJ70691_K162-R173	K162-R173	ampD	AMPD_ECOLI	N-acetyl-anhydromuranmyl-l-alanine amidase			FALSE	0.991677	0.991677	0.0606585	0.998677	-0.00190971	0.00362971	0.00362971
CDJ70691	CDJ70691_N35	N35	ampD	AMPD_ECOLI	N-acetyl-anhydromuranmyl-l-alanine amidase			TRUE	0.866148	0.991677	0.444988	1.05173	0.0727707	0.062408	0.00362971
CDJ70691	CDJ70691_R80-R93	R80-R93	ampD	AMPD_ECOLI	N-acetyl-anhydromuranmyl-l-alanine amidase			FALSE	0.552919	0.829379	0.145358	1.08559	0.118481	0.257338	0.0812469
CDJ70848	CDJ70848_K344-R354	K344-R354	ampH	AMPH_ECOLI	Beta-lactam binding protein amph			FALSE	0.147889	0.221834	0.632141	0.543374	-0.879984	0.830064	0.653972
CDJ70848	CDJ70848_R64-R84	R64-R84	ampH	AMPH_ECOLI	Beta-lactam binding protein amph			FALSE	0.410085	0.410085	0.132854	1.08607	0.119118	0.387126	0.387126
CDJ70848	CDJ70848_R121-R144	R121-R144	ampH	AMPH_ECOLI	Beta-lactam binding protein amph			FALSE	0.057805	0.173415	0.135066	1.41776	0.503615	1.23803	0.760913
CDJ72036	CDJ72036_K218-K239	K218-K239	anmK	ANMK_ECOLI	Anhydro-n-acetylmuramic acid kinase			FALSE	0.893549	0.893549	0.388199	1.06441	0.0900575	0.0488814	0.0488814
CDJ72036	CDJ72036_R124-R134	R124-R134	anmK	ANMK_ECOLI	Anhydro-n-acetylmuramic acid kinase			FALSE	0.00934718	0.0186944	0.239916	846.599	9.72554	2.02932	1.72829
CDJ72161	CDJ72161_R263-K277	R263-K277	ansA	ANSA_ECOLI	Asparaginase			FALSE	0.399023	0.97509	0.687217	0.61043	-0.712103	0.399002	0.0109555
CDJ72161	CDJ72161_K251-R263	K251-R263	ansA	ANSA_ECOLI	Asparaginase			FALSE	0.00785551	0.102122	0.0725471	0.737553	-0.439182	2.10483	0.990882
CDJ72161	CDJ72161_K308-R323	K308-R323	ansA	ANSA_ECOLI	Asparaginase			FALSE	0.466535	0.97509	0.51791	0.744593	-0.425476	0.331116	0.0109555
CDJ72161	CDJ72161_R19	R19	ansA	ANSA_ECOLI	Asparaginase			TRUE	0.347517	0.97509	0.326041	0.813004	-0.298666	0.459024	0.0109555
CDJ72161	CDJ72161_K163-R188	K163-R188	ansA	ANSA_ECOLI	Asparaginase			FALSE	0.966552	0.97509	0.204022	0.991716	-0.0120004	0.0147748	0.0109555
CDJ72161	CDJ72161_I217	I217	ansA	ANSA_ECOLI	Asparaginase			TRUE	1	1	0	0	0	0	0
CDJ72161	CDJ72161_R188-R227	R188-R227	ansA	ANSA_ECOLI	Asparaginase			FALSE	0.952526	0.97509	0.238009	1.01464	0.0209737	0.0211231	0.0109555
CDJ72161	CDJ72161_G90	G90	ansA	ANSA_ECOLI	Asparaginase			TRUE	0.785113	0.97509	0.364568	1.07426	0.103339	0.105068	0.0109555
CDJ72161	CDJ72161_A173	A173	ansA	ANSA_ECOLI	Asparaginase			TRUE	0.665204	0.97509	0.183901	1.17286	0.230036	0.177045	0.0109555
CDJ72161	CDJ72161_Y137	Y137	ansA	ANSA_ECOLI	Asparaginase			TRUE	0.494567	0.97509	0.333655	1.19821	0.26088	0.305775	0.0109555
CDJ72161	CDJ72161_M104	M104	ansA	ANSA_ECOLI	Asparaginase			TRUE	0.682752	0.97509	0.522391	1.27062	0.345533	0.165737	0.0109555
CDJ72161	CDJ72161_L313	L313	ansA	ANSA_ECOLI	Asparaginase			TRUE	0.0586211	0.381037	0.166596	1.47735	0.563012	1.23195	0.419033
CDJ73886	CDJ73886_K218-K235	K218-K235	ansB	ANSB_ECOLI	L-asparaginase ii			FALSE	0.00412921	0.0226866	0.114573	0.000571073	-10.774	2.38413	1.64423
CDJ73886	CDJ73886_R217-K229	R217-K229	ansB	ANSB_ECOLI	L-asparaginase ii			FALSE	0.171373	0.202242	0.0906675	0.00137229	-9.5092	0.766059	0.694128
CDJ73886	CDJ73886_K251-K273	K251-K273	ansB	ANSB_ECOLI	L-asparaginase ii			FALSE	0.0241836	0.0526735	0.0902735	0.00330873	-8.23951	1.61648	1.27841
CDJ73886	CDJ73886_S316	S316	ansB	ANSB_ECOLI	L-asparaginase ii			TRUE	0.00961046	0.0310357	0.0813116	0.0438748	-4.51046	2.01726	1.50814
CDJ73886	CDJ73886_K44-K51	K44-K51	ansB	ANSB_ECOLI	L-asparaginase ii			FALSE	0.176962	0.202242	0.0561266	0.100433	-3.3157	0.75212	0.694128
CDJ73886	CDJ73886_R217-K235	R217-K235	ansB	ANSB_ECOLI	L-asparaginase ii			FALSE	0.00416626	0.0226866	0.222606	0.860598	-0.216589	2.38025	1.64423
CDJ73886	CDJ73886_K51-K65	K51-K65	ansB	ANSB_ECOLI	L-asparaginase ii			FALSE	0.0062299	0.024298	0.200841	0.868025	-0.204192	2.20552	1.61443
CDJ73886	CDJ73886_K336-Y348	K336-Y348	ansB	ANSB_ECOLI	L-asparaginase ii			FALSE	0.0794858	0.112215	0.884945	0.896463	-0.157684	1.09971	0.949948
CDJ73886	CDJ73886_R325-Y348	R325-Y348	ansB	ANSB_ECOLI	L-asparaginase ii			FALSE	0.197722	0.215697	0.36861	0.926966	-0.109412	0.703945	0.666157
CDJ73886	CDJ73886_G110	G110	ansB	ANSB_ECOLI	L-asparaginase ii			TRUE	2.54964e-05	0.0010102	0.519745	1.00382	0.00550546	4.59352	2.99559
CDJ73886	CDJ73886_T335	T335	ansB	ANSB_ECOLI	L-asparaginase ii			TRUE	0.000130266	0.00312638	0.24069	1.05289	0.074352	3.88517	2.50496
CDJ73886	CDJ73886_N241	N241	ansB	ANSB_ECOLI	L-asparaginase ii			TRUE	0.0194027	0.0465664	0.48828	1.12825	0.174087	1.71214	1.33193
CDJ73886	CDJ73886_K194-K208	K194-K208	ansB	ANSB_ECOLI	L-asparaginase ii			FALSE	0.00472637	0.0226866	0.3721	1.1484	0.199624	2.32547	1.64423
CDJ73886	CDJ73886_V254	V254	ansB	ANSB_ECOLI	L-asparaginase ii			TRUE	0.0690744	0.103612	0.598909	1.21614	0.282315	1.16068	0.984591
CDJ73886	CDJ73886_L330	L330	ansB	ANSB_ECOLI	L-asparaginase ii			TRUE	0.0330106	0.0582292	0.361051	1.35027	0.433251	1.48135	1.23486
CDJ73886	CDJ73886_K184-K194	K184-K194	ansB	ANSB_ECOLI	L-asparaginase ii			FALSE	0.0363933	0.0582292	0.323387	1.38457	0.469433	1.43898	1.23486
CDJ73886	CDJ73886_A118	A118	ansB	ANSB_ECOLI	L-asparaginase ii			TRUE	0.0151706	0.0404548	0.176291	1.73132	0.79187	1.819	1.39303
CDJ73886	CDJ73886_N153	N153	ansB	ANSB_ECOLI	L-asparaginase ii			TRUE	0.310649	0.324156	1.28163	1.9855	0.989504	0.50773	0.489246
CDJ73886	CDJ73886_K284	K284	ansB	ANSB_ECOLI	L-asparaginase ii			TRUE	0.0353509	0.0582292	0.149448	2.39339	1.25905	1.4516	1.23486
CDJ73886	CDJ73886_L328	L328	ansB	ANSB_ECOLI	L-asparaginase ii			TRUE	0.477758	0.477758	0.812689	2.45911	1.29814	0.320792	0.320792
CDJ73886	CDJ73886_K273-K284	K273-K284	ansB	ANSB_ECOLI	L-asparaginase ii			FALSE	0.162592	0.202242	0.469022	9.16084	3.19548	0.788901	0.694128
CDJ70637	CDJ70637_R117-H125	R117-H125	apaG	APAG_ECOLI	Apag protein			FALSE	0.0381792	0.0763583	0.194865	0.659938	-0.599597	1.41817	1.11714
CDJ70637	CDJ70637_L38	L38	apaG	APAG_ECOLI	Apag protein			TRUE	0.171867	0.171867	0.222725	0.782544	-0.353756	0.764807	0.764807
CDJ70636	CDJ70636_R103-K115	R103-K115	apaH	APAH_ECOLI	Diadenosine tetraphosphatase			FALSE	0.194087	0.604706	0.20941	0.788327	-0.343135	0.712004	0.218456
CDJ70636	CDJ70636_R60-R79	R60-R79	apaH	APAH_ECOLI	Diadenosine tetraphosphatase			FALSE	0.873388	0.873388	0.550743	0.914643	-0.128719	0.058793	0.058793
CDJ70636	CDJ70636_R174-R182	R174-R182	apaH	APAH_ECOLI	Diadenosine tetraphosphatase			FALSE	0.818979	0.873388	0.112749	1.02635	0.037526	0.0867274	0.058793
CDJ70636	CDJ70636_R85-R103	R85-R103	apaH	APAH_ECOLI	Diadenosine tetraphosphatase			FALSE	0.302353	0.604706	0.126443	1.11177	0.152856	0.519486	0.218456
CDJ74289	CDJ74289_K177-R187	K177-R187	aphA	APHA_ECOLI	Acid phosphatase/phosphotransferase			FALSE	0.00103955	0.0249493	0.0896773	0.00108952	-9.84209	2.98315	1.60294
CDJ74289	CDJ74289_R212-Y237	R212-Y237	aphA	APHA_ECOLI	Acid phosphatase/phosphotransferase			FALSE	0.356338	0.750477	0.523012	0.629701	-0.667262	0.448138	0.124662
CDJ74289	CDJ74289_K149-K177	K149-K177	aphA	APHA_ECOLI	Acid phosphatase/phosphotransferase			FALSE	0.227906	0.683717	0.513106	0.664808	-0.588991	0.642245	0.165124
CDJ74289	CDJ74289_R187-R201	R187-R201	aphA	APHA_ECOLI	Acid phosphatase/phosphotransferase			FALSE	0.018242	0.109452	0.130969	0.717526	-0.478897	1.73893	0.960777
CDJ74289	CDJ74289_L24	L24	aphA	APHA_ECOLI	Acid phosphatase/phosphotransferase			TRUE	0.0532416	0.25556	0.0998695	0.807142	-0.309106	1.27375	0.592507
CDJ74289	CDJ74289_I54	I54	aphA	APHA_ECOLI	Acid phosphatase/phosphotransferase			TRUE	0.326788	0.750477	0.313005	0.811434	-0.301454	0.485734	0.124662
CDJ74289	CDJ74289_Q53	Q53	aphA	APHA_ECOLI	Acid phosphatase/phosphotransferase			TRUE	0.273818	0.730182	0.263029	0.815585	-0.294094	0.562538	0.136569
CDJ74289	CDJ74289_R128-R139	R128-R139	aphA	APHA_ECOLI	Acid phosphatase/phosphotransferase			FALSE	0.677621	0.956354	0.447372	0.841354	-0.249214	0.169013	0.0193812
CDJ74289	CDJ74289_S235	S235	aphA	APHA_ECOLI	Acid phosphatase/phosphotransferase			TRUE	0.500318	0.750477	0.348156	0.859119	-0.21907	0.300754	0.124662
CDJ74289	CDJ74289_N215	N215	aphA	APHA_ECOLI	Acid phosphatase/phosphotransferase			TRUE	0.762173	0.956354	0.354015	0.890118	-0.167931	0.117946	0.0193812
CDJ74289	CDJ74289_G228	G228	aphA	APHA_ECOLI	Acid phosphatase/phosphotransferase			TRUE	0.994677	0.999911	0.252951	0.989449	-0.0153022	0.00231775	3.87228e-05
CDJ74289	CDJ74289_G138	G138	aphA	APHA_ECOLI	Acid phosphatase/phosphotransferase			TRUE	0.993316	0.993316	0.536018	0.995682	-0.00624337	0.00291267	0.00291267
CDJ74289	CDJ74289_K85-K104	K85-K104	aphA	APHA_ECOLI	Acid phosphatase/phosphotransferase			FALSE	1	1	0	0	0	0	0
CDJ74289	CDJ74289_K104-K116	K104-K116	aphA	APHA_ECOLI	Acid phosphatase/phosphotransferase			FALSE	1	1	0	0	0	0	0
CDJ74289	CDJ74289_K86-K104	K86-K104	aphA	APHA_ECOLI	Acid phosphatase/phosphotransferase			FALSE	0.83681	0.956354	0.240612	1.03393	0.0481369	0.0773731	0.0193812
CDJ74289	CDJ74289_R212	R212	aphA	APHA_ECOLI	Acid phosphatase/phosphotransferase			TRUE	0.783457	0.956354	0.53043	1.11933	0.162639	0.105985	0.0193812
CDJ74289	CDJ74289_S26	S26	aphA	APHA_ECOLI	Acid phosphatase/phosphotransferase			TRUE	0.396515	0.750477	0.233551	1.16867	0.224865	0.40174	0.124662
CDJ74289	CDJ74289_V51	V51	aphA	APHA_ECOLI	Acid phosphatase/phosphotransferase			TRUE	0.473045	0.750477	0.312449	1.1879	0.248416	0.325098	0.124662
CDJ74289	CDJ74289_Y190	Y190	aphA	APHA_ECOLI	Acid phosphatase/phosphotransferase			TRUE	0.469271	0.750477	0.22617	1.19429	0.256154	0.328576	0.124662
CDJ74289	CDJ74289_D69	D69	aphA	APHA_ECOLI	Acid phosphatase/phosphotransferase			TRUE	0.462555	0.750477	0.291523	1.30194	0.380664	0.334836	0.124662
CDJ74289	CDJ74289_R201	R201	aphA	APHA_ECOLI	Acid phosphatase/phosphotransferase			TRUE	0.175994	0.683717	0.186735	1.39091	0.476033	0.754502	0.165124
CDJ71420	CDJ71420_R169-R181	R169-R181	appA	APPA_ECOLI	Phosphoanhydride phosphorylase			FALSE	0.388552	0.388552	0.352657	0.777207	-0.363629	0.410551	0.410551
CDJ71420	CDJ71420_R289-K298	R289-K298	appA	APPA_ECOLI	Phosphoanhydride phosphorylase			FALSE	0.328834	0.388552	0.226057	1.20922	0.274072	0.483023	0.410551
CDJ70938	CDJ70938_K59-R66	K59-R66	apt	APT_ECOLI	Adenine phosphoribosyltransferase			FALSE	0.409441	0.949027	0.387851	0.101678	-3.29792	0.387809	0.0227215
CDJ70938	CDJ70938_M1-K12	M1-K12	apt	APT_ECOLI	Adenine phosphoribosyltransferase			FALSE	0.0503657	0.259024	0.97841	0.292316	-1.7744	1.29786	0.58666
CDJ70938	CDJ70938_G71	G71	apt	APT_ECOLI	Adenine phosphoribosyltransferase			TRUE	0.245607	0.884186	0.311343	0.775332	-0.367114	0.609759	0.0534564
CDJ70938	CDJ70938_L69	L69	apt	APT_ECOLI	Adenine phosphoribosyltransferase			TRUE	0.625681	0.949027	0.557203	0.781477	-0.355724	0.203647	0.0227215
CDJ70938	CDJ70938_G79	G79	apt	APT_ECOLI	Adenine phosphoribosyltransferase			TRUE	0.483014	0.949027	0.414826	0.80131	-0.319568	0.31604	0.0227215
CDJ70938	CDJ70938_R93-K121	R93-K121	apt	APT_ECOLI	Adenine phosphoribosyltransferase			FALSE	0.547829	0.949027	0.41128	0.854525	-0.226805	0.261355	0.0227215
CDJ70938	CDJ70938_R29-K39	R29-K39	apt	APT_ECOLI	Adenine phosphoribosyltransferase			FALSE	0.206254	0.825017	0.124354	0.867374	-0.205274	0.685597	0.083537
CDJ70938	CDJ70938_G77	G77	apt	APT_ECOLI	Adenine phosphoribosyltransferase			TRUE	0.605424	0.994196	0.315826	0.900866	-0.150616	0.21794	0.00252817
CDJ70938	CDJ70938_R143-R166	R143-R166	apt	APT_ECOLI	Adenine phosphoribosyltransferase			FALSE	0.950053	0.999471	0.823743	0.960124	-0.0587077	0.0222522	0.000229936
CDJ70938	CDJ70938_K16-R29	K16-R29	apt	APT_ECOLI	Adenine phosphoribosyltransferase			FALSE	0.638048	0.949027	0.060258	0.981231	-0.0273356	0.195147	0.0227215
CDJ70938	CDJ70938_K121-K140	K121-K140	apt	APT_ECOLI	Adenine phosphoribosyltransferase			FALSE	0.956233	0.999471	0.334955	0.985627	-0.0208857	0.0194363	0.000229936
CDJ70938	CDJ70938_R29-R51	R29-R51	apt	APT_ECOLI	Adenine phosphoribosyltransferase			FALSE	0.999143	0.999471	0.867975	0.999338	-0.000955899	0.000372383	0.000229936
CDJ70938	CDJ70938_A137	A137	apt	APT_ECOLI	Adenine phosphoribosyltransferase			TRUE	0.999471	0.999471	0.106385	0.999873	-0.000182563	0.000229936	0.000229936
CDJ70938	CDJ70938_L158	L158	apt	APT_ECOLI	Adenine phosphoribosyltransferase			TRUE	1	1	0	0	0	0	0
CDJ70938	CDJ70938_S44	S44	apt	APT_ECOLI	Adenine phosphoribosyltransferase			TRUE	1	1	0	0	0	0	0
CDJ70938	CDJ70938_L177	L177	apt	APT_ECOLI	Adenine phosphoribosyltransferase			TRUE	0.783479	0.949027	0.114239	1.02322	0.0331153	0.105973	0.0227215
CDJ70938	CDJ70938_K39-R51	K39-R51	apt	APT_ECOLI	Adenine phosphoribosyltransferase			FALSE	0.942658	0.999471	0.615456	1.02972	0.0422527	0.0256456	0.000229936
CDJ70938	CDJ70938_Q19	Q19	apt	APT_ECOLI	Adenine phosphoribosyltransferase			TRUE	0.730072	0.949027	0.138786	1.0383	0.0542296	0.136634	0.0227215
CDJ70938	CDJ70938_F28	F28	apt	APT_ECOLI	Adenine phosphoribosyltransferase			TRUE	0.430417	0.949027	0.112478	1.13768	0.186097	0.366111	0.0227215
CDJ70938	CDJ70938_V139	V139	apt	APT_ECOLI	Adenine phosphoribosyltransferase			TRUE	0.626321	0.949027	0.296109	1.16153	0.216032	0.203203	0.0227215
CDJ70938	CDJ70938_S176	S176	apt	APT_ECOLI	Adenine phosphoribosyltransferase			TRUE	0.180928	0.814177	0.123329	1.16631	0.221957	0.742494	0.0892812
CDJ70938	CDJ70938_R144-R166	R144-R166	apt	APT_ECOLI	Adenine phosphoribosyltransferase			FALSE	0.542269	0.949027	0.47555	1.30609	0.385258	0.265785	0.0227215
CDJ70938	CDJ70938_R144-K169	R144-K169	apt	APT_ECOLI	Adenine phosphoribosyltransferase			FALSE	0.70761	0.949027	0.925044	1.30628	0.385468	0.150206	0.0227215
CDJ70938	CDJ70938_A42	A42	apt	APT_ECOLI	Adenine phosphoribosyltransferase			TRUE	0.0828317	0.531451	0.0582815	1.31257	0.39239	1.0818	0.274536
CDJ70938	CDJ70938_A115	A115	apt	APT_ECOLI	Adenine phosphoribosyltransferase			TRUE	0.0515722	0.45466	0.787711	1.34961	0.432545	1.28758	0.342314
CDJ70938	CDJ70938_R29	R29	apt	APT_ECOLI	Adenine phosphoribosyltransferase			TRUE	0.631011	0.949027	0.601973	1.44611	0.532176	0.199963	0.0227215
CDJ70938	CDJ70938_F154	F154	apt	APT_ECOLI	Adenine phosphoribosyltransferase			TRUE	0.0454914	0.45466	0.266537	4.69206	2.23022	1.34207	0.342314
CDJ70646	CDJ70646_R174	R174	araA	ARAA_ECOLI	L-arabinose isomerase			TRUE	0.228913	0.228913	0.190179	0.669641	-0.578541	0.64033	0.64033
CDJ70646	CDJ70646_K47-R65	K47-R65	araA	ARAA_ECOLI	L-arabinose isomerase			FALSE	0.0332286	0.0664573	0.469173	423.583	8.7265	1.47849	1.17746
CDJ74612	CDJ74612_L170	L170	arcA	ARCA_ECOLI	Two-component response regulator			TRUE	0.288138	0.507853	1.37386	0.335046	-1.57757	0.540399	0.294262
CDJ74612	CDJ74612_M1-R16	M1-R16	arcA	ARCA_ECOLI	Two-component response regulator			FALSE	0.285172	0.507853	0.360928	0.768706	-0.379497	0.544894	0.294262
CDJ74612	CDJ74612_I6	I6	arcA	ARCA_ECOLI	Two-component response regulator			TRUE	0.273366	0.507853	0.283017	0.787081	-0.345416	0.563256	0.294262
CDJ74612	CDJ74612_R199-R206	R199-R206	arcA	ARCA_ECOLI	Two-component response regulator			FALSE	0.0683216	0.454169	0.127023	0.790533	-0.339103	1.16544	0.342782
CDJ74612	CDJ74612_R149-R163	R149-R163	arcA	ARCA_ECOLI	Two-component response regulator			FALSE	0.271475	0.507853	0.26117	0.80878	-0.306181	0.566271	0.294262
CDJ74612	CDJ74612_K60-R67	K60-R67	arcA	ARCA_ECOLI	Two-component response regulator			FALSE	0.461939	0.718573	0.136281	0.933516	-0.0992531	0.335415	0.143529
CDJ74612	CDJ74612_I225	I225	arcA	ARCA_ECOLI	Two-component response regulator			TRUE	0.606075	0.848505	0.119576	0.94678	-0.0788984	0.217473	0.0713454
CDJ74612	CDJ74612_K138	K138	arcA	ARCA_ECOLI	Two-component response regulator			TRUE	0.861171	0.926183	0.330256	0.960761	-0.0577511	0.0649108	0.0333034
CDJ74612	CDJ74612_R120-R132	R120-R132	arcA	ARCA_ECOLI	Two-component response regulator			FALSE	0.926183	0.926183	0.300264	0.977319	-0.0330991	0.0333034	0.0333034
CDJ74612	CDJ74612_R83-R108	R83-R108	arcA	ARCA_ECOLI	Two-component response regulator			FALSE	0.673208	0.856811	0.18778	1.05972	0.0836767	0.17185	0.0671151
CDJ74612	CDJ74612_D54	D54	arcA	ARCA_ECOLI	Two-component response regulator			TRUE	0.863775	0.926183	0.476322	1.10221	0.140393	0.0635995	0.0333034
CDJ74612	CDJ74612_I8	I8	arcA	ARCA_ECOLI	Two-component response regulator			TRUE	0.097322	0.454169	0.191584	1.48841	0.573767	1.01179	0.342782
CDJ74612	CDJ74612_E94	E94	arcA	ARCA_ECOLI	Two-component response regulator			TRUE	0.00860068	0.124432	0.235471	1902.98	10.894	2.06547	0.905068
CDJ73653	CDJ73653_K680-K691	K680-K691	arcB	ARCB_ECOLI	Aerobic respiration control sensor protein arcb			FALSE	0.0106445	0.0319334	0.0613544	0.684441	-0.547002	1.97288	1.49576
CDJ73653	CDJ73653_I471	I471	arcB	ARCB_ECOLI	Aerobic respiration control sensor protein arcb			TRUE	0.0813648	0.122047	0.164193	0.782331	-0.354149	1.08956	0.913472
CDJ73653	CDJ73653_S651	S651	arcB	ARCB_ECOLI	Aerobic respiration control sensor protein arcb			TRUE	0.499023	0.499023	0.935711	1.79292	0.842308	0.30188	0.30188
CDJ73514	CDJ73514_G339	G339	argD	ARGD_ECOLI	Bifunctional n-succinyldiaminopimelate-aminotransferase/ acetylornithine transaminase protein			TRUE	0.70995	0.833139	0.107806	0.955037	-0.0663718	0.148772	0.0792825
CDJ73514	CDJ73514_T12	T12	argD	ARGD_ECOLI	Bifunctional n-succinyldiaminopimelate-aminotransferase/ acetylornithine transaminase protein			TRUE	1	1	0	0	0	0	0
CDJ73514	CDJ73514_K324-R336	K324-R336	argD	ARGD_ECOLI	Bifunctional n-succinyldiaminopimelate-aminotransferase/ acetylornithine transaminase protein			FALSE	0.833139	0.833139	0.295633	1.04259	0.0601726	0.0792825	0.0792825
CDJ73514	CDJ73514_K156-K180	K156-K180	argD	ARGD_ECOLI	Bifunctional n-succinyldiaminopimelate-aminotransferase/ acetylornithine transaminase protein			FALSE	0.503972	0.833139	0.088754	1.0658	0.091941	0.297594	0.0792825
CDJ73514	CDJ73514_M1-R10	M1-R10	argD	ARGD_ECOLI	Bifunctional n-succinyldiaminopimelate-aminotransferase/ acetylornithine transaminase protein			FALSE	0.760187	0.833139	0.393853	1.08629	0.119412	0.11908	0.0792825
CDJ73514	CDJ73514_A293	A293	argD	ARGD_ECOLI	Bifunctional n-succinyldiaminopimelate-aminotransferase/ acetylornithine transaminase protein			TRUE	0.723955	0.833139	0.469989	1.12386	0.168468	0.140289	0.0792825
CDJ73514	CDJ73514_R10-R35	R10-R35	argD	ARGD_ECOLI	Bifunctional n-succinyldiaminopimelate-aminotransferase/ acetylornithine transaminase protein			FALSE	0.306017	0.816044	0.011759	1.3118	0.391545	0.514255	0.0882864
CDJ72943	CDJ72943_K2-R13	K2-R13	argE	ARGE_ECOLI	Acetylornithine deacetylase			FALSE	0.272044	0.68011	0.321451	0.783543	-0.351916	0.565361	0.167421
CDJ72943	CDJ72943_K44-R59	K44-R59	argE	ARGE_ECOLI	Acetylornithine deacetylase			FALSE	0.236045	0.68011	0.12794	0.805601	-0.311863	0.627005	0.167421
CDJ72943	CDJ72943_K114-R125	K114-R125	argE	ARGE_ECOLI	Acetylornithine deacetylase			FALSE	0.936538	0.936538	0.756433	0.962209	-0.0555772	0.0284746	0.0284746
CDJ72943	CDJ72943_K324-R364	K324-R364	argE	ARGE_ECOLI	Acetylornithine deacetylase			FALSE	0.714668	0.794076	0.137806	1.1304	0.176839	0.145896	0.100138
CDJ72943	CDJ72943_R292-K319	R292-K319	argE	ARGE_ECOLI	Acetylornithine deacetylase			FALSE	0.0564796	0.564796	0.079298	1.18408	0.243766	1.24811	0.248109
CDJ72943	CDJ72943_Q218	Q218	argE	ARGE_ECOLI	Acetylornithine deacetylase			TRUE	0.548287	0.766022	0.410294	1.20458	0.26853	0.260992	0.115759
CDJ72943	CDJ72943_R152-R177	R152-R177	argE	ARGE_ECOLI	Acetylornithine deacetylase			FALSE	0.402825	0.766022	0.366465	1.2999	0.378401	0.394884	0.115759
CDJ72943	CDJ72943_C381	C381	argE	ARGE_ECOLI	Acetylornithine deacetylase			TRUE	0.612818	0.766022	0.534766	1.34703	0.429784	0.212669	0.115759
CDJ72943	CDJ72943_A159	A159	argE	ARGE_ECOLI	Acetylornithine deacetylase			TRUE	0.575322	0.766022	0.648418	1.43069	0.516709	0.240089	0.115759
CDJ72943	CDJ72943_A40	A40	argE	ARGE_ECOLI	Acetylornithine deacetylase			TRUE	0.261434	0.68011	0.657923	2.39603	1.26065	0.582637	0.167421
CDJ73690	CDJ73690_K215-K224	K215-K224	argG	ARGG_ECOLI	Argininosuccinate synthase			FALSE	0.385804	0.626931	0.68286	0.607304	-0.71951	0.413633	0.20278
CDJ73690	CDJ73690_E390	E390	argG	ARGG_ECOLI	Argininosuccinate synthase			TRUE	0.0628518	0.514858	0.161781	0.747352	-0.42014	1.20168	0.288313
CDJ73690	CDJ73690_K205-K215	K205-K215	argG	ARGG_ECOLI	Argininosuccinate synthase			FALSE	0.152384	0.514858	0.224458	0.777193	-0.363655	0.817061	0.288313
CDJ73690	CDJ73690_K224-R240	K224-R240	argG	ARGG_ECOLI	Argininosuccinate synthase			FALSE	0.118146	0.514858	0.171019	0.78165	-0.355406	0.92758	0.288313
CDJ73690	CDJ73690_R289-R306	R289-R306	argG	ARGG_ECOLI	Argininosuccinate synthase			FALSE	0.832654	0.927851	0.816754	0.849345	-0.235577	0.0795356	0.0325218
CDJ73690	CDJ73690_G310	G310	argG	ARGG_ECOLI	Argininosuccinate synthase			TRUE	0.6426	0.83538	0.291213	0.916598	-0.125638	0.192059	0.0781159
CDJ73690	CDJ73690_H91	H91	argG	ARGG_ECOLI	Argininosuccinate synthase			TRUE	0.894534	0.927851	0.197927	0.973345	-0.0389772	0.048403	0.0325218
CDJ73690	CDJ73690_C87	C87	argG	ARGG_ECOLI	Argininosuccinate synthase			TRUE	0.927851	0.927851	0.263296	1.01619	0.0231755	0.0325218	0.0325218
CDJ73690	CDJ73690_N44	N44	argG	ARGG_ECOLI	Argininosuccinate synthase			TRUE	0.158418	0.514858	0.0569243	1.0863	0.119427	0.800196	0.288313
CDJ73690	CDJ73690_L158	L158	argG	ARGG_ECOLI	Argininosuccinate synthase			TRUE	0.511655	0.739057	0.179187	1.13777	0.186212	0.291023	0.131322
CDJ73690	CDJ73690_N374	N374	argG	ARGG_ECOLI	Argininosuccinate synthase			TRUE	0.248727	0.727886	0.228761	1.16872	0.224925	0.604276	0.137937
CDJ73690	CDJ73690_R306-R325	R306-R325	argG	ARGG_ECOLI	Argininosuccinate synthase			FALSE	0.355066	0.626931	0.201696	1.1949	0.256885	0.44969	0.20278
CDJ72940	CDJ72940_M1-R7	M1-R7	argH	ARGH_ECOLI	Argininosuccinate lyase			FALSE	0.00787165	0.0787165	0.374798	0.29201	-1.77591	2.10393	1.10393
CDJ72940	CDJ72940_K122-R133	K122-R133	argH	ARGH_ECOLI	Argininosuccinate lyase			FALSE	0.128895	0.271345	0.424654	0.59612	-0.746325	0.889764	0.566477
CDJ72940	CDJ72940_A367	A367	argH	ARGH_ECOLI	Argininosuccinate lyase			TRUE	0.588994	0.654437	0.156984	0.670716	-0.576227	0.229889	0.184132
CDJ72940	CDJ72940_K91-K102	K91-K102	argH	ARGH_ECOLI	Argininosuccinate lyase			FALSE	0.242482	0.346403	0.337667	0.757619	-0.400455	0.615321	0.460419
CDJ72940	CDJ72940_R15-R24	R15-R24	argH	ARGH_ECOLI	Argininosuccinate lyase			FALSE	0.110281	0.271345	0.0262462	0.8121	-0.30027	0.957499	0.566477
CDJ72940	CDJ72940_K91-K101	K91-K101	argH	ARGH_ECOLI	Argininosuccinate lyase			FALSE	0.114505	0.271345	0.0581388	0.922626	-0.116183	0.941175	0.566477
CDJ72940	CDJ72940_Q75	Q75	argH	ARGH_ECOLI	Argininosuccinate lyase			TRUE	0.838937	0.838937	0.291142	1.05152	0.0724804	0.0762704	0.0762704
CDJ72940	CDJ72940_A395	A395	argH	ARGH_ECOLI	Argininosuccinate lyase			TRUE	0.335747	0.419684	0.0100495	1.14841	0.199639	0.473988	0.377078
CDJ72940	CDJ72940_A343	A343	argH	ARGH_ECOLI	Argininosuccinate lyase			TRUE	0.217152	0.346403	0.202375	1.28247	0.358922	0.663236	0.460419
CDJ72940	CDJ72940_S414	S414	argH	ARGH_ECOLI	Argininosuccinate lyase			TRUE	0.135673	0.271345	0.176861	1.59	0.669024	0.867507	0.566477
CDJ74479	CDJ74479_K11-K29	K11-K29	argI	ARGI_ECOLI	Ornithine carbamoyltransferase subunit i			FALSE	0.20953	0.20953	0.320378	1.52545	0.609234	0.678753	0.678753
CDJ73926	CDJ73926_D195	D195	argP	ARGP_ECOLI	Chromosome replication initiation inhibitor protein			TRUE	0.300502	0.450754	0.77635	0.468747	-1.09312	0.522152	0.346061
CDJ73926	CDJ73926_V167	V167	argP	ARGP_ECOLI	Chromosome replication initiation inhibitor protein			TRUE	0.556449	0.556449	0.650595	1.47872	0.564353	0.254574	0.254574
CDJ73926	CDJ73926_A96	A96	argP	ARGP_ECOLI	Chromosome replication initiation inhibitor protein			TRUE	0.0255013	0.0765039	0.154534	2.14944	1.10396	1.59344	1.11632
CDJ73627	CDJ73627_Q34	Q34	argR	ARGR_ECOLI	Arginine repressor			TRUE	1	1	0	0	0	0	0
CDJ73627	CDJ73627_R110-K142	R110-K142	argR	ARGR_ECOLI	Arginine repressor			FALSE	0.891971	0.891971	0.63057	1.07313	0.101822	0.0496491	0.0496491
CDJ73627	CDJ73627_K117-K142	K117-K142	argR	ARGR_ECOLI	Arginine repressor			FALSE	0.63191	0.758292	0.324088	1.17524	0.232961	0.199345	0.120164
CDJ73627	CDJ73627_G120	G120	argR	ARGR_ECOLI	Arginine repressor			TRUE	0.241359	0.362039	0.223144	1.26456	0.338634	0.617336	0.441245
CDJ73627	CDJ73627_L33	L33	argR	ARGR_ECOLI	Arginine repressor			TRUE	0.00073936	0.00443616	0.0347493	1.38036	0.465046	3.13114	2.35299
CDJ72271	CDJ72271_K197-R209	K197-R209	argS	ARGS_ECOLI	Arginyl-trna synthetase			FALSE	0.043826	0.594978	0.673312	0.292618	-1.77291	1.35827	0.225499
CDJ72271	CDJ72271_K322-R332	K322-R332	argS	ARGS_ECOLI	Arginyl-trna synthetase			FALSE	0.386834	0.881981	1.07473	0.478768	-1.0626	0.412475	0.0545406
CDJ72271	CDJ72271_M15	M15	argS	ARGS_ECOLI	Arginyl-trna synthetase			TRUE	0.0846153	0.535897	0.51661	0.513354	-0.961973	1.07255	0.270919
CDJ72271	CDJ72271_R104-K112	R104-K112	argS	ARGS_ECOLI	Arginyl-trna synthetase			FALSE	0.601407	0.910057	1.30768	0.600482	-0.735806	0.220832	0.0409315
CDJ72271	CDJ72271_M1-K10	M1-K10	argS	ARGS_ECOLI	Arginyl-trna synthetase			FALSE	0.538521	0.910057	0.755154	0.671706	-0.574099	0.268797	0.0409315
CDJ72271	CDJ72271_R155-K175	R155-K175	argS	ARGS_ECOLI	Arginyl-trna synthetase			FALSE	0.255423	0.817387	0.37627	0.744779	-0.425115	0.59274	0.0875722
CDJ72271	CDJ72271_R144-K152	R144-K152	argS	ARGS_ECOLI	Arginyl-trna synthetase			FALSE	0.189623	0.776533	0.0415215	0.834711	-0.260651	0.722109	0.10984
CDJ72271	CDJ72271_K275-K293	K275-K293	argS	ARGS_ECOLI	Arginyl-trna synthetase			FALSE	0.535498	0.910057	0.345676	0.871048	-0.199176	0.271242	0.0409315
CDJ72271	CDJ72271_K419-K430	K419-K430	argS	ARGS_ECOLI	Arginyl-trna synthetase			FALSE	0.543059	0.910057	0.186377	0.877389	-0.188711	0.265153	0.0409315
CDJ72271	CDJ72271_R252-K273	R252-K273	argS	ARGS_ECOLI	Arginyl-trna synthetase			FALSE	0.771128	0.934274	0.0233479	0.891607	-0.16552	0.112874	0.0295257
CDJ72271	CDJ72271_K307-K322	K307-K322	argS	ARGS_ECOLI	Arginyl-trna synthetase			FALSE	0.901225	0.963362	0.667233	0.930633	-0.103715	0.0451667	0.0162105
CDJ72271	CDJ72271_D525	D525	argS	ARGS_ECOLI	Arginyl-trna synthetase			TRUE	0.897911	0.963362	0.660643	0.946081	-0.0799646	0.0467668	0.0162105
CDJ72271	CDJ72271_R472-R492	R472-R492	argS	ARGS_ECOLI	Arginyl-trna synthetase			FALSE	0.319026	0.859542	0.00364925	0.96977	-0.0442858	0.496174	0.0657327
CDJ72271	CDJ72271_R332-R340	R332-R340	argS	ARGS_ECOLI	Arginyl-trna synthetase			FALSE	0.787185	0.934274	0.0895777	0.970777	-0.0427885	0.103923	0.0295257
CDJ72271	CDJ72271_R551-K560	R551-K560	argS	ARGS_ECOLI	Arginyl-trna synthetase			FALSE	0.63215	0.923912	0.0726342	0.977076	-0.0334567	0.19918	0.0343696
CDJ72271	CDJ72271_R403-K419	R403-K419	argS	ARGS_ECOLI	Arginyl-trna synthetase			FALSE	0.983716	0.991083	0.425109	0.991914	-0.0117131	0.00713019	0.00388983
CDJ72271	CDJ72271_A278	A278	argS	ARGS_ECOLI	Arginyl-trna synthetase			TRUE	1	1	0	0	0	0	0
CDJ72271	CDJ72271_K563-M577	K563-M577	argS	ARGS_ECOLI	Arginyl-trna synthetase			FALSE	1	1	0	0	0	0	0
CDJ72271	CDJ72271_R403-K430	R403-K430	argS	ARGS_ECOLI	Arginyl-trna synthetase			FALSE	1	1	0	0	0	0	0
CDJ72271	CDJ72271_R472-R489	R472-R489	argS	ARGS_ECOLI	Arginyl-trna synthetase			FALSE	0.912659	0.963362	0.175359	1.01457	0.0208725	0.0396916	0.0162105
CDJ72271	CDJ72271_G43	G43	argS	ARGS_ECOLI	Arginyl-trna synthetase			TRUE	0.930038	0.963858	0.160254	1.02778	0.039526	0.0314991	0.0159869
CDJ72271	CDJ72271_K473-R492	K473-R492	argS	ARGS_ECOLI	Arginyl-trna synthetase			FALSE	0.871317	0.963362	0.254794	1.02873	0.0408587	0.059824	0.0162105
CDJ72271	CDJ72271_K563-R576	K563-R576	argS	ARGS_ECOLI	Arginyl-trna synthetase			FALSE	0.803091	0.934274	0.296015	1.0566	0.0794346	0.0952355	0.0295257
CDJ72271	CDJ72271_A18	A18	argS	ARGS_ECOLI	Arginyl-trna synthetase			TRUE	0.776059	0.934274	0.230639	1.0591	0.0828411	0.110105	0.0295257
CDJ72271	CDJ72271_G528	G528	argS	ARGS_ECOLI	Arginyl-trna synthetase			TRUE	0.166678	0.776533	0.0504825	1.06662	0.0930457	0.778123	0.10984
CDJ72271	CDJ72271_R104-K126	R104-K126	argS	ARGS_ECOLI	Arginyl-trna synthetase			FALSE	0.53913	0.910057	0.096534	1.07303	0.101691	0.268306	0.0409315
CDJ72271	CDJ72271_K175-R194	K175-R194	argS	ARGS_ECOLI	Arginyl-trna synthetase			FALSE	0.819539	0.934274	0.428952	1.0746	0.103803	0.0864305	0.0295257
CDJ72271	CDJ72271_R134-R144	R134-R144	argS	ARGS_ECOLI	Arginyl-trna synthetase			FALSE	0.411726	0.902629	0.108162	1.07605	0.105745	0.385392	0.0444906
CDJ72271	CDJ72271_K216-R225	K216-R225	argS	ARGS_ECOLI	Arginyl-trna synthetase			FALSE	0.606704	0.910057	0.0906798	1.08459	0.117153	0.217023	0.0409315
CDJ72271	CDJ72271_K112-K126	K112-K126	argS	ARGS_ECOLI	Arginyl-trna synthetase			FALSE	0.269833	0.817387	0.110437	1.10653	0.14604	0.568905	0.0875722
CDJ72271	CDJ72271_Y534	Y534	argS	ARGS_ECOLI	Arginyl-trna synthetase			TRUE	0.814334	0.934274	0.49018	1.11074	0.151519	0.0891972	0.0295257
CDJ72271	CDJ72271_G19	G19	argS	ARGS_ECOLI	Arginyl-trna synthetase			TRUE	0.529008	0.910057	0.113278	1.14414	0.194261	0.276538	0.0409315
CDJ72271	CDJ72271_L87	L87	argS	ARGS_ECOLI	Arginyl-trna synthetase			TRUE	0.581234	0.991237	0.454495	1.14545	0.195915	0.235649	0.0038227
CDJ72271	CDJ72271_K198-R209	K198-R209	argS	ARGS_ECOLI	Arginyl-trna synthetase			FALSE	0.0292834	0.333831	0.0454957	1.17662	0.234643	1.53338	0.476473
CDJ72271	CDJ72271_K389-R400	K389-R400	argS	ARGS_ECOLI	Arginyl-trna synthetase			FALSE	0.0518016	0.369087	0.0703453	1.20691	0.271314	1.28566	0.432872
CDJ72271	CDJ72271_R56-K74	R56-K74	argS	ARGS_ECOLI	Arginyl-trna synthetase			FALSE	0.1268	0.722758	0.146132	1.25228	0.324558	0.896882	0.141007
CDJ72271	CDJ72271_I85	I85	argS	ARGS_ECOLI	Arginyl-trna synthetase			TRUE	0.650206	0.993872	0.46085	1.25504	0.327731	0.186949	0.00266935
CDJ72271	CDJ72271_L523	L523	argS	ARGS_ECOLI	Arginyl-trna synthetase			TRUE	0.546917	0.910057	0.379128	1.27011	0.34495	0.262078	0.0409315
CDJ72271	CDJ72271_E475	E475	argS	ARGS_ECOLI	Arginyl-trna synthetase			TRUE	0.204351	0.776533	0.210122	1.29937	0.377817	0.689624	0.10984
CDJ72271	CDJ72271_T573	T573	argS	ARGS_ECOLI	Arginyl-trna synthetase			TRUE	0.184502	0.776533	0.0240054	1.33163	0.413189	0.733999	0.10984
CDJ72271	CDJ72271_K275-K295	K275-K295	argS	ARGS_ECOLI	Arginyl-trna synthetase			FALSE	0.219267	0.781138	0.245522	1.33204	0.413639	0.659027	0.107273
CDJ72271	CDJ72271_S531	S531	argS	ARGS_ECOLI	Arginyl-trna synthetase			TRUE	0.657631	0.934274	0.640097	1.35546	0.438778	0.182018	0.0295257
CDJ72271	CDJ72271_E76	E76	argS	ARGS_ECOLI	Arginyl-trna synthetase			TRUE	0.331753	0.859542	0.0104423	1.61372	0.690387	0.479185	0.0657327
CDJ72271	CDJ72271_R324-R340	R324-R340	argS	ARGS_ECOLI	Arginyl-trna synthetase			FALSE	0.00284512	0.162172	0.023921	1.6978	0.763665	2.5459	0.790024
CDJ72271	CDJ72271_R332	R332	argS	ARGS_ECOLI	Arginyl-trna synthetase			TRUE	0.1198	0.702336	0.578457	1.88956	0.918047	0.921545	0.153455
CDJ72271	CDJ72271_K74-R104	K74-R104	argS	ARGS_ECOLI	Arginyl-trna synthetase			FALSE	0.359557	0.881981	0.801183	2.2139	1.14659	0.444232	0.0545406
CDJ72271	CDJ72271_I137	I137	argS	ARGS_ECOLI	Arginyl-trna synthetase			TRUE	0.0483847	0.369087	0.581224	839.165	9.71281	1.31529	0.432872
CDJ72271	CDJ72271_K322-R340	K322-R340	argS	ARGS_ECOLI	Arginyl-trna synthetase			FALSE	0.00793701	0.226205	0.22074	1794.69	10.8095	2.10034	0.645498
CDJ72665	CDJ72665_K120-K132	K120-K132	argT	ARGT_ECOLI	Lysine/arginine/ornithine transporter subunit			FALSE	0.0271432	0.217145	0.134925	0.708413	-0.497337	1.56634	0.663249
CDJ72665	CDJ72665_R29-K42	R29-K42	argT	ARGT_ECOLI	Lysine/arginine/ornithine transporter subunit			FALSE	0.0879811	0.234616	0.239619	0.716003	-0.481962	1.05561	0.629642
CDJ72665	CDJ72665_A163	A163	argT	ARGT_ECOLI	Lysine/arginine/ornithine transporter subunit			TRUE	0.0628379	0.234616	0.171695	0.726449	-0.461066	1.20178	0.629642
CDJ72665	CDJ72665_K251-D260	K251-D260	argT	ARGT_ECOLI	Lysine/arginine/ornithine transporter subunit			FALSE	0.237931	0.344527	0.30897	0.75837	-0.399026	0.623549	0.462777
CDJ72665	CDJ72665_A173	A173	argT	ARGT_ECOLI	Lysine/arginine/ornithine transporter subunit			TRUE	0.19597	0.344527	0.205017	0.815587	-0.29409	0.707811	0.462777
CDJ72665	CDJ72665_K250-D260	K250-D260	argT	ARGT_ECOLI	Lysine/arginine/ornithine transporter subunit			FALSE	0.258395	0.344527	0.0355723	0.948954	-0.0755905	0.587716	0.462777
CDJ72665	CDJ72665_D113	D113	argT	ARGT_ECOLI	Lysine/arginine/ornithine transporter subunit			TRUE	0.505968	0.505968	0.283461	1.16122	0.215643	0.295877	0.295877
CDJ72665	CDJ72665_K134-R153	K134-R153	argT	ARGT_ECOLI	Lysine/arginine/ornithine transporter subunit			FALSE	0.324131	0.370436	0.420026	1.47093	0.556728	0.489279	0.431287
CDJ71348	CDJ71348_G86	G86	aroA	AROA_ECOLI	3-phosphoshikimate 1-carboxyvinyltransferase			TRUE	0.191302	0.866253	0.634355	0.50326	-0.990625	0.718281	0.0623552
CDJ71348	CDJ71348_R27-K38	R27-K38	aroA	AROA_ECOLI	3-phosphoshikimate 1-carboxyvinyltransferase			FALSE	0.68409	0.866253	0.68593	0.781018	-0.356573	0.164887	0.0623552
CDJ71348	CDJ71348_W289	W289	aroA	AROA_ECOLI	3-phosphoshikimate 1-carboxyvinyltransferase			TRUE	0.333159	0.866253	0.234911	0.796258	-0.328691	0.477348	0.0623552
CDJ71348	CDJ71348_R11-K22	R11-K22	aroA	AROA_ECOLI	3-phosphoshikimate 1-carboxyvinyltransferase			FALSE	0.109818	0.866253	0.0165643	0.866022	-0.207524	0.959326	0.0623552
CDJ71348	CDJ71348_K122-R134	K122-R134	aroA	AROA_ECOLI	3-phosphoshikimate 1-carboxyvinyltransferase			FALSE	0.326193	0.866253	0.117242	0.867793	-0.204577	0.486525	0.0623552
CDJ71348	CDJ71348_K139-R152	K139-R152	aroA	AROA_ECOLI	3-phosphoshikimate 1-carboxyvinyltransferase			FALSE	0.302242	0.866253	0.0732413	0.885655	-0.175184	0.519646	0.0623552
CDJ71348	CDJ71348_G61	G61	aroA	AROA_ECOLI	3-phosphoshikimate 1-carboxyvinyltransferase			TRUE	0.223634	0.866253	0.10132	0.909153	-0.137405	0.650463	0.0623552
CDJ71348	CDJ71348_V394	V394	aroA	AROA_ECOLI	3-phosphoshikimate 1-carboxyvinyltransferase			TRUE	0.550417	0.866253	0.107805	0.913358	-0.130747	0.259308	0.0623552
CDJ71348	CDJ71348_R353-R367	R353-R367	aroA	AROA_ECOLI	3-phosphoshikimate 1-carboxyvinyltransferase			FALSE	0.388886	0.866253	0.0800744	0.929412	-0.10561	0.410178	0.0623552
CDJ71348	CDJ71348_R120-R134	R120-R134	aroA	AROA_ECOLI	3-phosphoshikimate 1-carboxyvinyltransferase			FALSE	0.723553	0.866253	0.237601	0.945707	-0.0805355	0.14053	0.0623552
CDJ71348	CDJ71348_K411-R422	K411-R422	aroA	AROA_ECOLI	3-phosphoshikimate 1-carboxyvinyltransferase			FALSE	0.635591	0.866253	0.125461	0.952563	-0.0701139	0.196822	0.0623552
CDJ71348	CDJ71348_M1-R11	M1-R11	aroA	AROA_ECOLI	3-phosphoshikimate 1-carboxyvinyltransferase			FALSE	0.945983	0.945983	0.343188	1.01546	0.0221353	0.0241168	0.0241168
CDJ71348	CDJ71348_K38-R51	K38-R51	aroA	AROA_ECOLI	3-phosphoshikimate 1-carboxyvinyltransferase			FALSE	0.489237	0.866253	0.045898	1.02437	0.0347407	0.310481	0.0623552
CDJ71348	CDJ71348_S392	S392	aroA	AROA_ECOLI	3-phosphoshikimate 1-carboxyvinyltransferase			TRUE	0.813921	0.896446	0.171589	1.02823	0.0401604	0.0894177	0.047476
CDJ71348	CDJ71348_A105	A105	aroA	AROA_ECOLI	3-phosphoshikimate 1-carboxyvinyltransferase			TRUE	0.849264	0.896446	0.379206	1.07828	0.108727	0.0709571	0.047476
CDJ71348	CDJ71348_L177	L177	aroA	AROA_ECOLI	3-phosphoshikimate 1-carboxyvinyltransferase			TRUE	0.729476	0.866253	0.510044	1.20355	0.267299	0.136989	0.0623552
CDJ71348	CDJ71348_Y142	Y142	aroA	AROA_ECOLI	3-phosphoshikimate 1-carboxyvinyltransferase			TRUE	0.705475	0.866253	0.702594	1.21486	0.280785	0.151518	0.0623552
CDJ71348	CDJ71348_C107	C107	aroA	AROA_ECOLI	3-phosphoshikimate 1-carboxyvinyltransferase			TRUE	0.487855	0.866253	0.266509	1.31071	0.390347	0.311709	0.0623552
CDJ71348	CDJ71348_T179	T179	aroA	AROA_ECOLI	3-phosphoshikimate 1-carboxyvinyltransferase			TRUE	0.529648	0.866253	0.427062	1.32667	0.407805	0.276013	0.0623552
CDJ73485	CDJ73485_R11-K32	R11-K32	aroB	AROB_ECOLI	3-dehydroquinate synthase			FALSE	0.6342	0.955657	0.618826	0.749777	-0.415467	0.197774	0.0196979
CDJ73485	CDJ73485_R308-R321	R308-R321	aroB	AROB_ECOLI	3-dehydroquinate synthase			FALSE	0.371886	0.955657	0.405794	0.78901	-0.341885	0.42959	0.0196979
CDJ73485	CDJ73485_R3-R11	R3-R11	aroB	AROB_ECOLI	3-dehydroquinate synthase			FALSE	0.566391	0.955657	0.207932	0.850476	-0.233657	0.246883	0.0196979
CDJ73485	CDJ73485_L132	L132	aroB	AROB_ECOLI	3-dehydroquinate synthase			TRUE	0.75106	0.955657	0.468494	0.874902	-0.192806	0.124326	0.0196979
CDJ73485	CDJ73485_A79	A79	aroB	AROB_ECOLI	3-dehydroquinate synthase			TRUE	0.874647	0.955657	0.428969	0.936184	-0.0951362	0.058167	0.0196979
CDJ73485	CDJ73485_R331-K340	R331-K340	aroB	AROB_ECOLI	3-dehydroquinate synthase			FALSE	0.865689	0.955657	0.0663913	0.98553	-0.0210284	0.0626381	0.0196979
CDJ73485	CDJ73485_R54-K76	R54-K76	aroB	AROB_ECOLI	3-dehydroquinate synthase			FALSE	0.955657	0.955657	0.294342	0.987585	-0.0180235	0.0196979	0.0196979
CDJ73485	CDJ73485_A355	A355	aroB	AROB_ECOLI	3-dehydroquinate synthase			TRUE	0.947671	0.955657	0.124794	0.994614	-0.00779202	0.0233424	0.0196979
CDJ73485	CDJ73485_R123-K142	R123-K142	aroB	AROB_ECOLI	3-dehydroquinate synthase			FALSE	1	1	0	0	0	0	0
CDJ73485	CDJ73485_G61	G61	aroB	AROB_ECOLI	3-dehydroquinate synthase			TRUE	0.589322	0.955657	0.20272	1.15175	0.203822	0.229647	0.0196979
CDJ73485	CDJ73485_G250	G250	aroB	AROB_ECOLI	3-dehydroquinate synthase			TRUE	0.598863	0.955657	0.388428	1.16239	0.217093	0.222673	0.0196979
CDJ73485	CDJ73485_R176-K187	R176-K187	aroB	AROB_ECOLI	3-dehydroquinate synthase			FALSE	0.556133	0.955657	0.362572	1.269	0.343687	0.254821	0.0196979
CDJ73485	CDJ73485_K76-R95	K76-R95	aroB	AROB_ECOLI	3-dehydroquinate synthase			FALSE	0.512642	0.955657	0.369099	1.27754	0.353371	0.290186	0.0196979
CDJ73485	CDJ73485_S162	S162	aroB	AROB_ECOLI	3-dehydroquinate synthase			TRUE	0.510156	0.955657	0.123797	1.29275	0.370444	0.292297	0.0196979
CDJ73485	CDJ73485_S19	S19	aroB	AROB_ECOLI	3-dehydroquinate synthase			TRUE	0.00212493	0.0382488	0.0411961	1.3189	0.399334	2.67265	1.41738
CDJ73485	CDJ73485_L89	L89	aroB	AROB_ECOLI	3-dehydroquinate synthase			TRUE	0.648184	0.955657	0.813174	1.36473	0.448621	0.188301	0.0196979
CDJ73485	CDJ73485_V135	V135	aroB	AROB_ECOLI	3-dehydroquinate synthase			TRUE	0.148703	0.934151	0.352603	1.87658	0.908104	0.82768	0.0295829
CDJ72684	CDJ72684_H272	H272	aroC	AROC_ECOLI	Chorismate synthase			TRUE	0.0278728	0.362346	0.0873526	0.771766	-0.373765	1.55482	0.440877
CDJ72684	CDJ72684_I26	I26	aroC	AROC_ECOLI	Chorismate synthase			TRUE	0.411237	0.97957	0.378776	0.807945	-0.307672	0.385908	0.00896448
CDJ72684	CDJ72684_A291	A291	aroC	AROC_ECOLI	Chorismate synthase			TRUE	0.101297	0.63607	0.0142275	0.815349	-0.294511	0.994402	0.196495
CDJ72684	CDJ72684_M1-R11	M1-R11	aroC	AROC_ECOLI	Chorismate synthase			FALSE	0.374133	0.97957	0.229099	0.817502	-0.290706	0.426974	0.00896448
CDJ72684	CDJ72684_M235	M235	aroC	AROC_ECOLI	Chorismate synthase			TRUE	0.769494	0.996475	0.257739	0.905866	-0.142631	0.113794	0.00153363
CDJ72684	CDJ72684_M290	M290	aroC	AROC_ECOLI	Chorismate synthase			TRUE	0.996475	0.996475	0.341915	0.999014	-0.00142386	0.00153363	0.00153363
CDJ72684	CDJ72684_G24	G24	aroC	AROC_ECOLI	Chorismate synthase			TRUE	1	1	0	0	0	0	0
CDJ72684	CDJ72684_R91-K114	R91-K114	aroC	AROC_ECOLI	Chorismate synthase			FALSE	0.948692	0.996475	0.157364	1.00665	0.00955509	0.0228746	0.00153363
CDJ72684	CDJ72684_K241-R255	K241-R255	aroC	AROC_ECOLI	Chorismate synthase			FALSE	0.678164	0.97957	0.0826993	1.02365	0.0337189	0.168665	0.00896448
CDJ72684	CDJ72684_R255	R255	aroC	AROC_ECOLI	Chorismate synthase			TRUE	0.603745	0.97957	0.234917	1.09065	0.125186	0.219147	0.00896448
CDJ72684	CDJ72684_K99-K114	K99-K114	aroC	AROC_ECOLI	Chorismate synthase			FALSE	0.667917	0.97957	0.32652	1.13643	0.184515	0.175277	0.00896448
CDJ72684	CDJ72684_R11	R11	aroC	AROC_ECOLI	Chorismate synthase			TRUE	0.146785	0.63607	0.12547	1.20133	0.264634	0.833317	0.196495
CDJ72088	CDJ72088_R38-R48	R38-R48	aroD	AROD_ECOLI	3-dehydroquinate dehydratase			FALSE	0.0384713	0.141133	0.0442491	0.00303931	-8.36204	1.41486	0.850373
CDJ72088	CDJ72088_K137-R157	K137-R157	aroD	AROD_ECOLI	3-dehydroquinate dehydratase			FALSE	0.195958	0.261278	0.702621	0.563127	-0.828468	0.707836	0.582897
CDJ72088	CDJ72088_K7-K17	K7-K17	aroD	AROD_ECOLI	3-dehydroquinate dehydratase			FALSE	0.504735	0.504735	0.0600927	0.972789	-0.0398009	0.296936	0.296936
CDJ72088	CDJ72088_K229-R243	K229-R243	aroD	AROD_ECOLI	3-dehydroquinate dehydratase			FALSE	0.0705663	0.141133	0.0952402	1.24341	0.3143	1.1514	0.850373
CDJ73593	CDJ73593_K217-R229	K217-R229	aroE	AROE_ECOLI	Shikimate 5-dehydrogenase			FALSE	0.32788	0.843057	0.50641	0.589436	-0.762592	0.484285	0.0741433
CDJ73593	CDJ73593_N28	N28	aroE	AROE_ECOLI	Shikimate 5-dehydrogenase			TRUE	0.54664	0.843057	0.149619	0.883942	-0.177976	0.262298	0.0741433
CDJ73593	CDJ73593_K219-R229	K219-R229	aroE	AROE_ECOLI	Shikimate 5-dehydrogenase			FALSE	0.798356	0.843057	0.215249	0.903529	-0.146357	0.0978033	0.0741433
CDJ73593	CDJ73593_R95-R112	R95-R112	aroE	AROE_ECOLI	Shikimate 5-dehydrogenase			FALSE	0.407284	0.843057	0.102624	0.912515	-0.13208	0.390102	0.0741433
CDJ73593	CDJ73593_R132-R150	R132-R150	aroE	AROE_ECOLI	Shikimate 5-dehydrogenase			FALSE	0.843057	0.843057	0.372644	0.940621	-0.0883151	0.0741433	0.0741433
CDJ73593	CDJ73593_R112-R121	R112-R121	aroE	AROE_ECOLI	Shikimate 5-dehydrogenase			FALSE	0.81977	0.843057	0.165223	0.975722	-0.0354583	0.086308	0.0741433
CDJ73593	CDJ73593_R121-R132	R121-R132	aroE	AROE_ECOLI	Shikimate 5-dehydrogenase			FALSE	0.430212	0.843057	0.1201	1.07707	0.107115	0.366317	0.0741433
CDJ73593	CDJ73593_L250	L250	aroE	AROE_ECOLI	Shikimate 5-dehydrogenase			TRUE	0.745686	0.843057	0.344197	1.08148	0.113013	0.127444	0.0741433
CDJ73593	CDJ73593_W252	W252	aroE	AROE_ECOLI	Shikimate 5-dehydrogenase			TRUE	0.147513	0.811319	0.116251	1.36954	0.453692	0.831171	0.0908084
CDJ73593	CDJ73593_F51	F51	aroE	AROE_ECOLI	Shikimate 5-dehydrogenase			TRUE	0.00189596	0.0208555	0.0152929	1.57718	0.657345	2.72217	1.68078
CDJ73593	CDJ73593_R35-K56	R35-K56	aroE	AROE_ECOLI	Shikimate 5-dehydrogenase			FALSE	0.487719	0.843057	0.740695	1.61975	0.695769	0.31183	0.0741433
CDJ74204	CDJ74204_M301	M301	aroF	AROF_ECOLI	Phospho-2-dehydro-3-deoxyheptonate aldolase			TRUE	0.218228	0.436455	0.518092	0.546546	-0.871586	0.66109	0.36006
CDJ74204	CDJ74204_T224	T224	aroF	AROF_ECOLI	Phospho-2-dehydro-3-deoxyheptonate aldolase			TRUE	0.182184	0.436455	0.0579671	0.807047	-0.309276	0.739489	0.36006
CDJ74204	CDJ74204_R54-R75	R54-R75	aroF	AROF_ECOLI	Phospho-2-dehydro-3-deoxyheptonate aldolase			FALSE	0.408497	0.544663	0.177925	0.900873	-0.150604	0.388811	0.263872
CDJ74204	CDJ74204_Q223	Q223	aroF	AROF_ECOLI	Phospho-2-dehydro-3-deoxyheptonate aldolase			TRUE	0.707425	0.707425	0.268127	0.934801	-0.0972691	0.15032	0.15032
CDJ71194	CDJ71194_K255-K273	K255-K273	aroG	AROG_ECOLI	Phospho-2-dehydro-3-deoxyheptonate aldolase			FALSE	0.069051	0.276825	0.488781	0.46079	-1.11782	1.16083	0.557795
CDJ71194	CDJ71194_R173-K186	R173-K186	aroG	AROG_ECOLI	Phospho-2-dehydro-3-deoxyheptonate aldolase			FALSE	0.176231	0.311991	0.287302	0.499447	-1.0016	0.753918	0.505858
CDJ71194	CDJ71194_S267	S267	aroG	AROG_ECOLI	Phospho-2-dehydro-3-deoxyheptonate aldolase			TRUE	0.120466	0.281087	0.623717	0.532065	-0.910325	0.919136	0.551159
CDJ71194	CDJ71194_K194-K214	K194-K214	aroG	AROG_ECOLI	Phospho-2-dehydro-3-deoxyheptonate aldolase			FALSE	0.178281	0.311991	0.294014	0.537076	-0.896803	0.748896	0.505858
CDJ71194	CDJ71194_M1-R9	M1-R9	aroG	AROG_ECOLI	Phospho-2-dehydro-3-deoxyheptonate aldolase			FALSE	0.0285404	0.24981	0.320517	0.546093	-0.872781	1.54454	0.60239
CDJ71194	CDJ71194_K105-R124	K105-R124	aroG	AROG_ECOLI	Phospho-2-dehydro-3-deoxyheptonate aldolase			FALSE	0.0624888	0.24981	0.075877	0.606364	-0.721743	1.2042	0.60239
CDJ71194	CDJ71194_K25-R40	K25-R40	aroG	AROG_ECOLI	Phospho-2-dehydro-3-deoxyheptonate aldolase			FALSE	0.047857	0.24981	0.248729	0.638753	-0.646669	1.32005	0.60239
CDJ71194	CDJ71194_K214-R234	K214-R234	aroG	AROG_ECOLI	Phospho-2-dehydro-3-deoxyheptonate aldolase			FALSE	0.263359	0.40967	0.213786	0.655695	-0.608904	0.579451	0.387566
CDJ71194	CDJ71194_K214	K214	aroG	AROG_ECOLI	Phospho-2-dehydro-3-deoxyheptonate aldolase			TRUE	0.0761044	0.24981	0.122787	0.670134	-0.577478	1.11859	0.60239
CDJ71194	CDJ71194_C328	C328	aroG	AROG_ECOLI	Phospho-2-dehydro-3-deoxyheptonate aldolase			TRUE	0.112563	0.281087	0.304688	0.677631	-0.561427	0.948603	0.551159
CDJ71194	CDJ71194_I220	I220	aroG	AROG_ECOLI	Phospho-2-dehydro-3-deoxyheptonate aldolase			TRUE	0.549756	0.669269	0.506296	0.722397	-0.469136	0.25983	0.174399
CDJ71194	CDJ71194_K14-R40	K14-R40	aroG	AROG_ECOLI	Phospho-2-dehydro-3-deoxyheptonate aldolase			FALSE	0.0569106	0.24981	0.159216	0.730797	-0.452457	1.24481	0.60239
CDJ71194	CDJ71194_K14-K25	K14-K25	aroG	AROG_ECOLI	Phospho-2-dehydro-3-deoxyheptonate aldolase			FALSE	0.0478495	0.24981	0.137175	0.742762	-0.429029	1.32012	0.60239
CDJ71194	CDJ71194_V301	V301	aroG	AROG_ECOLI	Phospho-2-dehydro-3-deoxyheptonate aldolase			TRUE	0.0431839	0.24981	0.110041	0.745296	-0.424115	1.36468	0.60239
CDJ71194	CDJ71194_R53-R75	R53-R75	aroG	AROG_ECOLI	Phospho-2-dehydro-3-deoxyheptonate aldolase			FALSE	0.23824	0.392395	0.294018	0.757047	-0.401545	0.622986	0.406277
CDJ71194	CDJ71194_E24	E24	aroG	AROG_ECOLI	Phospho-2-dehydro-3-deoxyheptonate aldolase			TRUE	0.161902	0.311991	0.229977	0.76936	-0.37827	0.790748	0.505858
CDJ71194	CDJ71194_G204	G204	aroG	AROG_ECOLI	Phospho-2-dehydro-3-deoxyheptonate aldolase			TRUE	0.423093	0.59233	0.254425	0.811133	-0.30199	0.373565	0.227437
CDJ71194	CDJ71194_A283	A283	aroG	AROG_ECOLI	Phospho-2-dehydro-3-deoxyheptonate aldolase			TRUE	0.742875	0.770389	0.307004	0.834863	-0.260388	0.129084	0.11329
CDJ71194	CDJ71194_K322-R339	K322-R339	aroG	AROG_ECOLI	Phospho-2-dehydro-3-deoxyheptonate aldolase			FALSE	0.482738	0.64365	0.258245	0.841	-0.249823	0.316289	0.19135
CDJ71194	CDJ71194_L23	L23	aroG	AROG_ECOLI	Phospho-2-dehydro-3-deoxyheptonate aldolase			TRUE	0.576519	0.742096	0.116769	0.846048	-0.241189	0.239186	0.12954
CDJ71194	CDJ71194_S303	S303	aroG	AROG_ECOLI	Phospho-2-dehydro-3-deoxyheptonate aldolase			TRUE	0.089218	0.24981	0.0846047	0.870918	-0.199391	1.04955	0.60239
CDJ71194	CDJ71194_S180	S180	aroG	AROG_ECOLI	Phospho-2-dehydro-3-deoxyheptonate aldolase			TRUE	0.607103	0.679955	0.228018	0.92627	-0.110495	0.216738	0.16752
CDJ71194	CDJ71194_S62	S62	aroG	AROG_ECOLI	Phospho-2-dehydro-3-deoxyheptonate aldolase			TRUE	0.946434	0.946434	0.165256	0.982607	-0.0253137	0.0239098	0.0239098
CDJ71194	CDJ71194_I329	I329	aroG	AROG_ECOLI	Phospho-2-dehydro-3-deoxyheptonate aldolase			TRUE	0.579129	0.675651	0.226471	1.0971	0.133695	0.237225	0.170278
CDJ71194	CDJ71194_Y152	Y152	aroG	AROG_ECOLI	Phospho-2-dehydro-3-deoxyheptonate aldolase			TRUE	0.517676	0.658861	0.56127	1.33847	0.420586	0.285942	0.181206
CDJ71194	CDJ71194_C208	C208	aroG	AROG_ECOLI	Phospho-2-dehydro-3-deoxyheptonate aldolase			TRUE	0.00402074	0.112581	0.155647	251.37	7.97367	2.39569	0.948536
CDJ72099	CDJ72099_R52-R74	R52-R74	aroH	AROH_ECOLI	Phospho-2-dehydro-3-deoxyheptonate aldolase			FALSE	0.497826	0.942541	0.58372	0.712748	-0.488537	0.302922	0.0256995
CDJ72099	CDJ72099_C249	C249	aroH	AROH_ECOLI	Phospho-2-dehydro-3-deoxyheptonate aldolase			TRUE	0.75087	0.942541	0.788685	0.759811	-0.396287	0.124435	0.0256995
CDJ72099	CDJ72099_D250	D250	aroH	AROH_ECOLI	Phospho-2-dehydro-3-deoxyheptonate aldolase			TRUE	0.0340704	0.317731	0.121337	0.802073	-0.318194	1.46762	0.497941
CDJ72099	CDJ72099_R24-R39	R24-R39	aroH	AROH_ECOLI	Phospho-2-dehydro-3-deoxyheptonate aldolase			FALSE	0.565564	0.942541	0.0724731	0.867076	-0.20577	0.247518	0.0256995
CDJ72099	CDJ72099_R11	R11	aroH	AROH_ECOLI	Phospho-2-dehydro-3-deoxyheptonate aldolase			TRUE	0.67022	0.942541	0.0911652	0.910906	-0.134626	0.173783	0.0256995
CDJ72099	CDJ72099_R193-R200	R193-R200	aroH	AROH_ECOLI	Phospho-2-dehydro-3-deoxyheptonate aldolase			FALSE	0.594862	0.942541	0.132468	0.954262	-0.0675424	0.225584	0.0256995
CDJ72099	CDJ72099_S322	S322	aroH	AROH_ECOLI	Phospho-2-dehydro-3-deoxyheptonate aldolase			TRUE	1	1	0	0	0	0	0
CDJ72099	CDJ72099_K104-R117	K104-R117	aroH	AROH_ECOLI	Phospho-2-dehydro-3-deoxyheptonate aldolase			FALSE	0.924163	0.942541	0.265009	1.01832	0.0261974	0.0342516	0.0256995
CDJ72099	CDJ72099_S14	S14	aroH	AROH_ECOLI	Phospho-2-dehydro-3-deoxyheptonate aldolase			TRUE	0.836208	0.942541	0.0860526	1.06104	0.0854847	0.0776855	0.0256995
CDJ73484	CDJ73484_K65-K73	K65-K73	aroK	AROK_ECOLI	Shikimate kinase i			FALSE	0.87559	0.945977	0.7391	0.929557	-0.105385	0.0576994	0.0241196
CDJ73484	CDJ73484_R5-K17	R5-K17	aroK	AROK_ECOLI	Shikimate kinase i			FALSE	1	1	0	0	0	0	0
CDJ73484	CDJ73484_K119-R130	K119-R130	aroK	AROK_ECOLI	Shikimate kinase i			FALSE	0.918648	0.945977	0.161608	1.01171	0.0167931	0.0368507	0.0241196
CDJ73484	CDJ73484_G14	G14	aroK	AROK_ECOLI	Shikimate kinase i			TRUE	0.945977	0.945977	0.543642	1.02502	0.0356451	0.0241196	0.0241196
CDJ73484	CDJ73484_K73-K86	K73-K86	aroK	AROK_ECOLI	Shikimate kinase i			FALSE	0.943046	0.945977	0.432212	1.03118	0.0443004	0.0254672	0.0241196
CDJ73484	CDJ73484_N29	N29	aroK	AROK_ECOLI	Shikimate kinase i			TRUE	0.960347	0.994269	0.590251	1.06777	0.0946015	0.0175718	0.00249588
CDJ73484	CDJ73484_K118-R130	K118-R130	aroK	AROK_ECOLI	Shikimate kinase i			FALSE	0.689137	0.945977	0.288457	1.08902	0.123024	0.161695	0.0241196
CDJ73484	CDJ73484_R140-R153	R140-R153	aroK	AROK_ECOLI	Shikimate kinase i			FALSE	0.401475	0.702581	0.202453	1.23456	0.304001	0.396342	0.153304
CDJ73484	CDJ73484_F32	F32	aroK	AROK_ECOLI	Shikimate kinase i			TRUE	0.0879099	0.289641	0.12198	1.28148	0.357807	1.05596	0.538139
CDJ73484	CDJ73484_D52	D52	aroK	AROK_ECOLI	Shikimate kinase i			TRUE	0.0057584	0.246776	0.189636	1.30401	0.382957	2.2397	0.607697
CDJ73484	CDJ73484_Q27	Q27	aroK	AROK_ECOLI	Shikimate kinase i			TRUE	0.36931	0.702581	0.360607	1.31446	0.394471	0.432609	0.153304
CDJ73484	CDJ73484_R97-K109	R97-K109	aroK	AROK_ECOLI	Shikimate kinase i			FALSE	0.401054	0.702581	0.405416	1.3463	0.428999	0.396797	0.153304
CDJ73484	CDJ73484_A137	A137	aroK	AROK_ECOLI	Shikimate kinase i			TRUE	0.000601978	0.0738767	0.251475	1.45563	0.541647	3.22042	1.13149
CDJ73484	CDJ73484_E31	E31	aroK	AROK_ECOLI	Shikimate kinase i			TRUE	0.0965472	0.289641	0.247617	1.64231	0.715727	1.01526	0.538139
CDJ70860	CDJ70860_E47	E47	aroL	AROL_ECOLI	Shikimate kinase			TRUE	0.883007	0.883007	0.116005	1.0146	0.0209069	0.0540361	0.0540361
CDJ70860	CDJ70860_R144-R165	R144-R165	aroL	AROL_ECOLI	Shikimate kinase			FALSE	0.403341	0.806682	0.0853838	1.11074	0.151527	0.394328	0.0932978
CDJ70862	CDJ70862_K154-K170	K154-K170	aroM	AROM_ECOLI	Hypothetical protein			FALSE	0.820362	0.820362	0.187451	0.972811	-0.0397684	0.0859943	0.0859943
CDJ70862	CDJ70862_K203-R218	K203-R218	aroM	AROM_ECOLI	Hypothetical protein			FALSE	0.164121	0.361197	0.201946	1.40804	0.493693	0.784836	0.442256
CDJ70862	CDJ70862_K170-K181	K170-K181	aroM	AROM_ECOLI	Hypothetical protein			FALSE	0.158958	0.264931	0.239357	1.41166	0.497393	0.798717	0.576868
CDJ70862	CDJ70862_D87	D87	aroM	AROM_ECOLI	Hypothetical protein			TRUE	0.0510743	0.255371	0.120931	1.91542	0.937659	1.2918	0.592828
CDJ73372	CDJ73372_K61-R80	K61-R80	arsC	ARSC_ECOLI	Arsenate reductase			FALSE	0.0635874	0.190762	0.120787	0.791652	-0.337062	1.19663	0.719507
CDJ73372	CDJ73372_R104-K121	R104-K121	arsC	ARSC_ECOLI	Arsenate reductase			FALSE	0.202201	0.303302	0.132663	0.877313	-0.188836	0.694216	0.518125
CDJ73372	CDJ73372_R23-K46	R23-K46	arsC	ARSC_ECOLI	Arsenate reductase			FALSE	0.735172	0.735172	0.0267638	0.934735	-0.09737	0.133611	0.133611
CDJ71304	CDJ71304_R167-K183	R167-K183	artI	ARTI_ECOLI	Arginine transporter subunit			FALSE	0.0289488	0.318437	0.0879994	0.000681445	-10.5191	1.53837	0.496977
CDJ71304	CDJ71304_K219-K226	K219-K226	artI	ARTI_ECOLI	Arginine transporter subunit			FALSE	0.198156	0.615692	0.142541	0.000787403	-10.3106	0.702992	0.210636
CDJ71304	CDJ71304_R210-K219	R210-K219	artI	ARTI_ECOLI	Arginine transporter subunit			FALSE	0.18579	0.615692	0.0519147	0.0124395	-6.32893	0.730979	0.210636
CDJ71304	CDJ71304_G87	G87	artI	ARTI_ECOLI	Arginine transporter subunit	artJ	sp|CDJ71301|ARTJ_ECOLI	TRUE	0.0273322	0.318437	0.0288181	0.824498	-0.278412	1.56333	0.496977
CDJ71304	CDJ71304_K56-K77	K56-K77	artI	ARTI_ECOLI	Arginine transporter subunit			FALSE	0.80189	0.959942	0.744333	0.854149	-0.22744	0.0958853	0.0177551
CDJ71304	CDJ71304_K228-K239	K228-K239	artI	ARTI_ECOLI	Arginine transporter subunit			FALSE	0.732545	0.959942	0.316504	0.908196	-0.138925	0.135166	0.0177551
CDJ71304	CDJ71304_K160-K187	K160-K187	artI	ARTI_ECOLI	Arginine transporter subunit			FALSE	0.832002	0.959942	0.508185	0.917273	-0.124577	0.0798758	0.0177551
CDJ71304	CDJ71304_T150	T150	artI	ARTI_ECOLI	Arginine transporter subunit			TRUE	0.872674	0.959942	0.610417	0.918958	-0.121929	0.0591478	0.0177551
CDJ71304	CDJ71304_R167-K187	R167-K187	artI	ARTI_ECOLI	Arginine transporter subunit			FALSE	0.769946	0.959942	0.260601	0.931059	-0.103056	0.11354	0.0177551
CDJ71304	CDJ71304_K139-K160	K139-K160	artI	ARTI_ECOLI	Arginine transporter subunit			FALSE	0.944473	0.973987	0.388357	0.981348	-0.0271632	0.0248106	0.0114467
CDJ71304	CDJ71304_R94-K117	R94-K117	artI	ARTI_ECOLI	Arginine transporter subunit			FALSE	0.927069	0.973987	0.0367832	0.983205	-0.0244364	0.032888	0.0114467
CDJ71304	CDJ71304_K160-K183	K160-K183	artI	ARTI_ECOLI	Arginine transporter subunit			FALSE	0.997991	0.997991	0.400218	0.999026	-0.00140617	0.000873467	0.000873467
CDJ71304	CDJ71304_K117-K125	K117-K125	artI	ARTI_ECOLI	Arginine transporter subunit			FALSE	0.546534	0.901781	0.113111	1.04931	0.0694347	0.262383	0.0448988
CDJ71304	CDJ71304_A176	A176	artI	ARTI_ECOLI	Arginine transporter subunit			TRUE	0.677933	0.959942	0.24033	1.0721	0.100446	0.168813	0.0177551
CDJ71304	CDJ71304_R24-K56	R24-K56	artI	ARTI_ECOLI	Arginine transporter subunit			FALSE	0.867668	0.959942	0.591122	1.08219	0.113955	0.0616463	0.0177551
CDJ71304	CDJ71304_G206	G206	artI	ARTI_ECOLI	Arginine transporter subunit			TRUE	0.817991	0.959942	0.361906	1.11075	0.151529	0.0872516	0.0177551
CDJ71304	CDJ71304_Y105	Y105	artI	ARTI_ECOLI	Arginine transporter subunit			TRUE	0.611603	0.959942	0.175201	1.12711	0.172632	0.21353	0.0177551
CDJ71304	CDJ71304_G204	G204	artI	ARTI_ECOLI	Arginine transporter subunit			TRUE	0.390223	0.804834	0.136999	1.16106	0.21544	0.408687	0.0942935
CDJ71304	CDJ71304_D47	D47	artI	ARTI_ECOLI	Arginine transporter subunit			TRUE	0.461699	0.945648	0.32553	1.19254	0.25404	0.335641	0.0242706
CDJ71304	CDJ71304_A68	A68	artI	ARTI_ECOLI	Arginine transporter subunit	artJ	sp|CDJ71301|ARTJ_ECOLI	TRUE	0.719619	0.981926	0.595902	1.20265	0.266221	0.142898	0.00792115
CDJ71304	CDJ71304_K194-R210	K194-R210	artI	ARTI_ECOLI	Arginine transporter subunit			FALSE	0.304696	0.764001	0.228165	1.21985	0.286704	0.516133	0.116906
CDJ71304	CDJ71304_K229-K239	K229-K239	artI	ARTI_ECOLI	Arginine transporter subunit			FALSE	0.0414716	0.342141	0.0849235	1.234	0.303343	1.38225	0.465795
CDJ71304	CDJ71304_E180	E180	artI	ARTI_ECOLI	Arginine transporter subunit			TRUE	0.0876534	0.613305	0.230091	1.3034	0.382284	1.05723	0.212324
CDJ71304	CDJ71304_K96-K117	K96-K117	artI	ARTI_ECOLI	Arginine transporter subunit			FALSE	0.0680943	0.396651	0.142373	1.34993	0.432884	1.16689	0.401592
CDJ71304	CDJ71304_A190	A190	artI	ARTI_ECOLI	Arginine transporter subunit			TRUE	0.15133	0.615692	0.218184	1.40025	0.485681	0.820075	0.210636
CDJ71304	CDJ71304_Q67	Q67	artI	ARTI_ECOLI	Arginine transporter subunit			TRUE	0.364722	0.802388	0.47369	1.46984	0.555658	0.438038	0.0956155
CDJ71304	CDJ71304_K187-R210	K187-R210	artI	ARTI_ECOLI	Arginine transporter subunit			FALSE	0.0170515	0.318437	0.076933	1.4849	0.570367	1.76824	0.496977
CDJ71304	CDJ71304_K229-K243	K229-K243	artI	ARTI_ECOLI	Arginine transporter subunit			FALSE	0.166035	0.615692	0.283777	1.53372	0.617036	0.7798	0.210636
CDJ71304	CDJ71304_C55	C55	artI	ARTI_ECOLI	Arginine transporter subunit			TRUE	0.205231	0.615692	0.364094	1.63746	0.711463	0.687758	0.210636
CDJ71304	CDJ71304_Q115	Q115	artI	ARTI_ECOLI	Arginine transporter subunit			TRUE	0.546228	0.901781	0.69942	1.73139	0.791934	0.262626	0.0448988
CDJ71301	CDJ71301_K139-K149	K139-K149	artJ	ARTJ_ECOLI	Arginine transporter subunit			FALSE	0.419903	0.458156	1.35932	0.431167	-1.21368	0.376851	0.338986
CDJ71301	CDJ71301_K96-K114	K96-K114	artJ	ARTJ_ECOLI	Arginine transporter subunit			FALSE	0.179453	0.456342	0.458428	0.656664	-0.606772	0.74605	0.34071
CDJ71301	CDJ71301_K194-K214	K194-K214	artJ	ARTJ_ECOLI	Arginine transporter subunit			FALSE	0.364144	0.458156	0.188719	0.728243	-0.457509	0.438726	0.338986
CDJ71301	CDJ71301_K219-Q243	K219-Q243	artJ	ARTJ_ECOLI	Arginine transporter subunit			FALSE	0.458156	0.458156	0.598332	0.760445	-0.395084	0.338986	0.338986
CDJ71301	CDJ71301_K235-Q243	K235-Q243	artJ	ARTJ_ECOLI	Arginine transporter subunit			FALSE	0.230229	0.456342	0.11461	0.800657	-0.320743	0.63784	0.34071
CDJ71301	CDJ71301_G204	G204	artJ	ARTJ_ECOLI	Arginine transporter subunit			TRUE	0.345726	0.458156	0.0679215	0.855909	-0.22447	0.461268	0.338986
CDJ71301	CDJ71301_K219-K228	K219-K228	artJ	ARTJ_ECOLI	Arginine transporter subunit			FALSE	0.253523	0.456342	0.178106	0.860951	-0.215997	0.595982	0.34071
CDJ71301	CDJ71301_R94-K114	R94-K114	artJ	ARTJ_ECOLI	Arginine transporter subunit			FALSE	0.157628	0.456342	0.119908	1.17871	0.237214	0.802366	0.34071
CDJ71301	CDJ71301_K214-K228	K214-K228	artJ	ARTJ_ECOLI	Arginine transporter subunit			FALSE	0.122218	0.456342	0.163676	1.32036	0.400926	0.912865	0.34071
CDJ71305	CDJ71305_R130-R149	R130-R149	artP	ARTP_ECOLI	Arginine transporter atp-binding subunit			FALSE	0.132879	0.132879	0.178505	1.44517	0.531241	0.876545	0.876545
CDJ71305	CDJ71305_A17	A17	artP	ARTP_ECOLI	Arginine transporter atp-binding subunit			TRUE	0.00860072	0.0172014	0.22888	181.601	7.50463	2.06547	1.76444
CDJ74114	CDJ74114_R108-R118	R108-R118	ascG	ASCG_ECOLI	Dna-binding transcriptional repressor			FALSE	0.752506	0.752506	0.207095	0.935954	-0.0954907	0.12349	0.12349
CDJ73440	CDJ73440_R202-R209	R202-R209	asd	ASD_ECOLI	Aspartate-semialdehyde dehydrogenase			FALSE	0.185312	0.977701	0.0604075	0.020039	-5.64105	0.732097	0.00979387
CDJ73440	CDJ73440_R314-R331	R314-R331	asd	ASD_ECOLI	Aspartate-semialdehyde dehydrogenase			FALSE	0.000413148	0.127671	0.18743	0.41185	-1.27981	3.38389	0.893907
CDJ73440	CDJ73440_T37	T37	asd	ASD_ECOLI	Aspartate-semialdehyde dehydrogenase			TRUE	0.265902	0.977701	1.41662	0.445873	-1.16529	0.575279	0.00979387
CDJ73440	CDJ73440_R173-K203	R173-K203	asd	ASD_ECOLI	Aspartate-semialdehyde dehydrogenase			FALSE	0.456489	0.977701	0.864418	0.584149	-0.775591	0.34057	0.00979387
CDJ73440	CDJ73440_K303-R314	K303-R314	asd	ASD_ECOLI	Aspartate-semialdehyde dehydrogenase			FALSE	0.390696	0.977701	0.624953	0.622211	-0.684524	0.408161	0.00979387
CDJ73440	CDJ73440_M1-R10	M1-R10	asd	ASD_ECOLI	Aspartate-semialdehyde dehydrogenase			FALSE	0.110919	0.987801	0.466086	0.679267	-0.557949	0.954994	0.0053307
CDJ73440	CDJ73440_K104-R128	K104-R128	asd	ASD_ECOLI	Aspartate-semialdehyde dehydrogenase			FALSE	0.112827	0.977701	0.296586	0.700072	-0.514425	0.947587	0.00979387
CDJ73440	CDJ73440_R86-R102	R86-R102	asd	ASD_ECOLI	Aspartate-semialdehyde dehydrogenase			FALSE	0.457221	0.977701	0.412921	0.707927	-0.498327	0.339873	0.00979387
CDJ73440	CDJ73440_K2-R10	K2-R10	asd	ASD_ECOLI	Aspartate-semialdehyde dehydrogenase			FALSE	0.0359642	0.86726	0.144183	0.750225	-0.414604	1.44413	0.0618509
CDJ73440	CDJ73440_C72	C72	asd	ASD_ECOLI	Aspartate-semialdehyde dehydrogenase			TRUE	0.711352	0.977701	0.810982	0.757961	-0.399804	0.147916	0.00979387
CDJ73440	CDJ73440_R25-K64	R25-K64	asd	ASD_ECOLI	Aspartate-semialdehyde dehydrogenase			FALSE	0.576822	0.977701	0.770325	0.772938	-0.371576	0.238958	0.00979387
CDJ73440	CDJ73440_K64	K64	asd	ASD_ECOLI	Aspartate-semialdehyde dehydrogenase			TRUE	0.508011	0.977701	0.379152	0.785311	-0.348663	0.294127	0.00979387
CDJ73440	CDJ73440_K232-K251	K232-K251	asd	ASD_ECOLI	Aspartate-semialdehyde dehydrogenase			FALSE	0.324043	0.977701	0.16024	0.795269	-0.330485	0.489397	0.00979387
CDJ73440	CDJ73440_K251-R267	K251-R267	asd	ASD_ECOLI	Aspartate-semialdehyde dehydrogenase			FALSE	0.584462	0.977701	0.376265	0.818921	-0.288205	0.233244	0.00979387
CDJ73440	CDJ73440_G184	G184	asd	ASD_ECOLI	Aspartate-semialdehyde dehydrogenase			TRUE	0.638892	0.999951	0.645987	0.829435	-0.2698	0.194573	2.13068e-05
CDJ73440	CDJ73440_S195	S195	asd	ASD_ECOLI	Aspartate-semialdehyde dehydrogenase			TRUE	0.495294	0.977701	0.117166	0.84146	-0.249034	0.305137	0.00979387
CDJ73440	CDJ73440_G74	G74	asd	ASD_ECOLI	Aspartate-semialdehyde dehydrogenase			TRUE	0.785461	0.999013	0.303906	0.847799	-0.238207	0.104876	0.000428879
CDJ73440	CDJ73440_R209-K232	R209-K232	asd	ASD_ECOLI	Aspartate-semialdehyde dehydrogenase			FALSE	0.322071	0.977701	0.14583	0.861481	-0.21511	0.492048	0.00979387
CDJ73440	CDJ73440_R102-R128	R102-R128	asd	ASD_ECOLI	Aspartate-semialdehyde dehydrogenase			FALSE	0.688511	0.999013	0.497768	0.867001	-0.205895	0.162089	0.000428879
CDJ73440	CDJ73440_S36	S36	asd	ASD_ECOLI	Aspartate-semialdehyde dehydrogenase			TRUE	0.653795	0.977701	0.143164	0.872173	-0.197314	0.184559	0.00979387
CDJ73440	CDJ73440_S256	S256	asd	ASD_ECOLI	Aspartate-semialdehyde dehydrogenase			TRUE	0.73731	0.977701	0.392275	0.882792	-0.179854	0.13235	0.00979387
CDJ73440	CDJ73440_Q39	Q39	asd	ASD_ECOLI	Aspartate-semialdehyde dehydrogenase			TRUE	0.914301	0.999013	0.412724	0.89173	-0.165321	0.0389106	0.000428879
CDJ73440	CDJ73440_T346	T346	asd	ASD_ECOLI	Aspartate-semialdehyde dehydrogenase			TRUE	0.944767	0.999013	0.704155	0.905773	-0.142778	0.0246753	0.000428879
CDJ73440	CDJ73440_K284-K303	K284-K303	asd	ASD_ECOLI	Aspartate-semialdehyde dehydrogenase			FALSE	0.647425	0.977701	0.203731	0.915938	-0.126678	0.18881	0.00979387
CDJ73440	CDJ73440_K64-K84	K64-K84	asd	ASD_ECOLI	Aspartate-semialdehyde dehydrogenase			FALSE	0.902496	0.977701	0.692945	0.938763	-0.0911664	0.0445545	0.00979387
CDJ73440	CDJ73440_K283-K303	K283-K303	asd	ASD_ECOLI	Aspartate-semialdehyde dehydrogenase			FALSE	0.806618	0.977701	0.322409	0.950673	-0.0729788	0.093332	0.00979387
CDJ73440	CDJ73440_D56	D56	asd	ASD_ECOLI	Aspartate-semialdehyde dehydrogenase			TRUE	0.963736	0.977701	0.378825	0.97988	-0.0293234	0.0160417	0.00979387
CDJ73440	CDJ73440_K84-R102	K84-R102	asd	ASD_ECOLI	Aspartate-semialdehyde dehydrogenase			FALSE	0.969294	0.977701	0.460242	0.985384	-0.0212415	0.0135446	0.00979387
CDJ73440	CDJ73440_V186	V186	asd	ASD_ECOLI	Aspartate-semialdehyde dehydrogenase			TRUE	1	1	0	0	0	0	0
CDJ73440	CDJ73440_Q73	Q73	asd	ASD_ECOLI	Aspartate-semialdehyde dehydrogenase			TRUE	1	1	0	0	0	0	0
CDJ73440	CDJ73440_S38	S38	asd	ASD_ECOLI	Aspartate-semialdehyde dehydrogenase			TRUE	1	1	0	0	0	0	0
CDJ73440	CDJ73440_A320	A320	asd	ASD_ECOLI	Aspartate-semialdehyde dehydrogenase			TRUE	0.933652	0.977701	0.182639	1.0225	0.0321044	0.029815	0.00979387
CDJ73440	CDJ73440_D188	D188	asd	ASD_ECOLI	Aspartate-semialdehyde dehydrogenase			TRUE	0.946176	0.977701	0.403053	1.0343	0.0486581	0.0240282	0.00979387
CDJ73440	CDJ73440_S257	S257	asd	ASD_ECOLI	Aspartate-semialdehyde dehydrogenase			TRUE	0.836559	0.977701	0.561497	1.13365	0.180981	0.0775036	0.00979387
CDJ73440	CDJ73440_G180	G180	asd	ASD_ECOLI	Aspartate-semialdehyde dehydrogenase			TRUE	0.713676	0.977701	0.385751	1.14464	0.1949	0.146499	0.00979387
CDJ73440	CDJ73440_F345	F345	asd	ASD_ECOLI	Aspartate-semialdehyde dehydrogenase			TRUE	0.715278	0.977701	0.492377	1.19794	0.260551	0.145525	0.00979387
CDJ73440	CDJ73440_G52	G52	asd	ASD_ECOLI	Aspartate-semialdehyde dehydrogenase			TRUE	0.901655	0.999013	0.873388	1.22012	0.287025	0.0449595	0.000428879
CDJ73440	CDJ73440_R209-K244	R209-K244	asd	ASD_ECOLI	Aspartate-semialdehyde dehydrogenase			FALSE	0.503432	0.977701	0.367446	1.26545	0.339648	0.298059	0.00979387
CDJ73440	CDJ73440_R209-R240	R209-R240	asd	ASD_ECOLI	Aspartate-semialdehyde dehydrogenase			FALSE	0.0954748	0.977701	0.0798614	1.31182	0.39157	1.02011	0.00979387
CDJ73440	CDJ73440_G145	G145	asd	ASD_ECOLI	Aspartate-semialdehyde dehydrogenase			TRUE	0.26454	0.977701	0.274009	1.47762	0.563278	0.577509	0.00979387
CDJ73440	CDJ73440_A149	A149	asd	ASD_ECOLI	Aspartate-semialdehyde dehydrogenase			TRUE	0.412165	0.977701	0.579795	1.5245	0.60834	0.384928	0.00979387
CDJ73440	CDJ73440_S143	S143	asd	ASD_ECOLI	Aspartate-semialdehyde dehydrogenase			TRUE	0.391688	0.977701	0.771024	1.94565	0.960251	0.407059	0.00979387
CDJ73130	CDJ73130_K191-K204	K191-K204	asnA	ASNA_ECOLI	Asparagine synthetase asna			FALSE	0.0213143	0.1492	0.173005	0.597663	-0.742596	1.67133	0.826232
CDJ73130	CDJ73130_K134-K145	K134-K145	asnA	ASNA_ECOLI	Asparagine synthetase asna			FALSE	0.858521	0.981831	0.24892	0.95429	-0.0675005	0.0662493	0.00796332
CDJ73130	CDJ73130_A74	A74	asnA	ASNA_ECOLI	Asparagine synthetase asna			TRUE	0.981831	0.981831	0.193342	0.997056	-0.00425421	0.00796332	0.00796332
CDJ73130	CDJ73130_R176-K183	R176-K183	asnA	ASNA_ECOLI	Asparagine synthetase asna			FALSE	0.972815	0.981831	0.331816	1.01061	0.0152314	0.0119697	0.00796332
CDJ73130	CDJ73130_R26-R39	R26-R39	asnA	ASNA_ECOLI	Asparagine synthetase asna			FALSE	0.711639	0.981831	0.183717	1.04738	0.0667918	0.14774	0.00796332
CDJ73130	CDJ73130_R39-K53	R39-K53	asnA	ASNA_ECOLI	Asparagine synthetase asna			FALSE	0.597014	0.981831	0.211933	1.08285	0.114829	0.224016	0.00796332
CDJ73130	CDJ73130_E172	E172	asnA	ASNA_ECOLI	Asparagine synthetase asna			TRUE	0.223327	0.781645	0.33314	1.50014	0.585099	0.651059	0.106991
CDJ71122	CDJ71122_R29-R50	R29-R50	asnB	ASNB_ECOLI	Asparagine synthetase b			FALSE	0.284484	0.976361	0.217447	0.503197	-0.990805	0.545942	0.0103895
CDJ71122	CDJ71122_S270	S270	asnB	ASNB_ECOLI	Asparagine synthetase b			TRUE	0.106745	0.821126	0.483424	0.58243	-0.779842	0.971653	0.0855902
CDJ71122	CDJ71122_K408-R415	K408-R415	asnB	ASNB_ECOLI	Asparagine synthetase b			FALSE	0.475728	0.976361	0.786108	0.633135	-0.659414	0.322641	0.0103895
CDJ71122	CDJ71122_K377-R388	K377-R388	asnB	ASNB_ECOLI	Asparagine synthetase b			FALSE	0.36598	0.976361	0.351575	0.698056	-0.518585	0.436542	0.0103895
CDJ71122	CDJ71122_S525	S525	asnB	ASNB_ECOLI	Asparagine synthetase b			TRUE	0.452059	0.976361	0.465953	0.733009	-0.448098	0.344805	0.0103895
CDJ71122	CDJ71122_K343-K368	K343-K368	asnB	ASNB_ECOLI	Asparagine synthetase b			FALSE	0.539265	0.976361	0.539507	0.773328	-0.370847	0.268198	0.0103895
CDJ71122	CDJ71122_R50-K68	R50-K68	asnB	ASNB_ECOLI	Asparagine synthetase b			FALSE	0.443935	0.976361	0.284293	0.812158	-0.300168	0.352681	0.0103895
CDJ71122	CDJ71122_A73	A73	asnB	ASNB_ECOLI	Asparagine synthetase b			TRUE	0.276806	0.976361	0.227769	0.830789	-0.267446	0.557824	0.0103895
CDJ71122	CDJ71122_C523	C523	asnB	ASNB_ECOLI	Asparagine synthetase b			TRUE	0.558872	0.976361	0.154847	0.916189	-0.126282	0.252687	0.0103895
CDJ71122	CDJ71122_Q472	Q472	asnB	ASNB_ECOLI	Asparagine synthetase b			TRUE	0.692522	0.998891	0.33757	0.918142	-0.12321	0.159566	0.000481786
CDJ71122	CDJ71122_S524	S524	asnB	ASNB_ECOLI	Asparagine synthetase b			TRUE	0.677841	0.976361	0.0929634	0.933537	-0.099221	0.168872	0.0103895
CDJ71122	CDJ71122_R170-R189	R170-R189	asnB	ASNB_ECOLI	Asparagine synthetase b			FALSE	0.847291	0.976361	0.312939	0.95939	-0.0598107	0.0719672	0.0103895
CDJ71122	CDJ71122_R194-R213	R194-R213	asnB	ASNB_ECOLI	Asparagine synthetase b			FALSE	0.876299	0.976361	0.266589	0.960653	-0.0579122	0.0573477	0.0103895
CDJ71122	CDJ71122_K527-K536	K527-K536	asnB	ASNB_ECOLI	Asparagine synthetase b			FALSE	0.791763	0.976361	0.129978	0.977134	-0.0333718	0.101405	0.0103895
CDJ71122	CDJ71122_S235	S235	asnB	ASNB_ECOLI	Asparagine synthetase b			TRUE	1	1	0	0	0	0	0
CDJ71122	CDJ71122_A272	A272	asnB	ASNB_ECOLI	Asparagine synthetase b			TRUE	1	1	0	0	0	0	0
CDJ71122	CDJ71122_K391-R401	K391-R401	asnB	ASNB_ECOLI	Asparagine synthetase b			FALSE	0.981046	0.992896	0.294362	1.00649	0.00932993	0.00831068	0.00309638
CDJ71122	CDJ71122_K163-R170	K163-R170	asnB	ASNB_ECOLI	Asparagine synthetase b			FALSE	0.827733	0.976361	0.138093	1.02557	0.0364215	0.0821095	0.0103895
CDJ71122	CDJ71122_R482-K493	R482-K493	asnB	ASNB_ECOLI	Asparagine synthetase b			FALSE	0.784795	0.976361	0.112005	1.03236	0.0459398	0.105244	0.0103895
CDJ71122	CDJ71122_K527-K537	K527-K537	asnB	ASNB_ECOLI	Asparagine synthetase b			FALSE	0.761752	0.976361	0.0746597	1.0351	0.0497632	0.118187	0.0103895
CDJ71122	CDJ71122_R434-R448	R434-R448	asnB	ASNB_ECOLI	Asparagine synthetase b			FALSE	0.869175	0.976361	0.254948	1.03639	0.05157	0.0608928	0.0103895
CDJ71122	CDJ71122_L234	L234	asnB	ASNB_ECOLI	Asparagine synthetase b			TRUE	0.653441	0.999528	0.337177	1.05906	0.0827792	0.184793	0.00020515
CDJ71122	CDJ71122_A125	A125	asnB	ASNB_ECOLI	Asparagine synthetase b			TRUE	0.0786236	0.821126	0.0425418	1.07815	0.108563	1.10445	0.0855902
CDJ71122	CDJ71122_T318	T318	asnB	ASNB_ECOLI	Asparagine synthetase b			TRUE	0.110681	0.821126	0.109022	1.20936	0.274243	0.955927	0.0855902
CDJ71122	CDJ71122_M1-K11	M1-K11	asnB	ASNB_ECOLI	Asparagine synthetase b			FALSE	0.544448	0.976361	0.134636	1.25058	0.3226	0.264043	0.0103895
CDJ71122	CDJ71122_E513	E513	asnB	ASNB_ECOLI	Asparagine synthetase b			TRUE	0.0617482	0.821126	0.141964	1.43342	0.519457	1.20938	0.0855902
CDJ71122	CDJ71122_S226	S226	asnB	ASNB_ECOLI	Asparagine synthetase b			TRUE	0.156006	0.821126	0.354925	1.79353	0.842802	0.806858	0.0855902
CDJ71122	CDJ71122_D9	D9	asnB	ASNB_ECOLI	Asparagine synthetase b			TRUE	0.179621	0.821126	0.744795	7.77831	2.95946	0.745642	0.0855902
CDJ71370	CDJ71370_K114-R122	K114-R122	asnC	ASNC_ECOLI	Asparaginyl-trna synthetase			FALSE	0.409418	0.650437	0.12305	0.0100288	-6.63971	0.387833	0.186795
CDJ71370	CDJ71370_R115-R122	R115-R122	asnC	ASNC_ECOLI	Asparaginyl-trna synthetase			FALSE	0.554802	0.714474	1.40125	0.431345	-1.21309	0.255862	0.146013
CDJ71370	CDJ71370_R406-R421	R406-R421	asnC	ASNC_ECOLI	Asparaginyl-trna synthetase			FALSE	0.00101196	0.0982361	0.524486	0.592483	-0.755154	2.99484	1.00773
CDJ71370	CDJ71370_K375-R396	K375-R396	asnC	ASNC_ECOLI	Asparaginyl-trna synthetase			FALSE	0.403731	0.650437	0.499394	0.645623	-0.631236	0.393908	0.186795
CDJ71370	CDJ71370_S180	S180	asnC	ASNC_ECOLI	Asparaginyl-trna synthetase			TRUE	0.499084	0.701836	0.0150882	0.668329	-0.581371	0.301827	0.153764
CDJ71370	CDJ71370_V382	V382	asnC	ASNC_ECOLI	Asparaginyl-trna synthetase			TRUE	0.0437553	0.221735	0.125649	0.784965	-0.3493	1.35897	0.654166
CDJ71370	CDJ71370_T228	T228	asnC	ASNC_ECOLI	Asparaginyl-trna synthetase			TRUE	0.830522	0.889845	1.63615	0.794246	-0.332342	0.080649	0.0506858
CDJ71370	CDJ71370_H149	H149	asnC	ASNC_ECOLI	Asparaginyl-trna synthetase			TRUE	0.816295	0.885139	0.689226	0.864212	-0.210542	0.0881529	0.0529885
CDJ71370	CDJ71370_F308	F308	asnC	ASNC_ECOLI	Asparaginyl-trna synthetase			TRUE	0.550962	0.714474	0.360522	0.87113	-0.19904	0.258878	0.146013
CDJ71370	CDJ71370_L133	L133	asnC	ASNC_ECOLI	Asparaginyl-trna synthetase			TRUE	0.479119	0.684456	0.124772	0.894055	-0.161564	0.319557	0.164655
CDJ71370	CDJ71370_M1-R13	M1-R13	asnC	ASNC_ECOLI	Asparaginyl-trna synthetase			FALSE	0.880438	0.944836	0.74529	0.90961	-0.136679	0.0553012	0.0246436
CDJ71370	CDJ71370_K375-R406	K375-R406	asnC	ASNC_ECOLI	Asparaginyl-trna synthetase			FALSE	0.892616	0.928446	0.748154	0.925127	-0.112277	0.0493354	0.0322433
CDJ71370	CDJ71370_R343-K351	R343-K351	asnC	ASNC_ECOLI	Asparaginyl-trna synthetase			FALSE	0.578841	0.722036	0.1608	0.935993	-0.0954297	0.237441	0.141441
CDJ71370	CDJ71370_R189-K204	R189-K204	asnC	ASNC_ECOLI	Asparaginyl-trna synthetase			FALSE	0.556399	0.714474	0.148155	0.942126	-0.0860076	0.254614	0.146013
CDJ71370	CDJ71370_K375-R399	K375-R399	asnC	ASNC_ECOLI	Asparaginyl-trna synthetase			FALSE	1	1	0	0	0	0	0
CDJ71370	CDJ71370_K194-K204	K194-K204	asnC	ASNC_ECOLI	Asparaginyl-trna synthetase			FALSE	0.961792	0.961792	0.334564	1.01057	0.015172	0.0169189	0.0169189
CDJ71370	CDJ71370_Y444	Y444	asnC	ASNC_ECOLI	Asparaginyl-trna synthetase			TRUE	0.960522	0.961792	0.219964	1.01886	0.0269545	0.0174925	0.0169189
CDJ71370	CDJ71370_R440-R452	R440-R452	asnC	ASNC_ECOLI	Asparaginyl-trna synthetase			FALSE	0.957009	0.961792	0.479819	1.0241	0.0343628	0.0190839	0.0169189
CDJ71370	CDJ71370_G212	G212	asnC	ASNC_ECOLI	Asparaginyl-trna synthetase			TRUE	0.897498	0.928446	0.457687	1.05445	0.0764911	0.0469666	0.0322433
CDJ71370	CDJ71370_R291-R302	R291-R302	asnC	ASNC_ECOLI	Asparaginyl-trna synthetase			FALSE	0.525573	0.705994	0.104322	1.05463	0.0767434	0.279367	0.151199
CDJ71370	CDJ71370_D261	D261	asnC	ASNC_ECOLI	Asparaginyl-trna synthetase			TRUE	0.457445	0.674918	0.0468428	1.08286	0.114846	0.339662	0.170749
CDJ71370	CDJ71370_R425-R440	R425-R440	asnC	ASNC_ECOLI	Asparaginyl-trna synthetase			FALSE	0.299585	0.641968	0.0902308	1.09901	0.136204	0.52348	0.192486
CDJ71370	CDJ71370_R424-R440	R424-R440	asnC	ASNC_ECOLI	Asparaginyl-trna synthetase			FALSE	0.205088	0.530785	0.0471421	1.09958	0.13695	0.688059	0.275082
CDJ71370	CDJ71370_K225-R234	K225-R234	asnC	ASNC_ECOLI	Asparaginyl-trna synthetase			FALSE	0.361434	0.650437	0.144582	1.10859	0.148729	0.441971	0.186795
CDJ71370	CDJ71370_L259	L259	asnC	ASNC_ECOLI	Asparaginyl-trna synthetase			TRUE	0.84095	0.928871	0.508045	1.12513	0.170089	0.0752296	0.0320447
CDJ71370	CDJ71370_E348	E348	asnC	ASNC_ECOLI	Asparaginyl-trna synthetase			TRUE	0.24191	0.575796	0.111751	1.12611	0.171341	0.616347	0.239731
CDJ71370	CDJ71370_K79-K96	K79-K96	asnC	ASNC_ECOLI	Asparaginyl-trna synthetase			FALSE	0.765835	0.846048	0.430657	1.13393	0.181336	0.115865	0.0726051
CDJ71370	CDJ71370_R396-R406	R396-R406	asnC	ASNC_ECOLI	Asparaginyl-trna synthetase			FALSE	0.375832	0.650437	0.157655	1.16803	0.224079	0.425006	0.186795
CDJ71370	CDJ71370_E328	E328	asnC	ASNC_ECOLI	Asparaginyl-trna synthetase			TRUE	0.197408	0.530785	0.00882473	1.17525	0.232963	0.704635	0.275082
CDJ71370	CDJ71370_R178	R178	asnC	ASNC_ECOLI	Asparaginyl-trna synthetase			TRUE	0.296716	0.641968	0.177536	1.18483	0.244685	0.527659	0.192486
CDJ71370	CDJ71370_R302-R325	R302-R325	asnC	ASNC_ECOLI	Asparaginyl-trna synthetase			FALSE	0.593674	0.722036	0.397653	1.19087	0.25201	0.226452	0.141441
CDJ71370	CDJ71370_R67-K79	R67-K79	asnC	ASNC_ECOLI	Asparaginyl-trna synthetase			FALSE	0.0386775	0.221735	0.062905	1.20834	0.273028	1.41254	0.654166
CDJ71370	CDJ71370_R399-R406	R399-R406	asnC	ASNC_ECOLI	Asparaginyl-trna synthetase			FALSE	0.0911181	0.316855	0.100967	1.20998	0.274988	1.0404	0.49914
CDJ71370	CDJ71370_R452-R459	R452-R459	asnC	ASNC_ECOLI	Asparaginyl-trna synthetase			FALSE	0.0428173	0.221735	0.0846009	1.24454	0.315616	1.36838	0.654166
CDJ71370	CDJ71370_M380	M380	asnC	ASNC_ECOLI	Asparaginyl-trna synthetase			TRUE	0.492944	0.819286	0.39444	1.24506	0.316215	0.307202	0.0865645
CDJ71370	CDJ71370_T181	T181	asnC	ASNC_ECOLI	Asparaginyl-trna synthetase			TRUE	0.0492744	0.221735	0.0954234	1.24672	0.318134	1.30738	0.654166
CDJ71370	CDJ71370_K326-R343	K326-R343	asnC	ASNC_ECOLI	Asparaginyl-trna synthetase			FALSE	0.00129369	0.058216	0.0127281	1.25646	0.32936	2.88817	1.23496
CDJ71370	CDJ71370_R130-R139	R130-R139	asnC	ASNC_ECOLI	Asparaginyl-trna synthetase			FALSE	0.0276689	0.221735	0.054362	1.26124	0.334845	1.55801	0.654166
CDJ71370	CDJ71370_Y42	Y42	asnC	ASNC_ECOLI	Asparaginyl-trna synthetase			TRUE	0.0361987	0.221735	0.0369238	1.26962	0.344397	1.44131	0.654166
CDJ71370	CDJ71370_Y313	Y313	asnC	ASNC_ECOLI	Asparaginyl-trna synthetase			TRUE	0.194698	0.56124	0.209801	1.27732	0.353125	0.710638	0.250851
CDJ71370	CDJ71370_R13-R23	R13-R23	asnC	ASNC_ECOLI	Asparaginyl-trna synthetase			FALSE	0.0290975	0.221735	0.0138819	1.30301	0.381845	1.53614	0.654166
CDJ71370	CDJ71370_R343-K357	R343-K357	asnC	ASNC_ECOLI	Asparaginyl-trna synthetase			FALSE	0.00127035	0.0907267	0.0722971	1.32714	0.408321	2.89608	1.04226
CDJ71370	CDJ71370_V41	V41	asnC	ASNC_ECOLI	Asparaginyl-trna synthetase			TRUE	0.343737	0.650437	0.366697	1.35988	0.443476	0.463774	0.186795
CDJ71370	CDJ71370_K96	K96	asnC	ASNC_ECOLI	Asparaginyl-trna synthetase			TRUE	0.238165	0.575796	0.281364	1.36902	0.453144	0.623123	0.239731
CDJ71370	CDJ71370_D183	D183	asnC	ASNC_ECOLI	Asparaginyl-trna synthetase			TRUE	0.044231	0.221735	0.122928	1.37262	0.456934	1.35427	0.654166
CDJ71370	CDJ71370_N56	N56	asnC	ASNC_ECOLI	Asparaginyl-trna synthetase			TRUE	0.409054	0.650437	0.279959	1.37592	0.460401	0.388219	0.186795
CDJ71370	CDJ71370_V3	V3	asnC	ASNC_ECOLI	Asparaginyl-trna synthetase			TRUE	0.372867	0.650437	0.331819	1.39901	0.484405	0.428446	0.186795
CDJ71370	CDJ71370_E439	E439	asnC	ASNC_ECOLI	Asparaginyl-trna synthetase			TRUE	0.654646	0.76517	0.664054	1.403	0.488516	0.183994	0.116242
CDJ71370	CDJ71370_V311	V311	asnC	ASNC_ECOLI	Asparaginyl-trna synthetase			TRUE	0.0793964	0.303978	0.156703	1.42816	0.514161	1.1002	0.517157
CDJ71370	CDJ71370_G437	G437	asnC	ASNC_ECOLI	Asparaginyl-trna synthetase			TRUE	0.491382	0.820556	0.651889	1.43147	0.517496	0.30858	0.0858918
CDJ71370	CDJ71370_E91	E91	asnC	ASNC_ECOLI	Asparaginyl-trna synthetase			TRUE	0.44469	0.667035	0.456164	1.4549	0.540916	0.351943	0.175852
CDJ71370	CDJ71370_G101	G101	asnC	ASNC_ECOLI	Asparaginyl-trna synthetase			TRUE	0.51336	0.816585	0.573844	1.47201	0.557791	0.289578	0.0879987
CDJ71370	CDJ71370_C46	C46	asnC	ASNC_ECOLI	Asparaginyl-trna synthetase			TRUE	0.296712	0.641968	0.364249	1.48447	0.569944	0.527664	0.192486
CDJ71370	CDJ71370_S339	S339	asnC	ASNC_ECOLI	Asparaginyl-trna synthetase			TRUE	0.467155	0.678129	0.43868	1.49425	0.57942	0.330539	0.168688
CDJ71370	CDJ71370_D381	D381	asnC	ASNC_ECOLI	Asparaginyl-trna synthetase			TRUE	0.00708283	0.366863	0.301783	1.49548	0.58061	2.14979	0.435496
CDJ71370	CDJ71370_D336	D336	asnC	ASNC_ECOLI	Asparaginyl-trna synthetase			TRUE	0.367404	0.650437	0.516111	1.53296	0.616325	0.434856	0.186795
CDJ71370	CDJ71370_K414-R421	K414-R421	asnC	ASNC_ECOLI	Asparaginyl-trna synthetase			FALSE	0.0810609	0.303978	0.205814	1.56082	0.642303	1.09119	0.517157
CDJ71370	CDJ71370_S168	S168	asnC	ASNC_ECOLI	Asparaginyl-trna synthetase			TRUE	0.335565	0.650437	0.311949	1.56239	0.643756	0.474223	0.186795
CDJ71370	CDJ71370_N237	N237	asnC	ASNC_ECOLI	Asparaginyl-trna synthetase			TRUE	0.0710617	0.290707	0.176676	1.56726	0.648245	1.14836	0.536545
CDJ71370	CDJ71370_S224	S224	asnC	ASNC_ECOLI	Asparaginyl-trna synthetase			TRUE	0.0134819	0.134819	0.12551	1.6751	0.744246	1.87025	0.870248
CDJ71370	CDJ71370_L39	L39	asnC	ASNC_ECOLI	Asparaginyl-trna synthetase			TRUE	0.0477672	0.221735	0.171178	1.68994	0.756969	1.32087	0.654166
CDJ71370	CDJ71370_A40	A40	asnC	ASNC_ECOLI	Asparaginyl-trna synthetase			TRUE	0.00985668	0.110888	0.114225	1.7085	0.772732	2.00627	0.955117
CDJ71370	CDJ71370_G411	G411	asnC	ASNC_ECOLI	Asparaginyl-trna synthetase			TRUE	0.0362935	0.221735	0.181076	1.73696	0.796566	1.44017	0.654166
CDJ71370	CDJ71370_A167	A167	asnC	ASNC_ECOLI	Asparaginyl-trna synthetase			TRUE	0.247191	0.575796	0.455237	1.73938	0.798577	0.606967	0.239731
CDJ71370	CDJ71370_D169	D169	asnC	ASNC_ECOLI	Asparaginyl-trna synthetase			TRUE	0.0970353	0.323451	0.29151	1.89443	0.921765	1.01307	0.490191
CDJ71370	CDJ71370_T162	T162	asnC	ASNC_ECOLI	Asparaginyl-trna synthetase			TRUE	0.156908	0.45554	0.407508	2.01947	1.01398	0.804354	0.341473
CDJ71370	CDJ71370_S57	S57	asnC	ASNC_ECOLI	Asparaginyl-trna synthetase			TRUE	0.41917	0.650437	0.857292	2.02176	1.01561	0.377609	0.186795
CDJ71370	CDJ71370_V160	V160	asnC	ASNC_ECOLI	Asparaginyl-trna synthetase			TRUE	0.436657	0.666087	0.901226	2.04906	1.03497	0.359859	0.176469
CDJ71370	CDJ71370_R343-K361	R343-K361	asnC	ASNC_ECOLI	Asparaginyl-trna synthetase			FALSE	0.0915358	0.316855	0.31777	2.177	1.12234	1.03841	0.49914
CDJ71370	CDJ71370_E321	E321	asnC	ASNC_ECOLI	Asparaginyl-trna synthetase			TRUE	0.00434407	0.0890936	0.0630465	2.22454	1.15351	2.3621	1.05015
CDJ71370	CDJ71370_K33-R67	K33-R67	asnC	ASNC_ECOLI	Asparaginyl-trna synthetase			FALSE	0.249512	0.575796	0.712916	2.88555	1.52885	0.602909	0.239731
CDJ71370	CDJ71370_M249	M249	asnC	ASNC_ECOLI	Asparaginyl-trna synthetase			TRUE	0.190076	0.56124	0.988308	57.9743	5.85734	0.721073	0.250851
CDJ71370	CDJ71370_R325-R343	R325-R343	asnC	ASNC_ECOLI	Asparaginyl-trna synthetase			FALSE	0.0239328	0.266936	0.209363	17085.3	14.0605	1.62101	0.573593
CDJ74371	CDJ74371_K63-K70	K63-K70	aspA	ASPA_ECOLI	Aspartate ammonia-lyase			FALSE	0.00511791	0.036394	0.069715	3.25533e-05	-14.9068	2.29091	1.43897
CDJ74371	CDJ74371_A79	A79	aspA	ASPA_ECOLI	Aspartate ammonia-lyase			TRUE	0.185336	0.232578	0.0263243	0.000377665	-11.3706	0.732041	0.633431
CDJ74371	CDJ74371_R189-R205	R189-R205	aspA	ASPA_ECOLI	Aspartate ammonia-lyase			FALSE	0.0137294	0.0585788	0.0952252	0.00114253	-9.77356	1.86235	1.23226
CDJ74371	CDJ74371_T110	T110	aspA	ASPA_ECOLI	Aspartate ammonia-lyase			TRUE	0.00742034	0.0474901	0.136421	0.00411209	-7.92591	2.12958	1.3234
CDJ74371	CDJ74371_R445-K468	R445-K468	aspA	ASPA_ECOLI	Aspartate ammonia-lyase			FALSE	0.0200268	0.0712063	0.798808	0.237542	-2.07375	1.69839	1.14748
CDJ74371	CDJ74371_K55-K70	K55-K70	aspA	ASPA_ECOLI	Aspartate ammonia-lyase			FALSE	0.103164	0.152848	0.570177	0.258158	-1.95367	0.986471	0.81574
CDJ74371	CDJ74371_R15-R29	R15-R29	aspA	ASPA_ECOLI	Aspartate ammonia-lyase			FALSE	0.105083	0.152848	0.174992	0.341305	-1.55087	0.978467	0.81574
CDJ74371	CDJ74371_K243-K252	K243-K252	aspA	ASPA_ECOLI	Aspartate ammonia-lyase			FALSE	0.0255074	0.0812877	0.605311	0.35492	-1.49443	1.59333	1.08998
CDJ74371	CDJ74371_K252-R286	K252-R286	aspA	ASPA_ECOLI	Aspartate ammonia-lyase			FALSE	0.156121	0.203913	0.603668	0.365887	-1.45053	0.80654	0.690556
CDJ74371	CDJ74371_N407	N407	aspA	ASPA_ECOLI	Aspartate ammonia-lyase			TRUE	0.00612293	0.0385876	0.181727	0.387699	-1.36699	2.21304	1.41355
CDJ74371	CDJ74371_C340	C340	aspA	ASPA_ECOLI	Aspartate ammonia-lyase			TRUE	0.0484704	0.0948711	0.0499616	0.395069	-1.33982	1.31452	1.02287
CDJ74371	CDJ74371_K70-K88	K70-K88	aspA	ASPA_ECOLI	Aspartate ammonia-lyase			FALSE	0.216088	0.251447	0.457552	0.420772	-1.24889	0.66537	0.599553
CDJ74371	CDJ74371_R220-K243	R220-K243	aspA	ASPA_ECOLI	Aspartate ammonia-lyase			FALSE	0.000910002	0.0288245	0.178424	0.420808	-1.24877	3.04096	1.54024
CDJ74371	CDJ74371_S272	S272	aspA	ASPA_ECOLI	Aspartate ammonia-lyase			TRUE	0.0049236	0.036394	0.194978	0.422837	-1.24183	2.30772	1.43897
CDJ74371	CDJ74371_R176-K186	R176-K186	aspA	ASPA_ECOLI	Aspartate ammonia-lyase			FALSE	0.0374871	0.0888583	0.262171	0.428759	-1.22176	1.42612	1.0513
CDJ74371	CDJ74371_R29	R29	aspA	ASPA_ECOLI	Aspartate ammonia-lyase			TRUE	0.02732	0.0672441	0.38108	0.434001	-1.20423	1.56352	1.17235
CDJ74371	CDJ74371_K389-K429	K389-K429	aspA	ASPA_ECOLI	Aspartate ammonia-lyase			FALSE	0.269859	0.297775	0.654981	0.434763	-1.2017	0.568864	0.526112
CDJ74371	CDJ74371_R306-K327	R306-K327	aspA	ASPA_ECOLI	Aspartate ammonia-lyase			FALSE	0.0328676	0.0748349	0.73792	0.440515	-1.18274	1.48323	1.1259
CDJ74371	CDJ74371_R29-K40	R29-K40	aspA	ASPA_ECOLI	Aspartate ammonia-lyase			FALSE	0.133946	0.18636	0.173583	0.44098	-1.18122	0.87307	0.729648
CDJ74371	CDJ74371_R205-K216	R205-K216	aspA	ASPA_ECOLI	Aspartate ammonia-lyase			FALSE	0.234428	0.267917	0.614907	0.446056	-1.1647	0.629991	0.571999
CDJ74371	CDJ74371_R205-K212	R205-K212	aspA	ASPA_ECOLI	Aspartate ammonia-lyase			FALSE	0.130666	0.185836	0.454058	0.455159	-1.13556	0.883838	0.73087
CDJ74371	CDJ74371_K126-K140	K126-K140	aspA	ASPA_ECOLI	Aspartate ammonia-lyase			FALSE	0.00250121	0.0320155	0.0963472	0.473897	-1.07736	2.60185	1.49464
CDJ74371	CDJ74371_K40-R49	K40-R49	aspA	ASPA_ECOLI	Aspartate ammonia-lyase			FALSE	0.00479889	0.036394	0.138529	0.4745	-1.07552	2.31886	1.43897
CDJ74371	CDJ74371_M1-R15	M1-R15	aspA	ASPA_ECOLI	Aspartate ammonia-lyase			FALSE	0.0364872	0.0888583	0.0913463	0.474962	-1.07412	1.43786	1.0513
CDJ74371	CDJ74371_K243-K251	K243-K251	aspA	ASPA_ECOLI	Aspartate ammonia-lyase			FALSE	0.00135115	0.0288245	0.178059	0.475261	-1.07321	2.8693	1.54024
CDJ74371	CDJ74371_R153-K162	R153-K162	aspA	ASPA_ECOLI	Aspartate ammonia-lyase			FALSE	0.152138	0.202851	0.277509	0.475753	-1.07171	0.817763	0.692824
CDJ74371	CDJ74371_L192	L192	aspA	ASPA_ECOLI	Aspartate ammonia-lyase			TRUE	0.0553388	0.102631	0.167259	0.475785	-1.07162	1.25697	0.988722
CDJ74371	CDJ74371_V405	V405	aspA	ASPA_ECOLI	Aspartate ammonia-lyase			TRUE	0.0169815	0.0714098	0.317265	0.482201	-1.05229	1.77003	1.14624
CDJ74371	CDJ74371_K140-R153	K140-R153	aspA	ASPA_ECOLI	Aspartate ammonia-lyase			FALSE	0.0801982	0.125187	0.0428972	0.501291	-0.996281	1.09584	0.902439
CDJ74371	CDJ74371_K162-R171	K162-R171	aspA	ASPA_ECOLI	Aspartate ammonia-lyase			FALSE	0.000186754	0.0119523	0.0915005	0.501888	-0.994561	3.72873	1.92255
CDJ74371	CDJ74371_E9	E9	aspA	ASPA_ECOLI	Aspartate ammonia-lyase			TRUE	0.0436815	0.0943081	0.235141	0.503036	-0.991266	1.3597	1.02545
CDJ74371	CDJ74371_T199	T199	aspA	ASPA_ECOLI	Aspartate ammonia-lyase			TRUE	0.142927	0.194624	0.265197	0.505731	-0.983557	0.844886	0.710804
CDJ74371	CDJ74371_R6-R15	R6-R15	aspA	ASPA_ECOLI	Aspartate ammonia-lyase			FALSE	0.0199562	0.0712063	0.286647	0.51437	-0.959121	1.69992	1.14748
CDJ74371	CDJ74371_G123	G123	aspA	ASPA_ECOLI	Aspartate ammonia-lyase			TRUE	0.0195021	0.0712063	0.229401	0.516936	-0.951942	1.70992	1.14748
CDJ74371	CDJ74371_N38	N38	aspA	ASPA_ECOLI	Aspartate ammonia-lyase			TRUE	0.338056	0.360593	0.308709	0.519126	-0.945843	0.471012	0.442983
CDJ74371	CDJ74371_S143	S143	aspA	ASPA_ECOLI	Aspartate ammonia-lyase			TRUE	0.00820387	0.0477316	0.221678	0.51956	-0.944639	2.08598	1.32119
CDJ74371	CDJ74371_A382	A382	aspA	ASPA_ECOLI	Aspartate ammonia-lyase			TRUE	0.0362227	0.0888583	0.100915	0.530911	-0.913457	1.44102	1.0513
CDJ74371	CDJ74371_N39	N39	aspA	ASPA_ECOLI	Aspartate ammonia-lyase			TRUE	0.0113851	0.0484526	0.345606	0.549136	-0.864766	1.94366	1.31468
CDJ74371	CDJ74371_T27	T27	aspA	ASPA_ECOLI	Aspartate ammonia-lyase			TRUE	0.0322246	0.0888583	0.214673	0.552465	-0.856045	1.49181	1.0513
CDJ74371	CDJ74371_Q142	Q142	aspA	ASPA_ECOLI	Aspartate ammonia-lyase			TRUE	0.00851641	0.0422873	0.359195	0.564992	-0.823697	2.06974	1.37379
CDJ74371	CDJ74371_L415	L415	aspA	ASPA_ECOLI	Aspartate ammonia-lyase			TRUE	0.00203342	0.0320155	0.0589933	0.569446	-0.812369	2.69177	1.49464
CDJ74371	CDJ74371_V339	V339	aspA	ASPA_ECOLI	Aspartate ammonia-lyase			TRUE	0.0757446	0.131422	0.512921	0.583624	-0.776888	1.12065	0.881332
CDJ74371	CDJ74371_C80	C80	aspA	ASPA_ECOLI	Aspartate ammonia-lyase			TRUE	0.0371478	0.0888583	0.286239	0.590138	-0.760875	1.43007	1.0513
CDJ74371	CDJ74371_G258	G258	aspA	ASPA_ECOLI	Aspartate ammonia-lyase			TRUE	0.291839	0.316571	0.121387	0.592509	-0.75509	0.534856	0.499528
CDJ74371	CDJ74371_K40	K40	aspA	ASPA_ECOLI	Aspartate ammonia-lyase			TRUE	0.0718776	0.121726	0.208154	0.630559	-0.665297	1.14341	0.914616
CDJ74371	CDJ74371_K327	K327	aspA	ASPA_ECOLI	Aspartate ammonia-lyase			TRUE	0.0905628	0.157171	0.349736	0.6389	-0.646338	1.04305	0.803629
CDJ74371	CDJ74371_S458	S458	aspA	ASPA_ECOLI	Aspartate ammonia-lyase			TRUE	0.0120306	0.0549969	0.100673	0.655684	-0.608928	1.91971	1.25966
CDJ74371	CDJ74371_C383	C383	aspA	ASPA_ECOLI	Aspartate ammonia-lyase			TRUE	0.0266725	0.0812877	0.178972	0.671482	-0.574579	1.57394	1.08998
CDJ74371	CDJ74371_I161	I161	aspA	ASPA_ECOLI	Aspartate ammonia-lyase			TRUE	0.431678	0.431678	0.353868	0.765108	-0.386265	0.36484	0.36484
CDJ74371	CDJ74371_T380	T380	aspA	ASPA_ECOLI	Aspartate ammonia-lyase			TRUE	0.384059	0.390155	0.102816	0.893766	-0.16203	0.415602	0.408763
CDJ74371	CDJ74371_A234	A234	aspA	ASPA_ECOLI	Aspartate ammonia-lyase			TRUE	1	1	0	0	0	0	0
CDJ74371	CDJ74371_R306-K342	R306-K342	aspA	ASPA_ECOLI	Aspartate ammonia-lyase			FALSE	1	1	0	0	0	0	0
CDJ74371	CDJ74371_N461	N461	aspA	ASPA_ECOLI	Aspartate ammonia-lyase			TRUE	0.252191	0.283162	0.407689	2.23225	1.1585	0.59827	0.547965
CDJ74371	CDJ74371_S208	S208	aspA	ASPA_ECOLI	Aspartate ammonia-lyase			TRUE	0.00343724	0.036394	0.144334	7072.78	12.7881	2.46379	1.43897
CDJ71368	CDJ71368_K85-R94	K85-R94	aspC	ASPC_ECOLI	Aromatic amino acid aminotransferase			FALSE	0.177236	0.865157	0.0832299	0.017515	-5.83527	0.751448	0.0629049
CDJ71368	CDJ71368_R96-R108	R96-R108	aspC	ASPC_ECOLI	Aromatic amino acid aminotransferase			FALSE	0.141462	0.865157	1.62053	0.322024	-1.63476	0.849361	0.0629049
CDJ71368	CDJ71368_R374-L396	R374-L396	aspC	ASPC_ECOLI	Aromatic amino acid aminotransferase			FALSE	0.169316	0.965328	0.909309	0.509802	-0.971991	0.771301	0.0153252
CDJ71368	CDJ71368_G379	G379	aspC	ASPC_ECOLI	Aromatic amino acid aminotransferase			TRUE	0.270947	0.865157	0.0507327	0.633516	-0.658547	0.567115	0.0629049
CDJ71368	CDJ71368_P12	P12	aspC	ASPC_ECOLI	Aromatic amino acid aminotransferase			TRUE	0.0401284	0.662119	0.224635	0.660765	-0.59779	1.39655	0.179064
CDJ71368	CDJ71368_R304-R315	R304-R315	aspC	ASPC_ECOLI	Aromatic amino acid aminotransferase			FALSE	0.329749	0.965328	0.427056	0.7368	-0.440654	0.481817	0.0153252
CDJ71368	CDJ71368_A369	A369	aspC	ASPC_ECOLI	Aromatic amino acid aminotransferase	tyrB	sp|CDJ74287|TYRB_ECOLI	TRUE	0.685054	0.874457	0.459975	0.757429	-0.400817	0.164275	0.0582617
CDJ71368	CDJ71368_K134-R145	K134-R145	aspC	ASPC_ECOLI	Aromatic amino acid aminotransferase			FALSE	0.530492	0.865157	0.495707	0.759865	-0.396185	0.275321	0.0629049
CDJ71368	CDJ71368_K343-K355	K343-K355	aspC	ASPC_ECOLI	Aromatic amino acid aminotransferase			FALSE	0.372541	0.865157	0.0372774	0.764098	-0.38817	0.428826	0.0629049
CDJ71368	CDJ71368_K28-K50	K28-K50	aspC	ASPC_ECOLI	Aromatic amino acid aminotransferase			FALSE	0.0269771	0.662119	0.0796015	0.77933	-0.359694	1.569	0.179064
CDJ71368	CDJ71368_S292	S292	aspC	ASPC_ECOLI	Aromatic amino acid aminotransferase			TRUE	0.541309	0.865157	0.467559	0.781979	-0.354799	0.266555	0.0629049
CDJ71368	CDJ71368_R360-R374	R360-R374	aspC	ASPC_ECOLI	Aromatic amino acid aminotransferase			FALSE	0.707017	0.874851	0.632509	0.79491	-0.331136	0.15057	0.0580659
CDJ71368	CDJ71368_R76-K85	R76-K85	aspC	ASPC_ECOLI	Aromatic amino acid aminotransferase			FALSE	0.00439454	0.29004	0.0477822	0.797255	-0.326886	2.35709	0.537542
CDJ71368	CDJ71368_K121-K134	K121-K134	aspC	ASPC_ECOLI	Aromatic amino acid aminotransferase			FALSE	0.415507	0.865157	0.414377	0.803097	-0.316354	0.381422	0.0629049
CDJ71368	CDJ71368_R122-K134	R122-K134	aspC	ASPC_ECOLI	Aromatic amino acid aminotransferase			FALSE	0.332283	0.865157	0.291851	0.80647	-0.310308	0.478491	0.0629049
CDJ71368	CDJ71368_K236-K246	K236-K246	aspC	ASPC_ECOLI	Aromatic amino acid aminotransferase			FALSE	0.722409	0.874851	0.611365	0.809975	-0.304051	0.141217	0.0580659
CDJ71368	CDJ71368_R322-K332	R322-K332	aspC	ASPC_ECOLI	Aromatic amino acid aminotransferase			FALSE	0.598866	0.865157	0.458682	0.820029	-0.286253	0.222671	0.0629049
CDJ71368	CDJ71368_R219-R229	R219-R229	aspC	ASPC_ECOLI	Aromatic amino acid aminotransferase			FALSE	0.0373501	0.662119	0.0821124	0.830034	-0.268758	1.42771	0.179064
CDJ71368	CDJ71368_R108	R108	aspC	ASPC_ECOLI	Aromatic amino acid aminotransferase			TRUE	0.366565	0.865157	0.132417	0.83674	-0.257149	0.435849	0.0629049
CDJ71368	CDJ71368_K63-R76	K63-R76	aspC	ASPC_ECOLI	Aromatic amino acid aminotransferase			FALSE	0.0839645	0.865157	0.112581	0.843063	-0.246288	1.0759	0.0629049
CDJ71368	CDJ71368_A232	A232	aspC	ASPC_ECOLI	Aromatic amino acid aminotransferase			TRUE	0.491617	0.865157	0.269938	0.846699	-0.240079	0.308373	0.0629049
CDJ71368	CDJ71368_R280-R304	R280-R304	aspC	ASPC_ECOLI	Aromatic amino acid aminotransferase			FALSE	0.742298	0.874851	0.57309	0.850269	-0.234009	0.129422	0.0580659
CDJ71368	CDJ71368_K50-K63	K50-K63	aspC	ASPC_ECOLI	Aromatic amino acid aminotransferase			FALSE	0.356936	0.965328	0.156397	0.85373	-0.228147	0.44741	0.0153252
CDJ71368	CDJ71368_K51-K63	K51-K63	aspC	ASPC_ECOLI	Aromatic amino acid aminotransferase			FALSE	0.427017	0.865157	0.239956	0.855498	-0.225163	0.369555	0.0629049
CDJ71368	CDJ71368_K246-R254	K246-R254	aspC	ASPC_ECOLI	Aromatic amino acid aminotransferase			FALSE	0.192539	0.865157	0.116186	0.888075	-0.171247	0.715482	0.0629049
CDJ71368	CDJ71368_R336-K343	R336-K343	aspC	ASPC_ECOLI	Aromatic amino acid aminotransferase			FALSE	0.231451	0.865157	0.113425	0.89242	-0.164205	0.635541	0.0629049
CDJ71368	CDJ71368_K42-K50	K42-K50	aspC	ASPC_ECOLI	Aromatic amino acid aminotransferase			FALSE	0.439445	0.865157	0.162898	0.902428	-0.148116	0.357096	0.0629049
CDJ71368	CDJ71368_K50-R76	K50-R76	aspC	ASPC_ECOLI	Aromatic amino acid aminotransferase			FALSE	0.597274	0.865157	0.220317	0.916099	-0.126425	0.223826	0.0629049
CDJ71368	CDJ71368_T259	T259	aspC	ASPC_ECOLI	Aromatic amino acid aminotransferase			TRUE	0.318413	0.865157	0.117892	0.917751	-0.123825	0.497009	0.0629049
CDJ71368	CDJ71368_L260	L260	aspC	ASPC_ECOLI	Aromatic amino acid aminotransferase			TRUE	0.628278	0.865157	0.225151	0.924883	-0.112657	0.201848	0.0629049
CDJ71368	CDJ71368_A7	A7	aspC	ASPC_ECOLI	Aromatic amino acid aminotransferase			TRUE	0.335354	0.865157	0.0998118	0.925203	-0.112157	0.474497	0.0629049
CDJ71368	CDJ71368_C181	C181	aspC	ASPC_ECOLI	Aromatic amino acid aminotransferase			TRUE	0.476304	0.865157	0.136677	0.934386	-0.0979101	0.322116	0.0629049
CDJ71368	CDJ71368_A17	A17	aspC	ASPC_ECOLI	Aromatic amino acid aminotransferase			TRUE	0.916792	0.986439	0.657078	0.942303	-0.0857372	0.037729	0.00592985
CDJ71368	CDJ71368_K37	K37	aspC	ASPC_ECOLI	Aromatic amino acid aminotransferase			TRUE	0.799525	0.988691	0.234055	0.943685	-0.0836226	0.0971681	0.00493951
[truncated: 25,467 more rows]
