# Supplementary material for: Chaperone dependency during biogenesis does not correlate with chaperone dependency during refolding
Source: Mol Syst Biol. 2025 Oct 28;22(1):139–64. doi: 10.1038/s44320-025-00166-6 (PMC12759075; doi:10.1038/s44320-025-00166-6)
Supplement: Supplementary file 8 — Source Data for EV and Supp Figures [file 44320_2025_166_MOESM8_ESM.zip › Figure S4/Panel D-E/PGK IVT Activity Assay Data.xlsx]

## Sheet: IVT PGK Activity assay
NADH(5mMstock)	conc(mM)	A340nm(1)	A340nm(2)	Average
0	0	0.135917	0.124826	0.130372
4	0.1	0.483541	0.4255	0.45452
8	0.2	0.798791	0.744333	0.771562
12	0.3	1.07428	1.01013	1.0422
16	0.4	1.33655	1.20839	1.27247
20	0.5	1.50829	1.48271	1.4955
In vivo expressed PGK_His_5mM 3-PG, Enzyme concentration 0.00025uM						in vitro expressed PGK_His_5mM [3-PG], Enzyme concentration 0.00025uM
time(sec)	A340(1)	A340(2)	A340(3)			time(sec)	A340(1)/nm	A340(2)/nm	A340(3)/nm
0	0.701	0.7173	0.7053			0	0.7768	0.7217	0.6352
15	0.6946	0.7052	0.7099			15	0.7778	0.7225	0.6365			in vitro expressed PGK
30	0.6902	0.6951	0.7014			30	0.7783	0.7209	0.6346			NADH slope(A340/mM)	2.7286
45	0.6886	0.6882	0.7018			45	0.7777	0.7205	0.6343			Slope from PgK(A340/sec)	-8.282e-05	-8.453e-05	-8.772e-05
60	0.6736	0.6787	0.6774			60	0.777	0.7203	0.633			Absolute value	8.282e-05	8.453e-05	8.772e-05
75	0.6738	0.6797	0.6753			75	0.7765	0.7196	0.6323			PgK(slope)/NADH slope	3.03526e-05	3.09793e-05	3.21484e-05
90	0.6721	0.6808	0.6755			90	0.7753	0.7189	0.6305			Enzyme conc(uM)	0.00025	0.00025	0.00025
105	0.6736	0.6824	0.6775			105	0.7744	0.7174	0.6293			Kcat(sec-1)	121.41	123.917	128.593
120	0.6757	0.6835	0.6788			120	0.7732	0.7165	0.6285
135	0.675	0.6821	0.6773			135	0.7726	0.716	0.6273
150	0.6761	0.6833	0.6781			150	0.7714	0.7144	0.6261			in vivo expressed PGK
165	0.6786	0.6836	0.6788			165	0.7706	0.7135	0.6248			Slope from PgK(A340/sec)	-6.706e-05	-7.14e-05	-7.12e-05
180	0.6799	0.6849	0.6809			180	0.7698	0.7127	0.6239			Absolute value	6.706e-05	7.14e-05	7.12e-05
195	0.6809	0.685	0.6804			195	0.7682	0.7118	0.6229
210	0.6813	0.6844	0.6799			210	0.767	0.7108	0.6214			PgK(slope)/NADH slope	2.45767e-05	2.61673e-05	2.6094e-05
225	0.6811	0.6842	0.6793			225	0.7662	0.7096	0.6201			kcat(sec-1)	98.3068	104.669	104.376
240	0.6816	0.6834	0.6791			240	0.7651	0.7089	0.619
255	0.6808	0.6824	0.6782			255	0.7638	0.708	0.6177
270	0.68	0.6819	0.6772			270	0.7635	0.7063	0.6168
285	0.68	0.6807	0.6764			285	0.7622	0.7052	0.6154
300	0.6789	0.6799	0.6755			300	0.7601	0.7041	0.6141
315	0.6782	0.6792	0.6749			315	0.7597	0.7029	0.6128
330	0.6774	0.6782	0.6741			330	0.7577	0.7015	0.6116
345	0.6762	0.6774	0.6731			345	0.7569	0.7004	0.6103
360	0.6758	0.6814	0.6722			360	0.7559	0.6996	0.6091
375	0.675	0.6753	0.6709			375	0.7547	0.698	0.608
390	0.6744	0.6745	0.6706			390	0.7532	0.6968	0.6064
405	0.6729	0.6733	0.6694			405	0.752	0.6957	0.6056
420	0.6734	0.673	0.6687			420	0.7507	0.694	0.604
435	0.6711	0.6718	0.6675			435	0.7492	0.6931	0.6031
450	0.6701	0.6706	0.6671			450	0.7491	0.6918	0.601
465	0.6697	0.6698	0.666			465	0.7468	0.6902	0.6002
480	0.6682	0.6692	0.6649			480	0.7455	0.6893	0.599
495	0.6673	0.6677	0.6641			495	0.7447	0.6882	0.5974
510	0.6662	0.6668	0.6631			510	0.7431	0.6877	0.5964
525	0.6653	0.6658	0.6626			525	0.742	0.6856	0.5954
540	0.6644	0.6651	0.6609			540	0.7414	0.6845	0.5941
555	0.6636	0.6644	0.6605			555	0.7402	0.6827	0.5924
570	0.6622	0.6629	0.6596			570	0.739	0.6819	0.5908
585	0.6617	0.6621	0.6585			585	0.7369	0.6806	0.5899
600	0.6608	0.6607	0.6575			600	0.7362	0.6796	0.5882
615	0.66	0.6602	0.6566			615	0.7349	0.6776	0.5871
630	0.659	0.659	0.6553			630	0.7334	0.6768	0.5856
645	0.658	0.6579	0.6545			645	0.7324	0.6753	0.5842
660	0.657	0.6571	0.6537			660	0.7311	0.6741	0.583
675	0.6559	0.656	0.6526			675	0.7295	0.6725	0.5818
690	0.6553	0.6551	0.6519			690	0.7285	0.6716	0.5806
705	0.654	0.6542	0.6508			705	0.7271	0.67	0.5794
720	0.6531	0.653	0.6501			720	0.7258	0.6686	0.5777
735	0.6519	0.652	0.6487			735	0.7246	0.6674	0.577
750	0.6507	0.6545	0.6479			750	0.7237	0.6662	0.5753
765	0.6508	0.6508	0.6472			765	0.7226	0.6655	0.5739
780	0.6492	0.649	0.646			780	0.7219	0.6637	0.5726
795	0.6481	0.6483	0.6452			795	0.7202	0.6625	0.5713
810	0.6476	0.6496	0.6444			810	0.7187	0.661	0.5698
825	0.6468	0.6462	0.6436			825	0.717	0.6599	0.5696
840	0.6452	0.6476	0.6425			840	0.7164	0.6584	0.5676
855	0.6446	0.6441	0.6414			855	0.7148	0.6573	0.566
870	0.6438	0.6462	0.6404			870	0.7137	0.6561	0.5646
885	0.6426	0.6497	0.6398			885	0.712	0.6547	0.5632
900	0.6421	0.6417	0.6386			900	0.711	0.6536	0.5616
915	0.6406	0.641	0.6378			915	0.7097	0.6519	0.5606
930	0.6397	0.6445	0.6369			930	0.7081	0.6504	0.5594
945	0.6389	0.6385	0.6357			945	0.7074	0.6495	0.5582
960	0.6379	0.6374	0.6347			960	0.7063	0.6481	0.5568
975	0.6367	0.6365	0.6338			975	0.7046	0.6468	0.5553
990	0.636	0.6354	0.6328			990	0.7035	0.6457	0.5542
1005	0.6349	0.6345	0.632			1005	0.7023	0.6442	0.553
1020	0.6341	0.6333	0.6311			1020	0.7013	0.6431	0.5514
1035	0.633	0.6321	0.63			1035	0.6993	0.6418	0.5504
1050	0.6317	0.6313	0.6288			1050	0.6987	0.6403	0.5486
1065	0.6322	0.6304	0.628			1065	0.697	0.6391	0.5472
1080	0.6303	0.6295	0.6271			1080	0.6957	0.6379	0.5463
1095	0.6288	0.6283	0.6265			1095	0.6945	0.6363	0.5445
1110	0.628	0.628	0.6251			1110	0.693	0.6351	0.543
1125	0.6274	0.6263	0.6244			1125	0.6922	0.6342	0.5418
1140	0.6262	0.6256	0.6235			1140	0.6907	0.6328	0.5407
1155	0.6252	0.6247	0.6229			1155	0.6889	0.6312	0.5391
1170	0.6244	0.6234	0.6214			1170	0.688	0.6301	0.538
1185	0.6231	0.6294	0.6204			1185	0.687	0.6289	0.5368
1200	0.6221	0.6213	0.6196			1200	0.6859	0.6276	0.5353
1215	0.6213	0.621	0.6184			1215	0.6842	0.6262	0.5339
1230	0.6216	0.6234	0.6178			1230	0.6838	0.6247	0.5326
1245	0.6198	0.6206	0.6167			1245	0.6817	0.6233	0.531
1260	0.6206	0.6174	0.6158			1260	0.6805	0.6222	0.5297
1275	0.6175	0.6164	0.6149			1275	0.6788	0.6207	0.5285
1290	0.6163	0.6158	0.6141			1290	0.6777	0.6196	0.5272
1305	0.6158	0.6145	0.6129			1305	0.6765	0.6182	0.5257
1320	0.6162	0.6137	0.6118			1320	0.6754	0.6168	0.5246
1335	0.6138	0.6162	0.6114			1335	0.6744	0.6155	0.5234
1350	0.6124	0.6116	0.6105			1350	0.6729	0.6142	0.5222
1365	0.6117	0.6107	0.609			1365	0.6717	0.613	0.5206
1380	0.6111	0.6094	0.6081			1380	0.6707	0.6124	0.5191
1395	0.6096	0.6085	0.6074			1395	0.6685	0.6104	0.5177
1410	0.609	0.6075	0.6065			1410	0.6674	0.609	0.5162
1425	0.6081	0.6085	0.605			1425	0.6664	0.6078	0.5149
1440	0.6071	0.6058	0.6045			1440	0.6669	0.6067	0.5134
1455	0.6061	0.6046	0.6036			1455	0.6652	0.6053	0.5123
1470	0.605	0.6036	0.6027			1470	0.6626	0.6037	0.511
1485	0.6041	0.6032	0.6016			1485	0.6611	0.6026	0.5092
1500	0.6029	0.6015	0.6005			1500	0.6598	0.6015	0.5082
1515	0.602	0.6005	0.5992			1515	0.6589	0.6002	0.5069
1530	0.6012	0.5996	0.5987			1530	0.6569	0.5987	0.5053
1545	0.6	0.5987	0.5974			1545	0.6558	0.5974	0.5048
1560	0.5993	0.5978	0.5968			1560	0.6547	0.596	0.5028
1575	0.5983	0.5971	0.5958			1575	0.6533	0.5946	0.5015
1590	0.5972	0.5956	0.5945			1590	0.6516	0.5933	0.4997
1605	0.5967	0.5947	0.5939			1605	0.6512	0.592	0.4984
1620	0.5957	0.5937	0.593			1620	0.6497	0.5913	0.4973
1635	0.5943	0.5928	0.592			1635	0.6485	0.5894	0.496
1650	0.5933	0.594	0.5911			1650	0.6472	0.5879	0.4947
1665	0.5924	0.5909	0.5908			1665	0.6463	0.5868	0.4935
1680	0.5917	0.5898	0.589			1680	0.6441	0.5853	0.4922
1695	0.5913	0.5886	0.5881			1695	0.6432	0.5841	0.4906
1710	0.5898	0.5877	0.587			1710	0.6416	0.5829	0.4893
1725	0.5888	0.587	0.5864			1725	0.6402	0.5822	0.4881
1740	0.5879	0.5859	0.5854			1740	0.6393	0.58	0.4864
1755	0.5865	0.5845	0.5839			1755	0.638	0.5786	0.4851
1770	0.5878	0.5834	0.5833			1770	0.6369	0.5777	0.4836
1785	0.5847	0.583	0.5826			1785	0.6351	0.5761	0.4825
1800	0.5839	0.5817	0.5815			1800	0.6339	0.5753	0.4815
